# Supplementary material for: Piperlongumine conquers temozolomide chemoradiotherapy resistance to achieve immune cure in refractory glioblastoma via boosting oxidative stress-inflamation-CD8+-T cell immunity
Source: J Exp Clin Cancer Res. 2023 May 10;42:118. doi: 10.1186/s13046-023-02686-1 (PMC10170830; doi:10.1186/s13046-023-02686-1)
Supplement: Supplementary file 1 — Supplementary Material 1 [file 13046_2023_2686_MOESM1_ESM.xlsx]

## Sheet: Sheet 1
ID	Name_des	RT.[min]	Formula	Molecular.Weight	Class(English)	all_RT_TMZ1	all_RT_TMZ2	all_RT_TMZ3	all_RT_TMZ4	all_RT_TMZ5	all_RT_TMZ6	all_C1	all_C2	all_C3	all_C4	all_C5	all_C6	FC	log2FC	Pvalue	ROC	VIP
Com_114_neg	Methyl-α-D-glucopyranoside	0.81	C7H14O6	194.182	Others	64760	77170	136300	81400	84730	54870	34160	30230	32060	10780	32110	35410	2.85682	1.51441	0.00107573	1	1.63288
Com_115_neg	Methyl-β-D-galactopyranoside	0.72	C7H14O6	194.182	Others	32860	37990	66960	44310	37480	28070	18270	12840	23990	8193	21000	16150	2.46578	1.30204	0.00114975	1	1.39573
Com_11_neg	Orotidine	0.67	C10H12N2O8	288.211	Nucleotide And Its Derivates	25810	35980	23630	59700	34550	49720	145400	145500	143100	63010	133000	148400	0.29469	-1.76273	0.000111382	1	1.89167
Com_127_neg	5-Hydroxymethyluracil	0.64	C5H6N2O3	142.113	Nucleotide And Its Derivates	544700	715100	570400	1372000	974400	464400	594900	379600	200700	92180	286400	231800	2.59916	1.37804	0.00882628	0.916667	1.57418
Com_135_neg	S-Sulfo-L-Cysteine	0.63	C3H7NO5S2	201.221	Amino Acid And Its Derivatives	15990	39080	37894	46310	81180	62700	17560	15475	19452	8636	4057	17172	3.43834	1.78171	0.00420356	0.916667	1.89082
Com_136_neg	Sorbitol	0.74	C6H14O6	182.172	Sugar Alcohols	47140	53200	18350	11660	16960	20570	263000	185300	194000	84460	272800	44990	0.16072	-2.63738	0.000859915	0.944444	2.75051
Com_137_neg	Lysopa 16:0	18.39	C19H39O7P	410.48	Phospholipid	2656000	2546000	3539000	3321000	2811000	3110000	1428000	1520000	1517000	231400	1454000	1566000	2.33049	1.22063	0.0231691	1	1.51923
Com_147_neg	Shikimic acid	3.79	C7H10O5	174.151	Organic oxygen compounds	3396000	3577000	4375000	1424000	3723000	1612000	557800	3683000	1189000	107300	889900	382300	2.65916	1.41097	0.031234	0.888889	2.19493
Com_159_neg	Dl-2-Amino-3-phosphonopropionic acid	0.55	C3H8NO5P	169.073	Organic acids and derivatives	24290	24830	33270	34100	22600	25860	13440	12110	12570	7276	12720	6912	2.5366	1.3429	0.000159101	1	1.451
Com_163_neg	Uric Acid	0.79	C5H4N4O3	168.11	Organic Acid And Its Derivatives	1292000	2040000	4926000	6629000	5415000	7666000	610500	929200	2478000	242300	973800	2221000	3.75168	1.90754	0.0116971	0.888889	2.15493
Com_176_neg	carbamaoyl asparatate	0.74			Amino Acid And Its Derivatives	13420	19570	14390	14570	19130	29910	88990	92610	81520	37160	107800	81250	0.22682	-2.14038	2.644e-05	1	2.24466
Com_178_neg	Carbamoyl-DL-Aspartic acid	0.58	C5H8N2O5	176.127	Amino Acid And Its Derivatives	19300	8714	17110	8788	18100	31120	99690	69190	75450	37430	127600	89350	0.206798	-2.27371	0.000131718	1	2.44457
Com_179_neg	Argininosuccinic acid	0.56	C10H18N4O6	290.273	Organic acids and derivatives	26540	26260	38760	34410	29360	35140	13670	22110	20020	7248	10800	21240	2.00309	1.00223	0.00714678	1	1.15132
Com_187_pos	N-Methyl-L-arginine hydrochloride	2.46	C7H16N4O2	188.23	Amino Acid And Its Derivatives	8114	15820	17410	15810	7655	9420	6522	6553	1654	3406	2540	10230	2.40184	1.26414	0.0143344	0.916667	1.51723
Com_193_pos	Carnitine-C5	4.04			Carnitine	1639000	1411000	1753000	1400000	899100	1248000	4166000	3271000	3869000	1017000	4662000	4663000	0.385722	-1.37437	0.0128838	0.861111	1.31744
Com_194_pos	Adenosine 5'-monophosphate	0.73	C10H14N5O7P	347.221	Nucleotide And Its Derivates	724800	312500	268200	259500	344900	609800	1721000	1753000	2555000	136800	3374000	1814000	0.221926	-2.17185	0.0441794	0.833333	1.91564
Com_197_pos	Adenosine 5''-Diphosphate	0.76	C10H15N5O10P2	427.201	Nucleotide And Its Derivates	20129	19510	62500	27451	7259	5807	261000	232800	207800	46750	55500	38870	0.16928	-2.56251	0.00576987	0.916667	2.71464
Com_19_neg	D-Glucarate	0.59	C6H10O8	210.139	Carbohydrates	48140	66840	37940	68010	49320	66990	28380	37490	25790	10210	24060	40320	2.02851	1.02042	0.0102586	0.972222	1.17073
Com_204_pos	Dl-Alanyl-glycine	0.7	C5H10N2O3	146.144	Amino Acid And Its Derivatives	31510000	36670000	36360000	42210000	32800000	26110000	18300000	20610000	19200000	6138000	19120000	17770000	2.03346	1.02394	0.00807347	1	1.1708
Com_205_pos	Dl-Citrulline	0.77	C6H13N3O3	175.186	Amino Acid And Its Derivatives	1153000	618500	1015000	693500	1065000	792200	4332000	4135000	5266000	1408000	4474000	4733000	0.219205	-2.18965	0.00023885	1	2.22765
Com_227_pos	N',N,N'-P-Coumaroyl-Cinnamoyl-Caffeoyl Spermidine	3.3	-		Phenolamides	168900	109500	74120	7739	7016	11400	284300	494500	167400	25130	134400	185000	0.29338	-1.76916	0.0497193	0.861111	2.49911
Com_237_pos	Chlorogenic Acid Methyl Ester	21.88	C17H20O9	368.335	Organic Acid And Its Derivatives	8362	7801	10580	8766	10290	10170	21060	14160	11360	38660	9950	21140	0.481123	-1.05552	0.0262841	0.916667	0.972021
Com_249_pos	Carnosine	0.63	C9H14N4O3	226.232	Organic Acid And Its Derivatives	429100	333100	279400	129300	288100	62790	219600	148400	22810	9771	26510	21140	3.3951	1.76345	0.0201059	0.888889	2.61055
Com_251_pos	O-Feruloyl Quinic Acid	21.89	C17H20O9	368.335	Organic Acid And Its Derivatives	10650	8200	11250	10440	10100	9254	24160	16200	12740	41530	10580	26450	0.454914	-1.13633	0.0208572	0.944444	1.04968
Com_255_pos	Ornithine	0.66	C5H12N2O2	132.161	Organic Acid And Its Derivatives	3122000	5455000	5639000	4310000	2437000	2209000	1134000	1880000	1813000	753200	1623000	1811000	2.57061	1.36211	0.00197173	1	1.40877
Com_268_pos	Ala-gly	0.7	C5H10N2O3	146.144	Amino Acid And Its Derivatives	4218000	4897000	5592000	5762000	4433000	3540000	2245000	2911000	2622000	699400	2440000	2082000	2.18795	1.12958	0.00857179	1	1.3055
Com_271_pos	8-Hydroxy-2-Deoxyguanosine	0.77	C10H13N5O5	283.241	Nucleotide And Its Derivates	248600	187100	85440	146000	111400	74680	287900	259000	346100	103900	409100	333600	0.490469	-1.02777	0.0255479	0.888889	1.1035
Com_27_neg	4-Hydroxy-3-methoxyphenylglycol	0.72			Benzene and substituted derivatives	74220	92610	109500	113700	91540	105600	45820	59040	52340	27250	32950	62770	2.09576	1.06748	0.0012714	1	1.17243
Com_281_pos	2-Aminoethanesulfinic Acid	1.19	C2H7NO2S	109.147	Organic Acid And Its Derivatives	7962	13260	14120	31530	24510	58820	123200	76400	111700	32390	97960	74410	0.291055	-1.78063	0.00387178	0.972222	2.1175
Com_292_pos	Guanine	1.02	C5H5N5O	151.126	Nucleotide And Its Derivates	637500	67740	72480	300877	33950	51630	1440000	1889000	1050000	216100	1340000	853900	0.17148	-2.54389	0.00405777	0.944444	3.27905
Com_293_pos	Guanosine	1.02	C10H13N5O5	283.241	Nucleotide And Its Derivates	2742000	547500	256600	55850	194100	152800	5643000	5711000	5785000	933400	8166000	4833000	0.12709	-2.97608	0.0025234	0.972222	4.11154
Com_299_pos	1,5-Diaminopentane	0.71	C5H14N2	102.178	Polyamine	26270	23230	187100	38740	87240	177500	27585	11430	28800	20930	7848	28750	4.30882	2.10729	0.0237756	0.833333	1.88045
Com_29_neg	3-Nitro-L-Tyrosine	0.65	C9H10N2O5	226.186	Amino Acid And Its Derivatives	489500	295500	210700	133400	341400	87350	224900	184600	27430	59715	20810	32740	2.83145	1.50154	0.0262763	0.861111	2.05255
Com_303_pos	N-Acetylglycine	0.77	C4H7NO3	117.103	Amino Acid And Its Derivatives	10790000	7874000	11340000	9025000	10190000	12770000	32290000	44980000	25230000	10890000	54640000	23900000	0.322977	-1.6305	0.00581767	0.944444	1.55119
Com_311_pos	Phenylacetylglutamine	0.68	C13H16N2O4	264.277	Amino Acid And Its Derivatives	120600	49890	192200	164900	155000	347800	81130	25630	33780	37373	89978	48270	3.25907	1.70446	0.00701868	0.944444	1.71905
Com_316_pos	Cystine	0.75	C6H12N2O4S2	240.301	Amino Acid And Its Derivatives	155600	164300	517800	462500	299000	310700	25740	45030	73100	23130	91940	198800	4.17246	2.0609	0.00313515	0.944444	2.44554
Com_317_pos	Cys-Gly	0.65	C5H10N2O3S	178.21	Amino Acid And Its Derivatives	34530	22470	30090	25580	12950	22710	60480	85460	51710	14200	87140	59660	0.413579	-1.27377	0.0353319	0.861111	1.19288
Com_322_pos	L-Canavanine	0.65	C5H12N4O3	176.174	Amino Acid And Its Derivatives	125500	82810	143500	119200	134800	87190	433000	370200	440600	153600	372100	446500	0.312726	-1.67703	0.000402349	1	1.71539
Com_325_pos	Phosphoryl Choline	21.84	C5H13NO4P.Ca.Cl	257.666	Cholines	13903	20332	11430	8376	65080	12960	78040	50200	29720	138900	21410	115400	0.304566	-1.71517	0.0149029	0.916667	1.90132
Com_335_pos	Lysine	0.66	C6H14N2O2	146.188	Amino Acid And Its Derivatives	38800000	43710000	44270000	47980000	39640000	30860000	19200000	23660000	21920000	5035000	20980000	19830000	2.21704	1.14863	0.01262	1	1.36078
Com_336_pos	Lysine Butyrate	0.77	C10H22N2O4	234.293	Amino Acid And Its Derivatives	489200	433700	808400	610400	489000	1149000	5450000	9153000	3903000	766300	10520000	3658000	0.118974	-3.07129	0.00287918	0.944444	2.91506
Com_349_pos	Glycerophosphorylcholine	0.75	C8H20NO6P	257.22	Cholines	78590000	66780000	849500	6024000	795600	707800	77200000	76240000	29050000	24190000	79500000	68080000	0.433995	-1.20425	0.0471332	0.805556	3.66657
Com_353_pos	Asp-Phe methyl ester	3.79	C14H18N2O5	294.303	Organic Acid And Its Derivatives	115000	84350	347500	151700	157400	193700	86410	77490	77540	17940	75790	108000	2.3685	1.24398	0.0239073	0.944444	1.34457
Com_355_pos	Asp-glu	0.71	C9H14N2O7	262.217	Amino Acid And Its Derivatives	98500	155700	154600	146400	52680	53860	44820	67190	59140	25660	61820	69910	2.01418	1.0102	0.0336108	0.777778	0.991698
Com_35_neg	α-ketoisovaleric acid	0.7	C5H8O3	116.115	Organic acids and derivatives	108600	27280	12990	9827	47430	9405	197700	296500	172900	41486	216300	226100	0.187259	-2.4169	0.00323678	0.944444	2.97021
Com_373_pos	Sn-Glycero-3-Phosphocholine	0.72	C8H20NO6P	257.221	Cholines	40470000	6949000	373000	2967000	331700	304600	41750000	36890000	13110000	10640000	41680000	28900000	0.297134	-1.75081	0.021791	0.888889	4.07896
Com_374_pos	Serotonin	0.86	C10H12N2O	176.215	Indole And Its Derivatives	80700	76780	70160	43530	60400	43660	212400	197800	277700	53500	246400	215500	0.311834	-1.68115	0.00525094	0.888889	1.64166
Com_383_pos	Kinurenine	1.51	C10H12N2O3	208.214	Amino Acid And Its Derivatives	123695	83630	41540	35650	47280	27330	140900	364100	297400	23950	226700	232900	0.279268	-1.84028	0.0397645	0.833333	1.74886
Com_388_pos	Dl-Norleucine	0.74	C6H13NO2	131.173	Amino Acid And Its Derivatives	9444000	7133000	10430000	8928000	9331000	11400000	28470000	40040000	21860000	8525000	47800000	20010000	0.339918	-1.55674	0.0113318	0.861111	1.44686
Com_400_pos	Betaine	0.75	C5H11NO2	117.146	Amino Acid And Its Derivatives	6803000	4464000	6876000	5913000	6111000	7382000	20130000	28580000	15830000	5171000	29630000	12790000	0.334867	-1.57834	0.0135848	0.861111	1.45872
Com_402_pos	Carnitine	0.74	C7H15NO3	161.199	Carnitine	5602000	4318000	3719000	3299000	3836000	2618000	8021000	11340000	9175000	2658000	12090000	7528000	0.460364	-1.11915	0.025049	0.861111	1.06787
Com_410_pos	L-Ornithine	0.72	C5H13ClN2O2	168.622	Amino Acid And Its Derivatives	1416000	2419000	2110000	2369000	841200	790000	650700	885500	852500	271300	617700	738800	2.47609	1.30806	0.0100191	0.888889	1.32755
Com_413_pos	Ip7G	0.75	C16H23N5O5	365.384	Nucleotide And Its Derivates	91970	68570	159100	188200	251900	163600	33170	70720	54820	20630	54780	84350	2.8993	1.5357	0.00403549	0.944444	1.63105
Com_415_pos	Uridine	0.75	C9H12N2O6	244.201	Nucleotide And Its Derivates	235600	208400	67760	133800	82420	40870	234268	284700	407600	87330	669800	341200	0.379698	-1.39708	0.0317524	0.888889	1.50068
Com_417_pos	Uridine diphosphate-N-acetylglucosamine	0.81	C17H27N3O17P2	607.354	Nucleotide And Its Derivates	48020	10980	24944	27874	25573	19999	60810	62390	61930	20737	100200	42060	0.452105	-1.14527	0.0233467	0.861111	1.18775
Com_418_pos	Urocanic Acid	0.81	C6H6N2O2	138.124	Organic Acid And Its Derivatives	314500	98340	520800	354900	383500	380000	133000	30670	63230	17530	58820	58500	5.67254	2.50399	0.000666341	0.972222	2.7557
Com_420_pos	UMP	0.75	C9H13N2O9P	324.181	Nucleotide And Its Derivates	157900	50500	33220	11000	22730	71660	443600	286600	401100	28450	402900	190700	0.197913	-2.33706	0.0151037	0.888889	2.562
Com_428_pos	Glutamine	0.74	C5H10N2O3	146.145	Amino Acid And Its Derivatives	32140000	36720000	39680000	40480000	32150000	25920000	16210000	19490000	16870000	4018000	16470000	15600000	2.33583	1.22394	0.00998558	1	1.43793
Com_429_pos	glutathione	0.78	C10H17N3O6S	307.323	Amino Acid And Its Derivatives	2015000	517900	275500	206900	91260	139000	4887000	5437000	2347000	818900	4721000	3046000	0.152683	-2.71139	0.00227816	0.972222	3.497
Com_42_neg	Oleoyl-L-α-lysophosphatidic acid	18.17	C21H41O7P	436.259	Lipids and lipid-like molecules	1015000	1177000	832100	707000	366400	374600	200800	285500	355100	32350	479800	285200	2.72897	1.44836	0.0322084	0.944444	1.80181
Com_433_pos	5-Methyluridine	1.05	C10H14N2O6	258.228	Nucleotide And Its Derivates	79820	35770	40260	37770	53970	53290	577300	246600	1575000	70960	166800	269300	0.103539	-3.27175	0.00723769	0.972222	2.7695
Com_446_pos	5-amino-1-[3,4-dihydroxy-5-(hydroxymethyl)oxolan-2-yl]imidazole-4-carboxamide	1.02	C9H14N4O5	258.231	Nucleotide And Its Derivates	33300	14670	17850	18940	22790	24190	287900	135400	796500	48050	101300	89830	0.090296	-3.46919	0.00358289	1	3.01218
Com_44_neg	allantoate	0.74	C4H8N4O4	176.131	Organic acids and derivatives	14370	13010	18730	11750	10780	34630	96300	74870	106600	44160	141200	80510	0.18996	-2.39623	3.44308e-05	1	2.57066
Com_450_pos	Pyridoxamine	0.74	C8H12N2O2	168.193	Pyridine And Its Derivatives	657900	741200	1280000	1604000	1287000	1462000	356400	404700	800300	79080	367800	673800	2.62188	1.3906	0.0184643	0.916667	1.69921
Com_57_neg	2-deoxyglucose-6-phosphate	0.69	C6H13O8P	244.136	Nucleotide And Its Derivates	35940	85180	110600	202800	81780	106100	11260	29910	55560	15839	46640	45460	3.04101	1.60455	0.00886713	0.916667	1.73907
Com_63_neg	Taurochenodeoxycholate	15.28	C26H44NNaO6S	521.685	Bile Acids	2860	3871	4853	4645	9748	5299	10745	11611	10320	14710	10155	10761	0.457908	-1.12687	0.00274369	1	1.31289
Com_64_neg	Hydroxypyruvic acid	0.75	C3H4O4	104.061	Organic acids and derivatives	121800	448900	503600	181900	292200	178200	34820	52430	55160	20390	59050	56970	6.19253	2.63053	0.000156696	1	2.66451
Com_69_neg	Deoxyribose 5-Phosphate	0.62	C5H11O7P	235.084	Nucleotide And Its Derivates	25050	31050	32439	73780	54180	27699	17030	14470	30130	15089	15660	20150	2.17009	1.11775	0.00703354	0.944444	1.10534
Com_76_neg	L-Glutamine	0.69	C5H10N2O3	146.145	Amino Acid And Its Derivatives	2376000	2517000	3049000	3200000	2693000	1950000	893000	912500	799200	189100	691600	817700	3.66829	1.87511	0.00175735	1	2.128
Com_79_neg	N-Acetyl-Asp-Glu	0.58	C11H16N2O8	304.253	Amino Acid And Its Derivatives	266300	193000	227900	164000	336500	152100	85310	96560	22280	12980	88830	36650	3.91057	1.96738	0.00452086	1	2.41993
Com_92_neg	D-Mannitol	0.72	C6H14O6	182.172	Sugar Alcohols	31340	50320	25680	14550	15120	16680	193500	123100	175100	92880	238100	42750	0.177588	-2.49339	0.000463245	0.972222	2.57344
