# Supplementary material for: Piperlongumine conquers temozolomide chemoradiotherapy resistance to achieve immune cure in refractory glioblastoma via boosting oxidative stress-inflamation-CD8+-T cell immunity
Source: J Exp Clin Cancer Res. 2023 May 10;42:118. doi: 10.1186/s13046-023-02686-1 (PMC10170830; doi:10.1186/s13046-023-02686-1)
Supplement: Supplementary file 3 — Supplementary Material 3 [file 13046_2023_2686_MOESM3_ESM.xlsx]

## Sheet: Sheet1
Gene	Forward primer (5’ to 3’)	Reverse primer (5’ to 3’)
ROS generation signature genes
Ncf1	CTAGCATGAGAGGAGGCAGTGAG	GTTGAGACTACAGCAGCAGGTAATC
Ncf2	CGCTACGAAGTCGCCCAAAGG	GCAGGATGGTAGTTCAAGGTGTCTC
Duox1	CAGCTCATCAACAGGCAGGACAG	AGCAGGGCAGTAGTGGGCATAG
Duox2	CTGGCTATGGTGTCACGCTTGTAG	ACTGGCTGGTTGTTTCTTCAGACTC
Nox4	GCTACTGCCTCCATCAAGTCAAGAC	CCAATGCCTCCAGCCACACAG
Gsr	CGGCGTGGAGGTGTTGAAGTTC	TGGTCGTGGTGGGCTTCCTAC
ROS scavenger signature genes
Gclc	GCACATCTACCACGCAGTCAAGG	TCTCAAGAACATCGCCTCCATTCAG
Gclm	GTCTAAGAAGGCGGCTTGATGC	TGAGTCCAACTGAGCAGCAACAC
Slc7a11	TGGATGCTGTGCTTGGTCTTGATG	CTGCCTGCTGTACCGTGGTTATG
Prdx3	ACTCCGTTTGGTAAAGGCGTTCC	CTGTTGGACTTGGCTTGATCGTAGG
Sod1	GTCGGCTTCTCGTCTTGCTCTC	TTCACCGCTTGCCTTCTGCTC
Sod2	CACCGCTTCGCTGTGTCCTTG	TACACGACCGCTGCTCTCCTC
Txnrd2	GCCTACTGTGACTGGTTGCTGAG	AGGTGTCTGAGGAGCCTTCTATTGG
Cat	GCTCTCACATGGCTGCGAAGG	ATCCATCCAGCGTTGATTACAGGTG
Gpx1	TGGCATTGGCTTGGTGATTACTGG	GGTGGAAAGGCATCGGGAATGG
Gpx2	AGGGCTGTGCTGATTGAGAATGTG	CTCCTGATGTCCGAACTGGTTGC
Gpx3	TGGATGGCTTGAAATGTGGCTGAG	AGCAGGGACAGAAGGCAGGATG
Gpx4	ATAAGAACGGCTGCGTGGTGAAG	TAGAGATAGCACGGCAGGTCCTTC
Fth1	TGCCATCAACCGCCAGATCAAC	AGTTCTTCAGAGCCACATCATCTCG
Sod3	GCCTGAACTTCACCAGAGGGAAAG	CGCCAGTAGCAAGCCGTAGAAC
Prdx1	GCCGCTCTGTGGATGAGATTATACG	TTGATGGTATCACTGCCAGGTTTCC
Gss	CCCTGCAAGTCTTCATGGTCTTCTC	CTCTTCCTCCTTCACTCGGTCCTAC
Prdx4	CCTGTTGCGGACCGAATCTCTG	GTACACTTGTCCACCAGCGTAGAAG
Hmox1	ACCGCCTTCCTGCTCAACATTG	CTCTGACGAAGTGACGCCATCTG
Fhl2	GCCTGACCTGCTTCTGTGACTTG	GAGATGTACTTTGTGCCACCCAGAC
Slc3a2	GCAGGACGGTGTGGATGGTTTC	ATTCTGCCACTCAGCCAAGTACAAG
Nfe2l2	CGCCCTCAGCATGATGGACTTG	ACTTGTACCGCCTCGTCTGGAC
antigen presentation gene
B2m	CCTGGTCTTTCTGGTGCTTGTCTC	CAATGTGAGGCGGGTGGAACTG
Calr	TGTGTCAGGTTCGGGTGAGAGG	CAGCGGCTCTGCGGTATTGAC
Canx	AGGCTGGCTAGACGACGAACC	TCCGTCCATATCCTCATCCCAATCC
Nlrc5	TACTACTGGGAAAGGCTGGGATGG	TGGCGGAACTCAAACAGGAACAG
Pdia3	GAGTGACAGCAGTTTGGGGTTCC	GGTTCTTGTTCTTGCCAGCGATTG
Psmb8	CATTCCTGAGGTCCTTTGGTGGTG	ACTTGAAGGCGAGTGTGGTTGTG
Psmb9	GCGGGAACAGCAGTGGTGAAC	CTTGGGCATCAGCAGCGGAAC
Tap1	CCCTCCTGTCCTCTACTCTGTGTG	ACCTCCGCTCCTCAACTGTCTC
Tap2	GAGCAGGAAGTCAGCCACTACAAG	ACGCCGCAGTTCAGAATCAGC
Tapbp	GCGGAGGGTCTGGAGGTCAAG	ATGGTGGCGGATGGTGGAGAG
IFN gamma signature gene
Ifngr1	GGCTCTGGAGGCTGGAGGAAG	TGATAGGCGGTGAGGCTACAAGG
Ifngr2	CCAGCAATGACCCAAGACCAGTG	CAGTTCGGCTCCAGCAACCTATG
Jak1	TCAAGGTTGCCAAACAGCTG	TTGATGAACGGGCCAATGTC
Jak2	GTGTGGAGATGTGCCGCTATGAC	AGTCTCGGAGGTGCTCTTCAGTG
Stat1	GCTGCCGAGAACATACCAGAGAATC	CCAGTTCGCTTAGGGTCGTCAAG
Stat3	TGTCGGTTGGAGGTGTGAGGTAG	GGGTCTGGAGTCTGGGTTGGG
Stat5a	AGTCGGTGACGGAGGAGAAGTTC	CGGTGGCAGTAGCATTGTGGTC
Stat5b	GGCAGAGTCAGTAACGGAAGAGAAG	TGGCTGTGGCATTGTTGTCCTG
Tyk2	TGCTTGTTGCTGTGCCTCTGTTC	GATGCCGTTCTGGATGCTAGTCAC
inflammatory responses gene
Inhbe	ACCAGGCGATCTACTCTCAGTCTTC	GCAGCAGCAGCAACAGCAAAC
Il2rb	CTTCACCAACCAGGGCTACTTCTTC	CTCCTCCACCTCCTCTTCCACAC
Cxcl15	ATTTCCACCGGCAATGAAGC	AGAGGTCTCCCGAATTGGAAAG
Il1a	GCTCTCCGTACATTCCTGCACTTG	TTAAGGACGGGAGGGAGAAAGACTG
Il7r	AGGAGTTGGAGACACAGGGACAC	CTAACTGTTTCTGGTGGGCTGACTG
Ccl20	AACTGGGTGAAAAGGGCTGTGAAC	CATTTCCTCCTTGGGCTGTGTCC
Il1b	CACTACAGGCTCCGAGATGAACAAC	TGTCGTTGCTTGGTTCTCCTTGTAC
Cxcl3	GCCACTCTCAAGGATGGTCAAGAAG	GGACTTGCCGCTCTTCAGTATCTTC
Il6	CTTCTTGGGACTGATGCTGGTGAC	TCTGTTGGGAGTGGTATCCTCTGTG
Cxcl2	TGAACAAAGGCAAGGCTAACTGACC	ACATCAGGTACGATCCAGGCTTCC
Reference genes
Actb	GTGACGTTGACATCCGTAAAGA	GCCGGACTCATCGTACTCC
