# Supplementary material for: Piperlongumine conquers temozolomide chemoradiotherapy resistance to achieve immune cure in refractory glioblastoma via boosting oxidative stress-inflamation-CD8+-T cell immunity
Source: J Exp Clin Cancer Res. 2023 May 10;42:118. doi: 10.1186/s13046-023-02686-1 (PMC10170830; doi:10.1186/s13046-023-02686-1)
Supplement: Supplementary file 4 — Supplementary Material 4 [file 13046_2023_2686_MOESM4_ESM.xlsx]

## Sheet: Counts
gene_name	C1	C2	C3	RT_TMZ1	RT_TMZ2	RT_TMZ3	RT_TMZ_P1	RT_TMZ_P2	RT_TMZ_P3	P1	P2	P3
Eef1a1	213302	165220	160061	125953	115906	146531	117140	157705	183519	195614	214562	191476
mt-Co1	204716	128702	124338	133780	166670	148856	170143	133773	105019	122519	122415	131602
Vim	128059	83818	95992	86170	79105	93431	61231	84718	93542	77366	77754	71596
Hsp90ab1	91121	70194	66037	73776	66635	84056	46510	73330	83938	74909	80995	74027
Col3a1	42799	31544	51934	30322	82315	37458	310867	56699	50491	33260	21024	29661
Eef2	93118	62196	70695	48874	49322	58564	45049	43424	53022	70928	63894	59067
Col1a1	7825	5624	1602	57508	95966	50853	289473	42380	49333	7035	5459	7661
Pkm	72605	46490	55462	44102	40043	58456	34170	42690	53819	56096	57501	52136
mt-Cytb	68868	43711	39348	55127	58297	56814	53496	53552	34648	46395	44268	41672
Rpl8	55884	35703	35283	36861	32012	41454	22910	35568	43088	44421	51178	38104
Fn1	40024	34667	57657	26060	31853	29091	53578	27476	28617	41262	36462	43175
Actg1	40460	33660	33475	25120	19832	30828	28622	35054	37186	43023	50607	43573
Rpsa	57544	36031	36089	27438	25166	34342	15394	26792	35177	40525	45715	38298
Rpl13	54437	32729	37269	29060	24876	32317	19674	26740	32455	42936	45454	38661
Col1a2	5777	3479	578	37827	65515	29889	181224	33062	32369	5014	4209	4885
mt-Nd1	32792	22648	21470	44527	53575	41252	49699	36402	25796	21510	25660	23466
Rpl41	36033	20340	23099	23835	21639	23879	22863	32572	45489	48666	54079	40669
Rplp1	42559	24454	25664	29418	27244	32949	27304	32899	39572	35252	38404	32151
Actb	37353	22125	26099	37561	27727	39644	41337	31600	38428	22045	29376	26360
Rpl4	43678	29957	31405	27899	24545	30819	21870	29459	32813	35668	37156	33573
Rps14	43817	25811	27907	21121	21647	29386	20827	26404	37196	40984	42779	40686
Pabpc1	34338	27900	27431	40725	34874	43857	23767	35647	35741	24142	24147	22440
Ctsl	35208	22070	25847	34587	37538	39590	24978	35843	36111	21711	30917	29700
Eif5a	38453	26984	24467	31652	28351	35694	22889	31355	36745	30065	37566	29158
Rps3a1	44805	28802	27248	27994	26141	30373	22302	28809	35401	32289	33716	32823
Rack1	41722	27415	28391	24627	21386	27330	18910	26364	32445	40046	43729	34655
Hsp90aa1	28409	28323	20772	30782	25676	36641	18092	41961	36413	28978	33954	35749
Lgals1	48718	34144	34426	21232	22427	27285	21499	20233	26994	38053	36815	30672
Ctsb	21396	13432	15583	37394	39877	38640	53025	37148	40173	14365	20990	19370
Itgb1	27877	27476	27076	31753	29315	33265	26229	35069	28847	25580	29465	28974
Ptma	41585	29521	28780	25402	21847	30966	15211	23602	26113	31720	35868	30706
Rps3	40312	27455	28336	22164	21814	26092	19638	22815	30730	32829	35195	33228
Eno1	44556	27026	32280	22844	19366	28945	15029	22627	28084	33373	36316	29620
Tubb5	39988	29692	25157	22264	19826	26625	19383	23365	28820	33715	35286	31538
Eef1g	42078	29378	28840	24380	21223	27839	17075	24858	29173	31009	29869	27267
Ncl	29627	24341	20592	30815	25278	33334	19577	35347	33841	24078	30664	25212
Hspa8	33409	27311	18429	28110	24822	32744	21667	30051	28770	27332	33422	26636
Hspa5	28930	22429	26066	28887	26510	30900	25221	35045	27423	26222	28170	24844
Cfl1	37333	25619	24032	26757	23943	31355	23905	24856	29602	25079	27949	24445
Rpl12	41331	24122	24879	23532	20929	27522	15522	23174	30291	28913	32583	26750
Npm1	34230	26676	22257	25149	20602	27431	14665	29764	27747	27128	30514	26601
Rpl10	41501	27630	27706	17660	18454	23260	16678	22198	26258	31167	30548	28090
Tpt1	37299	21243	24552	20237	22370	22930	25685	21592	27076	30993	27423	28198
Atp5b	29899	26304	23136	21201	21167	25695	19757	24274	28207	29498	32889	26247
Ldha	35417	22161	26135	19785	17090	26125	18878	19415	25651	30845	32711	29597
Rplp0	28272	19696	19758	20361	17250	21392	23930	24429	31414	31156	34366	23883
Sparc	7658	5707	5127	25101	39216	19715	112354	24293	25063	7460	5902	6753
Rps2-ps13	32866	24413	18698	21016	20835	28408	16651	20553	27061	20918	25830	23284
Serpinh1	30989	19933	20961	21193	20063	23032	26764	20933	20101	26387	21241	20837
Hnrnpa1	33464	26012	25277	18012	14897	20232	11369	19696	21549	25653	28445	26421
Eif4g2	26413	23393	21563	22911	19288	23967	17474	24773	24291	21713	23068	20666
Rpl18a	33973	20075	21701	17652	16094	20668	14967	17213	22803	29969	29056	23926
Rpl7	30747	19815	19421	18014	16719	19363	17659	21272	25126	25288	24713	26981
Rps4x	31372	21802	21928	15152	14153	17676	15601	19260	22935	28161	29801	27107
P4hb	26796	17651	20923	21001	21725	22989	22096	21809	21659	21675	23164	21154
Rps24	28950	18577	18421	18554	16199	20333	15935	22184	23978	26494	24966	25277
Gm8730	29264	19656	19028	18282	16803	20682	11547	18599	23455	25405	27513	19539
Rps6	28489	18936	18242	14953	14181	17766	14817	18108	23374	24539	27508	25131
Myh9	25510	19978	26428	20000	16791	24922	20653	16953	19014	17590	18352	18812
Ybx1	25994	19437	17146	21470	20027	26734	16735	19093	23287	17137	18564	17520
Rpl5	27786	19681	19626	15898	14054	16803	13929	18138	21623	24617	26584	23927
Msn	22400	18414	20298	21839	17749	25045	17041	21874	24385	16293	19699	17603
Pgk1	30458	18969	24279	16275	12964	21488	11600	16770	20282	23119	21988	23586
Rps9	31632	18812	19066	15832	15949	18474	15417	15981	19876	23683	23601	20797
Calr	18218	12763	12861	20877	20521	22519	24880	25886	23527	17488	19796	17294
Eif4g1	20617	18831	16951	20380	18799	24601	15702	20622	20367	17661	21518	17439
Igfbp4	29013	18144	23928	13528	18182	19754	25581	15367	15254	20792	17150	15273
Rpl18	30894	17962	19810	18378	16621	18873	12662	14254	19648	22249	21957	18274
Hspa9	25537	20730	22332	17828	15709	20129	10730	19039	19534	21677	20172	17740
Rpl19	23618	14773	14414	14003	12188	16148	12816	19348	23768	26693	28199	23393
Ppia	31280	19528	16673	18152	9954	18386	14249	20721	13755	23107	19894	23485
Rpl27	24969	16652	14635	16961	15985	20169	12283	18074	21985	20103	23629	19164
Hnrnpa2b1	24730	19739	16548	17837	15104	19493	14358	18727	19193	18616	20067	19592
Rpl6	25690	17012	15491	15750	14878	18071	14146	17886	21270	19462	22833	20096
Fth1	12927	7863	8386	22933	23412	20553	37773	23184	30549	11740	11219	8175
Pfn1	26924	16316	16294	19587	17290	21490	16085	14520	19318	15108	17543	14818
Rpl36	20265	11368	12217	11213	10977	14498	10732	19754	22730	27833	29632	22414
Atp5a1	21543	17346	16472	14874	14419	16829	13735	16180	19214	20267	22214	17866
Set	21855	17913	16099	19012	15984	20697	9426	18461	19021	15500	18792	17031
Fau	27274	14990	17257	15883	14842	18020	11833	14025	18136	20106	19898	17248
Hspd1	18762	16562	13159	18016	15835	19998	10778	20893	20041	17020	19794	16673
Nedd4	19956	19483	20377	13144	12767	15805	15806	15645	15774	19866	18771	18104
Rps23	24751	14102	15630	14683	13340	13521	13540	15174	19313	20617	21410	18329
Rpl27a	23524	13310	13261	12387	11647	14760	12720	16267	19160	22698	24423	19550
Psap	11877	6298	6566	24158	26586	21608	35298	22510	23822	9062	8902	6856
Rplp2	20749	11462	12398	15642	13314	15683	11642	16588	19968	22946	24289	16702
Fasn	17203	17692	17385	15002	13687	19737	9277	16707	18273	18148	20418	17320
Eif4a1	19748	15234	12588	16289	13063	16975	15037	18419	19589	16999	20609	16251
H3f3b	25340	16484	20119	13516	11743	15240	9442	13901	15525	20231	20167	19010
Hmga1	21324	14398	13559	19711	17428	23789	9361	19053	20956	12747	16529	11117
Kpnb1	18962	15909	13091	17776	15073	19987	12175	17809	18800	15284	19441	15532
mt-Nd4	21709	15126	12773	17903	22270	19390	23502	16454	11080	13261	13011	13341
mt-Nd5	18941	13699	12931	18989	22937	19014	29663	17718	11876	12143	11491	10177
S100a6	23950	15145	17334	8957	8601	10879	7959	12331	14465	27570	30246	21667
Rpl15	23777	15511	14807	11693	11446	15059	10144	14900	18764	20949	22354	19318
Ddb1	18056	16143	16093	14394	13326	18132	12807	16821	18876	15848	19804	17132
Rps25	20195	12833	12472	12628	11690	14246	11319	17078	20985	19490	21708	20464
Bsg	20314	10726	14154	16010	14875	17754	12214	16945	17311	17403	19381	17768
Rpl32	22325	14152	14972	12764	11380	13534	11761	14187	19731	20475	19646	18196
Rpl23	23696	13612	14111	13379	12394	15028	11108	15062	16927	19545	19568	18684
Hnrnpab	20676	17325	14130	15061	14023	18913	10332	15923	17614	15072	17728	15289
Rpl11	24594	14948	15487	14537	13426	15969	11482	12877	17207	16915	18146	16496
Rtn4	17804	15446	14753	17454	17646	20533	14041	17684	16898	12507	13361	12512
Rpl10a	25848	15672	16699	12623	11203	13593	10030	11643	14917	21514	20144	16489
Ywhae	19159	15426	14057	15326	13342	16547	10481	15692	17688	16034	18585	16855
Rps16	23134	13728	14892	14837	13240	15794	10857	12228	17744	17666	18515	15837
Hnrnpu	21609	18451	17030	14940	13181	16553	11117	14276	13816	15589	15604	15575
Rps26	18303	12782	13034	11497	9397	12403	7852	18832	17180	21276	21499	19369
Rps5	23438	12619	14172	12457	11198	13232	10721	11507	14763	20556	20758	16298
Slc16a3	22400	12003	16656	15101	12581	17277	8388	12425	12287	15320	19735	16402
Serbp1	19582	16707	15585	14457	12361	15660	9116	13476	14472	14701	16077	16036
Lmna	20097	15035	15891	14693	13165	18519	10825	14009	15028	14882	14385	11667
Rpl3	23245	14773	16374	10197	9639	11321	9179	11564	13922	20077	20145	17596
Eif4b	24014	17959	17114	11825	10709	14048	8210	10950	12462	16920	16715	16289
Tuba1b	16235	13027	8525	12740	10356	15433	11980	14453	18020	18210	22076	16142
Arhgdia	20595	14421	14205	12701	11894	15460	11108	12419	14590	16523	18857	14052
Calu	15752	14291	14295	12788	12580	14278	17257	15067	12559	14240	16159	15775
Rps18	22951	12430	13773	10722	8656	11774	4684	12268	15076	22369	21811	18515
Hsp90b1	15340	12976	11731	14080	12947	15538	15428	17143	14586	13878	14353	16373
Hnrnpk	18269	15055	15198	13435	11385	14431	9765	14325	14846	15486	15633	15366
Rps19	21918	12557	13302	12363	12351	14497	13002	12621	16648	14153	14980	13906
Prrc2a	18558	15522	15482	13839	12764	17438	9989	13016	13658	14200	14161	12975
Ssr3	16404	13897	14340	14798	13829	14888	11948	15512	14678	13483	13206	14263
Anxa1	19388	15884	17281	10934	9948	13298	8766	13906	15077	15020	13399	14919
Rps15	20226	10763	11684	11060	10204	11964	10528	11782	15458	18841	19212	15282
Ahnak	16762	14091	16073	16916	18219	17358	15778	11923	10308	10006	8687	10511
Apoe	4841	2509	2063	18289	29724	19757	36110	18062	22730	3921	5600	2451
Canx	13246	11926	11358	17200	15521	18006	12482	17244	14522	10960	11605	11406
Rps17	20510	11841	12025	11328	11054	13385	10245	11759	14228	16176	16837	15899
mt-Nd2	15227	12526	9461	16068	18259	14899	20527	14827	9259	11640	11990	10216
Rps27	10010	6245	6376	6662	6510	8354	10155	18099	21890	24371	25680	20377
Ank	18147	16836	17262	12251	11124	15670	5658	11692	13478	11515	15980	14052
Mif	21116	10343	12890	11774	9886	13661	5923	11822	14277	16940	19548	14600
Gm15772	18641	11206	11062	9215	8559	11044	4206	12254	16312	20203	21818	18211
Aldoa	19218	9254	13499	10084	16001	12956	14874	9286	12217	14381	14276	14870
Rpl35	23183	12247	14839	13282	12136	14038	7899	10196	13854	12928	13312	12915
Hnrnpa0	22076	16588	16595	13451	11399	15456	7950	9404	10471	12377	12745	11204
Eef1b2	17552	11498	11118	11950	10641	13207	9243	12962	15411	15047	16352	14241
Rpl37a	13683	7354	7701	9556	8958	11036	11331	14962	18098	20681	20732	14914
Rpl31	18647	10962	11532	10536	10661	12821	10721	12319	15141	15110	15275	15127
Cct8	14644	12220	9411	13433	11569	14494	8723	15408	16443	12329	15137	12888
Rps20	18988	10414	11535	10541	9376	10782	10158	10898	14675	17566	16548	14663
Lamp1	11489	8859	8425	13978	15250	15848	14703	16582	15616	10416	14328	10474
Rps11	17408	11701	10039	9722	10421	12402	11653	12150	16000	13440	16409	13928
Col5a1	10256	8492	10407	13599	18825	11642	39467	9775	9623	8217	6768	7730
Rpl28	21816	11492	13082	10351	10336	12153	9801	9384	12375	15242	15040	13020
Tmsb4x	12928	6030	6352	17102	13547	15289	24867	15953	17440	8047	7558	8266
Ddx17	17640	16684	14129	10097	9449	12360	7783	9457	10162	15624	15292	13549
Ddx3x	12832	15469	12993	10350	9023	12349	9076	13490	13170	13708	15234	14313
Tpm4	18558	13287	14015	9993	7663	10978	10416	10711	11796	13654	15014	15474
Rpl39	14684	8611	9985	8967	7939	9211	8246	12201	15867	19220	18727	17321
Eif4h	15638	12907	11260	12276	10355	13367	8376	11863	12711	13896	15225	12108
Ran	15014	12025	10091	10339	8823	11500	7459	11513	14157	14850	18938	14390
Rps7	15746	10414	9800	9833	8603	9804	9362	11715	14894	15323	16535	16495
Rpl9	15649	10157	10099	10497	9874	11512	9597	12128	15316	13870	15729	13552
Pdia3	14126	10423	9328	12733	12588	12778	16496	13540	11860	10673	11612	11383
Spp1	19548	8919	16328	11208	10497	17045	7243	15971	11617	11256	7557	10127
Mybbp1a	13615	11134	10872	13432	12057	15694	7728	14220	15029	10375	13048	9978
Rps27a	9669	14407	12346	12638	9135	6628	8752	7819	18798	18977	11383	16615
Rps15a	15974	10567	10721	8664	7937	9482	8843	10289	14675	17815	17090	14868
Cct3	14828	11083	9738	11637	9916	13554	7734	13188	15498	12721	14866	11638
Cct5	13840	11453	10159	10982	8980	12936	7286	12708	13784	13772	16635	12938
Rpl14	15754	10705	10018	8873	8369	10364	9254	12053	14148	14019	16587	14146
Lamb1	12581	10801	12316	12778	12526	14870	11449	12336	13082	9575	11370	10140
Arf1	14182	10757	10706	11393	10186	12663	10372	11887	13819	11905	13306	12008
Rps2-ps10	18131	13516	10324	10079	11070	16589	5994	10346	12684	10598	12444	11382
Gm12191	16105	11239	9366	6841	7003	11132	4749	11799	13116	17932	15772	17803
Rpl34	13866	8529	8953	8429	6803	9874	3820	12825	14630	16342	18689	17103
Rps28	13798	6563	8830	10944	9642	11260	7937	9904	14935	17516	16641	11606
Top2a	14138	14297	11212	10460	8845	13395	5277	11469	11537	12532	12635	13702
Pdia6	13606	10377	9762	10586	10529	12154	12553	12045	11412	11605	12553	12177
Lrrc59	11666	10665	9855	12094	11075	14753	10096	12949	14350	9667	11883	10191
Fscn1	16492	11770	11438	13499	11083	14897	8400	9549	11898	9442	11288	9465
Hdgf	13069	10667	8620	14048	11825	16223	7628	12786	13890	9352	11229	9356
Cct2	14744	11535	9977	10643	9245	11926	7429	11394	13389	11797	14163	12210
Emp1	12736	11331	11901	11444	10975	11686	13127	11594	10760	9894	11469	10813
Anxa2	12815	8350	8155	12424	10853	14326	13516	12971	13959	10746	10090	8666
Hdlbp	12010	10732	11066	10381	9650	12509	11783	11597	12637	11219	11790	11042
Calm1	10701	9765	7855	11692	11108	13490	13498	13087	14373	9679	11199	9660
Rpl38	11095	5471	6889	9069	7592	9756	5964	10632	14172	20918	20068	13853
Cpe	13786	10820	11638	11001	10710	13200	5481	11565	11684	9720	11621	12876
Rpl37	13728	7491	8424	9232	8048	9906	8036	10742	12432	16371	16648	12651
Flna	13535	12190	14298	9735	8071	9963	14271	7934	9063	12632	11206	10454
Prdx2	16556	11138	10178	9175	8762	11623	5577	9551	12196	12159	14014	12222
Tpi1	17871	9722	12879	7904	7088	10206	7379	7294	9848	13695	14602	14192
Psmd2	11165	9648	8166	11558	10474	14339	8177	12444	13511	10054	12443	10443
Eif1	17606	10050	10637	9602	8248	10036	6968	10316	10724	13392	12298	10733
Hmgn1	12514	10930	9381	10439	9211	11223	6165	10897	12664	11471	13271	11564
Uba1	10787	10139	9515	10336	10213	12594	8688	11652	13647	9869	11520	10303
Itga5	15980	10141	14631	11070	9242	11266	10439	9251	9501	9184	9100	9250
Eif3a	12352	12362	11047	10431	9021	12120	8171	10813	9981	10653	11376	10647
Rpl26	14429	8773	8966	8955	6501	8294	8000	10719	10771	14916	15211	13080
Ubb	14184	8213	9478	11118	11283	12065	9311	9777	12467	11317	10135	9218
Pxdn	12994	10717	12652	8280	8586	10402	8021	9939	10093	10537	12552	13750
Cnbp	14347	10465	10385	9656	8303	10441	8007	10596	11704	11263	12071	11117
Ywhag	17076	11905	14776	9574	8096	10905	7666	8066	8383	11121	10700	10087
Plec	12166	10846	9807	14114	12992	15579	11297	9677	8963	6367	8205	7145
H2afz	14715	11890	9254	8879	8237	10724	4825	9142	10853	12116	13516	11825
Ftl1	10530	6001	6106	12896	12276	13845	16861	12342	14957	7120	6431	6557
Flnb	12216	9697	13457	9840	8584	11797	8317	10165	10445	10179	10060	10088
Rps8	14884	9785	9797	9479	7603	9580	6491	8991	10661	12011	12954	11789
Ddx5	11562	9965	8816	10701	10686	11184	10759	10925	10507	9636	9545	9136
Rps29	10299	4987	7046	9957	8774	9379	9034	9881	13658	14608	15005	9928
Pgam1	15085	10085	11735	7714	6384	10293	5857	8778	10455	12071	12637	11365
Ywhaz	12389	10225	9096	11291	10218	13167	7701	10841	11876	8282	8376	8957
G3bp1	13647	11085	9936	10166	8529	12117	6386	9609	10648	10124	10646	9299
Nono	14797	11731	10851	8514	7146	10236	5542	8738	9526	11995	11643	10879
Sqstm1	12258	7160	12477	10753	9932	11733	7379	11386	11885	10405	7308	7690
Atp2a2	9543	8812	8683	11097	10320	11898	9944	12184	10522	9212	10054	8061
Rps12	12791	7087	6779	9705	8197	7332	9299	9927	12267	11211	14142	10920
Col6a1	13111	9052	12231	6092	9828	7845	16933	6016	7498	8498	10542	11174
Slc25a5	12158	10195	8529	8651	8169	9276	7445	9899	11340	10526	13388	9045
Map4k4	11812	10692	10357	9210	8947	11580	8569	9422	9764	9948	9433	8529
Hnrnph1	14697	11629	11355	10221	9402	11072	6060	8201	8343	8540	8528	9621
Akt1	13161	10577	9356	9053	8653	10970	7481	8125	9520	10167	11568	8692
Cd63	10113	6973	6440	10788	11865	11314	14193	11033	10482	7064	8816	7858
Rps21	10452	5337	5969	7901	7708	8173	7458	9767	13082	14119	14607	11747
H2-D1	6552	2126	2201	12302	10915	11769	35114	12488	12045	3475	3837	3214
B2m	8105	3972	4132	10227	11639	10120	24782	12523	11969	6278	6314	5747
Rpl23a	13462	8819	8083	5821	6058	8114	5896	9406	10444	12963	13303	13034
Eif5	9782	9614	8621	9905	8120	10407	7612	11257	11650	8116	10395	9775
Lrp1	5269	5079	6804	8639	11758	10606	32831	9267	9568	5198	5009	5170
Ctnnb1	11586	9744	9701	7303	7050	9812	8575	8724	9650	10889	11539	10601
Tuba1c	9028	8432	5623	8269	7288	10988	8474	11250	13406	9482	13237	9623
Fstl1	8163	5723	7675	7023	13269	8068	32750	8760	7701	5975	4570	5293
Prdx1	10386	7476	6186	9445	8063	10025	7604	12068	11415	9958	11670	10429
Caprin1	10678	10231	9157	8944	7962	10389	7587	9944	10002	9308	10786	9551
Ptbp1	11462	9857	9887	8410	7233	9771	6238	9222	9895	10321	11804	10218
Nisch	15072	10800	11725	8288	8213	10350	6981	7007	8071	9869	8699	8843
Naca	13247	8321	7888	7716	7161	8284	6436	9256	10199	11308	12944	11024
Cct7	11393	8757	7387	9022	7437	10178	6096	10225	11594	10371	11916	9288
Nars	14678	12544	12867	6342	5433	7847	4402	6960	7358	13668	11306	10118
Tnc	13168	7686	14179	10426	9560	6917	16211	6675	6423	9101	5589	7588
Srrm2	13467	10607	12018	9269	8354	10757	6708	8563	8065	9118	7884	8356
Mt1	9319	3369	6368	6191	10945	7284	20399	11314	14054	8591	7000	8115
Rpl3-ps1	15206	11993	11610	5833	5639	7069	6189	6756	7780	11835	11621	11316
Arpc1b	13217	8579	9412	7648	6664	8674	10145	7708	9972	11078	10828	8631
Col4a1	6469	4847	6806	8889	9720	10550	30903	10068	9348	5356	4935	4656
Hspa4	10673	9355	8064	9274	7356	10489	6283	10116	10398	10209	10992	9276
Bzw1	9102	8815	7497	9827	8425	11197	7210	11085	11064	8650	9709	8664
Srsf1	13187	10997	8846	9397	7508	10271	5217	8701	8063	8980	10270	9269
Hnrnpc	10082	9714	7519	8875	7540	9921	5664	9625	9767	10486	9843	10222
Sf3b3	11852	10344	10141	7871	6823	9359	4817	8116	8839	10703	10887	9107
Etf1	7988	8541	7175	10139	8311	10759	6351	11217	11874	7897	10103	8398
Ybx3	13729	8596	8849	9934	10370	11004	6321	7925	8981	7893	7885	6945
Btf3	11967	8097	7097	7562	7052	8953	6628	9790	10582	10078	10017	10466
Oaz1	11811	8404	7157	8211	8390	9906	7423	7837	10324	9021	10262	8801
Gm13394	14145	9356	11074	5994	6760	9066	6543	6569	8641	10262	9392	9466
Tpm1	8658	7219	7503	9513	11232	9803	11761	7846	9031	7433	9436	7624
Rpl35a	12332	7176	7351	6587	6091	8929	3566	8568	10936	11574	12174	11710
Gnb1	10566	8296	8171	8851	7759	9562	8307	8611	10210	8759	9229	7958
Tfdp1	10820	8953	7343	9037	7414	10725	5052	9709	9805	8512	10300	8066
Eif3b	10192	7941	7395	9299	8223	10569	6853	9083	10985	7400	9916	7660
Odc1	5766	5083	4769	12701	10710	12202	9075	12317	13575	5681	8195	5177
Acly	9324	9340	9294	8034	6649	9115	6129	8310	8939	10163	10192	9663
Cox4i1	10193	6690	6321	8334	8842	9446	7386	8594	10941	9598	10120	8413
Prpf8	8756	8190	8166	8828	8279	10744	6359	9970	10571	8013	9019	7933
Tcp1	10395	9175	7604	8077	7234	9169	5525	9220	10324	8349	9831	8775
Gdi2	9519	7920	7580	8094	7367	8943	8355	8780	9713	8484	9203	9452
Tardbp	12284	9786	8018	9070	7567	9573	5152	7663	7693	8341	9819	8252
Huwe1	9894	10727	10231	6892	6853	8669	6218	7654	7801	9607	9546	9044
Rpl22	11325	7327	7753	7383	6517	7645	5696	7930	10274	10085	10749	10070
Ddx21	7648	8544	6992	9412	7871	10734	6047	10720	10679	7272	9195	7173
Txndc5	10420	7464	7907	8531	8492	9607	8630	8336	7955	7737	9255	7674
Rcc2	14343	10991	10451	6366	6134	8109	4393	5700	7139	10349	9800	7962
Atp1a1	8582	7035	6807	9905	10489	10638	9892	8885	8779	6778	7647	6118
Mmp14	9810	7982	10715	8663	10180	8888	10220	6803	7557	6941	6286	7246
Clic1	12256	6853	7247	8069	6896	8785	6692	8013	9775	9306	8394	8336
Stip1	9561	7961	5889	7911	6513	9798	5018	9225	9603	9343	10449	9237
Nap1l1	10397	9195	7671	8380	6921	9202	5483	8560	8421	8313	9362	8580
Hyou1	9290	7416	7182	8874	8588	10973	6030	9400	8461	7163	9224	7618
Txn1	9402	6428	5520	9572	8130	9376	6598	9054	10820	7578	9090	8314
Cltc	7533	8003	8648	7897	7338	9235	9607	9125	8943	7964	7651	7921
Inhba	6773	4767	8960	12977	9155	14006	5822	11297	8195	4772	5261	7496
Morf4l2	11892	8834	9143	6953	6357	8024	6717	7066	7686	8659	8648	9402
Kars	10090	7407	7652	8329	6916	9757	5147	8238	9964	7882	9728	8146
Prrc2b	8913	9303	9442	8047	6820	9735	5771	8257	7982	8689	8425	7815
Rps13	10367	6630	6520	6676	6007	7243	6593	8562	10606	9528	10365	9164
Bgn	1768	903	340	9067	15002	8404	41227	9759	7698	1338	1539	1120
Rpl36a	10487	5553	6245	5469	4905	6009	5748	8214	9126	12697	12632	10989
Csnk1a1	11043	9752	10430	7402	7052	8411	7498	6869	6896	8083	6768	7739
Tubb6	8053	6493	5364	9440	7498	10269	7362	9398	10723	6676	9737	6854
Srsf3	9896	9403	6533	8078	6625	9002	5406	8286	8763	7682	9073	8946
Vars	12518	8718	9737	7190	6833	9140	3802	6063	8055	8648	9134	7807
Surf4	8726	6277	6644	8182	8672	9058	8995	8623	8601	7186	9020	7602
Ssr1	7631	6681	6499	9807	9158	9891	8006	9852	8798	5422	7822	7140
Mlec	9953	9139	7991	6410	6590	7763	7826	7417	7125	9596	8590	8185
Cdk4	12186	8485	7540	6225	5211	7217	4476	6736	8443	9805	11110	9019
Tex101	11923	7165	7330	7271	6673	8920	2875	7924	8094	8600	10461	9183
Akr1a1	11075	7301	7808	6958	6962	7970	9937	6649	8285	8397	8078	6796
Malat1	12582	7319	13166	13176	12737	10262	9460	3438	2702	4685	2316	4222
Eif3c	9236	7712	8624	6923	6215	8239	5399	8337	8835	9160	9770	7399
Atf4	14378	8872	10386	6876	5559	7048	4331	5565	6173	11300	8459	6825
Hnrnpm	11035	8834	9092	7120	6443	8332	5169	6925	7232	8685	8706	8094
Actn4	6114	5935	5513	9249	8674	10708	9905	9329	10521	6535	7345	5777
Fus	11693	8311	9124	6530	5297	6940	6038	6718	7563	9295	10169	7761
Prelid1	12394	7961	7640	5954	5407	8013	5736	6492	8425	8941	9558	8824
S100a10	7079	4534	3392	9772	9159	10807	7540	11164	13338	5180	6923	6376
Vcp	8673	6764	6541	7636	7205	8715	6853	9160	9748	7399	8326	8238
Sin3b	10385	6698	7039	7893	6557	10275	4220	8164	10135	7894	8680	7233
Ly6e	8276	4821	6217	7358	8922	7241	13952	8346	9568	7002	7054	6361
Fam129b	8535	6671	6699	8958	7574	11886	7181	8610	9327	6276	7347	5859
Aars	13849	9425	12033	5601	5089	6517	3639	5424	6315	11057	8235	7680
Tm4sf1	6946	5666	4872	10533	9914	10150	6682	10082	10430	5418	8138	6013
Igf2r	9508	7922	10934	6847	6820	9106	5379	7993	7992	7818	6811	7693
Hmga1b	8919	6491	5515	9086	8017	11212	4594	10150	11085	6093	8258	5345
Csde1	9898	7807	7980	8408	7591	8694	6547	7688	8361	6400	6792	7846
Abce1	8157	8011	6031	8124	6742	8985	5264	9415	9090	7159	8944	7931
Junb	10022	6438	11978	8646	6875	9427	5251	6807	7479	6299	7036	7454
Slc25a3	9549	6804	6287	7854	7839	8381	7805	7858	8631	7533	8352	6742
Cct6a	8094	7834	6105	8063	6650	8828	4971	8856	9215	7858	9385	7731
Nes	11096	7892	10401	8069	6367	9659	3837	7580	6623	8066	7135	6575
Ssr2	9512	6346	6447	8120	8804	9461	6400	8113	8211	6489	8103	7067
Nsun2	9085	7058	6352	7370	6191	8408	4878	8581	9309	7466	10014	8051
Ipo7	9072	8810	7627	7153	5820	8008	4551	7948	7512	7984	9285	8857
Hnrnpul2	11267	8834	9066	6062	5829	7673	5333	6166	6884	9046	8139	8308
Prkar1a	9550	8208	7984	7321	6864	8159	6765	6864	7799	8290	7582	6979
2021-09-09	10625	7694	9520	7465	6544	9377	5642	6812	7675	7044	6671	6604
Gja1	11694	9340	12200	6083	6526	6428	4874	5544	5224	8187	6975	8594
Ctnna1	8600	6900	6932	8499	7175	9401	6411	8509	8757	6675	6735	6841
Ppp1ca	8864	7669	6158	6686	6498	8543	5840	7586	9528	7337	9078	7486
Dync1h1	8959	6516	7639	7401	7426	8889	8102	7641	7865	6795	6956	6923
Rad21	9431	7818	7501	7777	6744	8724	4251	7687	8149	7450	7656	7890
Axl	10349	8994	8819	5672	5877	6914	4831	6131	6439	8615	10085	8340
Maged1	9598	7394	8194	6394	6051	7489	7131	6298	7336	8261	8080	8775
Hspg2	6936	7012	9806	6425	6999	7465	14759	6016	6575	7553	5707	5665
Klf6	6421	5770	11642	9438	7891	9342	5332	8045	7654	7324	5849	6124
Eif3h	10903	6778	7630	6426	5567	7609	4509	7006	8839	8541	8775	8156
Arf4	8635	6296	6225	7123	6036	7886	6701	8587	9005	7730	8627	7773
Sptan1	7727	7000	6994	7957	7441	9425	7695	8465	8418	6809	6152	5772
Csnk1d	10147	7479	7316	6777	6252	7938	4789	7036	7680	8072	8716	7588
Larp1	9258	8553	8105	7213	6116	8791	4896	6922	6932	7366	8122	6873
Mapk6	9648	8020	9359	6559	5682	7517	4596	7292	7425	6979	8299	7747
Mrfap1	9839	7311	7231	7258	6718	8556	6451	7134	7638	7547	6569	6849
Nid1	5982	5392	6811	7965	9468	8962	13674	8206	7900	5114	4521	4950
Lyz2	1302	722	395	9453	10264	8051	22791	13442	14713	4023	2298	1453
Rrm2	6408	5807	4035	9963	7355	10743	5023	10502	10595	5886	6332	5473
Fam120a	9379	8065	8102	6613	6094	8124	5964	6915	6893	7510	7532	6888
Fkbp4	11871	8669	7057	4679	4339	6372	2835	5252	6176	10308	11374	8856
Col18a1	9732	7491	9104	4886	5040	7947	7674	5557	6372	6139	8916	8713
Glg1	7944	8252	9283	5117	5591	6871	5553	6649	6661	8718	8102	8644
Vdac1	9239	6461	6071	7804	7108	8626	5522	7296	8161	6776	7090	6590
Tmbim6	8909	5811	6423	7408	8053	7970	8496	6620	7139	6491	6902	6303
Ppp2ca	8438	6945	6785	6876	6366	7899	5513	7797	8035	7321	7906	6605
Sf3b2	10722	7969	8082	6502	5943	7961	4354	5898	6865	7533	7586	6828
Hint1	9681	6049	5875	5997	5554	6411	4678	6342	8617	9558	9781	7566
Pebp1	10287	7197	5973	6719	5699	7743	4617	6404	6523	8393	9028	7407
Fbln2	4570	3955	3253	9528	10080	9433	16879	7434	7490	4014	5313	3715
Cdv3	8042	7097	6345	7972	6222	8410	4722	7892	7676	6517	8258	6416
Chd4	8211	7080	6732	6910	6469	8390	5850	7384	7874	7277	6665	6599
Tnpo1	6681	8823	8029	6404	5677	7436	4532	6924	6720	7363	8385	8367
Tnks2	8369	9108	8609	5723	5204	6810	4521	6263	5854	8031	8343	8469
Plxnb2	8053	6490	6464	6659	6993	7878	7431	7012	7177	6835	7607	6619
App	7591	5682	6638	6886	7667	7255	12481	6552	6727	5977	5861	5674
Scd2	12100	9969	13024	2854	3392	3695	3240	2968	3148	12120	7226	11130
Cyb5b	6634	7403	5532	7564	6063	8338	4499	7711	7827	6989	8708	7403
Slc7a5	11202	8655	11011	5508	5355	5802	3135	5098	4877	8963	8523	6081
Cd44	4654	4129	3901	10722	9385	10271	7648	11324	9275	3254	4640	4212
Rpl17	14370	7867	7694	4635	2037	5858	4082	1695	6269	8713	9642	10386
Sptbn1	6596	6659	7288	6844	6959	8648	7770	7485	7370	5957	5307	6319
Cct4	7920	6691	5609	6790	5810	7121	4405	7858	8062	7302	8272	7317
Col5a2	929	1026	260	8322	15205	6869	32079	7966	6810	1067	1332	1231
Myl6	9757	5869	6345	4901	4316	4920	7230	5594	6615	9910	9585	8005
Angptl2	10257	8282	8100	4212	4364	5630	4757	4616	5042	9645	10111	7880
Ube2d3	7861	7236	6454	6988	6273	7405	5503	7478	8132	6088	6671	6755
Ppfibp1	8193	8438	9322	5329	4854	6614	4073	5648	6103	7549	8260	8369
Rpl34-ps1	6656	4517	3543	4555	5256	5399	9173	9039	10321	8187	8450	7589
Rrbp1	7874	5051	6001	7758	7498	8626	9652	7617	6792	5205	5325	5131
Mta2	9072	7307	7052	6382	5802	7649	4239	6309	6829	6919	8023	6681
Iqgap1	8300	6845	9203	6230	5755	6806	6452	6591	6887	6557	5714	6869
Ghitm	9892	7600	8476	4792	4490	5602	4461	5643	5948	9629	8064	7609
Ankrd11	9604	8441	9757	5612	5002	6910	3845	5661	5377	8101	7311	6510
Tpm3	7185	7252	6308	6312	5574	7778	5266	7670	8269	6486	6909	6701
Calm2	9355	6790	6809	6270	5747	6916	5253	6521	7091	6833	6810	7101
Eif4a2	9232	7449	6131	7740	6851	8393	4926	6313	5835	6678	5312	6579
Rad23b	8009	6437	7128	6269	5488	7336	4966	6881	7387	6992	7689	6804
Mtpn	6925	6601	6399	6866	5384	7399	6264	8106	8166	6201	6638	6400
Cul4a	8703	7732	7278	5905	5072	7375	3417	6411	6686	7475	8157	7067
Lamc1	7958	6901	10385	5363	5564	6224	7514	5648	5651	6896	6429	6716
Anp32e	8108	7237	5793	6758	5812	7664	3602	6565	6841	7242	7961	7625
Naa50	6497	6626	6049	7515	6194	8726	5096	8251	8114	5634	6205	6194
Tm9sf3	6204	7505	6813	6838	6638	7774	6712	6951	6193	6462	6581	6416
Brd2	8296	5980	6297	7799	6830	8511	5456	7160	6828	6312	5851	5499
Tmsb10	9635	4801	4642	6083	5404	7338	6065	6343	7787	7621	7749	7319
Dst	8546	7425	8457	6087	6134	7003	6236	6079	5194	6822	6204	6563
Ewsr1	10193	6693	7631	6415	5451	6992	4712	5540	6257	6831	7302	6429
Hspe1	7670	5249	4332	6164	5054	6395	3978	6937	8700	7731	9955	8251
Baz1b	8292	7390	6675	6414	5537	7709	4118	6474	6227	7542	7006	6623
Mtdh	6615	6592	6483	7347	7411	7942	5228	7476	6768	5166	6601	6376
Npc2	6313	3735	4217	7669	8300	8379	9516	7706	8934	4526	5357	5321
Timp2	5798	4398	4927	6359	7698	7875	11815	7356	7395	4379	6130	5823
Myof	6899	7071	6912	6032	5835	8166	5211	7030	7749	5418	7131	6438
Dnaja2	7194	6412	5776	6371	5942	7425	4817	7256	7871	6156	7599	6615
Selenof	7896	6504	5764	5777	6144	6104	6731	6331	7553	6506	6981	7073
Rhox5	11031	6411	6638	5305	4338	6070	2211	5337	6358	8803	8625	8200
Snrpd3	9914	6951	5777	6452	5578	8106	4060	6106	6991	6358	6512	6072
Psma7	8469	6064	5373	5145	4798	6055	3851	5728	7539	7970	9989	7837
Slc38a2	9402	7397	8407	5947	6279	6303	4376	5255	5111	6696	6691	6868
Fbn1	4089	4036	5292	5719	7842	5386	21748	6108	5594	3948	4442	4405
Cdc42	7237	6096	5502	7062	6301	7196	8705	6528	7042	5710	5465	5655
Nolc1	6952	5870	4902	7434	5798	8423	3922	7898	8133	5528	7847	5655
Gm9794	9708	5747	6230	5394	5026	6163	4251	5820	6687	8016	8189	7125
Laptm4a	7414	4935	5393	6063	7365	6359	11274	6613	6418	5417	5228	5444
Gnai2	7855	5360	5635	5850	6037	6844	9672	5648	6747	6046	6306	5720
Tmed9	9083	5353	6135	6563	6445	7247	6331	5875	5989	6067	6604	5979
Tnpo2	8624	7473	7225	5955	5125	7231	3709	5351	5813	7655	7233	6246
Rbbp7	7134	6876	5966	5290	4346	6339	3776	6414	7083	8016	8680	7249
Vegfa	13929	7845	16410	3762	3150	4706	2161	2441	2170	8503	4717	7171
Eprs	8843	7500	8731	4745	4727	5792	4475	5225	5425	8199	6689	6489
Trim28	8628	6477	6264	6478	5656	7715	4261	5682	6883	6489	6453	5851
Fkbp1a	7118	5936	5472	6266	5627	7438	7137	5991	6944	5984	6847	6069
Son	7576	6870	7060	6828	6502	7689	5987	5650	5276	6242	5392	5751
Rsl1d1	7566	6039	5315	6887	5395	7143	3578	7908	7730	6048	7091	6080
Ppp1r14b	7756	4509	3719	7552	6616	8141	5046	7182	8340	5244	6980	5404
Sf3b1	8222	6440	7045	5946	5444	6200	5398	5959	5960	6422	6594	6755
Mprip	6580	5834	5067	6550	6061	7845	6171	7067	7782	5514	6503	5203
Papola	7355	7215	6505	5563	4839	6563	4255	6387	6687	6636	7153	6970
Prmt1	9008	6371	5742	5153	4720	6501	3648	5488	6779	7504	8800	6374
Col4a2	4122	2849	4035	6043	6745	7379	21481	6863	6736	3384	3162	3016
Hmga2	8126	7851	8821	6652	5179	7384	2400	6129	6585	5655	5570	5047
Pa2g4	6726	6078	4748	5540	4793	6318	3867	7137	7450	7198	9031	6364
Psmc1	7251	5919	5226	6325	6215	7290	4706	6609	7233	5823	6625	5868
Rbm3	7741	6181	5537	5433	5400	6219	5645	5827	6858	5968	7873	6386
Pdap1	8418	5751	5460	4759	4279	5866	3700	6128	7048	7913	8911	6757
Ssrp1	7903	6487	5914	5957	5073	6996	3648	6361	6758	6984	6892	5954
Cnot1	6342	7167	7024	5594	4973	6722	4001	6158	6461	6713	6839	6865
2610507B11Rik	6478	6276	5313	5838	6208	7180	6878	6366	6427	6053	6349	5440
Ctsd	3473	2124	2146	8859	9086	7716	15587	8261	7975	3046	3697	2715
Pabpc4	8055	7067	6416	5942	5131	7057	4042	5821	6085	6721	6615	5413
Actr3	7004	5827	5426	6091	4724	6579	6062	6477	6724	6114	7068	6167
Ccl6	234	43	58	9239	8980	6095	26640	8574	14059	123	78	127
Ube2i	8181	6717	5989	5632	5295	6682	4227	5851	6377	6222	6683	6369
Sh3pxd2a	7483	6444	7343	5588	5123	6805	5132	6014	5727	6440	6115	5923
Mdh2	7859	5551	5116	6173	5560	6704	4736	5981	7102	6224	7400	5705
Trp53	7600	5599	5078	6134	5349	7360	3654	6603	8066	5768	7322	5549
Ubqln1	6941	5849	5698	6190	5245	7080	4111	6858	7322	6283	6471	6020
Marcksl1	9789	5798	5641	6516	4872	6966	3659	5670	6216	6033	6684	5933
Sars	11555	7350	9176	4283	3864	5165	2899	3850	4631	8082	6602	6115
Mki67	7885	5974	5480	6301	5523	7614	3747	6508	6098	5385	5861	7050
Copa	6575	5786	6479	5393	4921	6346	6496	6019	6610	6029	6439	6282
Lgmn	2678	1665	1671	8434	9588	7587	18977	7322	8797	2055	2606	1914
Ctsz	6190	3412	3423	7002	7759	7709	8792	7141	7673	4560	5457	4170
Ubr5	5966	6049	5939	6397	5607	7725	5239	6988	6780	5692	5586	5297
Pcbp1	9365	6200	6321	5687	4803	6198	4727	4664	5206	6383	7579	6103
Sfpq	8289	6930	6825	5913	5117	6666	4517	5458	5564	5998	6168	5665
Amfr	7029	5823	5810	6147	6045	6738	4515	6427	6333	5675	6606	5766
Eef1d	8667	5382	4879	5294	4546	6022	3893	5816	6783	6999	8225	6303
Ywhah	7887	5972	5308	5747	4856	6205	4613	5502	6275	6628	7309	6404
Ykt6	5252	4687	4038	6925	6015	8341	5312	7143	8713	4913	6289	4809
Srsf2	9102	7628	6702	6434	5621	7490	3872	4790	4987	5002	5662	5138
Hnrnpl	8828	6733	5793	5642	5474	6351	4489	4920	5703	5956	6344	6044
Rac1	8179	6149	5949	5806	5246	6412	5744	5671	6509	5608	5901	5029
Postn	2606	1464	1882	5938	11774	6610	23868	6856	6341	1388	1487	1861
Pcna	7543	6605	4737	5162	4417	7048	3349	6020	6603	6085	7104	7289
Col6a2	7178	5139	6407	3743	7111	4626	12966	3871	4420	5298	5589	5589
Rhoa	6768	5894	5643	5831	5361	6293	6270	6040	6734	5598	5693	5506
Gspt1	5625	6133	5208	6353	5274	7373	3981	7017	7107	5531	6469	5519
Plin2	3312	2438	1884	9777	7297	9084	8509	9771	10272	2504	4020	2712
Eif3e	7371	6003	5492	5715	5376	6638	4068	6541	6797	5235	5844	6354
Ganab	7818	6151	5979	5539	5856	6581	4949	5800	5777	5941	5542	5467
Kpna2	6762	6233	4543	5474	4800	6766	3325	6876	6748	6345	7045	6354
Mapk1	6601	6455	5635	5387	4800	6305	4050	6331	6353	6330	6763	6066
Tuba1a	6485	5278	4251	5590	4257	5417	6923	4820	6456	6574	7606	7196
Wnk1	6041	5618	5721	6146	5924	6436	8305	6055	5756	5505	4780	4546
Cald1	6212	6134	6716	5229	4006	5514	6979	5536	5483	6555	6079	6273
St13	6321	5379	4734	5722	4992	7311	4135	6796	6835	5467	6687	6289
Jpt1	7960	4992	4646	5506	4240	5969	3076	6127	6706	6726	7850	6598
Otud4	5870	6798	5681	6377	5126	7478	3481	6638	5960	4830	6378	5763
Psat1	9509	8123	7498	3852	3394	4591	2535	4216	4357	8424	7583	6293
Slc3a2	9672	6236	7807	4927	4775	5076	4344	4641	4671	7866	5839	4516
Mcl1	7713	5819	6992	5833	5935	6455	6634	5293	5644	4776	4776	4465
Erh	8206	5216	4483	4885	4118	5528	3349	5871	7432	6454	7919	6807
Itm2b	4084	2354	2785	5792	7741	5867	19757	6372	6679	3286	2830	2693
Ak2	7179	5098	4868	6264	4836	6718	3814	5958	6922	5319	7228	5950
Ptgfrn	6892	6413	6242	4618	5205	5473	5204	4813	4812	6543	6975	6884
Nop56	7996	6119	5549	6281	4773	6532	3353	5680	5718	5861	6735	5349
Smarca5	6474	6304	5503	5981	5033	6714	3275	6715	6049	5427	6352	6114
Aprt	8297	4540	5143	5986	4850	6599	3157	5095	6490	6234	7629	5499
Vdac2	7205	5123	5150	5775	4870	6210	4626	6009	6678	5716	6512	5445
Slc16a1	5218	4569	4539	7832	6985	7788	4537	7645	6268	4113	5607	4208
Pcbp2	7736	5635	5298	4726	4303	5844	3503	6201	7213	6213	6640	5973
Serp1	6485	6261	5330	5221	4404	6174	6209	5508	5897	5780	6273	5689
Xpo1	5868	5687	4631	6302	5528	7162	3790	6589	6134	5281	6063	5962
Lman2	7795	5546	5527	5250	5194	5764	4631	5113	5352	6216	6819	5779
Sdc1	5249	4137	3949	7777	7072	8850	4720	7066	6573	3381	5587	4616
Eif3d	7237	4915	4966	5812	4533	6329	3430	5954	6746	6166	7383	5478
Trip12	5639	5738	6045	6027	5207	6601	5543	6595	6227	4797	4977	5439
Ddx6	6602	6452	6044	5298	5026	6327	5230	5764	5485	5922	4969	5675
Banf1	9627	6371	5102	5618	5249	6995	3074	4490	5552	5373	6101	5239
Gnb2	7672	5238	5016	5551	5055	6465	5574	4984	6013	5551	6078	5490
Paics	7263	6025	5207	4967	4398	5977	3420	5732	6270	6284	6953	6157
Gm10123	3982	3127	4251	2114	5893	4734	2966	4163	12753	7253	12989	4368
9530068E07Rik	7401	5414	5883	5404	5522	5803	4831	5534	5032	5859	6014	5882
Wwtr1	6876	5942	7389	5579	4837	7063	3724	5842	6366	4992	4619	5337
Bag6	7918	5924	6912	5203	5147	6699	3920	4821	5840	5449	5434	5297
Nsd2	6611	6336	5277	5421	4540	6630	3294	5976	6088	6044	6428	5908
Dnaja1	6416	6100	4501	5142	4764	6516	4495	6338	6022	5728	6402	6104
Sf1	8155	6074	7481	5638	5149	6167	3910	4761	5448	5213	5359	4962
Mta1	9156	6584	6859	4747	4178	5701	2660	4294	5495	6587	6317	5659
Tnfrsf12a	6175	4912	4217	6628	5730	7755	3753	6556	7027	4979	5957	4277
Nop58	5753	5565	4531	6274	4966	6752	3431	7003	6552	5343	6435	5319
Snrpb	6540	5693	4960	5260	4915	6585	3644	5305	6233	6128	7137	5314
Cyb5r3	8702	5692	6195	4734	4919	6195	4294	4252	5431	5831	6153	5183
Nfat5	6474	6716	8595	5939	5083	7191	4026	5311	4646	4939	3565	5028
Dhx15	5587	6054	5167	5302	4547	5845	4180	6349	6227	5408	6974	5870
Gpi1	9321	4661	6705	4831	4909	5530	4595	3949	5262	5765	5980	5862
Ppp2r1a	7177	5586	5570	5308	4996	6326	4245	5190	6239	5393	5890	5276
Slc25a4	7948	5590	5405	4530	5876	5241	6041	4439	5135	6056	5920	5002
Cdc37	7827	5351	5910	4783	4314	6038	3926	5166	6214	5923	6392	5247
Cd164	5593	4960	5539	5941	6050	6119	6310	6565	5929	4503	4400	5133
Clic4	5870	5062	5538	5460	4544	6040	6681	5993	5851	5538	5229	5220
Ppm1g	5549	4825	3758	6082	5539	6847	3889	6794	6911	4924	6963	4933
Col7a1	11218	7389	9422	5183	4498	5279	1773	2506	2550	6187	5151	5824
Capns1	7453	4985	4975	5554	5371	6314	5856	5003	6052	5314	5466	4603
Anp32b	6596	5169	4392	5569	4540	6139	4317	5705	6461	5888	6524	5409
Lman1	7034	5810	6282	4394	4505	5007	5263	5262	4953	5600	6203	6342
Psmd7	5934	5391	4455	5144	4770	6470	3982	5665	6686	5331	6947	5761
Chchd2	5862	4380	3529	3904	3980	4519	5286	5319	6429	7443	8967	6811
Gm10275	7353	4233	4025	4111	3874	5325	3003	5884	7371	6837	7965	6360
Tln1	5813	4773	5532	5779	5033	6825	6965	5733	6135	4744	4596	4222
Snu13	7134	5405	4638	5035	4121	6192	2804	5752	6064	6082	7001	5789
Tcf25	7627	5567	6739	4513	4170	5168	4374	4514	4794	6289	6501	5704
Nudt4	7920	6595	7390	4337	4158	4898	4698	4370	4638	5538	5520	5734
Usp7	7332	5766	5444	5738	4941	6486	3731	5224	5189	4745	5893	5237
Rangap1	5279	4058	3414	7377	6076	8491	3788	6642	7203	4322	5138	3920
Ipo5	6746	5468	5100	5666	4736	6117	4321	5501	5832	5194	5848	4851
Eif2s1	5498	4944	4449	5480	4332	5633	3757	6468	7027	5525	6130	5710
Rbbp4	7037	5659	5044	4162	3777	5191	3324	5244	5921	6580	6753	6176
Rhob	6595	3824	7248	6431	5781	6414	5112	4997	5041	4833	4044	4325
Psmb4	7635	4749	4978	4645	4256	5471	4015	4962	5796	5954	6555	5545
S100a11	5792	3874	3105	5713	5493	6338	6696	6273	7028	4432	5307	4224
Tpm3-rs7	6472	5054	4936	5839	5357	6403	5725	4421	5140	4653	5096	5027
Hif1a	5046	5507	5083	5128	4710	5252	6856	5955	5430	5501	4528	5072
Gm6472	8138	4574	4546	3886	3743	4426	4060	4773	5912	6592	6894	6506
Usp9x	4564	5958	5599	5467	4935	6418	4397	6465	6013	4570	4455	5049
Mcm7	7519	5637	5082	4370	3602	5355	2247	4698	5726	6327	7365	5950
Actn1	5573	4577	5444	5765	4432	6100	6232	5243	5923	4278	5254	4917
Aff4	4794	5065	6409	5407	4566	6230	4081	6101	5823	4881	4811	5476
Tubb4b	5377	4412	3216	4297	4107	5374	5059	5706	6639	5779	8048	5424
Purb	6474	6524	6126	5605	4684	6631	3385	5047	4603	4381	4674	5267
Rai14	6593	5471	6088	5028	4092	6619	3747	5455	5949	4749	4521	5028
Gm11361	6678	3056	3468	4615	4087	4416	4755	4496	6207	7686	7417	6123
Mcm6	6576	6055	5169	4023	3497	5343	2330	4966	5913	5924	6959	6225
Cttn	6813	5433	5684	4892	4519	5504	4317	4552	5094	5058	5929	5178
Syncrip	5904	6335	5552	4787	4071	5416	3743	5300	5250	4945	5809	5837
Macf1	6116	5748	5768	4918	4624	5785	5076	4916	4561	5233	4784	5381
Pafah1b1	5847	5850	5385	5172	4342	5745	4060	5198	4976	5451	5491	5356
Tkt	7250	4588	4900	4499	4035	5503	3777	5050	5641	6460	5804	5174
C1qbp	7089	4493	4332	5478	4497	5655	2911	5634	6358	5112	6333	4672
Qk	5741	5648	6334	5310	4766	6199	4450	5047	4895	4876	4455	4733
Sod1	6572	4118	4463	4476	4214	5131	3231	4966	5901	6462	7045	5679
Slk	5086	5243	5040	5600	5140	6529	4026	6224	5805	4204	4923	4321
Eif3l	5560	4436	4327	5009	4270	5437	3708	5614	6488	5859	6436	4975
Lamp2	4782	4079	4460	5049	5853	5823	7860	5974	5419	4235	3992	4579
Ccdc50	7171	6885	7037	4236	3780	4946	2664	4209	4165	5778	5340	5882
Rbfox2	7585	6534	7215	3986	3730	4843	3227	3618	3794	6406	5475	5668
Fxr2	6989	5211	5182	5409	4534	6281	3087	4580	5009	5223	5784	4643
Ddx39b	7350	4765	4519	5639	4897	6105	3894	4560	5404	4854	5430	4504
Psmd3	6021	4223	4385	5384	4976	6231	4157	5425	6126	4727	5712	4531
Srsf5	7443	5776	6258	5730	5597	5941	4725	4179	4681	3762	3924	3864
Nfe2l1	7579	4877	6926	3960	4561	4682	4973	4265	3989	6349	4964	4714
Hnrnpf	6679	5790	4830	3489	3130	4610	3699	4807	4769	6681	7273	5956
Gars	7698	5770	6203	4104	3337	4259	3790	4058	4618	6165	6114	5505
Rpn2	5859	3902	3939	5160	5074	5172	6445	5319	5426	4781	5711	4756
Acta1	5	5	5	4014	30410	4919	20573	192	932	2	439	4
Cbx5	7454	7831	6603	4018	3552	5050	2199	3483	3635	5858	5474	6338
Gm26917	2886	1322	1880	12784	9495	12253	5363	5756	5301	1496	1574	1350
Cad	5238	5147	4868	5127	4781	6348	3565	4997	5854	4665	6128	4740
Galnt1	6113	6607	4798	3979	4270	4945	3877	4270	4268	4467	7044	6534
Got2	6348	4527	4390	4908	4803	6209	3204	5797	6143	5202	5308	4070
Fgfr1	6549	4837	5689	4687	5543	5614	5555	4303	4871	4150	4759	4314
Atp5f1	5614	4262	4045	5289	4836	5416	4420	5595	6064	5068	5342	4760
Wdr1	6179	5415	4644	4491	3566	4928	5056	4569	5072	5023	6502	5157
Strap	5747	4649	4134	5486	4843	5631	3855	5520	5821	4617	5582	4713
Bmp1	5997	4016	4098	5085	6411	5150	10768	3737	4131	3634	3889	3607
Mlf2	7035	5165	4606	4759	4732	6083	4093	4008	4955	4825	5598	4501
Anxa5	5632	4538	4837	4902	4340	5713	5270	5171	5581	5332	4748	4198
Ap2m1	6141	4941	4620	4129	4265	5005	6332	4592	5224	5308	5381	4302
U2af2	6516	5158	4626	4883	4129	5538	3590	4460	5058	5278	6429	4571
Phb2	7047	4610	4412	4907	4586	5650	3229	4745	5744	4759	6026	4500
Actr2	4785	4595	4290	5238	4696	5635	6196	5530	5853	4098	4629	4598
Crk	5654	5390	4876	4869	4443	5712	4149	4988	4926	5126	5144	4866
Prpf19	6603	5170	4942	4034	3742	4967	2819	4556	5125	6094	7124	4959
Dhx9	4569	5180	4261	4717	4133	5211	4225	5715	5473	5397	6016	5127
Cnn3	6160	4643	4514	4432	3997	4478	5034	4313	5089	5187	6249	5889
Hmgb2	6035	5251	4126	4954	4462	5972	2327	4827	5443	5143	5600	5720
Eftud2	5760	4700	3959	5210	4729	5882	3180	5228	6108	4711	5949	4443
Lars	8413	6779	6801	3514	3312	4244	2447	3736	3951	6613	5294	4640
Fam168b	6015	5542	5571	4332	3833	5675	3513	4421	4541	5419	5619	5173
Chd3	6575	6068	6536	3565	3927	4470	3039	3606	3880	5783	6200	6002
Eif4a3	6021	4582	4095	4424	3958	5034	2906	4747	5642	5529	7427	5211
Snrnp70	8452	5437	5781	4987	4734	5306	4090	3251	3567	5061	4502	4370
Rrp1	7223	4600	4896	4449	4069	5408	3320	4358	5168	5423	5666	4822
Arcn1	5774	5321	4874	4225	3998	5190	4811	4921	4874	4933	5176	5243
Rbm39	6938	5444	5158	4927	4565	5146	4433	4172	4034	5237	4460	4710
Dusp9	5764	5331	4114	3989	3688	5115	2056	4547	5281	5155	8525	5505
Pum2	5554	5555	5419	4605	4045	5405	3427	4737	4837	5073	5070	5329
Eaf1	5808	4994	4816	5518	4161	6143	3317	5422	5331	4497	4951	4029
Tomm70a	5023	5078	4114	5027	4218	5582	3196	5712	5550	4554	5753	4900
Eif2s2	6625	5779	5322	3980	3776	4788	3382	4611	4673	5419	5074	5100
Ezr	4203	3357	3351	6562	6543	7908	3183	6375	7081	2727	3959	3278
Vps35	4302	4917	4013	4520	4307	5648	3716	6042	5961	4620	4955	5462
Txnrd1	5421	4880	4328	5161	4304	5498	3666	5164	5210	4401	5666	4726
Rab1a	5164	4451	4257	4382	3943	4710	6045	5331	5313	4987	5019	4801
Lmnb1	6200	4771	4681	5335	4328	5909	2400	4887	5284	4906	4945	4581
Cul7	6242	5117	5512	4470	4304	5475	3079	4557	4877	5348	4821	4329
Rbms1	6839	5073	6787	4838	4425	5348	3924	4263	4385	4379	3742	4092
Vmp1	7411	4705	5813	4842	4741	4761	3973	4208	3858	4435	4317	4717
Piezo1	3804	4461	4832	4867	5153	6145	5498	5357	5640	4048	4367	3589
Tomm20	5608	4409	4259	5069	4491	5406	3193	4840	6202	4290	5621	4252
Ptpn11	5564	5197	4753	4271	3816	5242	3905	4559	4802	5211	5569	4502
Hsph1	5002	5128	3049	4341	3975	5474	2430	5006	4389	5784	6788	6013
Ubr4	5741	4731	5570	4541	4499	5398	4390	4523	4485	4778	4545	4130
Mcm4	5346	4442	4028	4859	4162	5888	2278	5531	5761	4721	5376	4918
Rpn1	5452	3979	3514	5183	4678	5066	5477	5106	4719	4277	5209	4629
Picalm	4965	4119	4652	4980	4652	4916	7988	4647	4825	3696	3973	3825
Skp1a	4772	4089	3189	4952	4335	5554	3832	6116	6739	3891	4914	4846
Slc1a5	9758	6097	6438	4061	3972	4287	3228	2914	2737	5074	4562	3899
Gsto1	6871	4613	4596	4724	4046	5978	2492	4506	5610	3935	5357	4255
Clint1	4192	4794	4893	4802	3949	5597	3919	5091	5247	4621	5226	4625
Ptp4a2	5994	4568	5010	4413	4569	4855	4421	4600	4938	4647	4481	4444
Gaa	6484	4262	5674	3783	4296	5132	3654	4083	4323	5143	5210	4860
Ptprs	8093	5406	7076	4697	4372	5331	2663	2963	3077	4604	4240	4367
Tes	5546	4729	4944	4658	4047	5502	2512	5115	5450	4996	4608	4667
Myo10	3321	2761	2898	7678	5856	8753	4154	6838	6790	2164	2811	2727
Rab7	4526	3573	3371	4888	4620	5337	5887	5505	5907	4350	4603	4166
Ucp2	4954	2885	3045	5276	5172	5102	8176	5066	6292	3361	4045	3350
Serpinb6a	4174	3206	3059	4885	5255	5052	7751	5872	5888	4040	3763	3757
Eif1a	5862	6057	4980	3821	3177	4432	3355	4679	4223	5131	5625	5323
Mat2a	5879	5656	4419	5543	4037	5500	3894	4580	4262	3871	5041	3977
Ppid	6480	5394	4564	4592	3467	4925	2272	4667	4393	4921	5643	5330
Cdk1	6375	4513	3607	4180	3435	5139	2310	4948	5523	5355	5720	5535
Tagln2	5280	3512	2999	4867	4311	5464	5599	5667	6347	3852	4682	3947
Rps10-ps2	6870	4251	4270	3543	3347	4487	3267	3551	5415	6323	6202	4990
Sdcbp	4291	3362	3186	4775	4804	5076	7017	5971	6457	4070	3596	3911
Rpl7l1	5766	4976	3803	4834	4133	5443	3153	5025	5458	4523	5229	4142
Kif5b	4159	5366	5021	4838	4088	5534	3814	5140	4407	4435	4724	4908
Col12a1	1026	1265	939	6281	8366	4612	21948	4450	3955	1238	1074	1175
Lonp1	8399	5107	7511	3169	2964	4133	2339	2952	3261	6938	4981	4540
Gpx4	6418	3720	3979	4307	4453	5059	3204	4188	5840	4872	5464	4764
Nploc4	4405	4210	3689	4979	4474	5915	3238	5439	5875	4346	5283	4333
2021-09-11	5511	5070	5145	4781	3927	5918	3656	4637	4613	4159	4462	4282
Raly	6513	4400	3964	4236	3721	5225	3353	4437	5192	5167	5237	4689
Ckap4	5360	3771	4098	5203	4369	5113	8004	4392	4213	3656	3923	4028
Gtf2i	8169	6351	6274	2847	2955	3659	2539	3079	3641	5946	5299	5253
Ddost	5643	4066	4004	4575	4720	4913	4989	4420	4551	3996	5612	4470
Cbfb	5293	5236	4892	4634	4024	5486	3142	4492	4684	4352	4627	5051
Smarcc1	6056	5510	5209	4345	3781	5247	2605	4138	4702	4244	4894	5100
Arhgef40	9051	6722	7412	3068	3009	3927	2382	2601	3132	5307	4624	4559
Grk6	5609	4632	4514	4402	3869	5363	2783	4416	4922	4585	6141	4546
Psma2	5286	3785	3238	4119	3671	4817	3295	5383	6180	4862	5826	5244
Srsf6	6387	5295	4350	4487	3930	4726	3659	4242	4413	4421	5134	4639
Fkbp10	5350	3738	3930	4695	5096	5338	5897	4278	4431	4000	4763	4159
Zfp106	5213	4858	4650	4341	4422	5013	3928	4410	4495	4634	5188	4476
Rpl17-ps3	6478	4156	3335	3070	3191	4235	2997	4460	5564	6571	6017	5424
Metap2	4789	4328	3965	4664	3961	5160	3593	5333	5300	4730	5221	4407
Pls3	5119	4389	4438	4150	3833	5112	3655	5300	5484	4390	4650	4885
Cox8a	5878	3232	3473	3937	3610	4282	4136	4933	5111	5930	6416	4415
Fubp1	5831	5761	4983	4728	3798	5335	2805	4184	4112	4633	4779	4390
Stt3a	5166	4376	4574	4729	4473	5038	5262	4981	4657	4394	3883	3802
Tcof1	6482	5101	4871	4064	3526	4996	2388	4287	4925	4963	5482	4140
Rnf10	6249	4497	4951	4380	4147	4926	4209	4091	4681	4521	4522	4049
Plod2	7920	5683	7585	2687	2908	3209	2913	2859	2760	5733	4610	6284
BC005537	5563	4358	4281	5160	4822	5539	5801	4560	4242	3882	3392	3510
Ehmt2	6776	4514	4763	4156	3985	5286	3493	3721	4429	5227	4667	4028
Ddit4	11291	5248	9210	1107	3289	1657	1884	794	1437	9508	3649	5855
Mcm3	5476	4176	3605	5015	4131	6207	2478	5269	5502	4078	4969	3977
Polr2a	5766	4523	4638	4192	4374	5285	3352	4693	5107	5133	4096	3695
Cd9	6174	4272	4091	4648	4554	5710	2756	5085	4669	4172	4545	4120
Ubtf	6557	4995	4447	4565	4142	5450	3340	3998	4261	4920	4232	3880
Naa15	4929	5150	4389	5129	4098	5415	3010	5089	4809	3905	4500	4347
Ppp1cb	4950	5338	5017	3922	3754	4590	3557	4266	4270	4818	4870	5383
Atp13a3	3471	4863	4229	5499	4592	5822	4108	5528	4411	3915	4351	3821
Man2a1	4033	4093	4365	4219	4979	5290	6296	4913	4746	3620	4007	3964
Rap1b	3642	3187	2995	5135	4160	5091	6962	6019	6457	3317	3752	3802
Ywhaq	5181	4379	3558	4066	3675	4906	3309	5205	5596	4941	5086	4615
Furin	5282	3930	4738	5042	4657	5384	4765	4304	4806	3893	3940	3764
Shmt2	8523	6566	6144	2554	2226	2998	1667	2573	3023	6881	6395	4945
Nhp2	4579	3352	2457	5284	4717	6052	3085	5562	6631	3455	5434	3864
Pdcd6ip	4998	4502	4657	4634	3785	5276	4378	4525	4786	4290	4415	4156
Acin1	7322	5318	4720	4224	4145	5156	3050	3681	3739	4813	4115	3998
Serinc1	4440	3854	3825	4714	4906	4705	5336	5419	4834	3894	4217	4117
Fbl	6703	4491	4162	3465	3269	4214	2605	3931	4698	5687	6312	4646
Myo1c	5284	4826	4439	3847	3153	4692	4741	3858	4376	4667	5668	4573
Alkbh5	5317	4507	5143	3855	3474	5033	2989	4036	4102	5250	4914	5500
Ptpa	5746	4394	4331	3864	3758	4817	3495	4196	4814	4800	5632	4190
Khdrbs1	6506	4810	4869	4297	3382	4627	2817	4266	4500	4396	4763	4751
Igf2bp2	6227	4740	5996	4051	3272	5399	1849	4110	4588	4913	4166	4661
Nasp	5426	4380	3449	4544	3670	5024	2647	5174	5207	4430	5082	4869
Atp5c1	5718	4241	4080	3555	3695	4491	3284	4277	4855	5163	5631	4897
Rdx	4928	4753	4592	4223	3771	5003	3263	4606	4617	4411	4911	4775
Hcfc1	4994	5119	4755	3615	3472	4429	3440	4202	4548	4896	5548	4824
Tmed2	4365	3683	3314	4777	4669	5322	4136	5230	5163	3937	4807	4320
Slc30a4	6095	5947	7690	3078	2877	3704	1907	3563	3375	6048	4574	4862
Ptms	8245	4927	5059	3517	4048	4237	4380	2799	3860	4576	4010	4045
Anln	4781	4672	4208	4383	3919	5608	2558	4972	5274	4302	4336	4659
Gpc1	6483	5106	6123	3614	3926	4233	2966	3309	3498	5511	4632	4227
Slc20a1	8164	5987	6670	4013	3027	4669	1874	3019	2984	3848	4905	4379
Capg	5780	3690	3646	4528	3960	5112	3426	4503	5802	4021	4791	4257
Smg5	5450	4556	3765	4144	3699	5051	2660	4391	4792	4939	5735	4267
Stt3b	5061	4185	4339	4317	4455	4717	4360	4736	4391	4178	4450	4259
Phc2	6726	4310	4856	4523	3830	5401	2836	3860	4576	4229	4430	3810
Ctbp1	6984	5168	4673	3885	3713	4403	3321	3409	4200	5305	4643	3673
Iars	6723	5830	6091	3028	2685	3505	2310	3197	3335	6791	5175	4647
Itpripl2	4805	4353	5673	4426	3491	5491	4147	4362	3725	4251	4483	4054
Ago2	4020	5007	5437	4241	3731	5525	3252	4351	4139	4603	4532	4422
Aplp2	4026	3021	3615	4823	4835	5362	6477	5593	5232	3250	3344	3664
Uqcrq	5759	3226	3066	3812	3662	4378	3474	4583	5717	5501	5678	4338
Gatad2a	5245	4070	4003	4901	4207	5825	2917	4764	5058	3668	4595	3810
Usp47	4915	4366	4202	4646	4358	5263	3921	4743	4697	3960	4094	3890
Drap1	6473	3447	3918	4443	4170	4977	3040	3737	4807	4254	5424	4303
Dek	4332	4776	4128	4399	4018	5374	2635	5219	4816	4144	4440	4705
Thrap3	6018	5344	4718	4160	3812	4725	3572	3913	3891	4073	4395	4362
Foxk2	5093	5242	4365	3519	3111	4631	2349	3914	3833	5602	6132	5170
Psmb1	5541	3886	3590	3722	3690	4268	3352	4531	5127	5153	5463	4566
Rnf44	5164	4379	4603	4758	4044	5682	2886	4154	4242	4291	4629	3918
Nacc1	6243	4903	4738	3620	3138	4469	2529	3705	4149	5629	5363	4227
Cavin1	5088	4015	3958	3986	4894	5141	8647	3912	4165	3460	2723	2643
Ifitm3	3473	1627	1716	4636	5596	4388	11974	5293	6388	2399	2798	2320
Selenot	4639	4618	4230	4349	4154	4349	3803	4638	4399	4489	4478	4428
Zfp207	5483	5197	4057	4000	3556	4483	3191	4049	3959	4580	5535	4453
Utp4	4347	4396	3546	4556	3848	5449	2756	5033	5430	3912	5323	3852
Tmed7	4364	4565	4402	4719	4202	4914	3526	4968	4211	3953	4289	4335
Snx5	4991	4170	3618	4715	4304	4964	4528	4832	4964	3608	3895	3852
Psmc2	5366	3918	3906	4232	3825	4561	3090	4706	5264	4382	4974	4136
Lasp1	4306	3116	3136	5175	4510	5918	6104	4820	5428	3283	3302	3202
Nudc	6042	4339	4030	4395	3841	5381	2752	4079	4513	4278	4658	3939
Capzb	5318	3848	3657	3993	4061	4756	5767	3910	5090	3859	4112	3827
Bclaf1	5544	5534	4815	4068	3838	5059	3069	4204	4154	3618	4089	4157
Tars	6198	5205	4901	3445	2771	3824	2463	3418	3547	6170	5476	4710
Uba2	5248	4346	3833	3976	3527	4442	2844	4221	4739	4625	5685	4615
Tmed10	5140	3788	3669	4227	4505	4447	4713	4500	4540	3847	4641	4081
Atxn2l	6957	4680	5746	4077	3671	4756	2950	3369	3674	4397	4078	3703
Gls	4439	5167	4709	4330	3955	5049	2976	4425	4019	4130	4437	4346
Rars	6615	4998	5018	3874	3197	4287	2475	3967	3934	5117	4619	3857
Calm3	4998	3928	3573	3842	4081	4833	5491	3719	4280	4364	4796	4044
Dynll2	4854	3440	3175	4179	3915	5703	3263	4761	5229	4669	4899	3798
Atp5g3	5293	3247	2965	4633	4128	4710	4023	4320	5134	4514	5151	3755
Atic	5127	4498	3346	4357	3749	5264	2721	4754	4811	4265	5072	3900
Rnf4	4322	4645	4330	4209	3316	4685	3126	4400	4496	4856	4918	4561
Eif4e	4928	4010	3713	4247	3456	4748	3266	4740	5042	4295	5067	4290
Zmiz1	6160	5074	6222	3294	3295	4242	3253	2997	3536	4907	4175	4555
Cnot6	4857	5116	5020	3786	3385	4351	2890	4066	4009	4403	4718	5077
Plaur	3094	2241	2072	7243	6056	7250	4104	6999	5442	2051	3042	2083
Api5	4985	4354	3793	3915	3635	4718	3241	4723	5053	4057	4682	4420
Ube2s	5580	3784	3117	4834	4022	5641	2636	4452	5021	3918	4808	3689
Mtch1	6952	4706	5178	3242	3410	3845	4047	2612	3364	5061	4880	4048
Arpc2	4797	3761	3795	4402	3923	4851	5546	4216	4895	3523	3714	3881
Btg1	6646	3180	6201	4109	3801	4587	3146	3902	3711	4347	3156	4496
Ppic	4764	3167	3415	4193	4476	4030	4838	4933	4839	3676	4689	4242
Eif3f	6513	4028	4188	3332	3630	3962	3379	3810	4706	4897	4805	3996
Gmps	4421	4021	3756	4381	3605	4812	2657	5276	5286	3793	4798	4435
Ndfip1	6046	4398	5008	3459	3693	4594	2777	3986	4441	4147	4002	4687
Elavl1	5469	4580	4991	5124	3756	5179	2461	3988	4101	3367	4080	4132
Glud1	4399	3866	3325	4337	4357	4686	4756	4961	4948	3616	4417	3541
Arf3	5814	4590	4409	3795	3356	4766	3572	3853	4245	4676	4181	3731
Rbm25	6460	4860	4691	4754	3940	5017	2737	4099	3629	3558	3492	3706
Rhoc	7114	4077	5264	3819	3287	4374	3045	3255	3883	4797	3795	4206
Pes1	4856	3710	3565	4166	3515	4934	2762	4604	4976	4632	5157	4010
Vasp	6669	5324	5970	3352	2843	3900	2819	2953	3306	5006	4562	4183
Phb	5685	4009	3504	3923	3711	4752	2801	4172	4855	4301	5259	3877
Alyref	4689	3741	3187	5512	4766	5929	2419	4694	4829	3172	4355	3537
Trir	6997	4220	3924	4200	3676	4749	2621	3638	4171	4285	4257	4055
Ftsj3	4146	4091	3348	4629	3910	5037	2914	5071	4991	3724	5196	3678
Sar1a	4720	3722	3823	3917	4138	4393	5680	3985	4351	3702	4335	3962
Dlst	5724	4015	4218	4319	3872	4609	3555	3854	4131	4161	4498	3720
Slc38a10	5031	3708	4010	3545	4011	4246	6053	4050	3942	3480	4429	4157
Ube2z	5439	4074	3787	4258	3663	5058	3376	4273	4583	4221	4218	3659
Cox7c	5545	3869	3700	3964	3898	4212	3074	3834	4402	4890	4744	4472
Cox6c	4707	3095	2903	3628	3598	3826	3497	5152	5561	4405	5168	4972
Tra2b	5269	4484	3978	4120	3359	4608	2628	3819	4201	4592	5010	4426
Ubap2l	5490	4259	4629	3723	3515	4639	3291	3882	4271	4297	4310	4124
Pitpna	4088	3185	2888	4359	4049	5050	6407	4491	5130	3622	3834	3324
Zwint	5374	3639	3594	5137	4273	5438	2951	4908	4974	3446	3325	3345
Rab2a	4939	3860	3749	3803	3572	4192	3885	4407	4529	4063	4711	4432
Snd1	5988	4332	5128	3612	3519	4230	3494	3238	3865	4534	4119	4074
Matr3	5921	4775	4798	4005	3481	4315	2823	4107	3729	3830	3825	4479
Psme3	4844	4535	3987	3550	3094	4426	2765	3981	4222	4870	5480	4305
Sec61a1	4259	3690	3665	4454	4531	4975	4628	4373	4457	3359	4047	3569
Plau	2519	1437	1863	6175	4740	6342	7396	6439	5707	1704	2706	2927
Psmc6	4790	4145	3346	4111	3632	4443	2588	4968	4915	4305	4385	4309
Rasa3	5529	4535	4199	3090	3094	4036	2905	3341	3965	4161	5802	5258
Mmd	5236	4333	4024	4424	3783	4904	2213	4806	4553	3484	3689	4442
Mbtps1	5391	4564	5129	3042	3220	3553	2943	3375	3692	4742	5451	4777
Cspg4	7417	4918	5974	3513	2481	4413	1780	3332	3176	4542	4041	4269
Rlim	4896	3886	4616	5246	4280	5349	3071	4257	4219	2774	3182	4050
Zfp706	5388	4397	3692	3839	3415	4576	2663	3995	4562	4231	4923	4138
Mfge8	4689	3216	3296	4524	4375	5233	3535	4489	4497	3195	4802	3934
2021-09-07	3920	4050	3935	4574	4193	5124	4157	4774	4525	3166	3357	3967
Gpx1	4429	2804	2590	4422	4396	4120	5005	4483	5802	3870	4858	2960
Grn	2458	1201	1264	5114	6517	5280	12118	4932	5510	1580	2037	1633
Dynll1	5535	3887	3090	3815	3181	4291	3360	3893	4329	5242	4717	4276
Rpl17-ps10	3831	2585	3853	3049	4917	3437	2937	5874	4665	5845	4793	3701
Cotl1	5035	3502	2781	4187	3276	5419	4038	3751	5010	3863	4430	4091
Unc5b	6099	5324	5993	3077	2585	4442	2232	2835	3084	4737	4471	4491
Rab5c	5005	3183	3093	3626	3542	4319	5395	4225	4965	3969	4393	3580
Neat1	7202	1853	5006	6038	7996	4898	8161	1754	1650	2140	893	1641
Sdha	4858	4319	4159	3128	3358	3811	3965	3451	3811	4993	5062	4315
Rbm8a	5851	3738	3406	4148	3633	4528	2336	3967	4595	4275	4629	4107
Rnf187	5865	4036	3665	4138	3671	4997	2953	3583	4303	4196	4439	3365
Chtop	6063	4706	4392	3466	3454	4178	2807	3307	3764	4508	4510	4052
Sae1	4956	3786	3232	4183	3311	4758	2850	4109	4813	4342	4958	3909
Ccnd1	3912	4111	3623	4674	3418	5709	2674	5126	5380	3526	4382	2661
Abcf1	4616	4080	3631	4254	3928	5096	3103	4058	4553	3812	4715	3316
Tcf12	5492	5483	5964	2513	2554	3460	2299	3117	3320	5168	4713	5001
Lrrfip1	4276	4312	4542	3925	3309	4775	2794	4189	4209	3931	4449	4294
Psmb7	4455	3901	3032	3096	3287	4172	2443	4560	5097	4743	5592	4579
Spcs3	4912	3757	4168	4158	3801	4004	2912	4303	4058	3443	4597	4810
Larp4	3710	5036	4462	4397	3695	4966	2792	4358	3671	3688	4201	3864
Sec31a	5046	4089	4507	3247	3185	3857	4078	3536	3899	3991	4886	4493
Jun	5363	3654	6902	4825	4487	4713	2667	3473	3359	3627	2968	2767
Rnf145	5736	4595	4707	2894	3213	3881	2433	3093	3267	4939	5241	4749
Pfkl	6482	4371	5406	2709	1986	3854	2176	2293	3246	5122	5481	5618
Hp	36	8	12	255	3317	226	34348	5298	3511	1530	31	148
Itga6	3570	3197	3326	4925	4807	5715	3896	6097	5264	2646	2705	2463
Ncor2	6035	4915	5226	3568	3358	4467	3208	2870	3286	4079	3997	3581
E2f4	6081	4523	4036	3183	2661	3831	2233	3139	3739	5113	5763	4232
Glrx5	5651	3669	3207	4670	4182	5552	2787	3698	4975	3352	3817	2967
Nedd8	5776	3802	3306	3564	3573	4649	2953	3846	4472	4347	4448	3778
Mcm5	4945	4381	3419	3659	2971	4777	1910	3945	4558	4738	5136	4022
Srpr	4646	3888	3875	3802	3834	4072	4089	3919	3806	3846	4497	4002
Lox	283	184	37	4712	6416	3209	24490	4349	3355	538	342	345
Denr	4396	3287	3113	4551	3432	4991	2930	4856	5522	2816	4495	3857
Smc4	4215	4074	3471	4261	3672	5016	2375	5181	4589	3559	3559	4246
Nomo1	3701	3495	3523	4266	4426	5091	3970	4396	4387	3198	4235	3497
Kmt5a	5684	4383	3881	4223	3470	4701	2446	3622	3883	4088	4165	3569
Tbl1x	4970	4735	4786	3016	2865	3982	2413	3490	4026	4793	4572	4434
Myc	5232	4631	10812	2876	2178	3095	1788	2785	2628	4054	4734	3192
Vcp-rs	3683	3652	3230	4894	3991	5221	4020	4263	4507	3005	4179	3351
Polr2m	4612	4223	3696	3697	3171	4016	3117	4055	4457	4257	4520	4170
Txnl1	4973	3690	3654	3917	3309	4364	2414	3986	4538	4105	4655	4348
Clta	4153	3025	2781	4152	4232	4766	5011	4341	4860	3542	3742	3336
Psmb6	5447	3387	3053	3958	3861	4352	2892	4027	4877	3837	4428	3786
Ahsa1	5079	3959	2870	3331	2868	4052	2602	4028	4439	4716	5528	4375
Ano6	4575	3915	4096	4117	4272	4461	3732	4361	3988	3345	3667	3267
Celf1	4671	4396	4175	4264	3477	4695	2699	3732	3533	3997	4196	3949
Cs	4610	3489	3249	3941	3877	4412	3681	3949	4453	3965	4448	3579
Cox6a1	5214	3146	3094	3840	4018	4593	5228	3327	4149	3848	3844	3332
Abcf2	4217	3684	3049	4078	3633	4939	2857	4329	4640	3917	4839	3450
Eif6	4280	3381	3314	4001	3500	4748	3159	3876	4736	3853	5136	3597
Copb2	3736	3480	3288	3472	3337	3895	4516	4083	4458	3831	4961	4491
Psmb3	4262	3026	2391	3955	3735	4529	3522	4572	5518	3753	4501	3756
Galk1	6429	4149	4821	2746	2412	3403	1691	2424	3276	4915	5832	5326
Ppp3r1	4325	4470	4175	3710	3494	4307	2806	3857	3943	3859	4168	4279
Mapk8ip3	6393	4253	5110	3614	3356	4380	2143	3306	3441	4418	3408	3528
Sh3glb1	4173	3385	3496	4063	3802	4372	4367	4273	4626	3415	3637	3727
Pus7	6034	4767	4762	3172	2633	4147	1672	3375	3377	4117	4913	4342
Scaf11	4811	4349	4119	3737	3191	4278	2735	3831	3893	4194	4203	3955
Cenpb	5189	4173	4161	3328	3315	3777	4713	2971	3280	4237	4698	3454
Zcchc14	5178	4676	4402	3718	3303	4658	2674	3402	3474	3759	4168	3717
Atp2b1	4733	4420	5455	3414	3435	3929	3147	3997	3227	3966	3424	3894
Bcat1	6470	5066	5074	2855	2417	2808	2382	2557	2774	5691	4896	3955
Supt6	4213	3318	3849	4570	4001	5375	3424	4473	4442	2920	3334	3006
Patl1	7089	4699	5269	3757	3290	4165	1844	2843	2811	4049	3308	3729
Psmd8	4050	2868	3085	4640	4046	4916	3440	4258	5351	3294	3802	3083
Crlf1	5540	4000	3704	3636	3179	4481	1708	2994	3098	4387	5444	4614
Rcn1	4688	3362	3699	3283	3003	3647	6306	3469	3490	3715	4078	4026
Pdlim7	7138	4372	5382	3495	2941	3676	2131	2569	3068	4514	3839	3629
Nadk	4358	3697	2928	3671	3462	4379	3931	4109	4536	3940	4475	3241
Sh3pxd2b	4816	4373	4940	3181	3292	4197	3369	3478	3946	3785	3483	3843
Bcl2l2	9126	5231	6734	3164	2980	3518	1773	1686	1480	4359	3037	3605
Pds5a	4383	5008	4610	3624	3168	4400	2292	3579	3355	4166	4026	4037
Ubxn1	6050	3610	3811	3749	3310	4466	2373	3475	4062	3716	4365	3628
Ube3c	3268	4131	3527	3632	3480	4438	2462	4330	4845	3676	4764	4027
Txn2	6649	3868	3499	3476	3152	4077	2213	3007	3566	4265	5154	3458
Ywhab	4603	3758	3410	3739	3553	4028	5155	3614	3870	3663	3691	3269
Ptges3	4857	4160	3309	3629	3095	3844	2560	3997	4051	3778	4913	4133
Kpna4	3336	3670	2947	4728	4005	4885	3056	4895	4862	3206	3485	3234
Wdr43	4834	4705	3736	3848	3076	4073	2160	3760	3763	3812	4814	3716
Swi5	5967	3631	3594	2951	2738	3769	2606	3209	3836	4654	5105	4222
Hnrnpul1	5349	4155	4274	3434	3212	4039	2762	3223	3644	3758	4274	4141
Fxr1	4606	3948	3481	4054	3635	4748	2605	4181	4241	3405	3567	3789
Nckap1	4360	4269	3796	3517	3093	4181	3085	3888	4072	4086	4061	3831
Carhsp1	4836	3327	3186	4142	3628	4675	3557	4290	4461	3709	3318	3069
Ltbp4	7370	4635	7316	2383	2432	3500	2160	1715	2173	4358	3788	4337
Dnttip2	4027	3919	3101	3857	3031	4353	2192	5150	4879	3728	4221	3679
Twsg1	4689	4551	4907	2774	2925	3503	2321	3335	3316	4393	4445	4933
Nudt21	5464	4220	3520	2876	2853	3765	1783	3331	4042	4451	4965	4596
Atp5g2	6278	3754	4042	2869	3128	3372	2707	2913	3599	4868	4358	3946
Tmem33	3953	4274	3688	3557	3289	4010	2407	4412	3603	4097	4194	4318
Specc1	3521	3444	3027	4251	3893	4957	2344	4560	4831	3048	4051	3868
Ssb	4418	3805	3238	3849	3214	4194	2883	4393	3948	3699	3938	4192
Psmd1	2942	3134	2635	3828	3562	4574	3247	5001	4923	3345	4549	4025
Ero1l	6580	3842	8377	2433	2092	3025	1855	2782	2527	4893	3002	4356
Psma1	4745	3772	3134	3750	3347	4222	2696	4023	4256	3784	4112	3910
Nup153	3985	4206	3878	4225	3373	4623	2498	4384	3931	3304	3784	3544
Sox4	4232	4321	6570	3725	3742	5055	1828	2739	3083	3833	3039	3528
Tmpo	4817	4801	3860	2876	2575	3454	1861	3191	3523	4565	5119	4976
Atp6v1g1	3748	2503	2449	4292	3453	5168	2460	4338	5554	3019	4422	4198
Psme4	3699	3855	3655	3574	3321	4244	2658	4216	4248	3570	4206	4335
Cdc42se1	5267	3783	4084	3603	3259	4121	3148	3228	3721	3604	3991	3768
Gnai3	3726	3985	3470	3817	3217	3982	3463	4328	4222	3411	4008	3916
Atrx	5318	5101	5614	3217	3051	3927	2562	3085	2644	3498	3259	4258
Prrc2c	3892	4138	4668	3919	3514	4324	3431	3829	3419	3495	3318	3513
C1qa	1489	610	471	5192	6574	5272	12028	5255	5522	1160	1201	662
Aebp1	2347	1729	2002	4125	5904	4506	11428	3872	3837	1707	2072	1865
Tcf3	6707	4845	4568	2731	2695	3600	1945	2362	2902	4339	4687	3993
Gas6	99	68	40	3007	8225	3641	25465	2325	2278	100	63	45
Hnrnpd	5638	4084	3766	3604	3001	3666	2715	3310	3795	3541	4334	3884
Rpl7a	6272	2781	3733	3572	4351	3479	1673	3891	5000	3125	4757	2684
Gtpbp4	4060	3781	3371	4170	3195	4284	2253	4459	4280	3622	4212	3566
Supt16	3968	4378	3231	3769	3341	4488	2395	3981	3836	3427	4332	4010
Lbh	7999	6482	7234	1162	1339	1455	1469	1029	1214	6652	4654	4459
Kif1c	4731	4055	3595	3045	3529	4077	4309	2819	3049	4093	4241	3590
Smarce1	4793	3801	3736	3227	2690	3790	2187	3797	4069	4305	4491	4192
Zfp91	4517	4378	4320	3343	3092	4019	2754	3568	3506	3790	3995	3780
Fam91a1	3376	3931	3897	3660	3168	4374	3440	4139	3743	3456	4145	3716
Arglu1	6516	5685	5307	4061	3375	4319	2120	2471	2226	2880	2982	3086
Fbxw11	3949	3990	4220	3409	2916	3799	2344	3853	3650	4506	4502	3875
Srsf7	5582	4310	3235	3323	2932	4006	2180	3067	3378	3931	4952	4031
Psmc5	5226	3425	3208	3554	3350	4054	2671	3377	3916	4080	4663	3391
Rpl37rt	4394	2533	2587	2771	2182	3331	1623	3613	4881	6142	6050	4803
Rps27l	3469	2401	1922	3657	3360	3594	4271	4614	6086	3589	4100	3790
5031439G07Rik	4162	3525	3318	3807	3518	4637	2928	3690	4273	3217	4136	3641
Cdc34	4243	3016	2443	4706	3981	4943	2762	3943	4757	3307	3995	2743
Itm2c	3998	2647	3119	3985	4659	4169	5930	3766	3595	2829	3139	2996
Prpf40a	3788	4425	3624	3577	3158	4046	2505	4309	3895	3574	3760	4159
Smg1	3983	4371	4213	3852	3424	4188	3241	3605	3180	3768	3524	3452
Srsf11	4282	4004	4044	4110	3527	4077	3015	3427	3310	3602	3873	3513
Jmjd1c	3958	3428	5746	4288	3619	4409	2631	3767	3506	3143	2860	3349
Lpgat1	3095	3822	3551	3403	3144	3867	4119	4292	3751	3545	4234	3878
Wapl	3548	3728	3480	4011	3328	4347	2707	4465	4033	3740	3636	3674
Copb1	4033	3559	3569	3373	3239	4114	3570	4147	4088	3541	3636	3817
Rfwd3	3912	3603	2988	3904	3238	4571	2117	4324	4541	3636	4113	3691
mt-Rnr2	3049	2921	3356	5555	5602	4658	4583	4728	2658	2256	2767	2442
Psmc3	4166	3215	2705	3624	3441	4084	3298	3777	4357	3526	4736	3604
Lyar	4285	3091	2676	4043	3411	4627	1995	4540	4765	2992	4384	3707
Uck2	4171	3694	3152	3630	2879	3969	3073	3658	4020	3400	5063	3787
Dbn1	6207	4055	4355	3313	3281	3927	2530	2679	3126	3808	3616	3591
Myl12a	5748	3654	3873	2900	2512	3250	2434	3414	3856	4143	4285	4410
Cks1b	5272	3291	3115	3490	2786	4160	1726	3638	4369	4194	4674	3744
Srp68	5414	4398	4435	2949	2703	3617	2108	3181	3486	4508	4006	3639
Aes	4951	3053	3047	3692	3778	4534	3237	3465	3959	3911	3661	3063
Trim35	5299	4733	5443	2585	2439	3232	2790	2651	2975	4823	3846	3435
Psma4	4529	3270	2916	3556	3127	3623	3147	3849	4256	3845	4358	3759
Fndc3b	3839	3542	4534	3295	3322	4274	4519	3658	3493	3296	2988	3461
Sec24d	4493	3957	4448	3043	2909	3800	3363	3223	3666	3518	3711	4051
Cap1	3807	2949	2747	4086	3610	4521	5113	3951	4178	2918	3410	2817
Maz	6900	4097	4312	3139	2798	3531	2474	2376	2670	4409	3911	3446
H2afy	5565	4270	3616	3525	3237	4119	2317	3061	3598	3708	3663	3292
Rbm17	5126	3721	3550	3821	3186	4349	2301	3441	3743	3473	3845	3361
Ptprf	3419	3958	4126	3396	3085	3983	2875	3455	3485	4259	4272	3603
Hsbp1	4550	2907	2943	3621	3707	3967	5161	3187	4070	3341	3236	3207
Rab14	4460	4078	4276	3310	3089	3788	3552	3466	3279	3686	3311	3540
Pdia4	4077	3082	2965	3552	3384	3825	4721	3806	3533	3298	3760	3802
Ppm1f	3856	3573	3029	3506	3066	4428	2725	4261	4358	3607	4358	3037
Sgpl1	3131	2735	2635	4361	4337	4517	4281	4843	4227	2845	3155	2709
Uggt1	3767	3313	3152	3721	3544	4340	3570	4571	4235	2975	3255	3307
Etnk1	4394	4492	3976	3448	2936	3940	2357	3498	3162	3796	3634	3991
Vcl	3326	4365	4899	2697	2651	3761	2833	3573	3750	4140	3846	3759
Srm	4865	3823	3338	3347	2774	3968	2428	3066	3917	3669	5092	3228
Pitrm1	4004	4247	4056	3036	2885	3963	2126	3693	3853	3765	4178	3698
Slc6a6	3455	3548	3249	3576	3928	4096	3845	3453	3489	2916	4231	3678
Ice1	5161	4624	4610	2898	2465	3201	2515	2956	2630	4256	4243	3896
Pam	4975	3986	4358	2661	2953	3447	3886	3125	3240	3622	3711	3472
Impdh2	4586	3680	2911	2913	2637	3537	2137	3634	4250	4407	5025	3717
Cfdp1	4206	3037	2946	3368	2829	4276	2240	4240	4431	3575	4227	4039
Map7d1	4896	3484	3793	3821	3473	4406	3706	3284	3543	3018	3014	2961
Cttnbp2nl	4667	4153	5917	2672	2450	3199	1862	2765	3053	4443	3923	4210
Ktn1	4352	3476	3623	4080	3869	4141	2511	4452	4034	2809	2815	3146
Psma5	4541	3310	2914	3375	3018	3775	2429	3724	4382	3517	4374	3944
D17Wsu92e	4433	3397	3490	3606	3340	4247	3370	3261	3548	3649	3771	3186
Rab31	3844	3386	3351	2874	2826	3734	2739	3397	4025	3617	5053	4389
Ddx39	4106	3487	2616	3801	3271	4031	2475	3709	4189	3569	4574	3398
Eif4a-ps4	3644	3413	2710	2848	2667	3390	3044	4362	4515	4044	4670	3902
Arhgef2	6309	4170	5949	2658	2398	3082	2074	2403	2544	4928	3207	3487
Snrpd2	4887	3021	2955	3299	2994	3875	2233	3435	4358	3813	4636	3683
Zc3h18	4706	4269	4062	3413	2919	4177	2002	3211	3354	3544	3860	3661
Pmepa1	5691	4268	4149	3362	2868	3585	2659	2240	2443	3323	4324	4237
Zc3h14	4986	3971	4034	3019	2716	3884	1913	3523	3976	3905	3521	3645
Senp3	4125	3408	3140	3524	3229	4468	2477	3694	3822	3684	4162	3326
Actr1b	4286	3566	3064	3294	3333	3831	3073	3670	3955	3795	4231	2954
Chd1	3542	3642	3287	4269	3549	4749	2447	4120	3903	2864	3535	3140
Clptm1l	3690	3143	2822	3586	3441	3848	3972	3755	3983	3512	4277	2992
mt-Nd6	2746	2581	2537	4556	5461	4228	6982	4267	2540	2617	2321	2169
Prkcsh	4326	2836	3153	4019	4084	4443	3338	3832	3776	3031	3360	2788
Ivns1abp	5681	5328	4403	2508	2501	2776	2865	2117	2170	4061	3957	4618
Aco2	4559	3569	3566	3041	3792	3675	3371	3074	3434	3750	3806	3326
Uqcrc1	4390	3183	3018	2969	2948	3124	2853	3136	3780	4511	5283	3684
Ddx1	3865	3598	3057	3479	3116	4015	2758	3991	4385	3518	3712	3383
Cdc16	4643	3922	3621	3130	2740	3767	2468	3241	3733	3556	4150	3891
Ilf3	5212	4420	4497	2782	2735	3588	1767	2798	3016	4196	4026	3782
Mmp2	308	188	33	2966	8023	3304	21111	3384	2809	213	262	209
Gabarap	4315	2774	3210	3335	3759	3637	5117	3113	4021	3018	3048	3441
Cers2	4433	3146	3114	3803	3445	3863	3128	3902	3646	3443	3826	3021
Rrm1	4243	3790	3113	3234	2742	3852	2269	3638	3780	3883	4360	3841
Usp34	3296	4226	3965	3456	3063	3881	2581	3853	3313	3601	3684	3770
Nip7	4546	3593	2861	3184	2714	3567	1771	3422	4108	3885	5250	3783
Topbp1	5127	4840	3798	2750	2546	3852	1770	2917	3133	3917	4169	3844
Rnf126	6215	3527	3905	3275	3204	4164	2064	2747	3350	3418	3657	3130
Rpl14-ps1	4957	3804	3355	2568	2683	3092	2865	3089	4005	3882	4452	3882
Ranbp1	3476	2922	2320	4308	3312	4190	2282	4687	4771	3002	3676	3584
Upf1	5042	3610	3734	3810	3473	4309	2493	3174	3402	3210	3410	2856
Cd109	4405	4369	3583	3068	2435	3577	1617	3488	3423	3304	4690	4529
Kdelr2	4465	3043	3265	3552	3646	3856	3666	3739	3568	3159	3493	3035
Rpsa-ps10	3735	1930	1776	3996	3264	1886	12094	2203	4748	2254	2424	2173
Tead2	5765	4567	4203	2526	2214	3004	1130	2328	3044	4698	4733	4266
Ccni	4867	3766	4303	2906	2868	3411	2815	2858	3458	4017	3353	3855
Wsb1	5607	4124	5117	3473	2845	3666	2426	2713	2753	3204	2817	3634
Psma6	3867	3107	2952	3142	3081	3686	3001	3661	4242	3683	4035	3911
Atxn10	3929	2988	3543	3468	3125	4074	2576	3774	4255	3129	4014	3484
Syce2	4076	2539	2404	3750	3031	4609	1567	4152	4817	3259	4356	3671
M6pr	3561	2609	2452	4072	3867	4222	4254	4188	3897	2919	3305	2873
Mapre1	3623	3457	2919	3352	2935	3947	3691	3759	4037	3254	3706	3532
Anapc1	4174	4169	3737	2713	2586	3314	2825	3215	3480	3770	4225	3979
Dazap2	4538	3304	3114	3344	3410	3638	3422	3134	3718	3539	3823	3203
Rock2	4001	3864	3643	3729	3369	4392	3197	3534	3183	3372	2942	2888
Frmd4a	5003	4094	4903	3117	2758	3947	1931	3014	3187	2973	3579	3578
Paip2	5677	3769	3968	2727	2672	3283	2166	2772	3537	3795	3634	4051
Coro1c	3356	3360	2753	3674	3323	4400	3243	3739	4181	2976	3955	3077
Slc38a1	5016	4572	4103	3013	2667	3405	1462	2883	2690	4035	4383	3721
Ltbp3	5796	3436	4485	2965	3122	3918	3732	2473	2695	3941	2638	2734
Pbrm1	3580	4487	4181	2895	2586	3536	2293	3491	3212	3755	3913	3974
Wls	5362	4319	5857	2019	2399	2489	2188	2423	2507	4431	3499	4400
B4galt1	3330	2091	3002	4021	4552	4242	6242	3764	3795	2061	2131	2626
Slc25a39	5198	3110	3378	3409	3002	3742	2581	3167	3804	3845	3801	2817
Adam10	3341	3235	3210	3610	3578	4158	3447	4246	3860	2896	3035	3207
Smad5	4887	4633	4567	2646	2369	3302	1976	2477	2578	4184	4207	3987
Uhrf1	4787	3959	3391	3444	2518	4023	1731	3181	3532	4052	3755	3431
Gm7993	3258	1786	1677	5566	4290	5201	2503	4927	5160	2108	3312	2015
Ankrd10	5297	4489	3320	3247	3018	3573	1781	2645	2615	3841	4303	3671
Top2b	4575	4677	4264	2686	2480	3162	2703	2981	3076	3545	3546	4071
Srsf10	4015	4176	3360	3502	3049	3882	2333	3065	2906	3554	3921	3958
Chmp4b	3819	2636	2628	4000	3870	4134	4647	3425	4169	2983	2958	2429
Heatr1	3719	3560	2903	3866	3149	4233	2511	4089	3895	2911	3843	3008
Ccna2	3877	3430	2483	3408	2785	4041	1697	4123	4303	3791	4083	3652
Map4	4659	3167	3922	2942	3863	3633	4430	2717	2927	3432	2933	3007
Plp2	4797	3529	3073	3271	3453	4288	2283	3636	3587	3232	3484	2964
Nf2	4402	3344	3271	3543	3051	4102	2509	3584	3829	3038	3657	3259
Arhgef7	4271	3418	3219	3311	2781	4062	2634	3343	3554	3285	4195	3514
Pafah1b2	4442	4131	3792	3097	2724	3383	2572	3010	3271	3627	3898	3524
Crabp2	6956	4610	4922	1516	1241	2512	681	1618	2041	5914	4369	5052
Eif3i	4403	3317	2904	2763	2567	3180	2470	2980	3802	3977	5132	3898
Capza2	3208	3179	2895	3781	3348	3804	4029	3840	3966	3114	3056	3162
Mob1a	3886	3953	3419	3008	2821	3214	3723	3268	3288	3660	3624	3507
Cpd	3103	3209	2760	3919	3890	4327	4378	4156	3587	2615	2787	2639
Tns3	3978	3742	3298	3557	2778	3675	2796	3262	3215	3083	4484	3499
Ppp1cc	3629	3416	2908	3006	3031	3948	3163	3504	3921	3697	3869	3271
Spop	3987	3148	2831	3920	3857	4194	3411	3510	3964	2619	2994	2887
Colgalt1	3318	2916	2858	3452	3445	3805	4581	3456	3247	3330	3685	3206
Pgd	3862	2886	2207	3748	3471	4025	3503	3714	3999	3361	3664	2852
Mthfd1	4177	3678	2847	3024	2566	3430	1793	3454	3564	4024	5092	3593
Csnk1g2	5680	3750	4169	2587	2385	3026	2555	2314	2847	4229	3949	3719
Suz12	4453	3935	3533	3767	2892	4092	1809	3276	3138	3246	3406	3629
Ece1	2716	2078	2090	4569	4505	4423	4999	4344	4273	2189	2709	2275
Atp5j	4725	3022	2707	3092	3017	3507	2719	3463	3851	3635	3818	3590
Nras	4354	3996	3620	3143	2653	3422	2450	3107	3463	3697	3683	3549
Cyfip1	3571	3694	3510	2981	2840	3573	3020	3389	3826	3503	3832	3370
Csnk2a2	4493	3524	3235	3942	3125	4212	1936	3518	3719	3022	3365	2993
Wdr26	3793	3451	3548	3504	3296	3856	3540	3589	3534	2852	2912	3145
Snx9	4989	3859	4289	3071	2725	3570	2882	2831	3310	3311	3152	3006
Ddx46	4182	3660	3206	3431	3141	4200	2389	3394	3526	2866	3879	3115
Map1b	3808	3789	4237	3718	3174	3889	2295	3474	3089	3015	3145	3329
Ccnb1	3943	3392	2739	2964	2661	3796	1650	3891	4482	3685	4115	3624
Gm6793	5292	3756	3252	2484	2446	3687	2892	2833	3382	3372	3468	4050
Col6a3	807	1030	261	4709	6616	3452	13783	3488	3569	864	1337	957
Uhrf2	4518	3656	3504	3109	2878	3940	2293	3264	3228	4004	3145	3318
Serinc3	2918	2209	2408	3155	5472	3161	8439	3233	3386	2254	2107	2104
Hdac2	4119	3231	2969	3626	2837	3917	2247	3681	3633	3300	3575	3663
Cxcl14	151	125	77	1916	3011	2711	26560	3557	2028	406	160	61
Azin1	3455	3563	2998	4078	3008	4255	2521	4036	3745	3026	3194	2853
Mdn1	3572	4050	2892	3867	3178	4235	2358	3608	3041	3018	3933	2977
Kmt2d	5799	4096	4335	3603	3639	4556	2396	2132	2022	2770	2487	2875
Ncaph2	4633	3573	3225	2792	2545	3604	1979	2982	3613	3749	4177	3807
Srebf2	5095	4151	4905	2262	2025	2504	2402	2071	2203	4739	3808	4501
Timp1	2346	1404	1341	4216	3518	3615	11574	4237	3395	1833	1799	1371
Abl1	4938	4104	3840	2771	2606	3432	2616	2661	2680	3699	3682	3605
Usmg5	3205	2059	1889	2773	2694	3231	2798	4087	5467	3879	4227	4284
Ipo9	4335	3963	3538	3060	2642	3408	2509	3087	3172	3536	3915	3391
Atp5d	4711	2653	3037	2915	2780	3146	2904	2963	3791	4323	4179	3109
Gns	2778	1953	2026	4492	4996	4086	6746	3741	3857	1702	2139	1977
Rcn2	3937	3297	3118	3669	3458	3829	2972	3430	3242	2878	3373	3265
Dap	5202	3091	3758	3058	2926	3933	2433	2751	3660	3051	3249	3338
Plod3	3802	2372	2563	3526	3455	3650	5083	3282	3314	2729	3523	3138
Sdf4	4117	2764	2868	3014	3307	3266	3697	3243	3495	3511	3882	3251
P4ha1	4650	2609	3662	2970	2676	3530	3871	3161	3085	3347	2875	3977
Taf15	6703	4209	4468	2489	2208	2801	1417	2255	2076	4721	3793	3256
Kdm2a	4241	3849	4253	3020	2733	3716	2446	2988	2785	3657	3212	3414
Hnrnpdl	4927	3866	3489	3389	2933	3358	2690	2718	3188	3002	3505	3235
Tpr	3527	3301	2913	3268	3065	3785	3645	3882	3550	2950	3273	3119
Xpot	5142	4483	4485	2414	2094	2716	2136	2507	2474	4052	4107	3652
Psmd4	3987	2792	2492	3492	3373	4036	2646	3684	4035	3127	3693	2860
Trim27	5206	3990	3347	3062	2561	3622	1669	2716	2853	3694	4227	3257
Fkbp9	2865	2319	2298	2920	3687	3244	8522	3271	3224	2662	2606	2585
Lima1	5068	3932	5400	1961	1928	2243	3403	2163	2173	4193	3866	3871
Arpc5	3647	2783	2614	3606	3134	3596	5582	3162	3582	2469	3094	2923
Sf3b4	4925	3438	3391	3258	2901	4096	1928	3383	3723	3234	3302	2606
Eif2s3x	2498	3223	2455	3365	2911	4213	2542	4393	4368	3281	3767	3166
Grsf1	4122	3324	3153	3520	2890	3766	2145	3510	3637	3192	3618	3288
Ranbp2	2961	3255	2855	3977	3370	4304	3695	4125	3320	2573	2736	2963
Gnl3	4282	3581	3176	3660	2892	3827	2014	3294	3539	3098	3495	3258
Mcm2	3932	3212	2780	3049	2739	4089	1728	3489	3844	3583	4385	3264
Slc2a1	7430	2839	7527	1594	1558	2288	1616	1464	1546	4273	3405	4495
Atp8b2	4265	3948	4229	2644	2541	3279	2664	2736	2641	3778	3667	3630
Ddx23	4075	3122	2922	3514	3188	4066	2453	3327	3597	3241	3558	2947
Npm3	4667	3278	2544	3267	2705	3846	1723	3121	4011	3571	4252	2996
Bzw2	4082	3113	3040	3766	2885	4165	1974	3659	3820	2931	3402	3113
Ogt	7130	5338	4871	2684	2748	2931	2315	1708	1582	3487	2253	2896
Vat1	3017	1790	2041	3604	3936	4245	4764	3696	4416	2383	3328	2698
Ppp3ca	4274	3491	4468	3223	3062	4055	2713	3021	3084	2877	2478	3117
Rpl21	4098	2343	1960	2656	3091	2707	2467	3659	3540	4703	4311	4314
Smc2	2961	3624	2798	3561	3014	4344	1951	4186	3858	2928	3126	3448
Sf3a1	4429	3688	3201	2707	2603	3535	2138	3098	3405	3739	3932	3294
Snrpg	4043	2308	2346	2971	2416	3071	1801	3506	4144	4527	4840	3667
Ergic1	3883	2856	2921	3293	3121	4075	2730	3564	3553	3240	3634	2741
Zc3h7b	4499	3979	4344	2398	2197	3282	1904	2800	3020	3922	3816	3417
Ctss	1670	589	427	5209	5404	4456	8685	4398	4548	1545	1616	896
Coro1b	5543	3493	3426	2355	2440	2910	3027	2355	2771	4039	3824	3255
Efnb2	2286	2647	2365	5032	4253	5881	2900	4453	3979	1961	2030	1640
Afdn	3798	3608	3231	3113	2806	3961	2115	3134	3209	3344	3713	3361
Eif4ebp1	6161	3338	4244	2358	2557	2766	2283	2110	2464	4626	3556	2930
Ecm1	2973	1517	1584	4990	5143	5396	5026	3752	4041	1402	1983	1552
Kras	4545	4354	3602	2799	2369	2996	1825	2687	2886	3608	3818	3847
Casp3	4121	3133	3709	2539	2292	3146	1728	3254	3667	3378	4233	4114
Kpna3	2753	2934	2409	3761	3304	4135	2347	4269	4113	2675	3430	3124
Lsm14a	4269	3610	3794	2656	2446	3144	2334	2799	3145	3834	3575	3634
Asna1	3805	2656	2425	3359	3199	4034	2226	3446	4442	3112	3709	2820
Pik3r2	5664	3953	4342	2190	2310	3076	1544	1893	2528	3944	4160	3615
Yy1	4393	3502	3487	3256	2983	3724	2366	3051	3060	3305	3047	3036
Dstn	4396	3366	3384	3028	2352	3044	3079	2857	3199	3173	3529	3783
Atp1b3	3750	2551	2235	3663	3549	3581	3713	3691	3558	2736	3300	2846
Dazap1	5431	3590	3970	2884	2424	3171	1932	2286	2757	3888	3512	3319
Gcn1l1	4748	3834	3835	2839	2860	3617	2347	2509	2628	3520	3387	3036
Nap1l4	4314	3355	2918	2684	2667	3400	2555	3028	3386	3305	4045	3467
Mafg	5093	3854	4123	2907	2806	3503	2121	2172	2299	3384	3649	3209
Tpm2	3423	1993	2677	3297	6214	3262	6177	1818	2488	2638	2832	2300
Cherp	4599	3827	3675	3129	2759	3828	1903	2596	2941	3467	3531	2849
Nucks1	4972	3621	3425	3250	2788	3802	2214	3105	3176	2805	2742	3202
Gart	3186	3001	2436	3186	2851	4023	2229	3860	4404	3030	3916	2972
Tpx2	3837	3222	2828	3402	2891	3988	1706	3762	3808	3082	3203	3349
Fkbp8	4780	3091	3235	2944	2863	3403	3099	2483	3224	3498	3595	2849
Tcerg1	4458	3923	3744	3101	2649	3593	2009	3144	3152	3019	3001	3247
Bin1	3216	2256	2234	4367	3683	4188	3955	3524	3771	2697	2656	2485
Ndst1	2910	3806	3724	2910	2777	3448	2736	3030	3143	3468	3798	3279
Zfr	3412	3211	3334	3357	2818	3958	2270	3782	3638	3288	2857	3102
Elob	4120	2580	2367	2936	2921	3560	2956	3313	4013	3715	3500	3011
Rasa1	4431	4491	4683	2581	2240	3104	1794	2878	2972	3405	3073	3287
Errfi1	3079	3026	6084	3763	3094	3355	2685	2919	2732	2865	2737	2464
Larp4b	3672	3256	3576	3552	3081	3944	2474	3374	3252	2684	2909	3028
Sun1	4371	3505	3808	2545	2369	3216	1912	2855	2544	3744	3998	3920
Ruvbl2	4497	3043	3020	2749	2400	3448	1857	3066	3752	3578	4199	3100
Dusp6	4455	3387	4869	3003	2631	3461	2437	2483	2825	3009	3152	2988
Rcc1	4266	3314	2396	3326	2840	3888	1901	3047	3414	3294	4149	2863
Xpo4	2789	3828	3100	3327	2658	3668	1781	3632	3260	3042	4093	3474
Ppp1r9b	4306	3381	3012	2992	2904	3415	3609	2703	2715	3602	3191	2777
Ehd1	2833	1882	2233	4215	3620	4248	4804	3532	4401	2165	2664	2005
Psmd14	3533	3111	2660	2889	2533	3202	2232	3652	3836	3384	4024	3463
Cdc20	3455	2662	2333	3613	3200	4389	1839	3580	4391	2757	3527	2766
Tcf4	5042	4670	6019	1994	2122	2456	2369	1861	2084	3483	2585	3818
Slc6a8	3473	2452	3116	3952	3752	4757	2372	3372	3606	2200	2893	2503
Eif4ebp2	3939	3603	2897	2892	3157	3502	2903	2857	3091	3016	3631	2912
Zc3h15	3955	3206	2684	3496	3021	3719	2413	3525	3406	2905	3100	2946
Eif3g	4825	2895	3134	2758	2347	3265	1900	2778	3354	3898	4022	3178
Srpk1	4529	3417	3003	3418	2599	3817	1825	3195	3048	3037	3406	3054
Gng5	4324	2504	2506	2355	2364	2967	2630	3338	3754	4204	3932	3408
Gapvd1	3904	3645	3628	3203	2695	3457	2314	2969	3052	3209	3078	3115
Numa1	4442	3329	3920	2641	2800	3338	2414	2702	2807	3419	3131	3313
Egln1	5755	3391	4442	2632	2297	3089	1792	2100	2482	3546	3291	3438
Bag1	3412	2470	2150	3333	3065	3811	3368	3486	4322	2740	3274	2771
Sympk	4540	3618	3697	2684	2497	3251	2119	2505	2889	3547	3639	3206
Pkn2	3330	3462	3170	3162	2924	3612	2179	3532	3628	3046	2968	3167
Cep170b	3729	3226	3177	3482	2979	4093	2469	2955	3110	3071	3302	2584
Itgav	3229	3224	3898	3379	2896	3795	2938	3436	3265	2489	2560	3041
Zfp36l2	3231	3436	4204	3886	3727	4117	3490	2656	2754	2122	2174	2318
Adrm1	4099	3197	2737	3102	2916	3527	2449	2756	3518	2983	3898	2917
Hspa4l	4600	4268	4298	1805	2099	2499	999	2157	2597	4080	3954	4736
Slc29a1	4062	3184	2408	3675	3510	4343	2079	2952	3137	2835	3376	2469
Rbmxl1	4579	3722	2787	2885	2597	3686	1796	2747	2912	3149	3919	3226
Serpine1	1452	898	1413	6198	2619	4751	10800	3040	3277	1225	1288	1012
Psmd6	3372	2738	2322	3256	2877	3634	2613	3996	3783	2800	3372	3209
Jag1	2287	1710	1713	5259	3538	5736	2812	4687	3963	1482	2399	2347
Ubr2	4557	3325	4226	3128	2898	3485	2289	2580	2779	3282	2584	2788
Pum3	3977	3301	2724	3170	2630	3360	2208	3384	3166	3272	3636	3072
Wdr5	4135	3106	2616	3221	2707	3665	1830	3119	3444	3025	4071	2937
Mapkapk2	3788	2817	2896	2879	2908	3300	3234	2981	3453	3230	3564	2822
2900097C17Rik	4764	3625	3479	2286	2520	2950	3794	2228	2201	3472	3211	3330
Gm4735	5024	2948	3274	2751	2511	3297	3228	2329	3104	3151	3260	2968
Glul	1157	712	693	3830	6043	3674	10163	4352	4246	969	1025	922
Nfic	4231	3667	3758	2551	2599	3252	2659	2381	2715	3868	3280	2804
Anapc5	4209	3280	2947	2811	3212	3424	2969	2730	3380	3153	3174	2458
Arih1	3764	3460	3672	2971	2717	3451	2423	2970	2875	3302	3102	3038
Anp32a	4870	3183	2876	2563	2474	2731	2648	2617	2847	3701	3623	3596
H13	5272	3984	4185	2419	2320	2496	3211	2009	2127	3690	3278	2728
Kirrel	3766	3956	4054	2131	2492	2689	2136	2559	2554	4068	3849	3463
Ncln	3892	2894	2588	3432	3449	3846	2970	2988	2824	2849	3500	2448
Dhx38	3194	2804	2717	3112	2907	3978	2110	3370	3503	2934	3851	3197
Ankrd28	3975	4318	4729	2487	2439	3325	1687	2674	2961	2934	3131	2982
Gtf2h1	2632	2558	2356	3988	3241	4392	2216	4076	4160	2384	3082	2554
Arl4c	4759	3870	5447	2084	2055	2619	1538	1979	2265	4089	3402	3514
Trio	2981	2896	3226	3866	3311	4268	2870	3484	3020	2712	2433	2537
Ap1s1	3895	2851	2441	3210	2958	3424	2817	2835	3391	3056	3645	3073
Lrp5	3696	2892	3416	2823	2875	3735	2776	2729	3110	2930	3477	3134
Wasf2	3892	3353	3626	2441	2607	3111	3191	2777	3068	3491	3042	2979
Ndufs2	4420	2937	2955	2431	2994	2683	3176	2419	2944	3596	3667	3347
Pank3	2951	3875	3619	2519	2322	3107	2504	3139	2683	3422	3486	3942
Pdha1	4303	3685	3431	2268	2272	2582	2447	2458	2851	3567	4053	3634
Prkacb	4633	3284	4823	2309	2252	2646	2863	2352	2424	3367	3127	3439
Zswim8	3666	2994	3306	3020	2908	3705	2692	2877	2934	3177	3382	2801
Phgdh	4210	3822	3405	2233	1896	2771	1154	2355	2782	4664	4882	3281
Ppp1r18	4455	2895	3509	3198	2866	3758	2686	3034	3089	2784	2560	2605
Nt5dc2	3005	2379	1915	3607	3408	4522	2422	3199	4177	2408	3636	2755
Ebna1bp2	3737	2994	2664	3369	2910	3778	1960	3253	3352	2552	3691	3132
Luc7l3	4739	4045	3073	3450	3099	3589	1954	2651	2345	2742	2855	2845
Cbx1	4581	3848	3391	3060	2533	3473	1529	2517	2846	3214	3104	3291
Snrnp200	3129	3054	2951	2877	2704	3460	2727	3122	3317	3072	3713	3252
Ruvbl1	3717	3261	2492	2762	2307	3343	1740	2894	3448	3285	4759	3364
Ube2d2a	3774	3172	2839	3001	2568	3613	2264	3269	3469	3143	3215	3040
Inppl1	4340	2989	3116	3095	2750	3547	2390	2820	2861	3395	3056	2997
Actr1a	3404	2866	2586	3344	3058	3544	2928	3086	3421	2868	3425	2785
Dennd5a	3809	3328	3590	2709	2654	3041	3014	2855	2822	3435	3112	2927
Usp10	4256	3633	3083	3100	2550	3398	1616	2776	2860	3152	3913	2954
Ppa1	2847	2474	1704	3602	3285	3541	2481	3936	4200	2582	3836	2799
Rtn3	3318	2599	2345	3431	3584	3857	3445	3593	3328	2629	2572	2572
Tnfaip1	3290	2553	2647	3340	2954	3497	2733	3519	3764	2902	3301	2770
Cdkn1a	1121	460	865	4043	4425	3852	11850	4436	4128	1019	442	595
Fut8	5182	4060	4111	2286	2272	2945	1757	2684	2774	2896	3030	3234
Dbf4	3510	3043	2674	3839	3102	3958	1581	3553	3717	2535	2925	2786
Mex3c	2844	2951	2914	4011	3146	4172	2301	3689	3255	2452	2560	2918
Dnmt1	3867	3446	3029	2823	2687	3697	1924	2941	3057	3217	3337	3055
Slc39a6	2933	2304	2410	4112	3732	4072	2485	3958	3262	2275	3156	2295
Flnc	2602	2241	2858	4009	6169	3685	5028	2893	2412	2124	1612	1345
Zmynd19	3874	3549	2653	2765	2316	3581	1596	2799	3314	3153	4373	2979
Prpf4b	4530	4514	3735	2878	2573	3309	1776	2217	2076	3133	3105	3102
Zyx	4581	3169	4072	2669	2346	2907	3661	2214	2716	3238	2964	2371
Lzts2	5892	3451	3728	2320	2358	3178	1639	1961	2206	3619	3343	3208
Ubap2	4355	3087	3092	3014	2866	3871	2159	2780	3135	2924	2913	2681
Bptf	3499	3781	4031	2501	2303	2956	2014	2829	2612	3480	3431	3412
Arid1a	3970	3499	3484	3162	2943	3723	2311	2584	2675	3088	2598	2761
Rapgef1	3442	3236	2906	2714	2944	3303	2641	2969	3069	3160	3623	2781
Nucb1	3279	2484	2824	2649	3111	3091	4580	3003	3022	2641	3231	2793
Sec24c	4222	3183	3257	2677	2493	3208	2607	2485	2657	3333	3428	3149
Safb	4131	3102	2832	3110	2686	3415	2308	2604	2828	3151	3440	3075
Atp5j2	3371	2041	1959	2114	2202	2326	2335	3532	4040	4407	4441	3895
Lsm4	4235	2854	2288	2820	2654	3434	1929	2698	3563	3552	3824	2779
Ppp1r15b	3841	3649	3211	2875	2739	3195	2534	2773	2546	3030	3096	3126
Rif1	3555	4229	3758	2842	2292	3376	1477	2932	2472	3223	3106	3349
Eno1b	4862	2932	3761	2887	2231	3035	1205	2318	3121	3429	3782	3009
Ubqln4	3530	2952	2694	3103	2843	3970	1968	2874	3296	3081	3338	2920
Mex3a	5218	4385	3976	2109	1823	2709	992	1881	1858	3676	4012	3858
Nop2	4035	3308	2880	3170	2577	3474	1817	2882	3037	3079	3671	2554
Top1	3112	3455	2813	3263	2668	3761	2529	3457	2955	2732	2941	2795
Nmt1	3775	2739	2579	2766	2418	3112	2892	3162	3407	3135	3483	2998
Prkar2a	2791	3221	2466	3212	2693	3763	2133	3425	3392	2801	3522	2999
Col5a3	1720	970	818	3911	5770	3654	7833	4165	3699	967	1729	1166
Ncor1	3950	3894	3900	2378	2266	2771	2557	2512	2457	3510	3075	3124
Tmem123	3799	3769	3575	2139	2351	2528	2531	2705	2516	3482	3574	3419
Rtcb	3636	2800	2653	2671	2529	3221	2536	2920	3228	3286	3882	3004
Hectd1	2763	2977	2730	3167	3576	3309	3160	3218	3231	2658	2828	2744
Shc1	4276	3587	4292	2089	2085	2832	2359	2323	2640	3689	3231	2952
Setd5	4835	3834	4579	2087	2061	2439	2107	2051	2221	3625	3046	3459
Eif5b	2957	3172	2929	3455	2753	3561	2659	3327	3238	2627	2875	2780
Ap2b1	3847	2965	3480	2574	2419	2948	2911	2705	3032	3189	3100	3142
Thbs2	624	833	315	5447	6127	2851	10263	4118	3144	756	1021	742
Dab2	1529	1029	1202	3856	3461	3348	11505	3233	4185	974	952	946
Sem1	3655	2139	2448	2612	2365	2793	2629	3255	3851	3730	3558	3172
Gpx3	583	294	125	3455	6073	3303	15043	3293	2850	353	450	377
Tug1	4607	3602	3441	3175	2813	3407	2097	2841	2418	2849	2240	2671
Ankrd17	3235	3195	3539	2877	2628	3323	2647	3084	3020	2883	2918	2804
Manf	3833	2556	2007	2953	2927	3470	3560	2954	2863	2674	3235	3103
Pno1	2894	2744	2010	3297	2851	3693	1950	4040	4007	2591	3188	2857
Sec61g	3291	2071	2131	1867	1605	2472	2135	3182	3906	4374	4759	4309
Grb2	3249	2706	2572	3219	2964	3675	2859	3147	3424	2628	3049	2542
Resf1	3419	2623	2977	3734	3179	3456	2320	3531	3092	2703	2166	2794
Gm14494	3598	2348	2363	3040	2470	3107	1403	3519	4159	3080	3853	3038
Cggbp1	3808	3842	3616	2647	2289	2880	2037	2583	2547	3368	3007	3341
Puf60	4397	3151	2942	2738	2441	3119	2032	2351	2982	3233	3679	2898
Pmpca	3546	2998	2821	2950	2666	3412	2095	3144	3113	2982	3493	2741
Tspan3	3721	2327	2361	3026	3035	3206	4120	2971	3176	2644	2812	2528
Rpa1	3049	2788	2048	3130	2551	3780	1922	3376	4003	2998	3282	2991
Nek9	3482	3123	3106	2492	2777	3069	3000	2741	3105	3013	3210	2796
Agpat3	3370	2539	2636	2909	2928	3457	2869	3143	3291	2865	3213	2693
Noc2l	4419	3242	3126	2770	2457	3356	1935	2593	2946	3018	3401	2636
Luc7l2	4876	3429	4104	2873	2864	3131	2664	2268	2056	2576	2330	2715
Arpp19	3948	2893	2851	2645	2406	3130	1911	2712	3122	3260	3400	3604
Sh3kbp1	4425	2980	3887	2799	2401	3608	1758	2691	3119	2584	2623	2999
Npepl1	5401	3640	3610	2119	2220	2610	1611	1823	2498	3721	3718	2868
Idh2	4880	3349	3419	1844	2086	2390	2075	1803	2375	3679	4205	3710
Mbd3	4382	3158	2621	2480	2443	3098	2485	2187	2826	3405	3883	2843
Cd81	3957	2390	2791	2791	3336	3048	4199	2647	2434	2821	2593	2803
Dnm1l	3740	3387	3178	2744	2530	3260	2143	3090	2870	2819	2900	3117
Mrc1	252	156	127	4250	4885	2914	15435	3227	3862	357	180	127
Cic	4372	3697	4112	2151	2159	2790	2102	1944	2135	4196	2966	3120
Glrx3	3857	2845	2777	2609	2595	3061	2455	2670	3192	3257	3338	3087
Adcy7	4863	4671	4219	1987	1795	2280	1861	1741	1794	3908	3276	3332
Psmd11	3147	2584	2340	3488	3187	3897	2282	3372	3593	2466	2705	2664
H3f3a	4162	3207	2831	1798	2004	2626	2076	2673	3016	3809	3766	3716
Kcmf1	4273	2949	2998	3144	2717	3438	2118	2692	3139	2745	2847	2623
Nfkb1	3944	2875	3565	2644	2452	3005	2323	2867	2938	3177	3105	2784
Zranb2	4101	3790	3307	2685	2404	3324	1724	2571	2411	3036	3073	3187
Pacsin2	3499	2967	2568	2521	2383	3095	3001	2645	3138	3108	3747	2900
Prdx6	3126	2302	2089	3150	2943	3015	4388	3020	3492	2661	2920	2461
Tecr	4891	3220	3456	2317	2856	2874	1853	1918	2304	3425	3203	3241
Tapbp	4680	1922	2847	2547	3225	3140	3652	2680	3114	2314	2677	2751
Cluh	3399	2876	2764	3163	3011	3640	2582	2948	3160	2482	3283	2218
Psmd12	3414	2764	2483	2879	2465	3050	2210	3294	3455	2861	3307	3312
Brd1	4107	3493	3492	2758	2275	3284	1808	2511	2436	3194	3050	3061
Serpinf1	2604	1237	1489	2934	4549	3706	8100	3107	3132	1485	1449	1599
Cyr61	3547	1684	4913	4160	2296	3533	4755	2362	2136	1812	2335	1853
Ldb1	5565	2815	3377	2843	2665	3398	2022	2012	2203	3052	2818	2614
Sbf1	4271	3349	3426	2478	2388	2967	2215	2153	2393	3407	3430	2888
Git1	3489	2623	2215	3488	3045	3857	2609	3059	3401	2533	2813	2225
Rab1b	3878	2937	2626	2474	2459	3090	3205	2495	3124	3104	3401	2535
Pxn	3422	2840	2861	3089	3181	3796	3134	2816	3046	2491	2577	2072
Ccdc47	3139	2683	2811	3060	2958	3178	2666	3535	2771	3064	2768	2692
Gm7901	4636	3742	3353	2234	1883	2815	1094	2377	2665	3788	3787	2943
Ap2a2	3361	2481	2235	2889	3056	2792	5326	2628	3046	2639	2665	2195
Cenpe	3685	3044	2697	2987	2628	3622	1530	3482	3172	2465	2647	3331
Mbnl2	2895	3203	3815	2864	2866	2908	3181	2842	2687	2706	2512	2800
Selenop	307	136	112	2059	5207	1781	17618	3339	3955	403	185	146
Gps1	3460	2644	2174	3086	2782	3343	2060	2985	3352	2910	3825	2625
Qars	3360	2670	2612	2588	2783	3045	2237	2978	3257	3218	3377	3110
Dag1	2584	2667	2910	2426	3350	3022	3371	2776	2842	2997	3079	3189
Asns	5590	4703	4606	1480	1171	1707	975	1453	1556	4754	3832	3372
Scpep1	3830	2882	3248	2564	2841	3280	2701	2842	2871	2576	2692	2852
Acsl4	3195	3059	3860	2712	2774	3458	2607	2652	2979	2510	2095	3274
Gorasp2	3894	2700	2860	2563	2578	2998	3142	2826	3093	2917	2943	2629
Rnf213	2559	2074	2415	2956	2767	3169	4063	4007	3804	2648	2425	2229
Tspo	4209	2888	2544	2184	2343	2664	3421	2181	2968	3416	3585	2699
Pdhb	3760	2986	2678	2601	2481	2991	2010	2947	3073	3257	3220	3084
Atp6v1b2	2928	2261	2292	3184	3093	3564	3446	3084	3390	2350	2940	2547
2410006H16Rik	5067	2728	3469	1796	1638	1986	1062	2328	2348	5903	3717	3031
Ncs1	3709	3001	2566	3457	2710	4000	1627	2922	3049	2484	2891	2654
Nudcd2	3765	3077	2460	2801	2467	3030	1995	2866	3192	2768	3311	3332
Fxyd5	3874	1963	2355	2889	2533	3082	3297	2943	3344	2635	3256	2881
Pnn	4084	3255	2531	3480	3052	3665	2031	2642	2439	2560	2717	2578
Poldip3	3342	2873	3082	3007	2598	3360	2085	2759	2932	3008	3027	2957
Nin	3280	3159	3222	2821	2504	3260	2149	3100	2776	3080	2772	2877
Dnajc2	3115	2604	2264	3407	2797	3609	1707	3802	3693	2343	3031	2620
Cbx6	4581	3990	3461	2578	2344	3049	1765	2044	1799	3554	3002	2823
Cul3	3009	2659	2554	3312	2903	3443	2447	3446	3634	2183	2786	2613
Golga4	3414	3004	3430	2844	3062	3420	2214	2867	2520	2726	2661	2794
Myo5a	2870	3032	2834	2592	2549	2788	4337	2839	2797	2546	2889	2851
Ccl9	80	34	13	4682	4461	2705	11573	3901	7349	61	36	27
Bop1	3439	3168	2650	2741	2481	3471	1923	2622	3047	2993	3838	2522
Ifrd1	2209	2015	1997	4657	3688	3903	2307	4557	3794	1962	2142	1641
Skil	3089	3602	4370	2875	2477	3010	1799	2551	2542	2918	2393	3241
Cdt1	4313	2935	3191	2763	2231	3276	1186	2485	3082	3655	3079	2665
Smchd1	3579	3721	2943	2485	2129	3052	1730	2835	2756	3175	3246	3196
Cdca7	4297	3441	2996	2489	2034	2874	1207	2413	2849	3482	3643	3109
Cand1	3219	2791	3027	2947	2343	3088	2409	2923	2936	2931	3153	3065
Sumo2	5220	3695	2850	995	1588	3996	1865	3110	991	2866	4117	3520
Lap3	3146	2454	2154	2891	2609	3508	2484	3376	3512	2772	3273	2629
Ube2g2	3490	2532	2377	3089	2736	3311	2184	2946	3172	2971	3443	2557
Prnp	3491	2308	2752	2646	3250	3001	4339	2892	2777	2593	2420	2322
Racgap1	3531	3057	2609	2736	2294	3336	1485	2904	3589	2798	3420	2989
Hipk1	3588	2947	3245	3071	3183	3465	2649	2856	2828	2503	2147	2248
Slc7a1	3891	4152	4358	2283	1910	2574	1591	2199	2005	4057	3173	2529
Sidt2	3430	2474	2485	3109	3162	3256	3298	2942	2942	2534	2759	2319
Impad1	2466	3000	2963	3246	3084	3541	2641	3147	2752	2300	2596	2948
Atp6ap1	3324	2121	2275	2977	3288	3229	3762	2906	2868	2530	2983	2406
Plxnd1	3588	3151	3367	2209	2235	2799	2737	2051	2276	3221	3704	3328
Krt8	4107	3351	2845	2111	1927	2800	1213	2571	2902	3184	4122	3489
Cmtm4	3374	3636	3552	2209	1987	2671	1364	2343	2357	3817	3921	3382
Ciapin1	4225	2897	2718	2719	2359	3305	1566	2578	3005	2912	3554	2745
Nup205	2802	2809	2347	3133	2761	3709	2060	3415	3667	2565	2824	2483
Hells	3065	3422	2400	2856	2365	3408	1427	3334	3056	2904	3248	3072
Srrt	3653	2586	2205	3226	2841	3813	2171	2872	3027	2477	3041	2588
Dkc1	3227	3175	2565	2907	2311	3131	1602	3082	3076	2897	3612	2914
Vapb	3749	2779	2557	2813	2750	3163	2831	2492	2926	2735	3019	2630
Yme1l1	3132	3150	2804	2669	2433	2882	2322	3282	2945	2715	2883	3218
Ehbp1l1	3436	2479	2401	3501	3005	4012	3356	2882	2822	2388	2209	1918
Yap1	3570	2799	2763	2830	2524	3461	2358	2709	2959	2779	3012	2645
Nus1	2642	2438	2317	3511	2966	3283	3850	3122	3085	2152	2629	2409
Otud6b	2309	2595	1826	3312	2690	3669	2072	3875	3657	2443	3357	2564
Rai1	4853	4087	4527	2023	1868	2596	1289	1662	1821	3655	3084	2887
Jpt2	3401	3244	2680	2345	2111	2971	1709	2650	3034	3041	3850	3305
Tsnax	4210	3477	3146	2156	2016	2552	1958	2065	2387	3378	3817	3171
Tacc3	3554	2686	2283	3078	2644	3613	1454	3022	3497	2521	3115	2861
Eif1ax	3197	2686	2270	2775	2512	2839	1994	2906	3281	3043	3704	3068
Chtf8	3523	3239	2723	2230	2181	3308	1903	2731	2857	3242	3459	2874
Zdhhc20	3234	3325	3481	2665	2447	2890	2023	2957	2552	2846	2878	2971
B230219D22Rik	3905	4153	3587	1837	1834	2389	1859	2040	1977	3545	3612	3530
Serping1	510	183	32	2035	4385	2979	16007	3998	2902	485	366	320
Rabl6	3937	2976	2930	2432	2274	3044	1916	2591	2932	3054	3374	2736
Nup85	3907	2928	2356	3151	2575	3489	1516	2750	2984	2610	3409	2520
Bap1	3840	2961	2823	2343	2129	2770	1648	2521	2985	3273	3750	3116
Jmjd6	4251	3017	3004	2025	1768	2689	1329	2334	2356	3672	4230	3469
Plat	2411	1706	1878	3349	4011	4207	2411	4187	3870	1968	2108	1998
Fmr1	2844	3144	2529	2785	2347	3175	2867	3082	2888	2419	2926	3093
Litaf	3736	2117	2561	2975	2723	3220	3773	2789	3440	2348	2353	2034
Atad2	3243	3021	2448	3208	2432	3720	1540	3275	2871	2769	2586	2949
Gmfb	2983	3257	2691	2736	2459	3009	2692	2959	2891	2348	3099	2918
Rps12-ps3	3837	2281	1984	1994	2148	2833	2480	2845	3857	3448	3500	2832
Akap8	3966	3437	2787	2787	2434	3204	1732	2602	2519	2883	3071	2609
Cenpa	3567	2494	2124	3038	2725	3354	1371	3208	3762	2533	3109	2737
Ltbp1	3546	2606	2703	3494	2934	3883	2228	3291	3292	2205	2130	1693
Smo	4100	3351	3259	2192	2044	2840	2012	2401	2579	3272	3153	2791
Il1rap	3346	3998	3398	2050	2258	2632	1333	2686	2459	2468	3957	3405
Setd7	2838	3050	3031	2845	2642	3341	2266	3078	2824	2667	2683	2701
Lpp	3678	3448	4140	2446	2019	2584	3286	2065	2131	2700	2464	2998
Gsn	1892	1214	1870	1798	3903	1933	12163	2282	2097	1854	1208	1732
Brd4	3675	2862	3413	2975	2622	3366	2213	2595	2694	2666	2387	2478
Neo1	2086	1898	2184	3772	3792	4471	2487	3888	3628	1861	2040	1834
Grk2	3142	2423	1962	3080	2844	3486	2798	3192	3282	2633	2808	2288
Mdh1	3380	2676	2143	2432	2527	2721	2580	2686	3007	3267	3502	2961
Zfp740	4331	3257	3653	2155	2177	2564	1395	2078	2210	3649	3217	3196
Nrip1	1955	2174	2794	3447	3422	4052	1983	3004	3113	2043	2485	3380
Fosl1	2831	1893	2685	4018	2952	4406	2102	3705	3665	1587	2474	1527
Cox7b	3451	2205	2100	2270	2119	2592	2066	2917	3252	3740	3830	3301
Ss18	3641	2879	2530	2628	2298	3208	1911	2851	2950	2879	3174	2890
Mib1	3727	3815	3475	2657	2451	3308	2037	2432	2383	2495	2317	2732
Sec62	3069	2532	2614	3001	2956	3176	2920	3178	2760	2431	2452	2726
Efhd2	2725	1894	1577	3634	3208	3879	4679	2987	3707	1765	2187	1563
Hnrnpr	4242	4031	3407	2105	1927	2685	1619	2037	2231	3323	3196	3000
Hspa13	2312	2661	2316	3063	3238	3461	2049	3742	3180	2087	2864	2829
Ahctf1	3072	3202	2765	3063	2361	3196	2115	3040	2789	2456	2920	2797
Gm9800	5474	3824	2942	2031	2515	3942	1439	1978	2046	2465	2677	2409
Amotl1	3157	3148	3476	2143	2052	2505	2018	2266	2157	3681	3461	3656
Gm6136	3633	2923	3022	2442	2341	2863	2019	2431	3030	3020	3249	2725
Crtap	3668	2353	2591	2991	3355	3360	3981	2420	2601	2118	2205	2053
Prpf38b	4423	3306	3365	2655	2497	2792	1856	2126	1719	3061	2889	2964
Sfr1	3552	2827	2885	3063	2695	3025	2164	2757	2943	2464	2541	2735
Pdlim5	3973	3459	4748	1748	2492	2152	3048	1618	1747	2931	2567	3155
Cst3	2275	1300	1529	2453	3239	2602	6048	3199	3305	2550	2909	2211
Mapk1ip1l	3692	3175	2979	2847	2271	3152	1942	2497	2588	2616	3133	2662
Psmc4	3682	2540	2273	2894	2481	3315	2171	2617	3004	2772	3317	2475
Lgals3	2631	1260	1726	3585	3685	3777	3109	3613	4579	2064	2083	1426
Scaf1	4767	3142	3588	2576	2566	3088	2255	1932	2145	2767	2353	2301
Cycs	2920	2432	1722	2473	2480	2964	2519	3257	3537	2843	3350	2976
Dync1li2	3774	3565	3296	2564	2445	2856	2422	2279	2638	2816	2403	2415
Tfrc	2410	2533	2061	3782	3089	3553	2419	3779	2903	1826	2706	2394
Ptbp3	2731	2854	2539	2982	2730	3223	3197	2852	2866	2196	2359	2887
Crip2	3635	2291	2236	2957	2636	3257	2423	2341	2751	3242	3242	2387
Erf	4237	2794	3270	2391	2298	3150	1755	2286	2798	3139	2730	2518
Setx	2849	2953	2654	3047	2693	3388	2031	2942	2849	2381	2614	2959
Xpo5	3206	2977	2455	2773	2349	3157	1807	2865	3035	2944	3398	2365
Mark3	3668	2932	2802	2729	2392	3041	1775	2564	2794	2941	3001	2688
Gm9625	3914	2540	3064	2670	2388	2688	1463	1990	2880	3468	3824	2392
Ctsa	2818	1566	1723	3392	3731	3288	4680	3046	3204	1797	2220	1791
Spred1	3722	3677	3255	2393	2140	2910	2376	2481	2354	2630	2561	2746
H2-K1	2582	819	1312	2728	6731	2457	5221	4080	2585	1320	1733	1661
Birc6	3104	2827	2984	2912	2664	3190	2734	2680	2456	2591	2583	2503
Mical2	3493	4006	3309	1792	1562	2188	2060	1662	1977	3352	4266	3548
Ube2n	3631	2820	2416	2582	2184	3006	2446	2847	2955	2622	2950	2737
Cstb	2085	1368	1515	3135	2662	3196	2891	3676	3970	2140	3540	2974
Prep	3205	2471	2561	2708	2327	3152	2099	2804	3091	2965	3146	2615
Psmb5	3451	2124	1963	2347	2052	2735	1907	2535	3413	3535	4143	2916
Dld	3211	2826	2489	2770	2437	2959	2350	3008	2902	2829	2600	2735
Dnajc10	3572	3071	2889	2440	2415	2497	3337	2446	2389	2775	2574	2667
Atp5h	3649	2078	2176	2452	2498	2666	2420	2455	3024	3200	3490	2961
Zmynd11	3750	3407	3535	2300	2087	2839	1732	2292	2427	3094	2797	2768
Trmt1	4682	3082	3050	2953	2447	3005	1368	2002	2363	2804	2887	2384
Add1	3600	2936	3199	2233	2430	2833	2978	2127	2431	2894	2723	2642
Bnip2	3276	2820	2599	2521	2398	2828	2682	2613	2669	2719	3089	2794
Pdcd11	3215	2891	2503	3061	2601	3514	1941	2855	2861	2421	2902	2243
Igfbp7	899	493	435	2933	4803	2826	13168	3111	2272	831	717	516
Bmi1	3474	3515	2925	2515	2193	2841	1379	2673	2422	3040	2934	3072
Pvt1	4609	3018	2665	2916	2295	3219	1219	2269	2302	2857	2943	2655
Clstn1	3936	2874	2900	2214	2301	2664	2246	2481	2381	2836	3377	2750
Chd8	3319	3016	2777	2646	2424	3199	1865	2753	2678	2716	2734	2826
Pcbp4	4174	2603	2698	2638	2277	3132	1444	2335	2665	3033	3364	2575
Ahcyl1	3392	2891	3200	2670	2386	2953	2710	2340	2418	2600	2588	2782
Cdc42bpb	2782	2892	2953	2455	2356	3008	2564	2779	2817	3139	2788	2395
Hp1bp3	3834	2896	2898	2494	2587	2984	2291	2495	2875	2736	2362	2457
Nup50	3095	2558	2366	2818	2296	3090	2093	3070	3173	2735	2944	2636
Dnajb11	2789	2215	1764	3326	3151	3337	2935	3158	2886	2046	2829	2410
Cdk16	4083	3146	3118	2026	2298	2621	2261	2102	2352	3056	3095	2669
Smad4	3204	2837	2912	2564	2281	2914	1807	2693	2692	2953	3157	2812
Sh3bgrl	3373	2912	3112	2086	1912	2087	4072	2381	2558	2757	2414	3157
Rsrp1	5421	2722	2296	3184	3800	3037	3559	1903	1467	1854	1661	1907
1110004F10Rik	3582	2797	2665	2326	2188	2742	1924	2516	2993	3001	3084	2986
Ddx42	4247	3234	3531	2602	2108	2716	1894	2202	2357	2599	2642	2648
Msl1	3992	3052	3035	2694	2469	3141	2183	2157	2141	2719	2585	2596
Bmpr1a	3438	3340	3235	2179	2112	2424	1918	2393	2350	3053	2999	3317
Jak1	2465	2165	2102	2643	2577	2732	4359	3043	3039	2383	2623	2626
Epb41l2	2920	2463	2562	2382	2222	2562	2896	2608	2592	2667	3496	3360
Vapa	3267	2736	2601	3043	2468	3307	2075	2692	2873	2582	2562	2509
Cdc27	3286	3156	3054	2579	2147	2852	1767	2719	2695	2644	2839	2949
Golt1b	3357	2406	2420	3193	2899	3380	1886	2768	2743	2156	2717	2754
Sntb2	3250	3085	3552	2406	2183	3090	2146	2316	2435	2717	2663	2821
Fnbp1l	3915	3447	3289	2196	2008	2808	1219	2303	2234	2990	2932	3317
Sp1	3626	3563	3790	1940	1878	2447	1654	1894	1906	3268	3171	3492
Ankrd50	2591	2855	2732	2850	2380	3370	1987	2768	2904	2327	3175	2687
Tm9sf2	2853	2666	2537	2567	2821	2922	3146	2838	2447	2584	2794	2450
Thbs1	423	364	177	8052	2682	3641	11966	1647	2199	417	713	336
Kctd20	2919	2604	2606	2680	2686	3078	2349	2821	3103	2656	2688	2404
Bcap31	3487	2207	2194	2926	3171	3196	2646	2766	2893	2456	2371	2273
Psip1	3667	3389	2763	2556	2105	2849	1254	2536	2611	2773	3004	3063
Trip10	4132	2985	2795	2331	2438	2879	1691	1980	2409	2795	3208	2926
Incenp	3536	2462	2385	2862	2536	3293	1602	2721	2897	2742	2815	2703
Nup188	3857	2952	3050	2315	2085	2913	1468	2399	2637	3017	3147	2688
Cyc1	3627	2471	2213	2522	2474	2835	2118	2532	2651	3142	3464	2460
Tnk2	3222	2722	2594	3045	2651	3618	1995	2639	2686	2797	2502	2023
Aldh2	3980	2550	3092	2270	2279	2578	3419	2279	2455	3034	2390	2166
Ostc	3311	2543	2388	2272	2371	2408	3304	2428	2693	2804	2895	3067
Hmox1	1393	646	873	3862	3215	2041	11245	2615	3017	1368	1205	998
Dnajb6	3212	2521	2338	2715	2386	3074	2158	2869	3161	2553	2714	2773
Gtf3c4	3117	3392	2971	2349	2069	2866	1609	2739	2561	2756	3085	2954
Slc7a6	2860	2974	2595	2852	2828	3088	1872	2760	2612	2609	3054	2356
Taok1	2950	3187	3106	2853	2607	3299	2329	2771	2558	2075	2124	2561
Pdxdc1	2995	2705	2578	2465	2213	2935	2260	2757	2876	2714	3102	2808
Net1	2870	2401	2185	2821	2453	3408	1944	3160	2993	2309	3090	2771
Pom121	3058	2695	2896	3159	2998	3570	1828	2611	2695	2293	2428	2162
Ccdc6	4049	3446	3397	2108	1988	2356	1610	1924	2095	3210	2953	3227
Parp1	3243	2940	2637	2326	2098	3056	1735	2598	3045	2748	3237	2694
Plxna1	2832	2851	2812	2328	2277	3024	3429	2598	2371	2933	2683	2209
Cpsf6	3637	3735	3212	2547	2201	2872	1769	2196	2127	2747	2570	2723
Maea	3468	2692	2658	2453	2286	2888	2175	2412	2826	2977	2964	2506
Eif4g3	3644	2968	3053	2283	2518	2636	2776	2264	2358	2862	2601	2332
Atox1	3355	2052	1969	2418	2146	2669	1801	2801	3521	3155	3769	2635
Brd3	3767	3299	2977	2555	2133	3026	1433	2298	2280	2989	2788	2742
Dad1	3442	2207	2567	2881	2760	3057	2473	2542	2790	2502	2774	2284
Uqcrfs1	3285	2612	2233	2353	2295	2689	1945	2568	2818	2994	3663	2773
Slc5a3	4207	4131	4596	2229	2200	3257	1076	1719	1418	2444	2153	2793
C1qc	1321	565	399	3654	4553	3515	8296	3648	3990	762	948	544
Dnajb1	4293	2461	3111	1985	1858	2778	1560	2398	2538	2756	3095	3347
Eif1ad	3078	2382	2288	2506	2171	3093	1506	2852	3099	2658	3899	2635
Ythdc1	3496	2549	2782	3265	2771	3434	1943	2792	2586	2162	2005	2379
Ralbp1	4178	3280	3038	2176	2348	2646	1910	2172	2300	2922	2704	2471
Wac	3122	2585	2721	2651	2469	3207	1802	2982	2854	2577	2769	2376
Ccnl2	6231	3146	4013	2512	2782	2645	2302	1269	1152	2476	1473	2107
Tram1	2493	2411	2244	3123	3151	3141	3022	3173	2762	2003	2305	2267
Cnih1	3014	2281	1868	3532	3031	3373	2185	3158	3108	2194	2283	2067
Kmt2a	3701	3579	3284	2542	2417	2769	1824	2224	1920	3010	2484	2334
Rnh1	3127	2240	2413	2350	2440	2543	2473	2376	2904	2817	3582	2785
Cpsf2	3007	2939	2193	2591	2224	3082	1829	2857	2907	2577	3088	2736
Abr	3457	2628	2718	2694	2438	3326	1736	2434	2771	2781	2572	2462
Ier2	4404	2921	3923	2533	1883	2496	1283	2024	2127	3272	2697	2443
Tnks1bp1	3427	2647	2896	2466	2537	2889	3183	2494	2322	2673	2290	2166
Chsy1	3569	2709	2756	2700	2271	3070	2134	2394	2240	2363	2925	2855
Gar1	3170	2457	2139	2977	2120	3005	1511	2556	3014	2876	3570	2530
Prmt5	3248	2771	2448	2566	2287	3077	1606	2695	3080	2696	3024	2425
Ripk3	4254	3314	3292	1891	1826	2561	1664	1984	2335	3204	3003	2593
Tceal9	3539	2672	2819	2155	1974	2457	2400	2131	2555	2738	2762	3711
Acaca	2615	3012	2866	2040	1922	2457	1587	2679	2718	3312	3459	3240
Map2k3	3100	2601	2165	2828	2541	3392	2154	2876	3070	2173	3007	2000
Reep5	2765	2121	2168	2899	2962	2927	3207	2694	2734	2448	2634	2318
Sart1	3450	2230	2397	3101	2730	3504	1871	2528	2848	2171	2783	2264
Gnpat	3762	2950	2796	1936	1965	2180	1519	2272	2431	3036	3909	3067
Sap18	3125	2261	2068	2455	2229	2872	2135	2859	3199	2876	2945	2786
Pomp	3552	2192	2025	2770	2557	3034	2460	2577	2920	2496	2803	2416
Gosr2	2923	2380	2410	2521	2289	2825	2571	2797	3045	2743	2855	2424
Fbf1	4870	3459	3809	2046	1811	2565	1104	1763	1935	3077	2826	2514
Phf2	4181	3000	3237	2291	1993	2726	1572	2079	2163	3059	2856	2612
Nufip2	2754	2769	2600	3441	2888	3628	1937	2955	2553	2064	1898	2264
Rtraf	3229	2161	2110	2874	2414	2874	1892	2916	3308	2646	2701	2614
Rrs1	3617	2978	2676	2819	2278	3199	1497	2363	2387	2536	3142	2245
Adh5	4075	2781	2852	1938	1728	2342	1694	2173	2460	3404	3331	2950
Copg1	3385	2663	2706	2354	2116	2627	2677	2267	2558	2735	2931	2706
Srrm1	3270	2617	3038	3020	2545	2957	2238	2464	2543	2227	2274	2519
Srp72	3193	2870	2773	2198	2263	2542	2576	2508	2582	2763	2760	2656
Ppp2r5c	3265	2652	2588	2384	2448	2837	2201	2624	2906	2481	2558	2731
Wdr45b	2768	2362	2320	2585	2264	2941	1845	2868	3163	2697	3167	2683
Gsr	2772	2598	2052	2844	2450	3244	1935	2730	3046	2277	3088	2624
Rab10	3109	2715	2699	2162	2446	2782	2583	2575	2517	2826	2702	2544
Extl3	3285	2866	2787	2318	2357	2754	2664	2266	2182	2682	2847	2595
Mgea5	3141	2643	3244	2799	2373	3012	1794	2827	2574	2789	1948	2442
Nfatc3	2837	2989	2916	2292	2049	2798	1785	2568	2545	2882	3059	2863
Anxa7	3028	2150	2190	2762	2667	3278	2500	3029	3191	2011	2506	2270
Odf2	3342	2786	2911	2584	2391	3181	1588	2341	2763	2576	2635	2448
Ogdh	2619	2428	2148	2427	2952	2798	3160	2572	2705	2508	2884	2309
Atf5	7207	4464	4798	783	627	943	1248	625	758	5498	2449	2109
Gm15427	4091	2479	2396	1751	1883	2483	1801	2109	2680	3277	3462	3094
Polr2e	3754	2233	2448	2504	2184	3019	1682	2333	3025	2804	3155	2355
Dnajc7	4411	2937	2646	2455	2395	2814	1883	2163	2359	2766	2463	2202
Derl1	3626	2434	2689	2555	2706	2792	2802	2368	2183	2589	2447	2265
Insr	3316	2939	3501	2507	2622	2904	2648	2277	1886	2492	1982	2371
Ncbp1	2977	2621	2142	2596	2220	2822	1728	2742	2850	2612	3318	2740
Tead1	3267	3538	3836	2084	2082	2566	2122	1825	1914	2534	2771	2741
Cast	2725	2349	2408	2696	2610	2886	2553	2919	3086	2154	2307	2585
Ier3	3923	918	3245	4090	3553	3529	2473	2463	2511	1783	1148	1638
Usp22	3426	2309	3290	2528	2285	2946	1723	2363	2640	2434	2626	2704
Atp6v1a	1992	2191	2307	2937	2622	3212	3148	2958	2954	2133	2410	2404
Fgfr1op2	3550	3308	3068	2170	1886	2204	1699	1886	2169	3244	3121	2942
Slc39a1	2806	2114	2200	2557	2553	2523	3700	2682	2834	2202	2685	2367
Prc1	2529	2668	2142	2438	2074	3064	1492	3241	3180	2707	2857	2790
Smc1a	3486	3244	2573	2104	2122	2513	1873	2376	2266	2890	2929	2795
Gm4204	3009	3129	2316	2671	2222	2871	1463	2792	2768	2444	2730	2737
C1qb	1161	492	361	3369	4301	3762	7537	3564	4164	895	953	592
Axin1	3576	2881	2607	2313	2116	2676	1522	2212	2400	2899	3343	2591
Fip1l1	3544	2740	2749	2461	2087	2818	1541	2443	2737	2890	2627	2481
Arl1	2582	2412	2128	2227	2179	2487	3854	2602	2942	2314	2497	2892
Tnrc6a	3403	3178	2997	2331	2149	2477	1988	2197	2082	2926	2653	2690
Txlna	3201	3021	2737	2161	1948	2691	2039	2321	2390	3001	3098	2455
Polr1d	3605	2218	2011	2382	2227	2967	1617	2739	3107	2799	2969	2419
Agap3	4168	2728	2567	2515	2183	2921	1710	1814	2090	2776	3104	2471
Ppp4c	3664	2471	2249	2462	2118	2867	1980	2209	2708	2763	3045	2506
Ube2l3	3239	2382	2057	2300	2170	2556	2057	2851	3023	2791	2910	2701
Ythdf3	3022	3027	3146	2464	2119	2691	1973	2554	2306	2535	2499	2679
Tmem167	3039	2687	2423	2179	2066	2429	2369	2425	2633	2846	2839	3074
Wdr3	2520	2790	2199	2546	2192	2855	1655	2883	2848	2523	3419	2579
Golph3	3036	2399	2686	2613	2278	2877	2198	2806	2776	2337	2464	2479
Slc12a2	3055	2870	3358	2460	2857	2998	2033	2568	2127	2163	2299	2152
Myadm	3428	2684	3349	2428	2562	2356	3818	1945	1818	2670	1911	1956
Tsr1	2173	2849	2059	2626	2232	2921	1788	3224	3104	2439	3111	2371
Ptpn12	2613	2309	2312	3104	2516	3006	2251	2988	2733	2269	2300	2444
2810004N23Rik	3431	2730	2386	2463	2009	2960	1404	2667	2712	2804	2868	2407
Ranbp3	3883	2455	2279	2611	2293	3021	1810	2155	2664	2541	2803	2324
Ext1	3379	2504	3082	2371	2076	2729	2565	2158	2369	2467	2618	2520
Man1b1	2994	2528	2389	2666	2649	2863	2267	2623	2601	2327	2717	2192
Col4a3bp	3364	3806	3110	1773	1729	2250	1520	1982	2038	2663	3330	3241
Nrd1	3112	2715	2691	2367	2405	2643	2090	2361	2541	2756	2567	2537
Aff1	2761	2699	3284	2521	2282	2798	2507	2422	2403	2331	2528	2244
Mrc2	3529	2496	3226	2329	2404	2743	3742	1839	1872	2826	1739	2035
Usp19	2993	2368	2567	2658	2714	3007	2606	2267	2545	2566	2259	2209
Josd1	3568	2943	2747	2150	1930	2672	1410	2181	2418	2761	3370	2600
Gprc5b	3119	2272	3778	2188	2832	2892	2196	2149	2424	2298	1992	2603
Nrp2	3238	2611	3500	1855	2057	2226	2761	2135	1970	2425	3295	2667
Peak1	3098	3045	3667	2328	2360	3023	1884	2260	2139	2179	2324	2417
Gabpb2	2929	3413	2690	2091	1958	2479	1421	2219	1985	3129	3359	3036
Rab18	2969	2566	2680	2243	2193	2660	2562	2520	2725	2560	2456	2546
Tab2	3309	2377	2984	2792	2380	2831	2169	2480	2435	2391	2240	2262
U2af1	3538	2308	2133	2516	2028	2595	1497	2450	2740	2942	3317	2575
Drosha	3138	2545	2419	2657	2395	3071	1641	2574	2834	2200	2764	2398
Ddr2	3944	3696	4293	1452	1637	1811	2555	1594	1378	3084	2427	2759
Tmed5	1904	2086	1907	3113	2845	3081	2304	4023	2963	1852	2340	2194
Cdk6	3570	3210	3067	2563	2043	3119	1353	2109	2181	2418	2531	2432
Nxf1	3241	2401	2241	2894	2677	3270	2284	2386	2454	2052	2426	2255
Cops2	2871	2229	2330	2301	2189	2403	2136	2915	2859	2569	2746	3017
Slmap	2620	2478	2729	2507	2400	3172	1985	2780	2617	2403	2423	2447
Spcs2	3285	2443	2276	2549	2486	2847	2553	2720	2524	2342	2232	2279
Vdac3	3125	2440	1843	2148	2106	2485	2293	2579	2929	2776	2903	2889
Timm23	2622	1892	1597	2913	2645	3389	1923	3254	2686	2680	3174	1738
Marcks	3838	2508	3517	2388	2662	2484	3902	1927	1993	1826	1403	2062
Ly6a	1065	163	53	2280	4181	1772	11008	3494	3900	1640	523	423
Eif3m	3121	2433	2304	2167	1883	2194	1709	2396	2885	2938	3377	3087
Gpat4	3018	2417	2221	2636	2505	2938	2184	2389	2510	2445	2816	2399
Bub3	3249	2519	2190	2193	1811	2538	1767	2406	2642	2983	3503	2671
Dcaf7	3265	3077	2933	2006	2026	2352	1935	2108	2241	2749	2976	2800
Aimp1	3862	2507	2475	2099	2084	2602	1532	2356	2636	2913	2806	2552
Lrp10	3503	2364	2650	2353	2273	2580	2273	2226	2211	2689	2865	2415
Dgkd	3528	3168	3462	1851	1662	2205	1376	1677	1860	3369	3344	2892
Ttll4	3849	3121	2757	2559	2174	2787	1352	2097	2073	2483	2670	2439
Pprc1	3812	3104	2999	2397	2028	2891	1593	1991	2045	2534	2602	2344
Creb3l2	3927	3004	3511	2067	2207	2666	2000	1953	2049	2289	2014	2638
Sbno1	3278	2705	2833	2635	2372	2912	1894	2282	2257	2201	2306	2647
Prdx4	3344	2265	2485	2024	2149	2413	1515	2171	2352	2739	3551	3283
Dennd2a	4120	3781	4273	1393	1360	1918	1021	1470	1750	3735	2522	2941
Mybl2	2413	2221	1511	2613	2311	3187	1312	2779	3488	2344	3597	2496
Spag9	2679	2451	2789	2738	2901	3020	3076	2491	2269	1883	1905	2058
Usp1	2955	2991	2370	2452	2029	2708	1408	2569	2634	2710	2774	2657
Max	3232	2286	2202	2710	2293	3001	2091	2630	2796	2269	2625	2106
Emg1	3725	2417	2094	2259	1922	2472	1620	2306	2804	2638	3373	2605
Ensa	3836	3106	2934	1717	1731	2128	1937	1837	2120	3600	2755	2533
Chmp1a	3857	2630	2731	2075	1974	2354	1839	2007	2479	2924	2875	2486
Tjp1	3370	3164	3544	1667	1544	2192	1656	1956	1995	3332	2804	3005
Zfand5	3476	2048	3291	2612	2919	2699	2091	2372	2440	2035	1805	2386
Camsap1	2771	2644	2650	2647	2161	2967	1479	2666	2570	2385	2766	2453
Kansl3	3461	2675	2827	2390	2213	2758	1716	2282	2437	2551	2563	2281
Trim25	2434	2454	2136	2473	2414	2912	2466	2816	2960	2277	2499	2302
Atad1	2505	2444	2076	2970	2685	2730	2161	2975	2524	2207	2520	2335
Cops6	3241	2483	2253	1821	1845	2256	2350	1937	2560	3130	3460	2796
Palm	4282	2713	3343	1799	1744	2141	1235	1670	1966	2983	3301	2950
Nup88	3287	2738	2506	2142	2082	2514	1590	2425	2611	2785	2789	2643
Xrn2	2977	2908	2693	2133	2040	2504	1893	2430	2492	2522	2949	2563
Ehd2	2975	2650	2364	2043	2232	2251	4443	2159	2276	2513	2358	1830
Thap12	2849	2772	2400	2339	2184	2755	1836	2784	2617	2631	2704	2215
Pim3	3676	2554	2739	2577	2181	2805	1936	1999	2355	1995	3146	2098
Ankhd1	2930	2916	2860	1928	2049	2582	1662	2296	2346	2728	2940	2802
Dlg5	3090	3113	2846	2311	1984	2811	1699	2375	2312	2687	2431	2356
Fermt2	2915	2650	3112	1880	1836	2202	2548	1922	2065	2581	2998	3300
Snrpd1	3389	2193	1890	2264	1773	2367	1278	2825	2754	3022	3400	2829
Ube2b	3340	2490	2549	2479	2521	2518	1865	2372	2470	2522	2262	2573
Itpr3	3193	2961	3087	1977	1893	2645	1278	1917	2224	2860	3130	2780
Arsa	3064	1979	2230	2214	2358	2610	1724	2321	2573	2283	3738	2832
Tet3	3398	3457	3371	2142	1911	2624	1606	1873	1669	2880	2352	2637
Mef2d	3620	2599	2858	2326	2487	2868	2168	1974	2211	2275	2298	2232
Nob1	3802	2875	2408	2254	2015	2624	1296	2097	2298	2936	3065	2243
Bub1b	3321	2782	2534	1989	1908	2597	975	2341	2502	2949	3130	2877
Rrn3	2362	2301	1954	2784	2321	2944	1825	3138	3125	1933	2882	2331
Fosl2	3291	2847	4649	1901	2414	2100	2988	1531	1530	2698	1827	2119
Mast2	3092	2386	2285	2616	2296	3093	1775	2707	2777	2382	2281	2191
Pak2	2464	2395	2283	2819	2318	2901	2548	2777	2769	2131	2258	2195
Tra2a	3354	2779	2376	2381	2123	2661	1753	2140	1931	2683	2941	2719
Ash2l	3307	2630	2311	2254	2070	2662	1578	2468	2871	2599	2709	2382
Nsa2	3587	2571	2589	1893	1859	2278	1836	2261	2358	2944	2773	2892
Snx3	2968	1923	1816	2525	2313	2610	3806	2446	2902	2130	2230	2163
Nfix	3353	2880	3011	1964	2229	2387	2352	1906	1961	2939	2624	2222
Myo18a	2690	2461	2424	2661	2911	3380	1830	2243	2474	2165	2272	2312
Edf1	3526	2046	2190	2041	2189	2649	2087	2211	2763	2777	2968	2369
Ddx27	3285	2636	2508	2348	2046	2763	1426	2198	2296	2538	3354	2400
Tulp4	2476	3013	3031	2131	2082	2849	2515	2294	2227	2454	2291	2432
Ankrd52	2660	3103	2921	2205	2077	2544	1661	2049	2118	3021	2998	2425
Cope	3838	2572	2710	1930	1860	2309	2226	1674	2386	2927	2787	2563
Rbm33	3291	2535	2910	2295	2280	2820	1588	2358	2331	2722	2237	2414
Snx2	2359	1940	1858	2358	2131	2610	5176	2544	2861	1802	2068	2053
Mtap	3289	2835	2507	2142	1845	2385	1377	2364	2599	2601	3145	2661
Nrbp1	3709	2531	2771	1901	1860	2223	1872	1891	2285	3118	2983	2604
Ppp6r3	2835	2720	2787	2307	2210	2454	2190	2399	2335	2394	2704	2406
Csk	3442	2476	2134	2269	1883	2578	1824	2117	2493	2636	3105	2754
Pard3	2935	2792	2952	2138	1799	2693	1263	2292	2364	3199	2695	2568
Akr1b3	2800	2010	1792	2416	2814	2691	2827	2338	3023	2199	2590	2183
Lix1l	3777	2999	3425	1580	1702	2072	1849	1669	1958	2991	2811	2730
Il4ra	670	287	228	3575	2947	2658	12877	2344	2757	482	474	258
Ppp4r3b	2750	2681	2449	2427	2164	2668	1724	2740	2600	2427	2426	2499
Ep400	3245	2804	2967	2314	2140	2530	1964	2031	2147	2473	2621	2315
Flii	2892	2272	2334	2226	2119	2620	2414	2265	2683	2457	2892	2371
Trrap	3553	2728	2843	2347	2350	2727	2177	2207	2107	2294	2051	2153
Adipor1	2716	2022	2162	2528	2665	2694	2954	2167	2628	2258	2511	2187
Tmem30a	2664	2358	2439	2499	2291	2568	3215	2567	2163	2161	2250	2296
Tax1bp1	2589	2009	2030	2572	2578	2646	2786	2897	2910	2011	2208	2235
Pcnx3	3751	2606	2910	2533	2490	2928	1892	1998	1943	2469	2085	1838
Dicer1	3046	2645	2637	2671	2166	2831	1752	2334	2342	2145	2671	2200
Hsd17b12	2390	2111	1976	2540	2509	2602	2439	2809	2794	2311	2583	2376
Phip	2865	2811	2823	2643	2365	2679	1511	2368	2147	2211	2179	2837
Gcsh	2551	2145	1711	2505	2224	2731	1388	2771	3499	2310	3357	2243
Ckap5	2631	2528	2338	2242	2070	2813	1649	2754	2879	2434	2584	2513
Npr3	4841	3329	3971	1492	1344	2037	679	1285	1426	2771	2517	3731
Trpc4ap	3124	2415	2238	2174	2292	2590	2327	2227	2527	2411	2657	2412
Supt5	2955	2519	2723	2270	2087	2677	1944	2130	2526	2584	2564	2408
Champ1	3250	2635	2920	2668	1934	2606	1228	2321	2234	2449	2791	2344
Ets1	2724	2317	2750	2505	2344	2879	2350	2434	2406	2222	2138	2310
Myo9b	3288	2634	2718	2300	2085	2506	2399	2033	2029	2674	2510	2203
Ccar1	3267	3025	2517	2320	2097	2517	1710	2452	2211	2561	2430	2267
Itsn1	3206	2485	2682	2023	1886	2399	3482	2000	1958	2653	2220	2366
Nop53	3963	2679	3014	2037	2099	2379	1945	1702	2263	2440	2527	2298
Klhdc2	3492	2585	2460	1953	1741	2262	1349	2192	2550	2777	3211	2773
Selenow	3164	1494	1616	2529	4221	2695	5831	1899	2327	1669	1017	881
Antxr2	2638	2254	2544	2952	2657	2864	2212	2803	2497	1887	2031	1999
Mfsd1	2261	1920	1760	2725	3175	2882	3301	2717	2527	1646	2408	2006
Tpp2	2563	2615	2251	2446	2083	2759	1855	2825	2855	2212	2528	2324
Cdr2l	3777	2624	3324	2158	1954	2392	1682	1880	1883	2890	2457	2282
Cacybp	3143	2371	1977	2309	1973	2630	1774	2453	2469	2379	2954	2870
Pin1	2606	2138	1730	2433	2114	3103	1629	2654	3358	2394	2963	2176
Bicd2	2514	2076	2164	2840	2279	3277	2088	2796	2553	2144	2383	2178
Cox6b1	2896	1861	1921	2235	2139	2367	2377	2673	2801	2874	2857	2291
Ddx18	2493	2300	2063	2652	2052	2873	1535	2976	2743	2274	3022	2308
Cse1l	2624	2810	2237	2106	1877	2453	1660	2732	2668	2587	2884	2650
Luc7l	3487	2646	2244	2687	2365	2773	1597	2260	2210	2432	2621	1955
Mthfd2	4410	3241	3005	1495	1202	1648	821	1430	1651	4266	3520	2554
Serpina3n	6	3	0	1066	5717	1622	16382	1982	2284	135	19	26
Otud7b	3188	3267	3340	1736	1805	2221	1373	1835	1819	2870	2709	3064
Dync1li1	3004	2613	2565	2133	1879	2502	1519	2324	2422	2738	2960	2558
Glyr1	2656	2360	2228	2431	2302	2756	2330	2560	2590	2252	2503	2242
Hjurp	3787	3106	2737	1881	1629	2365	1214	1836	2001	2744	2813	3089
Scarb1	2935	2414	2219	2464	2382	2660	1941	2284	2551	2434	2661	2220
Arfgef1	2500	2633	2455	2506	2293	2825	2011	2551	2354	2314	2389	2334
Nde1	3443	2652	2377	2172	2108	2652	1498	2107	2369	2499	2769	2518
Rxrb	4289	2572	2862	1964	2018	2723	1257	1652	1983	2757	2676	2405
Aamp	3536	2028	2204	2347	2249	2613	2453	2128	2360	2232	2642	2360
Med22	2651	2492	1794	2549	2120	2877	1764	2531	2559	2488	3197	2121
Dhx36	3322	2891	2748	2035	1937	2469	1335	2365	2343	2575	2557	2537
Nbr1	3394	2202	2888	2081	2399	2531	2350	2195	2441	2326	1896	2385
Pofut2	3036	2326	2326	2222	2463	2348	2807	2214	2175	2287	2523	2358
Abhd2	2514	2323	2650	2928	2861	3078	2238	2738	2448	1840	1664	1801
Kpna6	2591	2586	2212	2225	2059	2728	1930	2628	2542	2353	2807	2422
Agfg1	2554	2324	2332	2674	2099	2803	3178	2583	2594	2023	1985	1930
Hars	2691	2280	1940	2449	2198	2638	1869	2528	2702	2404	2926	2452
Setd2	2795	2419	2623	2426	2125	2613	2060	2506	2406	2332	2300	2438
Sel1l	2689	2427	2892	2110	2166	2410	2766	2352	2048	2532	2359	2291
Eif3k	3288	1978	2055	2016	1899	2286	2067	2105	2537	2970	3293	2548
Arap3	4197	3014	3111	1824	1698	2295	1474	1667	1754	2744	2623	2632
Tmem59	3146	2143	2095	2190	2573	2551	2490	2475	2589	2311	2214	2255
Rnaseh2a	3693	2534	2105	2078	1734	2484	1089	2043	2391	2903	3301	2639
Morf4l1	2666	2347	2138	2198	2099	2467	2704	2233	2718	2377	2497	2543
Arhgap35	2640	2492	2497	2040	1993	2461	2054	2221	2253	2893	2964	2464
Slc30a9	3615	2921	3071	1832	1677	2179	1435	1838	1956	2763	2726	2931
Tgfbr2	1574	1359	1346	2009	3519	2188	7667	2682	2342	1562	1422	1271
2021-03-06	3183	2413	2962	2229	2451	2600	2073	2207	1915	2364	2096	2426
Kdm1a	2917	2163	2501	2613	2187	2891	1617	2504	2880	1926	2326	2344
Gemin5	2514	2355	2041	2371	2060	2987	1475	2913	2889	2375	2923	1957
Map1lc3b	2598	1560	1792	2511	2921	2903	2898	2564	3021	2023	2078	1972
Ano1	3331	3602	2460	1779	1636	2383	873	1851	2047	2780	3349	2702
Plcb3	2781	2344	2325	2287	2036	3109	1955	2028	2486	2342	2670	2404
Wars	3709	2338	2679	1969	1886	2289	1649	2134	2324	2981	2752	2028
Med13	2627	2449	2708	2716	2228	3213	2021	2720	2434	1783	1722	2099
Ing1	3364	2339	2428	2226	2072	2570	1400	2106	2275	2628	2445	2859
2021-03-05	3419	2423	2351	2069	1900	2304	1872	2356	2630	2644	2401	2341
Pkd1	3107	2943	3479	1631	1653	2097	2548	1671	1645	3103	2555	2252
Pfkp	4360	2159	3894	1863	1518	2523	1666	1466	1666	2805	1880	2868
Pgs1	2717	1886	1755	2855	2598	3281	2388	2589	2590	2092	2203	1684
Ppp5c	2803	1999	1746	2577	2303	2715	1956	2444	2675	2329	3025	2065
Hip1	2718	2580	2721	2036	1962	2617	2699	2157	2119	2708	2171	2074
Papss1	3655	3067	3068	1438	1537	1807	1224	1599	1935	3264	2978	2988
Isyna1	3589	2750	2395	2006	1998	2304	1526	1745	2175	2637	3104	2314
Prdx5	2444	1157	1187	2560	2468	2704	4158	2439	3246	1686	2316	2173
Gabpa	2395	2469	2409	2416	2164	2758	1588	2706	2686	2268	2248	2409
Nme1	2484	1520	1246	2504	1842	2443	1591	3045	3372	2764	3242	2462
D8Ertd738e	3081	1773	1677	2342	1919	2380	1681	2491	2779	2736	3270	2373
Gatad1	2739	2496	2256	2287	2027	2530	1717	2467	2693	2493	2455	2332
Uso1	2393	2259	2181	2558	2457	2770	2728	2533	2416	1832	2267	2090
Cdk13	2954	2722	2936	2209	1929	2572	1611	2205	2039	2442	2440	2421
Twf1	2542	2169	1840	2585	2294	2702	2771	2526	2732	1861	2289	2162
Heatr3	2540	2548	2219	2413	2062	2798	1427	2514	2660	2311	2889	2086
Col16a1	3539	2568	3456	1632	1938	2153	3703	1581	1514	2615	1945	1822
Fam107b	2123	2131	1831	2897	2518	3334	1676	3354	3326	1593	2062	1603
Man1a2	2095	2708	2311	2133	2162	2452	2035	2476	2279	2553	2660	2581
Sec63	2715	2063	2278	2544	2403	2556	3005	2452	2273	1999	2080	2070
Sod2	2309	1716	1610	2422	2090	2465	3540	2609	2872	1993	2726	2071
Ube2q1	3244	2464	2282	2137	1918	2520	1814	2164	2349	2301	2804	2412
Ubxn4	2603	1974	2082	2359	2186	2644	2291	2593	2627	2207	2487	2354
Alg10b	2766	3247	2946	2031	1895	2123	1646	2006	1741	2670	2651	2658
Bms1	2784	2443	2220	2474	2111	2995	1884	2547	2469	1794	2463	2194
Tnrc18	3382	2476	3413	2093	2170	2524	2299	1616	1697	2349	2042	2303
Klhl22	2914	2190	2094	2403	2018	2934	1483	2407	2517	2708	2717	1936
Coa5	2257	2244	1787	2387	2063	2756	2396	2659	2684	2336	2685	2063
Plaa	2502	2363	2018	2269	2010	2539	1752	2617	2636	2314	2769	2482
Ddx24	2380	2036	1974	2497	2012	2732	1929	2765	2932	2199	2632	2180
Herc2	2224	2392	2373	2133	2311	2733	2403	2248	2194	2543	2443	2257
Fam208b	2099	2797	2491	2303	1976	2742	1561	3174	2443	1971	2391	2303
Kif20a	2044	2145	1537	2372	2246	3301	1344	3022	3341	2089	2664	2145
Bmpr2	2174	2478	2808	2391	2304	2715	2984	2318	1988	1840	1867	2365
Rbbp6	2931	2279	2299	2821	2563	3095	2030	2327	2172	1995	1844	1867
Pcolce	2334	1661	1715	2208	2838	2193	6984	1670	2097	1645	1631	1247
Tcea1	2367	2444	2388	1958	1750	2338	1634	2778	2633	2671	2605	2628
Hspb8	2542	1700	1901	2911	2401	2815	2225	2552	2725	2388	2105	1927
Pcnx	2906	2413	2913	2139	2194	2470	1837	2145	2089	2590	2250	2244
Snx27	2400	2583	2187	2069	1846	2456	2448	2359	2264	2535	2722	2321
Emc10	3336	2361	2229	1949	2219	2411	1704	1794	2044	2592	3081	2462
Afg3l2	2962	2346	2214	2337	2014	2573	1651	2285	2391	2294	2770	2337
Fam102b	3054	3274	3275	1683	1807	2127	1825	1864	1944	2370	2144	2782
Tmem259	3718	2310	2530	2482	2602	2735	2064	1785	1938	2179	2083	1721
Rrp7a	3504	2429	2134	2085	1849	2554	1751	2039	2452	2654	2604	2088
Agrn	2952	2082	2727	1781	2052	2379	2317	2018	2289	2504	2393	2638
Ash1l	2457	2543	2632	2498	2128	2762	2079	2438	2141	2338	1978	2135
Sec61b	2530	1655	1741	1709	1719	1973	2142	2439	2750	3088	3749	2632
Pold2	3345	2487	2522	1893	1858	2478	1154	1713	2379	2817	2975	2502
Cyba	2388	1216	1375	3000	3097	2962	3474	2395	3153	1688	1948	1396
Tomm7	2546	1318	1388	1906	1705	2185	1498	2912	3350	3375	3237	2669
Cyp51	2524	3010	2671	1665	1454	1542	1664	1842	1371	3659	3180	3504
Sdc2	3332	2408	3413	1908	1842	2344	1497	2133	1955	2455	2160	2631
Dmxl1	2281	2760	3032	2275	2418	2761	1634	2117	2302	1904	2152	2431
Tex19.1	3046	2794	2549	2026	1552	2359	667	1976	2112	2995	3625	2358
Xpo6	2771	2386	2295	2250	2007	2671	2000	2146	2450	2260	2661	2157
Pttg1ip	2210	1370	1641	2902	2886	2896	2878	3080	2862	1643	2005	1648
Zdhhc5	2294	2187	2250	2442	2326	2605	2253	2549	2424	2217	2383	2083
Szrd1	2800	2023	1933	2270	2129	2768	2373	2246	2402	2342	2677	2050
Virma	2725	2422	2454	2213	1968	2531	1690	2428	2393	2435	2298	2444
Tbca	2882	2004	1828	2238	1706	2181	1937	2700	2974	2382	2477	2665
Mknk2	2288	1659	1489	2343	3904	3061	2763	2299	2342	1922	2121	1767
Nudcd3	2655	2251	2115	2228	2107	2701	1992	2287	2409	2258	2641	2279
Ndufa4	2623	1757	1596	2118	2184	2113	2287	2640	2671	2450	2847	2624
Phldb1	2802	2396	2410	2419	2230	2969	1986	2253	2134	2243	2247	1796
Zzz3	2865	2804	2657	2083	1911	2465	1479	2117	2191	2547	2563	2202
Sec24b	3238	2398	2787	2163	1805	2512	1649	2073	2206	2534	2360	2140
Nop14	2578	2298	2170	2272	2030	2673	1445	2613	2576	2319	2828	2056
Cab39	2862	2319	2305	2364	2116	2510	2453	2316	2183	2208	2136	2085
Atl3	2585	3103	2937	1769	1861	2283	2519	2081	2107	2458	1974	2171
Cnn2	3646	2690	2885	1587	936	1861	2539	1283	1655	2634	3320	2811
Hprt	2350	2098	1663	2456	2090	2552	2149	2465	2861	2053	2590	2510
Reep3	2430	2422	2729	2286	2212	2564	2015	2454	2298	2205	2135	2079
Gm16286	3393	2199	2333	2738	2190	2536	1547	2083	2310	2031	2453	2011
Krtcap2	3647	1947	2314	1736	1791	2246	1712	2164	2224	3289	2556	2172
Ppm1a	2959	2456	2517	2034	2117	2417	2087	2074	2325	2409	2354	2034
Wipi2	3002	2242	2371	2414	2172	2515	1739	2320	2429	2140	2424	2006
Ociad1	3238	2213	2317	2225	2125	2270	2120	2215	2155	2468	2314	2087
Uqcr10	2587	1563	1554	2222	2127	2314	1799	2570	3083	3054	2844	2026
Hmgcr	2291	2575	2955	2042	1787	2033	1806	2220	1861	2714	2504	2954
Zfp598	3769	2713	2627	2081	1927	2532	1529	1699	1759	2613	2559	1929
Atxn7l3	3853	2792	2719	1779	1624	2208	1475	1698	1713	2979	2681	2214
Frrs1	2550	2269	2040	2731	2496	3022	1404	2471	2437	1591	2259	2462
Dut	3486	2219	2210	1937	1666	2357	1021	2045	2497	2565	3149	2580
Hmgb1	2719	2233	1669	2103	1837	2449	1519	2768	2690	2354	2615	2716
Tmod3	2305	2389	2123	2252	2152	2656	2525	2544	2455	2168	1924	2172
2310022B05Rik	3126	2135	2481	2014	1830	2581	1535	1873	2357	2536	2751	2445
Gfpt1	2679	2494	2771	1826	1799	2212	2294	1985	1985	2322	2651	2643
Fabp4	96	38	57	496	4194	281	16891	2550	1987	867	103	93
Elovl6	2351	2890	2569	1621	1643	1908	1249	1955	1880	2871	3238	3468
Bst2	1677	593	521	2892	2960	2756	5292	3493	3715	1019	1443	1272
Adam19	1807	1719	1784	3054	2357	3204	3216	2682	2688	1545	1906	1655
Fam32a	3358	2508	2420	1829	1765	2105	1827	1947	2164	2547	2714	2427
Cited2	2949	1761	3919	2139	1916	3009	1319	1849	2140	2841	1836	1923
Sec13	2483	1893	1712	1932	1857	2181	2539	2247	2654	2511	3139	2426
Clptm1	2448	1928	1937	2759	2879	2886	2498	2407	2407	1821	1973	1630
Rabggtb	3029	2130	2148	2716	2253	2785	1530	2265	2144	2025	2406	2137
Trap1	3080	2470	2283	1938	1802	2221	1668	2040	2316	2772	2780	2198
Cndp2	1942	1347	1049	3000	2792	2386	4870	2670	3182	1349	1630	1337
Wdfy3	2233	2829	2635	1901	2083	2476	2487	1992	1991	2531	2208	2147
Las1l	2377	1995	1754	2732	2081	3070	1570	2829	3092	1974	2214	1822
Ireb2	2969	2861	2777	2035	1765	2135	1711	2015	1977	2399	2245	2614
Tbrg4	3110	2192	2224	2501	2171	2848	1423	2153	2430	2096	2527	1822
Sephs1	2690	2574	2220	2213	1849	2473	1357	2050	2205	2377	2954	2492
Clns1a	2610	2159	1749	2060	1655	2232	1487	2547	2826	2460	3200	2468
Sema7a	3621	2458	2551	1952	1681	2144	2787	1650	1630	2111	2740	2109
Fads1	3520	2665	2942	1474	1548	1377	1809	1365	1367	3456	2896	3011
Afap1	3208	2579	2843	2505	1936	2497	1377	1864	1819	1845	2342	2607
Ola1	2514	2103	1788	2196	1950	2506	1490	2717	2797	2246	2710	2394
Nup155	2616	2623	1956	2585	2217	2937	1329	2318	2280	2021	2356	2172
Bcas2	3169	2144	1978	2267	1958	2359	1310	2191	2388	2352	2799	2475
Ylpm1	2961	2789	2773	2105	1922	2634	1574	1929	2005	2319	2163	2215
Hdac3	3279	2385	2190	2013	1896	2290	1450	1923	2275	2367	2832	2465
2021-03-07	2577	2687	3021	2527	2106	2636	1476	2160	2077	2062	1716	2320
Lgals3bp	894	414	419	2772	3242	2460	7495	3671	3446	728	951	852
Rnf19b	2070	1193	1544	3416	2777	3195	3170	2668	3098	1392	1558	1262
Tmem2	2969	2672	3601	1813	1867	2168	1981	1655	1646	2268	2063	2636
Lrig1	3774	3019	3952	1445	1513	1853	1090	1488	1438	2725	2633	2389
Tomm22	2807	1922	1685	2424	2173	2775	1442	2472	2829	2092	2649	2044
Usp36	3478	2731	3046	2371	1841	2413	1498	1672	1619	2152	2538	1953
Ik	3116	2338	2093	2076	2079	2429	1907	2229	2324	2236	2226	2258
Hmmr	1750	1774	1339	2640	2422	3037	1442	3723	3318	1782	2034	2047
Usp14	2590	2327	2029	2268	1771	2406	1602	2604	2640	2271	2491	2308
Lemd2	3398	2340	2280	2321	2069	2776	1450	1876	1969	2531	2372	1920
Ubn1	2524	2172	2363	2314	2151	2904	1717	2465	2286	2055	2152	2185
Sec16a	2792	2554	3099	1788	1781	2169	2093	1908	1929	2493	2301	2381
Arf6	2723	2586	3119	2250	1867	2764	1727	1735	1881	2324	2261	2034
Kif11	2398	2435	1907	2094	1797	2717	1098	2655	2643	2318	2363	2812
Rab21	2399	2050	2023	2705	2417	2931	2228	2271	2529	1727	2069	1888
Ist1	3373	2110	2458	2504	2190	2747	1884	2201	2117	1877	1803	1964
Ppib	2648	2086	2099	1798	2283	2343	2564	2195	2284	2139	2321	2439
Umps	2702	2252	1866	2312	1900	2748	1252	2572	2566	2145	2832	2044
Pgrmc1	2437	1763	1753	3087	2723	2992	2217	2580	2476	1598	1772	1770
Smc5	2921	2548	2552	2353	1906	2498	1427	2187	2027	2118	2178	2451
Wdr36	2593	2334	1969	2356	1863	2693	1543	2599	2662	2262	2340	1948
Efr3a	2539	2837	2771	1729	1562	2103	1515	2007	2223	2692	2612	2562
Gnl1	2812	1898	1860	2421	2224	2809	1824	2167	2540	2057	2535	2000
Lrp6	2406	2629	2693	1917	2124	2222	2790	1876	1767	2381	2067	2263
Sinhcaf	3654	2917	2594	1798	1377	2102	762	1748	1898	2608	2898	2773
Ugdh	1973	1598	1456	2883	2527	3188	2554	2976	2918	1569	1638	1845
Pak1ip1	2754	1996	1766	2429	1986	2684	1452	2360	2516	2255	2807	2112
Adamts1	1186	849	2195	3443	3398	3105	4126	3110	2389	1244	929	1117
Idh3a	2504	2098	1899	2304	2086	2616	1982	2312	2547	2021	2474	2234
D10Wsu102e	2891	2953	2632	2146	1747	2399	1354	1925	1911	2319	2611	2183
Dtymk	3653	2461	2068	1997	1835	2468	1409	1902	2291	2367	2359	2248
Eif4enif1	2816	2264	2018	2186	1957	2429	1636	2241	2438	2322	2606	2128
Dync1i2	2599	2335	2309	2076	1973	2338	2165	2153	2217	2238	2214	2380
Epha2	1599	1782	1909	3560	2858	3388	2194	2987	2591	1252	1691	1177
Emilin2	1115	846	782	3244	2986	3221	5028	3220	3153	833	1444	1108
Rer1	2851	2014	1923	2127	1947	2260	2250	2223	2253	2379	2536	2207
Timm44	3600	2488	2422	1957	1902	2298	1244	1934	2146	2311	2457	2199
Ttc3	3464	2974	3340	1223	1483	1707	1267	1470	1524	2501	2742	3249
Bcar1	3335	2442	2970	2036	1773	2510	1548	1748	1964	2182	2265	2169
Rap1a	2311	2195	1990	2232	2110	2554	2139	2364	2493	2093	2070	2390
Tshz1	2434	1869	2345	2807	2148	3167	1384	2417	2367	1563	2187	2251
Nipbl	2372	2210	2311	2311	2254	2750	1921	2569	2352	1933	1901	2041
Igfbp3	2044	1322	1979	2651	3138	2407	4674	2132	1579	1481	1684	1832
Khsrp	3398	2355	2268	2625	2255	3270	1471	1730	2061	1691	1782	2015
Rbp1	3398	1881	2537	1702	1632	2096	1348	1623	2322	2535	2922	2923
Atp6ap2	1885	1633	1849	2613	2822	2962	2624	2684	2518	1416	1933	1979
Gusb	2411	2065	1649	2150	2310	2243	2815	2243	2318	1942	2719	2047
Ube3a	2099	2903	2752	2073	1834	2329	1634	2453	1988	2245	2076	2525
Dctn2	3376	2110	2339	1724	1925	1989	2068	1900	2109	2536	2724	2109
Ankfy1	2470	2409	2407	1970	1836	2245	2372	2189	2229	2352	2309	2115
Uqcrc2	2969	2492	2148	1823	1868	2083	1813	2151	2370	2506	2396	2283
Il6st	860	796	1012	2173	2742	2190	10189	2551	1895	981	798	704
Nutf2	3547	2454	2071	1684	1604	2210	1264	1866	2431	2854	2664	2235
Ncapg2	2042	2315	1908	2339	2154	2564	1381	2670	2510	2173	2411	2409
Tmem131	2169	1883	1907	2542	2572	2674	2288	2791	2572	1808	1848	1796
Limd2	3721	2486	2675	1384	1331	1730	1168	1555	1856	3336	3174	2418
Utp20	2164	2258	1884	2627	2015	2796	1721	2600	2367	1933	2546	1903
Gpd2	2141	2154	2151	2185	2197	2330	1329	2715	2472	1992	2767	2377
Npepps	2978	2189	2306	2220	2244	2497	2230	1870	2044	2012	1861	2336
Zfand2a	1637	1296	1877	3234	2570	3565	1928	3043	3333	1324	1482	1496
Dpysl3	2483	2459	2572	1840	1762	1859	3437	2095	2125	2239	2145	1762
Immt	2694	2288	1946	2030	1949	2243	1960	2238	2286	2145	2758	2238
Srsf9	3088	2448	2288	2597	2151	2834	1558	1852	2037	2020	2051	1848
Ssbp4	4728	2962	2891	1746	1746	2166	1804	1140	1505	2208	2144	1723
Ppp4r2	2447	2494	2106	2111	1727	2666	1684	2432	2526	2135	2287	2141
Cks2	2708	2029	1777	2419	1927	2696	1115	2509	2817	2074	2448	2220
Spats2	2720	2370	2530	1941	1765	2285	1212	2015	2323	2267	2608	2678
Syne2	3261	3055	3031	1522	1623	1702	1251	1602	1501	2796	2531	2834
Tmx3	2669	3025	2867	1691	1692	1848	1516	1937	1684	2373	2531	2875
Crkl	2786	2455	2486	2170	2002	2462	1534	2145	2032	2354	2113	2154
Hdac1	2759	2337	2118	2136	1802	2464	1529	1988	2389	2420	2494	2254
Pkp4	2447	2063	1732	2391	2159	2897	1558	2213	2300	2192	2675	2028
Wdr75	2637	2256	1841	2184	1825	2411	1461	2474	2515	2053	2738	2255
Ctcf	3021	2763	2225	1800	1633	2123	1287	1888	1964	2714	2721	2510
Farsa	2734	2077	1939	2275	1919	2616	1430	2083	2486	2057	2849	2173
Bak1	2822	2156	1863	1929	1803	2425	1645	2268	2513	2356	2607	2250
Arl6ip5	2598	1574	1615	2975	2785	2832	2549	2593	2690	1570	1507	1336
Fkbp5	2525	1999	1849	1788	3233	2084	3297	1641	2139	1968	2249	1850
Mars	3587	2623	2446	1672	1664	1848	1419	1616	1783	2831	2783	2350
Pja1	2852	2197	2175	2022	1746	2549	1583	2131	2164	2428	2671	2090
Tmco1	2170	1709	1496	2499	2472	2465	2213	2788	2544	1906	2360	1972
C3	204	49	5	733	2348	1948	14362	3282	1932	1002	420	291
Dnajc5	2759	2282	2163	1941	1827	2098	2945	1894	2183	2120	2179	2180
Seh1l	2895	2650	2364	1928	1551	2261	1300	1960	2187	2423	2522	2524
Adsl	2663	1970	2066	2124	1761	2506	1370	2343	2705	2153	2843	2035
Pcgf3	2662	2882	2701	1880	1500	2010	1529	1744	1956	2451	2647	2564
Mapk3	3641	2276	2166	1883	1736	2316	1684	1584	2044	2231	2592	2371
Ptges	2305	904	1660	3202	3140	3582	2456	3098	3003	1147	975	1040
Grina	2533	1164	1556	2696	2908	2773	3216	2427	2660	1604	1534	1435
Phf3	2609	2153	2124	2133	1984	2535	1682	2419	2303	2082	2266	2209
Degs1	1692	1387	1707	2977	2473	2881	2589	3078	2480	1701	1906	1626
Spred2	2869	2388	2570	2272	2066	2977	1338	2120	2256	1877	1861	1896
Elp2	3327	2572	2456	1628	1504	1986	1324	1716	1953	2634	2974	2415
Btbd7	2547	2711	2815	1818	1767	2176	1549	1865	1830	2376	2422	2609
Gm3608	2252	2341	2053	1660	1729	2103	1609	2739	2668	2414	2402	2494
Parvb	2277	1474	1449	2828	2555	3890	1799	2735	2996	1260	1708	1428
Cbx3	2262	2603	2157	2243	2097	2742	1503	2065	2411	2030	2030	2254
Nup62	2689	1866	2117	2257	1927	2518	1514	1999	2374	2095	2768	2262
Tbrg1	2718	2234	2368	1840	1779	2192	1809	2152	2523	1962	2447	2348
Isg20l2	3190	2615	2233	2100	1664	2249	1040	2010	2010	2204	2802	2254
Selenok	2698	1802	1872	2178	2288	2369	2333	2175	2237	1908	1973	2531
Sumo1	2510	2027	1851	2180	1914	2335	1551	2457	2648	2131	2246	2504
Cip2a	2261	2258	1870	2377	2081	2738	1161	2616	2545	1972	2191	2260
Dnm2	2656	1849	2102	2140	2200	2506	2743	2105	2280	2076	2014	1648
Kat7	2302	2173	2143	2224	1798	2439	1556	2376	2708	2134	2303	2158
Traf4	3318	2389	2625	1894	1521	2134	1011	1664	2159	2575	2666	2334
Polr2b	2317	2393	1975	1953	1855	2204	1610	2412	2355	2297	2572	2347
Exosc2	2689	1984	1622	2344	1999	2764	1213	2208	2549	2043	2852	2002
Snx6	2475	2194	1967	2017	1724	2088	2860	2195	2341	2085	2122	2162
Efemp2	2235	1517	1448	2011	2330	2372	5776	1791	1978	1669	1677	1413
Wbp11	3116	2341	2260	2054	1836	2343	1446	1848	2192	2321	2342	2112
Gna13	2408	2183	2088	2018	2026	2407	1963	2110	2252	2023	2317	2413
Usp24	2251	2267	2203	2391	2112	2556	2264	2260	2135	1913	2071	1775
Tmx1	1894	1944	1564	2546	2397	2669	2062	2770	2278	1659	2160	2247
Prpsap1	3162	2048	2066	1941	1855	2164	1140	2024	2131	2674	2814	2170
Knop1	2763	2571	2392	1799	1614	1980	1315	1958	2150	2388	2870	2381
Utp6	2605	2303	1912	2165	1824	2429	1616	2232	2266	2096	2490	2231
Emp3	2950	1956	1730	2170	1914	2230	1909	2168	2155	2392	2683	1911
Zc3hav1	3615	2493	3472	1518	1466	1734	1440	1605	1726	2784	2171	2144
Atxn1l	2558	2732	2697	1859	1682	2130	1415	1886	1815	2611	2409	2372
Prkaca	2630	2101	1775	2088	2137	2645	1910	2241	2359	2047	2198	2033
Crmp1	3418	2552	2664	1760	1492	1991	786	1651	1821	2597	2844	2588
Pten	2749	2452	2478	2214	2109	2505	2342	2039	1900	1751	1765	1851
Ubr3	2161	2177	2423	2137	2284	2480	2317	2221	2094	1904	1867	2089
Nampt	2536	1970	2386	1831	1997	1990	2056	1972	2132	2342	2370	2567
Csnk1e	3102	2290	2487	2311	1884	2444	1216	1901	1885	2189	2259	2158
Polr2g	2917	1856	1887	1993	1739	2433	1139	2145	2537	2386	2773	2286
[truncated: 52,533 more rows]

## Sheet: FPKM
gene_name	P1	P2	P3	C1	C2	C3	RT_TMZ_P1	RT_TMZ_P2	RT_TMZ_P3	RT_TMZ1	RT_TMZ2	RT_TMZ3
mt-Co1	4382.68	4335.55	4957.8	5584.68	4583.47	4584.2	6834.77	5040.35	3805.88	4788.54	6233.64	4801.37
Eef1a1	4336.53	4709.43	4470.41	3606.18	3646.52	3657.22	2916.22	3682.51	4121.69	2794	2686.56	2929.1
Rplp1	3904.34	4211.28	3750.16	3594.73	2696.42	2929.62	3395.97	3837.98	4440.21	3260.26	3154.88	3290.55
Rpl36	4016.3	4233.51	3406.25	2230.09	1633.14	1816.99	1739.08	3002.46	3322.9	1619.06	1656.14	1886.41
mt-Cytb	2241.35	2117.4	2120.18	2537.27	2102.34	1959.23	2902.24	2725.03	1695.78	2664.89	2944.64	2474.89
mt-Nd1	1242.2	1467.18	1427.19	1444.21	1302.13	1277.93	3223.1	2214.29	1509.23	2573.07	3234.91	2148.13
Gm12191	2847.83	2479.97	2977.62	1950.55	1777	1533.07	846.956	1973.73	2110.27	1087.13	1162.83	1594.12
Lgals1	2328.98	2230.87	1977.01	2273.93	2080.48	2171.63	1477.64	1304.35	1673.77	1300.3	1435.15	1505.79
Rps3a1	1826.52	1888.34	1955.42	1932.89	1622.06	1588.65	1416.73	1716.54	2028.79	1584.57	1546.11	1549.24
Gm15772	2549.21	2725.71	2420	1793.78	1407.71	1438.62	595.982	1628.64	2085.21	1163.49	1129.18	1256.55
Rpl8	1806.48	2060.64	1631.95	1733.18	1445.52	1478.88	1046.27	1523.57	1775.22	1499.99	1361.15	1520.11
Rpl41	2302.75	2533.52	2026.64	1300.27	958.177	1126.52	1214.87	1623.39	2180.62	1128.53	1070.55	1018.83
Rps2-ps13	1310.74	1602.48	1536.54	1570.56	1522.97	1207.58	1171.68	1356.52	1717.87	1317.72	1365.02	1605.09
Hsp90ab1	1380.45	1477.81	1436.71	1280.61	1287.84	1254.29	962.516	1423.4	1567.11	1360.44	1283.92	1396.75
Rps14	1636.6	1691.35	1711.06	1334.39	1026.14	1148.59	933.961	1110.59	1504.79	843.954	903.804	1058.11
Rps15	1652.83	1668.67	1411.87	1353.15	940.006	1056.43	1037.15	1088.68	1373.82	970.856	935.928	946.374
Gm8730	1471.75	1578.08	1192.09	1292.89	1133.66	1136.14	751.206	1134.91	1376.59	1059.78	1017.77	1080.37
Fth1	749.23	708.883	549.446	629.151	499.584	551.601	2707.08	1558.45	1975.13	1464.48	1562.19	1182.73
Fau	1363.43	1335.95	1231.79	1410.48	1012	1206.13	901.105	1001.77	1245.95	1077.74	1052.32	1101.85
Rpl38	2132.97	2026.02	1487.65	862.786	555.399	724.01	682.93	1141.92	1464.02	925.338	809.412	897.014
Rpl34-ps1	1278.16	1306.15	1247.78	792.475	702.077	570.106	1608.22	1486.41	1632.43	711.583	857.955	760.041
Ptma	1199.09	1342.45	1222.45	1198.85	1111.02	1121.32	645.726	939.772	1000.06	960.862	863.49	1055.52
Rpl19	1443.48	1509.81	1332.26	974.019	795.345	803.381	778.287	1102.06	1302.14	757.723	689.119	787.399
Vim	901.492	897.032	878.6	1137.97	972.349	1152.84	801.228	1039.79	1104.26	1004.72	963.748	981.668
Mif	1256.67	1435.77	1140.65	1194.62	763.885	985.563	493.428	923.753	1072.99	873.993	766.791	913.804
Eef2	1179.29	1051.81	1034.28	1180.72	1029.53	1211.48	841.128	760.484	893.123	813.125	857.417	878.004
Rpl32	1175.07	1116.31	1099.78	977.103	808.592	885.608	757.977	857.601	1147.2	732.995	682.855	700.369
Rpl4	982.191	1013.02	973.639	917.256	821.275	891.332	676.3	854.46	915.408	768.744	706.689	765.241
Gm9794	1047.33	1059.32	980.392	967.308	747.547	838.949	623.719	800.947	885.13	705.198	686.586	726.07
Rps11	858.713	1038.02	937.191	848.219	744.294	661.092	836.103	817.676	1035.67	621.555	696.155	714.5
Rplp0	1037.91	1133.5	837.911	718.266	653.235	678.398	895.229	857.196	1060.21	678.724	600.835	642.587
Rps29	1164.99	1184.79	833.842	626.379	395.953	579.158	809.068	830.02	1103.49	794.576	731.606	674.451
Rps4x	954.243	999.804	967.348	810.706	735.496	765.831	593.658	687.422	787.337	513.755	501.426	540.079
Rps23	898.609	923.923	841.347	822.714	611.926	702.146	662.731	696.629	852.799	640.377	607.924	531.394
mt-Nd2	619.755	632.062	572.847	618.29	663.977	519.191	1227.34	831.528	499.439	856.061	1016.46	715.297
Rps27	1291.38	1347.25	1137.13	404.506	329.447	348.219	604.274	1010.16	1175.11	353.232	360.669	399.151
Rpl13	914.427	958.458	867.144	884.163	693.958	818.085	470.537	599.853	700.262	619.296	553.931	620.613
Actg1	894.562	1041.82	954.153	641.573	696.782	717.387	668.318	767.721	783.322	522.643	431.146	577.986
Eif5a	699.031	864.777	713.977	681.83	624.619	586.326	597.635	767.889	865.536	736.397	689.21	748.33
Rps6	855.103	949.061	922.278	757.093	656.936	655.175	579.823	664.643	825.175	521.393	516.674	558.23
Rpl18a	952.439	914.27	800.803	823.398	635.176	710.834	534.162	576.206	734.19	561.351	534.782	592.278
Rpl10	839.017	814.202	796.376	852.01	740.508	768.728	504.189	629.428	716.125	475.71	519.415	564.609
Rps16	771.204	800.255	728.106	770.18	596.639	670.05	532.248	562.267	784.755	648.116	604.32	621.706
Rps2-ps10	606.962	705.62	686.51	791.899	770.653	609.409	385.503	624.117	735.944	577.604	662.877	856.682
Rpl27	723.798	842.316	726.663	685.596	596.892	543.09	496.631	685.436	801.926	611.059	601.751	654.791
mt-Nd4	531.853	516.654	563.501	663.997	603.966	527.997	1058.51	695.094	450.201	718.484	933.864	701.222
S100a6	1114.64	1210.7	922.541	738.435	609.591	722.301	361.35	525.111	592.47	362.355	363.574	396.595
Rps21	963.349	986.766	844.107	543.863	362.535	419.763	571.446	701.935	904.285	539.433	549.882	502.833
Actb	454.781	600.009	572.701	587.663	454.411	554.931	957.644	686.65	803.14	775.362	598.057	737.448
Gm10123	818.062	1450.5	518.85	342.516	351.131	494.177	375.676	494.574	1457.24	238.588	694.949	481.459
B2m	403.448	401.739	388.954	397.219	254.126	273.684	1788.45	847.678	779.248	657.643	782.042	586.42
Cfl1	588.801	649.678	604.42	668.439	598.816	581.529	630.261	614.675	704.094	628.595	587.739	663.785
Rpl23a	845.837	859.418	895.673	669.887	572.893	543.597	432.028	646.461	690.398	380.062	413.293	477.396
Rpsa	706.526	789.11	703.189	765.096	625.396	648.49	301.391	492.002	621.32	478.667	458.741	539.875
Tpt1	719.7	630.487	689.599	660.535	491.108	587.622	669.793	528.125	636.977	470.229	543.127	480.125
Rps17	701.724	723.158	726.366	678.534	511.395	537.655	499.092	537.306	625.303	491.727	501.375	523.571
Rpl35	575.737	586.962	605.729	787.36	542.995	681.115	395.038	478.277	625.057	591.878	565.088	563.716
Eef1g	659.142	628.616	610.407	682.114	621.708	631.844	407.592	556.562	628.237	518.562	471.678	533.589
S100a11	479.34	568.285	481.126	477.73	417.135	346.121	813.266	714.62	770.064	618.278	621.157	618.099
Pkm	619.926	629.154	606.787	611.906	511.494	631.723	424.059	496.924	602.552	487.688	462.682	582.504
Usmg5	628.681	678.291	731.224	396.14	332.231	315.548	509.25	697.704	897.658	449.713	456.516	472.182
Rps26	761.566	761.92	730.155	499.632	455.501	480.86	315.625	710.019	623.006	411.792	351.686	400.319
Npm1	562.581	626.527	580.973	541.359	550.759	475.726	341.525	650.152	582.955	521.872	446.709	512.946
Tmsb4x	324.385	301.653	350.924	397.438	242.001	263.913	1125.7	677.37	712.238	689.842	570.977	555.736
Rpl37a	810.62	804.563	615.645	409.013	286.974	311.111	498.755	617.72	718.667	374.798	367.117	390.049
Rps10-ps2	704.541	684.208	585.564	583.782	471.571	490.381	408.795	416.764	611.27	395.03	389.93	450.818
Serpinh1	596.941	475.762	496.44	534.637	448.939	488.738	679.932	498.803	460.692	479.744	474.553	469.824
mt-Nd5	367.931	344.724	324.751	437.677	413.239	403.827	1009.32	565.472	364.554	575.728	726.649	519.488
Rpl23	610.277	604.939	614.401	564.257	423.142	454.122	389.494	495.371	535.455	418.014	404.623	423.111
Bsg	530.214	584.625	570.107	471.991	325.341	444.457	417.887	543.783	534.319	488.084	473.841	487.737
Pgk1	569.391	536.168	611.768	572.076	465.114	616.305	320.829	435.042	506.062	401.087	333.833	477.2
Gm13394	567.148	513.921	550.962	596.181	514.788	630.801	406.083	382.402	483.816	331.48	390.624	451.796
Rpl39	740.745	714.59	703.039	431.589	330.402	396.631	356.888	495.299	619.529	345.811	319.911	320.099
Rpl17	621.342	680.775	780.013	781.502	558.528	565.507	326.896	127.318	452.911	330.741	151.88	376.682
Gm10275	595.054	686.357	582.96	488.052	366.786	361.061	293.508	539.411	649.933	358.026	352.532	417.9
Rps5	655.17	655.05	547.067	569.701	400.418	465.554	383.729	386.308	476.696	397.287	373.168	380.28
Gm11361	699.804	668.617	587.126	463.696	277.014	325.445	486.183	431.18	572.544	420.459	389.071	362.549
Rhox5	645.244	625.93	632.992	616.622	467.834	501.48	181.993	412.047	472.134	389.094	332.453	401.185
Cox8a	601.344	644.178	471.509	454.578	326.297	362.991	471.001	526.909	525.08	399.493	382.757	391.541
Col1a1	59.2415	45.5144	67.942	50.2524	47.1499	13.9043	2737.43	375.906	420.873	484.581	844.943	386.137
Tubb5	560.061	580.347	551.743	506.585	491.049	430.719	361.582	408.822	485.017	370.076	344.346	398.808
Rpl17-ps3	653.163	592.166	567.806	491.068	411.281	341.672	334.541	466.962	560.31	305.354	331.638	379.582
Rpl7	520.13	503.264	584.448	482.292	405.755	411.71	407.884	460.852	523.566	370.751	359.547	359.114
Hint1	605.78	613.769	505.016	467.928	381.685	383.777	332.952	423.38	553.294	380.328	368.046	366.384
Gm9800	405.455	435.961	417.304	686.658	626.205	498.76	265.803	342.695	340.944	334.28	432.525	584.661
Gm6472	559.63	579.467	581.686	526.88	386.592	397.774	387.064	426.807	508.475	330.113	332.24	338.811
Rplp2	612.043	641.443	469.174	422.068	304.375	340.839	348.719	466.042	539.586	417.487	371.306	377.195
Ybx1	374.203	401.345	402.9	432.869	422.547	385.886	410.366	439.14	515.155	469.116	457.232	526.379
Rpl31	502.456	502.908	529.758	472.882	362.908	395.241	400.352	431.485	510.082	350.578	370.663	384.43
Rps28	661.239	621.98	461.42	397.238	246.66	343.564	336.475	393.813	571.19	413.405	380.574	383.287
Txn1	398.489	473.259	460.429	377.045	336.52	299.174	389.626	501.486	576.422	503.663	446.993	444.572
Ftl1	293.657	262.61	284.81	331.207	246.409	259.561	780.938	536.169	624.965	532.219	529.377	514.891
Tuba1b	536.752	644.254	501.085	364.944	382.279	258.989	396.546	448.722	538.108	375.758	319.156	410.181
Rps9	518.987	512.063	479.967	528.636	410.419	430.628	379.396	368.876	441.266	347.161	365.427	365.042
Hmga1	331.523	425.624	304.498	422.946	372.804	363.46	273.402	521.946	552.161	512.968	473.916	557.884
Hsp90aa1	407.408	472.635	529.317	304.599	396.437	300.998	285.642	621.389	518.644	433.046	377.43	464.506
Mt1	381.057	307.41	379.076	315.229	148.772	291.121	1016.08	528.59	631.536	274.779	507.587	291.326
Rpl3-ps1	540.565	525.528	544.331	529.669	545.356	546.556	317.448	325.031	360.006	266.592	269.296	291.138
P4hb	418.703	443.031	430.358	394.755	339.461	416.576	479.329	443.751	423.874	405.941	438.788	400.432
Ldha	515.017	540.759	520.445	450.982	368.383	449.762	353.97	341.453	433.903	330.559	298.35	393.328
Rpl17-ps10	582.045	472.555	388.134	290.934	256.274	395.452	328.435	616.115	470.625	303.812	511.941	308.612
Rpl26	570.887	576.406	527.225	421.157	334.286	353.687	343.843	432.124	417.643	342.956	260.151	286.236
Pfn1	347.181	399.142	358.616	471.845	373.281	385.923	415.092	351.457	449.742	450.395	415.425	445.295
Spp1	377.478	250.917	357.667	499.943	297.781	564.37	272.772	564.152	394.687	376.107	368.062	515.426
Rpl12	444.116	495.528	432.731	484.161	368.884	393.876	267.747	374.939	471.377	361.691	336.124	381.194
Rpl14	469.283	549.742	498.703	402.179	356.761	345.638	347.873	424.981	479.804	297.21	292.913	312.829
Itgb1	346.417	395.074	413.235	287.909	370.446	377.925	398.89	500.239	395.777	430.287	415.084	406.207
Hnrnpa1	449.654	493.651	487.731	447.331	453.929	456.656	223.788	363.643	382.665	315.921	273.016	319.773
mt-Nd6	278.677	244.707	243.247	223.002	273.627	278.446	834.931	478.604	274.02	485.464	608.019	405.971
Col3a1	187.263	117.198	175.876	183.77	176.815	301.374	1965.52	336.25	288.002	170.83	484.571	190.168
Ppp1r14b	315.364	415.602	342.259	355.711	269.962	230.515	340.777	454.937	508.12	454.451	415.999	441.458
Calr	335.593	376.117	349.509	266.614	243.836	254.372	536.162	523.231	457.394	400.881	411.736	389.658
Rpl28	457.814	447.268	411.859	499.727	343.649	404.99	330.591	296.887	376.568	311.103	324.599	329.149
Banf1	362.133	407.123	371.869	494.826	427.495	354.417	232.663	318.752	379.098	378.886	369.892	425.109
Gm14494	391.315	484.672	406.494	348.616	296.993	309.43	200.173	470.924	535.323	386.478	328.111	355.942
Apoe	101.357	143.324	66.7254	95.4339	64.57	54.9641	1048.23	491.789	595.262	473.067	803.364	460.511
mt-Tp	373.67	243.377	297.103	426.511	325.206	379.182	808.681	276.295	232.32	288.891	457.103	263.303
Rpl15	468.17	494.617	454.667	405.236	345.107	341.06	254.579	350.738	424.832	261.482	267.45	303.458
Ifitm3	195.553	225.817	199.165	215.899	132.037	144.17	1096.09	454.457	527.535	378.141	476.937	322.525
Sparc	108.841	85.2565	103.763	85.2081	82.8964	77.0977	1840.84	373.329	370.458	366.456	598.227	259.366
Rpl37	537.276	540.951	437.258	343.59	244.757	284.947	296.166	371.333	413.347	303.175	276.159	293.145
S100a10	236.206	312.557	306.197	246.175	205.834	159.419	386.106	536.214	616.175	445.883	436.675	444.354
Hspd1	356.034	409.958	367.313	299.31	344.92	283.712	253.188	460.351	424.72	377.108	346.336	377.208
Hspa5	342.683	364.491	341.932	288.327	291.817	351.095	370.137	482.402	363.073	377.75	362.23	364.123
Arhgdia	404.417	456.969	362.218	384.426	351.406	358.348	305.316	320.172	361.782	311.067	304.38	341.203
Rpl10a	489.104	453.418	394.789	448.144	354.713	391.285	256.067	278.805	343.568	287.156	266.294	278.649
Hspa8	351.21	425.208	360.458	327.393	349.386	244.073	312.656	406.734	374.53	361.436	333.488	379.393
Ubb	373.406	331.091	320.315	356.91	269.789	322.322	345	339.791	416.738	367.073	389.244	358.954
Psap	182.518	177.518	145.426	182.431	126.286	136.303	798.37	477.543	486.083	486.875	559.863	392.426
Rps3	404.719	429.586	431.411	379.001	336.969	360.046	271.873	296.26	383.804	273.413	281.177	290.045
Rps27a	531.845	315.855	490.398	206.657	401.98	356.621	275.447	230.816	533.729	354.415	267.679	167.495
2410006H16Rik	706.148	440.239	381.856	462.258	324.893	427.711	142.666	293.334	284.559	214.983	204.873	214.222
Rps7	420.275	449.022	476.467	329.36	284.368	277.038	288.358	338.445	413.859	269.868	246.71	242.468
Ywhae	345.073	396.01	382.023	314.451	330.519	311.807	253.306	355.717	385.656	330.046	300.219	321.108
Rpl27a	452.216	481.76	410.2	357.421	264.003	272.306	284.589	341.367	386.728	246.945	242.616	265.159
Atp5b	384.768	424.747	360.559	297.422	341.587	311.041	289.401	333.506	372.747	276.718	288.678	302.216
Rps25	400.279	441.412	442.621	316.305	262.393	264.004	261.055	369.44	436.628	259.514	251.023	263.819
Slc25a5	353.426	445.066	319.841	311.32	340.797	295.159	280.72	350.092	385.744	290.654	286.782	280.839
Rps8	384.594	410.678	397.55	363.458	311.93	323.326	233.404	303.241	345.838	303.712	254.54	276.6
Rack1	432.353	467.436	394.036	343.523	294.673	315.925	229.269	299.811	354.878	266.052	241.411	266.061
Rpl11	346.622	368.161	356.003	384.347	304.958	327.095	264.225	277.942	357.224	298.081	287.659	295.069
Lyz2	168.95	95.5503	64.2636	41.6995	30.1869	17.0974	1074.84	594.606	625.981	397.241	450.685	304.874
Rpl6	342.549	397.898	372.508	344.834	298.101	281.02	279.603	331.592	379.275	277.39	273.796	286.8
H2afz	377.034	416.431	387.537	349.215	368.364	296.807	168.614	299.653	342.155	276.479	268.002	300.913
Rps18	496.292	479.115	432.619	388.332	274.559	314.951	116.703	286.696	338.866	238.036	200.797	235.547
Rps12-ps3	385.749	387.685	333.673	327.371	254.06	228.772	311.575	335.256	437.158	223.223	251.258	285.79
Hnrnpab	299.418	348.691	319.873	313.245	342.653	289.316	230.497	333.188	354.501	299.39	291.27	338.79
Arf1	314.96	348.536	334.57	286.137	283.329	291.929	308.15	331.249	370.386	301.606	281.759	302.082
Tpm4	342.539	372.924	408.831	355.052	331.856	362.382	293.444	283.033	299.803	250.854	201	248.334
Cox6a1	302.944	299.629	276.263	313.047	246.581	251.056	462.207	275.89	330.92	302.506	330.739	326.052
Cox4i1	342.227	357.262	315.918	277.17	237.483	232.296	295.744	322.764	395.222	297.346	329.634	303.699
Atp5a1	357.286	387.728	331.7	289.63	304.439	299.293	271.912	300.443	343.16	262.38	265.773	267.515
H3f3b	375.707	370.806	371.796	358.88	304.767	385.089	196.911	271.916	292.089	251.163	228.013	255.199
Pgam1	364.351	377.654	361.274	347.242	303.058	365.075	198.529	279.08	319.707	232.987	201.473	280.143
Ppp1ca	294.048	360.217	315.966	270.92	305.994	254.368	262.837	320.236	386.86	268.128	272.288	308.726
Rpl14-ps1	328.554	373.061	346.017	319.949	320.527	292.663	272.301	275.376	343.404	217.481	237.422	235.968
Ppia	364.04	310.313	389.66	375.822	306.292	270.734	252.094	343.852	219.542	286.158	163.965	261.189
Anxa1	318.293	281.127	332.957	313.329	335.112	377.441	208.608	310.396	323.686	231.852	220.415	254.101
Tmsb10	330.085	332.302	333.854	318.256	207.023	207.225	294.997	289.378	341.693	263.638	244.724	286.585
Eef1b2	328.436	353.383	327.365	292.172	249.86	250.121	226.562	298.009	340.787	261.002	242.846	259.937
Eno1	342.893	369.432	320.508	349.124	276.451	341.838	173.407	244.876	292.33	234.861	208.042	268.163
Btf3	320.287	315.193	350.297	290.042	256.19	232.468	236.549	327.721	340.71	240.479	234.329	256.564
Rpl5	347.067	371.084	355.269	298.755	276.248	285.19	220.532	269.355	308.849	224.283	207.17	213.613
Eif1	352.781	320.75	297.763	353.696	263.571	288.803	206.13	286.238	286.199	253.103	227.173	238.387
Rpl37rt	451.395	440.226	371.749	246.273	185.334	195.96	133.949	279.686	363.419	203.779	167.668	220.741
Atox1	322.305	381.212	283.491	261.379	208.698	207.318	206.611	301.396	364.405	247.172	229.216	245.855
Rpl36a	424.002	417.65	386.47	267.072	184.615	214.943	215.554	288.92	308.744	182.747	171.259	180.939
Ctsb	131.203	189.812	186.319	149.032	122.138	146.694	543.866	357.379	371.726	341.755	380.81	318.227
Rps12	305.672	381.764	313.563	265.966	192.374	190.502	284.722	285.092	338.845	264.778	233.676	180.258
Lamp1	215.2	293.089	227.9	181.023	182.221	179.405	341.13	360.856	326.86	288.976	329.427	295.242
Gm15427	341.072	356.755	339.142	324.721	256.874	257.028	210.502	231.208	282.59	182.361	204.912	233.029
Hnrnpa0	255.429	260.416	243.511	347.444	340.817	352.984	184.245	204.42	218.924	277.769	245.962	287.616
Hspa9	304.684	280.72	262.6	273.736	290.084	323.521	169.365	281.872	278.159	250.743	230.859	255.115
Hmga1b	207.098	277.903	191.33	231.191	219.649	193.203	175.351	363.385	381.708	309.024	284.908	343.629
Ctsl	184.913	260.71	266.4	228.686	187.138	226.893	238.901	321.549	311.586	294.765	334.277	304.043
Tex101	286.841	345.453	322.565	303.276	237.92	251.982	107.685	278.383	273.5	242.668	232.708	268.268
Pabpc1	204.014	202.034	199.71	221.295	234.728	238.92	225.546	317.297	305.988	344.369	308.132	334.186
Rpl18	304.139	297.172	263.078	322.067	244.449	279.106	194.373	205.236	272.101	251.382	237.556	232.629
Ran	310.171	391.636	316.538	239.156	250.054	217.236	174.956	253.291	299.569	216.087	192.681	216.588
Eif3h	292.825	297.866	294.488	285.073	231.353	269.617	173.601	253.003	307.011	220.453	199.558	235.228
Tubb6	209.995	303.244	227.053	193.18	203.335	173.902	260.053	311.376	341.712	297.126	246.596	291.262
Cstb	196.138	321.236	287.064	145.735	124.826	143.114	297.556	354.878	368.629	287.515	255.096	264.129
Rpl3	349.478	347.186	322.571	308.575	256.013	293.764	179.428	212.024	245.513	177.611	175.429	177.692
Clic1	285.888	255.315	269.701	287.139	209.598	229.464	230.867	259.29	304.23	248.044	221.503	243.353
Trir	262.548	258.247	261.661	326.949	257.421	247.805	180.343	234.789	258.911	257.503	235.495	262.375
Rps27l	243.079	274.936	270.336	179.18	161.897	134.169	324.846	329.161	417.598	247.842	237.937	219.49
Calm2	257.422	254.013	281.738	268.775	254.67	264.388	222.236	258.765	270.641	236.362	226.373	234.937
Aldoa	273.031	268.351	297.32	278.254	174.914	264.148	317.12	185.698	234.984	191.572	317.627	221.797
Ndfip1	246.443	235.468	293.337	274.006	260.202	306.739	185.324	249.503	267.371	205.687	229.461	246.17
Hspe1	289.87	369.557	325.81	219.317	195.937	167.409	167.496	273.965	330.474	231.263	198.13	216.207
Cct2	254.98	303.084	277.933	243.03	248.213	222.258	180.317	259.398	293.179	230.183	208.924	232.429
Mrfap1	253.094	218.112	241.894	251.634	244.094	249.936	242.945	251.998	259.501	243.557	235.557	258.726
Rpl34	341.722	386.925	376.644	221.121	177.557	192.956	89.7024	282.476	309.93	176.368	148.736	186.176
Gm10443	226.331	218.876	160.755	362.07	202.534	365.102	141.269	130.564	220.497	347.875	295.527	204.32
Cct5	275.175	329.086	272.252	210.892	227.827	209.212	163.484	267.452	279.022	219.568	187.602	233.064
Igfbp4	260.215	212.507	201.303	276.91	226.069	308.649	359.523	202.573	193.406	169.412	237.917	222.922
Ctsz	174.89	207.218	168.433	181.051	130.282	135.31	378.671	288.48	298.138	268.719	311.139	266.6
Set	210.476	252.649	243.557	226.325	242.165	225.316	143.738	264.047	261.671	258.329	226.936	253.419
Cpe	205.9	243.729	287.251	222.71	228.187	254.093	130.384	258.043	250.746	233.184	237.207	252.131
Cct8	220.656	268.226	242.92	199.875	217.737	173.599	175.318	290.462	298.14	240.567	216.487	233.904
Tuba1c	229.139	316.71	244.906	166.38	202.863	140.052	229.964	286.357	328.208	199.953	184.143	239.43
Rpl31-ps8	289.054	297.046	313.657	212.746	189.375	151.749	216.238	290.142	298.913	149.666	165.558	191.163
Ssr2	192.396	237.869	220.671	215.081	187.323	197.015	213.094	253.371	246.642	240.908	272.927	252.94
Rpsa-ps10	140.759	149.874	142.913	177.878	119.992	114.311	848.134	144.908	300.389	249.702	213.118	106.2
Rps16-ps2	257.536	253.866	242.32	275.729	201.998	207.183	189.147	180.976	262.306	180.954	196.284	211.202
Rpl38-ps2	289.048	303.395	189.096	296.222	183.407	264.487	116.843	143.483	216.865	252.364	212.42	190.212
Pebp1	262.361	279.414	243.846	245.235	223.979	192.441	162.075	210.858	206.577	210.166	186.264	218.25
Hdgf	179.901	213.867	189.544	191.726	204.289	170.907	164.783	259.072	270.697	270.408	237.836	281.399
Rpl9	248.799	279.349	256.016	214.077	181.389	186.713	193.322	229.149	278.336	188.414	185.189	186.203
Tpi1	274.929	290.231	300.049	273.601	194.306	266.479	166.352	154.234	200.289	158.775	148.775	184.747
Ddb1	210.799	260.807	239.99	183.158	213.772	220.625	191.3	235.669	254.364	191.58	185.328	217.471
Uqcr10	289.015	266.474	201.921	186.706	147.26	151.574	191.186	256.178	295.581	210.412	210.459	197.459
Nhp2	166.62	259.462	196.249	168.407	160.937	122.126	167.074	282.532	323.974	254.987	237.845	263.173
Timp1	114.081	110.855	89.8628	111.35	86.9945	86.0208	808.926	277.758	214.064	262.56	228.926	202.872
Pdia3	187.914	202.42	211.067	189.672	182.7	169.272	326.156	251.101	211.548	224.326	231.728	202.861
H2-D1	74.4677	81.4102	72.5354	107.077	45.3576	48.6135	845.02	281.879	261.5	263.794	244.56	227.413
Rpl21-ps15	275.076	299.652	264.149	195.032	202.204	166.995	217.544	228.152	237.178	134.648	153.255	168.693
Eif4a1	216.77	260.199	218.246	192.048	193.403	165.446	215.333	247.399	253.069	207.848	174.167	195.186
Stip1	237.625	263.12	247.415	185.447	201.579	154.372	143.321	247.131	247.436	201.332	173.194	224.701
D8Ertd738e	245.471	290.473	224.219	210.808	158.367	155.074	169.366	235.404	252.595	210.255	180.014	192.541
Fscn1	173.25	205.069	182.903	230.778	215.01	216.313	173.086	184.554	221.175	247.849	212.625	246.474
Lrrc59	173.858	211.593	193.023	160.005	190.957	182.676	203.904	245.298	261.46	217.644	208.254	239.246
Marcksl1	207.741	227.876	215.157	257.062	198.765	200.202	141.49	205.65	216.846	224.515	175.406	216.289
C1qa	61.6438	63.1899	37.0493	60.3444	32.2726	25.7974	717.791	294.144	297.289	276.084	365.266	252.621
Ank	176.287	242.219	226.562	211.872	256.608	272.378	97.2733	188.54	209.042	187.674	178.06	216.316
Gm11808	247.056	211.602	188.009	308.164	245.853	249.323	153.682	145.764	177.304	132.22	185.049	207.741
Cox7c	238.952	229.52	230.141	206.64	188.224	186.349	168.686	197.338	217.923	193.826	199.155	185.589
Laptm4a	168.855	161.349	178.717	176.246	153.15	173.264	394.646	217.125	202.678	189.112	240.036	178.734
Ccl6	3.78709	2.37776	4.11808	5.49448	1.31808	1.84057	921.102	278.061	438.537	284.643	289.084	169.214
Hsp90b1	190.227	194.787	236.354	160.354	177.075	165.73	237.48	247.507	202.55	193.118	185.55	192.044
Prdx2	220.324	251.42	233.237	228.787	200.93	190.086	113.485	182.293	223.889	166.359	166.003	189.909
Ubxn1	192.296	223.641	197.72	238.759	185.983	203.262	137.9	189.411	212.953	194.126	179.089	208.389
Rpl23a-ps3	277.279	272.543	340.023	203.264	148.842	137.05	135.93	227.006	236.046	112.022	130.633	140.664
Rps27rt	178.509	239.652	240.754	275.989	146.971	154.743	150.513	155.028	231.748	167.976	151.414	263.162
Acta1	0.071962	15.6391	0.151574	0.1372	0.179109	0.185424	831.274	7.27664	33.9735	144.519	1144.03	159.593
Nars	287.001	235.051	223.751	235.048	262.233	278.471	103.801	153.937	156.527	133.254	119.28	148.575
Aprt	213.333	258.484	198.183	216.533	154.675	181.398	121.322	183.651	225.003	204.977	173.533	203.626
Cnbp	205.03	217.56	213.128	199.175	189.66	194.846	163.684	203.171	215.848	175.888	158.032	171.383
Oaz1	194.903	219.518	200.257	194.608	180.769	159.374	180.101	178.349	225.977	177.515	189.528	192.985
Gm13841	240.519	241.987	242.699	190.058	176.458	172.892	168.459	216.702	241.699	107.741	128.37	158.272
Gm2000	268.386	271.259	252.437	177.779	136.257	138.118	149.79	199.494	257.935	130.985	144.137	146.367
Cox6b1	224.346	220.808	188.342	172.401	144.628	154.555	208.369	219.779	221.511	174.576	174.578	166.606
Rps24	234.054	218.369	235.171	195.042	163.387	167.728	158.086	206.426	214.601	164.014	149.625	161.969
Ccl8	48.2368	20.5598	10.2513	12.0422	1.72281	0.222945	1265.32	240.485	231.852	116.664	189.864	129.705
Ssr3	178.61	173.207	198.986	165.722	183.28	195.791	177.742	216.443	196.988	196.155	191.54	177.836
Junb	151.293	167.32	188.551	183.575	153.947	296.521	141.633	172.211	181.988	207.797	172.651	204.166
Selenow	125.327	75.6104	69.6712	181.19	111.689	125.069	491.703	150.199	177.025	190.025	331.398	182.477
Atp6v1g1	147.005	213.187	215.279	139.181	121.34	122.908	134.517	222.492	273.985	209.124	175.798	226.91
Hmgn1	196.823	225.45	208.965	163.75	186.71	165.9	118.79	196.942	220.139	179.229	165.245	173.638
Ppic	157.979	199.516	191.993	156.137	135.502	151.265	233.487	223.301	210.684	180.312	201.123	156.168
Atf4	264.85	196.297	168.467	256.998	207.022	250.895	113.994	137.386	146.578	161.262	136.228	148.953
Pcbp1	192.77	226.62	194.11	215.691	186.414	196.754	160.314	148.364	159.283	171.859	151.661	168.782
Tuba1a	201.511	230.833	232.301	151.597	161.069	134.302	238.307	155.622	200.486	171.457	136.433	149.724
Eif4b	209.292	204.706	212.196	226.53	221.16	218.186	114.043	142.666	156.168	146.362	138.5	156.685
Cks1b	205.852	227.137	193.532	197.339	160.815	157.582	95.135	188.081	217.25	171.407	142.973	184.112
Fn1	195.158	170.746	215.06	144.367	163.24	281.068	284.574	136.882	137.123	123.335	157.519	124.067
Ndufa2	268.701	257.045	187.841	192.981	139.768	146.09	165.467	164.157	186.864	140.092	149.513	129.813
Anp32b	189.634	208.034	183.466	162.009	165.74	145.792	156.136	193.535	210.814	179.473	152.88	178.282
Psmc1	166.487	187.539	176.691	158.103	168.482	154.002	151.098	199.033	209.509	180.954	185.79	187.941
Cks2	165.641	193.572	186.725	164.937	161.329	146.275	100.002	211.065	227.928	193.317	160.912	194.151
Msn	142.321	170.367	161.936	149.219	160.136	182.744	167.161	201.257	215.795	190.886	162.102	197.265
Nedd8	190.519	193.014	174.382	193.058	165.896	149.34	145.34	177.548	198.565	156.301	163.731	183.726
Rps20	237.945	221.934	209.179	196.153	140.441	161.044	154.52	155.492	201.388	142.877	132.791	131.694
Prdx1	180.857	209.849	199.479	143.854	135.178	115.797	155.088	230.863	210.034	171.649	153.111	164.176
Calu	168.775	189.621	196.906	142.379	168.63	174.625	229.688	188.097	150.802	151.662	155.893	152.591
Gm6136	187.324	199.531	178.01	171.855	180.505	193.199	140.636	158.828	190.406	151.568	151.823	160.129
mt-Tl2	114.426	81.6932	118.868	240.421	219.314	157.248	183.569	149.222	85.169	176.81	244.161	289.88
Pdia6	171.261	183.415	189.253	153.128	152.461	148.482	208.034	187.23	170.618	156.322	162.461	161.731
Anxa2	159.179	147.98	135.191	144.767	123.14	124.505	224.833	202.381	209.481	184.152	168.088	191.349
Cfdp1	167.724	196.347	199.565	150.487	141.853	142.454	118.016	209.528	210.607	158.113	138.772	180.892
Psmb5	217.317	252.17	188.792	161.793	129.997	124.379	131.652	164.149	212.565	144.376	131.896	151.609
Rps19	166.957	174.961	172.762	197.182	147.474	161.732	172.242	156.821	198.961	145.933	152.337	154.204
Rps13	195.683	210.763	198.211	162.373	135.562	138.014	152.057	185.218	220.675	137.196	128.99	134.132
Nudc	165.917	178.864	160.889	178.707	167.538	161.094	119.859	166.633	177.324	170.563	155.755	188.181
Atp6v0c-ps2	117.665	153.449	116.659	103.149	96.0817	100.327	217.023	241.491	239.135	206.579	190.254	202.016
Tma7-ps	166.084	176.504	148.943	172.698	134.875	135.541	170.914	151.354	209.032	158.249	165.649	183.747
Sqstm1	171.35	119.156	133.37	153.948	117.389	211.776	136.463	197.501	198.287	177.194	171.012	174.226
Eif4a-ps4	183.497	209.801	186.464	126.097	154.18	126.739	155.108	208.478	207.552	129.31	126.528	138.701
Snrpd1	199.542	222.275	196.727	170.656	144.162	128.625	94.764	196.478	184.228	149.586	122.404	140.929
Ifi27l2a	53.4763	22.3367	17.7253	15.8396	7.24914	3.32178	756.561	316.84	292.289	96.0319	271.575	88.0439
Canx	129.07	135.311	141.461	118.962	139.824	137.86	165.071	213.899	173.257	202.683	191.109	191.202
Rpl22	191.469	202.052	201.346	163.973	138.491	151.71	121.441	158.581	197.612	140.259	129.365	130.877
Tnfrsf12a	142.429	168.717	128.851	134.712	139.891	124.332	120.562	197.539	203.647	189.721	171.38	200.033
Lsm4	189.121	201.585	155.828	171.962	151.284	125.559	115.338	151.309	192.192	150.242	147.746	164.866
Akr1a1	168.755	160.735	143.839	169.741	146.079	161.732	224.265	140.749	168.685	139.924	146.29	144.428
Ybx3	141.861	140.312	131.457	188.178	153.812	163.922	127.579	150.029	163.529	178.657	194.871	178.333
Gpx1	148.427	184.473	119.559	129.544	107.066	102.382	215.565	181.103	225.439	169.705	176.281	142.482
Col1a2	22.3007	18.5347	22.8817	19.595	15.405	2.64962	905.154	154.888	145.853	168.349	304.665	119.869
Prelid1	181.27	191.858	188.406	191.629	160.687	159.645	130.593	138.635	173.045	120.788	114.615	146.486
Snord104	206.856	197.77	102.273	184.848	81.7472	133.455	92.209	127.237	183.97	205.407	212.152	168.012
Gm9625	200.697	219.105	145.785	172.74	146.342	182.757	95.0778	121.303	168.852	154.614	144.492	140.266
Tbca	162.325	167.126	191.263	149.778	135.961	128.394	148.234	193.805	205.322	152.609	121.554	134.018
Psma6	164.95	178.923	184.471	132.079	138.536	136.266	150.935	172.705	192.474	140.809	144.274	148.856
Gm13736	135.873	152.262	150.457	158.929	146.581	118.878	156.018	178.321	201.611	177.054	144.119	163.881
Snrpb	171.394	197.636	156.527	139.497	158.523	142.982	114.454	156.286	176.614	147.211	143.731	166.072
Rps24-ps3	196.871	195.328	206.177	189.141	154.527	157.851	65.7691	162.62	178.697	119.133	101.914	138.841
Ifitm2	150.191	161.317	139.513	137.061	119.957	110.272	345.757	138.023	166.434	108.578	170.002	117.167
Anxa5	165.832	146.205	137.502	133.583	140.512	155.052	184.061	169.398	175.849	152.555	141.129	160.215
Rsl1d1	148.031	171.839	156.724	141.227	147.156	134.081	98.3455	203.875	191.678	168.673	138.064	157.646
Hnrnpa2b1	156.265	166.775	173.199	158.31	164.958	143.167	135.345	165.577	163.218	149.821	132.561	147.542
Slc16a3	159.212	203.061	179.516	177.531	124.188	178.406	97.8922	136.009	129.364	157.035	136.703	161.9
Hp	52.6515	1.05622	5.36379	0.944783	0.274083	0.425622	1327.38	192.038	122.406	8.78082	119.347	7.01277
Npm3	166.266	196.011	146.908	165.715	151.948	122.083	90.0892	153.061	189.199	152.208	131.683	161.468
Tspo	179.63	186.649	149.471	168.792	151.193	137.88	202.017	120.802	158.117	114.919	128.82	126.316
Galk1	193.198	226.971	220.481	192.723	162.366	195.317	74.6442	100.362	130.459	108.008	99.1299	120.616
Vdac1	142.934	148.075	146.399	148.627	135.686	131.992	130.808	162.108	174.405	164.724	156.768	164.072
Psmb4	168.662	183.846	165.424	164.94	133.931	145.34	127.722	148.054	166.336	131.665	126.054	139.745
Psmd2	137.606	168.615	150.527	116.538	131.465	115.194	125.68	179.397	187.343	158.291	149.885	176.962
Nudc-ps1	143.834	175.28	175.986	153.905	133.711	111.133	97.7701	177.492	191.75	148.944	131.195	154.025
Ptms	156.208	135.53	145.421	214.644	167.446	177.994	167.906	100.641	133.492	120.134	144.48	130.418
Lgmn	48.8908	61.3852	47.9566	48.5889	39.4369	40.9746	507.01	183.485	212.032	200.782	238.502	162.76
Psma5	147.141	181.182	173.776	144.885	137.868	125.653	114.12	164.107	185.732	141.29	132.017	142.41
Ctsd	71.6048	86.0468	67.216	62.2626	49.7095	51.9954	411.479	204.551	189.93	208.388	223.323	163.556
Ncl	130.616	164.694	144.037	122.567	131.458	115.132	119.26	201.969	185.982	167.268	143.373	163.052
Ak2	137.367	184.817	161.83	141.392	131.076	129.576	110.613	162.072	181.106	161.874	130.583	156.442
Jpt1	172.976	199.881	178.703	156.118	127.813	123.149	88.8358	165.971	174.72	141.69	114.01	138.418
Dctpp1	180.19	254.654	191.231	160.985	130.963	111.818	70.8775	130.291	186.36	119.766	118.134	123.111
Gm9118	134.062	150.151	130.458	171.33	158.645	159.555	112.933	148.698	146.586	157.691	154.884	153.138
Gpx4	156.183	173.425	160.838	156.905	118.725	131.469	115.344	141.413	189.667	138.159	149.255	146.236
Gm5518	147.805	149.379	170.661	139.127	176.869	108.211	129.97	154.516	161.06	115.383	142.767	181.418
Wfdc17	6.53248	5.03045	4.58646	5.29813	1.96139	0.85497	763.396	255.57	388.048	124.3	136.385	84.1477
Cd63	106.031	131.016	124.218	115.763	104.201	99.63	239.237	174.434	159.396	162.031	186.207	153.13
Psmc5	161.757	183.038	141.586	158.009	135.187	131.087	118.918	141.023	157.288	140.992	138.866	144.927
Eif4g1	133.69	161.272	139.026	119.02	141.915	132.252	133.478	164.426	156.193	154.37	148.787	167.918
Rrm2	117.395	125.038	114.959	97.4678	115.306	82.9459	112.503	220.626	214.082	198.835	153.376	193.204
Morf4l2	152.649	150.944	174.557	159.879	155.045	166.127	132.977	131.207	137.271	122.652	117.173	127.55
Eif3b	122.228	162.162	133.247	128.383	130.583	125.893	127.114	158.024	183.819	153.692	142.009	157.411
Bst2	62.3665	87.4413	81.9888	78.2746	36.1331	32.8653	363.722	225.181	230.349	177.113	189.416	152.096
Odc1	92.2088	131.695	88.4945	71.3728	82.1374	79.7807	165.412	210.576	223.223	206.282	181.754	178.583
U2af1	166.935	186.348	153.877	153.1	130.381	124.744	95.3896	146.429	157.51	142.854	120.316	132.772
Rhoc	163.854	128.343	151.303	185.315	138.644	185.321	116.801	117.11	134.371	130.53	117.391	134.718
Fkbp4	203.825	222.674	184.421	179.011	170.657	143.822	62.952	109.387	123.72	92.5788	89.7058	113.611
Plp2	133.9	142.909	129.324	151.562	145.557	131.218	106.216	158.668	150.554	135.602	149.573	160.186
Cotl1	133.769	151.883	149.194	132.966	120.732	99.2558	157.026	136.815	175.76	145.081	118.611	169.205
Tceal9	145.922	145.741	208.29	143.839	141.774	154.847	143.638	119.626	137.952	114.923	109.997	118.074
Crabp2	247.238	180.838	222.427	221.77	191.87	212.079	31.9708	71.2472	86.4426	63.4173	54.2442	94.6924
Ddit4	299.417	113.772	194.18	271.163	164.534	298.931	66.6257	26.3369	45.8454	34.8828	108.293	47.0514
Tubb4b	152.963	210.909	151.197	108.539	116.263	87.7351	150.374	159.082	178.028	113.809	113.66	128.261
Lmna	140.884	134.829	116.319	145.092	141.702	155.051	115.081	139.69	144.13	139.183	130.307	158.081
Kpnb1	128.179	161.425	137.182	121.276	132.83	113.155	114.663	157.317	159.731	149.173	132.168	151.143
Gm7993	84.1781	130.946	84.7411	99.218	71.0041	69.0216	112.244	207.237	208.752	222.406	179.116	187.274
Drap1	135.04	170.474	143.856	156.705	108.938	128.19	108.371	124.953	154.594	141.13	138.404	142.461
Rpl35a	181.412	188.925	193.299	147.41	111.979	118.755	62.7678	141.455	173.657	103.311	99.8203	126.197
Gm10241	136.235	55.4843	107.454	31.3898	65.9881	62.3399	99.3888	186.852	454.386	200.324	164.262	84.1604
Ctss	62.8772	65.1148	38.4029	51.8313	23.8646	17.9108	396.925	188.528	187.515	212.126	229.947	163.521
Surf4	121.045	150.431	134.858	112.094	105.265	115.348	170.15	152.994	146.777	137.909	152.73	137.579
Tpm3-rs7	119.775	129.878	136.28	127.052	129.521	130.958	165.494	119.87	134.044	150.4	144.179	148.62
Polr2g	151.92	174.811	153.289	141.642	117.651	123.834	81.4408	143.856	163.65	126.978	115.769	139.685
Pcna	140.124	161.968	176.771	132.467	151.426	112.429	86.6048	146.018	154.044	118.945	106.348	146.346
Gm12338	145.075	137.367	144.905	136.98	123.513	122.232	159.038	112.788	165.056	103.979	139.345	133.67
Ywhaz	111.151	111.298	126.599	126.802	136.62	125.821	116.064	153.251	161.473	151.63	143.381	159.341
C1qb	45.4631	47.9294	31.67	44.9758	24.8814	18.9002	429.94	190.691	214.288	171.243	228.43	172.312
Gm15501	127.654	148.56	156.994	129.919	128.774	99.5667	190.504	146.253	173.512	88.0662	110.601	116.984
Etf1	117.671	149.05	131.788	90.773	126.704	110.193	106.273	176.052	179.249	151.175	129.482	144.558
Psmd7	130.309	168.126	148.304	110.617	131.192	112.237	109.305	145.855	165.57	125.817	121.908	142.604
Chchd2	181.292	216.247	174.716	108.89	106.213	88.5941	144.587	136.464	158.645	95.1515	101.359	99.251
Cdk4	166.787	187.112	161.571	158.084	143.694	132.193	85.5024	120.691	145.5	105.957	92.6796	110.696
Gm4332	157.175	159.096	130.371	182.965	114.338	162.655	111.213	86.3102	148.392	136.177	116.237	98.0839
Uqcr11	163.559	173.376	142.469	110.465	86.8681	97.1292	152.109	142.491	163.168	124.321	124.945	115.139
Calm1	113.669	130.216	119.476	95.8402	114.172	95.0785	178.015	161.886	171.006	137.397	136.394	142.852
Uqcrq	166.042	169.686	137.898	132.567	96.9424	95.3831	117.755	145.708	174.822	115.134	115.569	119.156
Ddx3x	143.566	157.966	157.87	102.49	161.292	140.252	106.744	148.815	139.738	108.466	98.8044	116.62
Igfbp7	37.9874	32.4512	24.8416	31.3407	22.4367	20.4951	675.976	149.794	105.22	134.161	229.561	116.486
Gm4735	133.753	137.008	132.681	162.635	124.582	143.237	153.872	104.131	133.483	116.848	111.442	126.193
Ndufa8	143.27	151.51	131.889	129.968	110.492	104.729	116.415	134.14	168.557	124.349	127.046	130.865
Tfdp1	128.183	153.571	127.923	124.261	134.227	113.971	85.4349	154.003	149.588	136.175	116.734	145.632
Gsto1	110.506	148.948	125.843	147.153	128.972	133.028	78.5889	133.287	159.608	132.747	118.799	151.376
Gm15920	123.319	106.58	127.702	157.268	131.944	127.103	141.265	119.033	131.202	143.482	124.338	134.998
mt-Rnr2	78.8129	95.7064	89.8451	81.2318	101.593	120.838	179.797	173.977	94.0729	194.186	204.621	146.73
Slc25a4	142.242	137.67	123.731	142.368	130.716	130.846	159.34	109.821	122.19	106.467	144.302	110.999
Akt1	137.115	154.463	123.453	135.361	142.013	130.049	113.299	115.418	130.071	122.169	122.013	133.402
Cdc34	116.264	139.06	101.561	113.762	105.564	88.5235	109.046	146.014	169.433	165.554	146.336	156.699
Bag1	112.254	132.802	119.558	106.604	100.745	90.7851	154.952	150.431	179.386	136.636	131.29	140.784
Atp5c1	149.551	161.49	149.385	126.311	122.3	121.806	106.823	130.491	142.471	103.039	111.905	117.298
Crlf1	147.479	181.198	163.355	142.031	133.874	128.339	64.4799	106.016	105.511	122.31	111.738	135.831
Tpt1-ps3	126.613	127.783	149.716	133.509	111.317	115.9	163.47	123.493	163.765	96.1124	121.136	103.989
Ndufa1	152.61	160.631	136.273	106.728	79.316	78.7141	157.455	141.712	162.894	116.147	134.325	109.897
Rps6-ps4	151.652	172.474	171.198	148.304	125.964	132.912	75.2213	125.042	152.967	91.4325	89.2195	98.9374
Gm3375	145.11	166.563	150.044	138.569	121.173	100.829	95.0449	125.568	150.246	109.145	109.907	122.394
Eif4a3	144.001	191.516	142.933	119.591	118.808	109.925	84.994	130.225	148.869	115.295	107.781	118.221
Gm3362	203.515	214.062	231.194	99.8524	119.963	58.9181	91.7638	172.266	161.364	34.2967	59.0247	83.7342
Cox7b	170.262	172.631	158.264	119.812	99.9373	98.5345	105.621	139.875	149.985	103.406	100.861	106.4
Elob	146.864	136.993	125.36	124.213	101.543	96.4448	131.231	137.954	160.723	116.142	120.736	126.902
Bzw1	118.537	131.73	125.039	95.1226	120.263	105.888	110.955	160.003	153.603	134.751	120.713	138.357
Nono	151.526	145.621	144.733	142.551	147.535	141.28	78.6188	116.267	121.913	107.621	94.3838	116.595
Rhob	113.71	94.2033	107.166	118.333	89.5721	175.761	135.066	123.836	120.157	151.403	142.211	136.073
Ier3	87.1271	55.5415	84.2959	146.194	44.6599	163.433	135.706	126.772	124.308	199.987	181.529	155.495
mt-Rnr1	57.003	59.5893	74.4772	68.584	50.6435	58.6324	267.037	178.358	141.061	190.053	226.117	128.734
Col6a1	107.228	131.7	148.488	126.164	113.713	159.065	239.937	79.9567	95.849	76.9177	129.659	89.2577
Uqcrb	145.99	154.6	165.843	129.571	116.639	78.7459	122.64	131.179	138.762	106.879	106.73	99.3269
Rtn4	98.8732	104.577	104.17	107.338	121.567	120.207	124.651	147.252	135.336	138.069	145.854	146.366
Eif3c	144.188	152.266	122.658	110.874	120.858	139.915	95.4378	138.229	140.894	109.045	102.288	116.942
Tagln2	102.252	123.052	110.342	106.888	92.8136	82.0509	166.904	158.45	170.688	129.277	119.649	130.785
Cyba	89.7887	102.592	78.2033	96.8711	64.3955	75.3833	207.516	134.187	169.912	159.678	172.242	142.068
Cst3	111.319	125.733	101.651	75.7396	56.4999	68.7958	296.494	147.096	146.169	107.153	147.839	102.424
Fam162a	148.245	116.391	154.002	186.194	121.114	170.485	98.4988	90.2646	112.574	90.3699	80.3547	116.729
Atp5g2	160.62	142.367	137.119	157.973	123.315	137.458	100.302	101.239	120.305	94.7231	107.911	100.323
Srm	126.813	174.252	117.501	128.236	131.551	118.912	94.2406	111.621	137.158	115.757	100.247	123.666
Gstp1	126.814	140.737	139.244	140.419	118.403	120.546	125.439	118.81	133.061	104.175	92.6692	116.982
Capns1	118.566	120.749	108.161	126.818	110.733	114.408	146.728	117.578	136.801	124	125.297	127.03
Gm10060	175.759	175.002	143.151	123.026	142.265	174.479	46.9672	80.7642	86.256	109.109	98.3901	119.871
Eif4h	138.351	150.08	126.957	118.737	127.936	115.546	93.6491	124.407	128.211	122.3	107.793	120.002
Uba1	113.183	130.808	124.441	94.345	115.765	112.471	111.892	140.755	158.561	118.614	122.464	130.237
Rps26-ps1	75.5765	39.3636	47.8339	78.5696	51.4684	19.9178	540.051	8.29764	165.478	107.278	228.307	107.881
Pa2g4	141.873	176.237	132.101	101.101	119.267	96.4541	85.5922	148.169	148.763	109.263	98.7739	112.287
Gm6863	139.644	158.737	149.812	136.914	122.589	106.849	93.7787	125.396	127.828	106.691	100.305	100.452
Clta	108.753	113.755	107.872	97.2444	92.4678	88.0068	172.779	140.391	151.175	127.563	135.858	131.95
Dnaja2	114.361	139.768	129.419	101.92	118.589	110.593	100.491	141.981	148.135	118.43	115.414	124.376
Hnrnpk	132.363	132.295	138.319	119.084	128.11	133.887	93.7291	128.967	128.555	114.906	101.744	111.221
Bcap31	111.35	106.43	108.53	120.566	99.6177	102.523	134.718	132.09	132.88	132.743	150.316	130.656
Ly6a	75.2179	23.7494	20.4319	37.251	7.44283	2.5054	566.969	168.794	181.215	104.638	200.496	73.2831
Erh	136.246	165.516	151.336	132.11	109.624	97.5409	79.3932	130.546	158.947	103.189	90.8928	105.227
Ndufb11	135.732	130.952	140.062	119.945	91.1381	97.8021	126.383	125.915	155.146	107.741	123.524	105.157
Itm2b	66.474	56.6818	57.3735	63.0058	47.4093	58.0674	448.826	135.774	136.882	117.243	163.73	107.019
Cdc42	106.397	100.822	110.973	102.84	113.087	105.666	182.153	128.124	132.936	131.673	122.758	120.906
Cd9	112.805	121.672	117.32	127.31	114.997	114.008	83.6828	144.821	127.897	125.755	128.743	139.214
Magoh	126.037	153.924	157.53	118.452	105.185	97.1319	77.2976	137.595	140.631	116.924	107.314	115.266
Rbbp7	152.293	163.273	145.041	103.363	130.056	116.823	80.5613	128.353	136.329	100.566	86.3294	108.594
Eif4g2	118.041	124.165	118.321	109.507	126.612	120.822	106.679	141.857	133.786	124.633	109.635	117.487
Ddost	104.173	144.85	122.723	112.189	105.528	107.584	146.055	121.369	120.195	119.343	128.653	115.488
Sf3b2	128.853	128.474	123.002	139.867	135.708	142.485	83.6353	106.265	118.965	111.289	106.287	122.788
Tmem14c	143.125	160.026	144.365	116.252	112.693	87.4378	102.33	127.572	139.548	94.7514	100.206	98.6323
Gm1821	116.1	142.562	129.629	114.228	74.3619	96.4203	97.9115	137.007	181.668	127.541	120.795	88.3493
Itga5	102.893	100.941	109.141	136.534	113.112	168.947	131.337	109.169	107.839	124.101	108.26	113.811
Myl6	171.853	164.569	146.196	129.036	101.326	113.406	140.797	102.179	116.215	85.0439	78.255	76.9325
Skp1a	97.2606	121.614	127.57	90.9676	101.757	82.1587	107.566	161.027	170.656	123.86	113.296	125.183
Gm7536	143.644	148.629	125.978	111.54	80.0548	115.464	104.558	101.611	161.793	147.347	97.0887	81.2611
Cct6a	119.969	141.861	124.303	94.2388	119.073	96.0649	85.2262	142.413	142.529	123.177	106.151	121.529
Tomm5	128.807	171.659	129.015	109.254	91.7882	79.6685	92.5951	124.608	156.748	114.108	100.724	110.749
Ranbp1	99.5865	120.737	125.213	87.9387	96.5035	79.3233	85.0117	163.773	160.343	143.002	114.876	125.333
Psma7	143.431	177.984	148.534	116.233	108.647	99.6609	77.8273	108.579	137.452	92.6501	90.2803	98.2565
Ly6e	102.267	102.005	97.843	92.1817	70.1009	93.5874	228.835	128.395	141.575	107.535	136.246	95.3618
Psmb6	113.279	129.431	117.715	122.638	99.5513	92.8985	95.8805	125.227	145.869	116.926	119.181	115.854
Arpc2	95.7723	99.9638	111.112	99.4506	101.79	106.332	169.309	120.721	134.813	119.744	111.505	118.911
Mybbp1a	98.8098	123.035	100.08	98.8873	105.569	106.72	82.6518	142.649	145.009	128.005	120.06	134.775
Gm6793	116.184	118.308	146.962	139.056	128.842	115.487	111.9	102.817	118.055	85.6421	88.118	114.55
Hnrnpc	134.088	124.618	137.66	98.3189	123.666	99.0976	81.3348	129.639	126.53	113.56	100.809	114.393
Gm4204	109.726	121.351	129.411	103.024	139.857	107.169	73.7606	132.032	125.9	119.993	104.303	116.226
Arf4	118.571	131.019	125.568	101.012	96.1476	98.4154	115.429	138.739	139.938	109.33	96.805	109.074
Snrpg	159.359	168.688	135.946	108.537	80.8861	85.117	71.1954	129.997	147.787	104.651	88.9221	97.4781
Rpl7a	96.973	146.153	87.715	148.429	85.9162	119.394	58.3002	127.18	157.189	110.914	141.168	97.3458
Rnf187	118.984	124.627	100.491	126.833	113.94	107.115	94.035	107.018	123.616	117.414	108.839	127.769
Tomm7	165.801	157.445	138.087	95.3852	64.4615	70.2789	82.6413	150.681	166.728	93.6938	87.5759	96.789
Gnb1	113.421	118.323	108.526	104.343	106.95	109.053	120.797	117.449	133.942	114.685	105.049	111.648
Eif3a	113.748	120.263	119.726	100.582	131.411	121.573	97.9758	121.611	107.968	111.448	100.71	116.69
Kpna2	122.056	134.179	128.726	99.2007	119.371	90.0731	71.828	139.323	131.509	105.368	96.5424	117.361
Ctnna1	99.7583	99.6572	107.673	98.0182	102.664	106.777	107.596	133.947	132.588	127.099	112.116	126.688
Rnf126	110.858	117.434	106.913	153.726	113.887	130.539	75.1758	93.8448	110.076	106.287	108.651	121.778
Cox7a2	149.818	160.099	149.025	97.6008	87.371	78.9266	91.5835	136.961	131.139	86.7608	83.3715	86.4707
Gm6969	151.418	143.997	123.046	107.218	103.126	100.6	112.876	112.001	130.645	77.2933	85.6632	87.8654
Ykt6	90.994	115.324	93.8018	74.1825	86.4239	77.0824	110.483	139.349	163.488	128.34	116.479	139.298
Cxcl14	12.2815	4.79203	1.94333	3.48348	3.76452	2.40071	902.251	113.336	62.1506	57.9959	95.2324	73.9465
Emp3	123.434	137.078	103.855	116.093	100.489	92.012	110.625	117.839	112.661	112.05	103.268	103.763
Gng11	131.221	134.386	187.027	133.827	96.5732	135.681	71.7211	83.1707	119.658	74.0167	78.7858	84.6475
Dynlt1-ps1	117.806	106.718	112.665	153.186	134.016	132.579	115.598	76.2558	99.5391	83.2763	108.642	88.3026
Srsf2	93.4566	104.739	101.1	129.692	141.89	129.061	81.241	94.2667	94.3968	120.288	109.806	126.186
Fstl1	67.1997	50.8884	62.6934	70.0148	64.0806	88.9674	413.632	103.774	87.7462	79.0365	156.033	81.8196
Rcc2	137.655	129.06	111.534	145.494	145.547	143.276	65.6188	79.8592	96.2016	84.7297	85.3071	97.2575
Uqcc2	134.502	147.682	125.24	104.992	81.843	76.5623	80.9721	112.392	156.065	106.375	87.3329	105.503
Ptbp1	120.339	136.266	125.471	101.92	114.421	118.816	81.678	113.258	116.884	98.1201	88.1765	102.728
Gm16477	113.708	144.551	129.924	107.764	101.939	86.688	86.7033	146.95	133.721	88.6488	70.3371	92.4513
Atp5g3	114.385	129.233	100.21	102.287	81.9152	77.4385	114.481	115.305	131.8	117.475	109.37	107.62
Hsbp1	99.219	95.1481	100.302	103.048	85.9481	90.0807	172.118	99.6912	122.452	107.603	115.104	106.229
Brk1	108.868	110.837	107.798	122.556	97.5325	97.0181	125.204	99.68	122.975	102.473	101.163	99.8958
Gm15500	167.373	119.533	160.79	111.47	90.9837	87.3162	81.432	93.9751	124.235	69.1953	79.1066	109.792
Uqcrfs1	121.401	147.055	118.416	101.582	105.442	93.3213	88.5649	109.678	115.761	95.4699	97.297	98.3155
Rab2a	105.274	120.854	120.938	97.5941	99.5713	100.118	113.042	120.274	118.885	98.5997	96.7683	97.9394
Rps15a	157.03	149.146	138.019	107.38	92.7304	97.3992	87.5327	95.5271	131.047	76.4172	73.1478	75.3632
Cfd	43.0386	0.118696	1.51508	0.228567	0	0	876.566	165.863	67.5289	0.0599804	124.908	0.7567
Pf4	5.74898	3.64287	5.48945	4.09202	2.67098	3.95023	398.895	150.095	237.631	217.449	174.316	74.8549
Gabarap	90.453	90.4466	108.612	98.6269	82.772	99.159	172.224	98.2741	122.093	100.017	117.794	98.29
Emp1	92.1331	105.741	106.043	90.4456	105.047	114.222	137.272	113.719	101.51	106.634	106.855	98.1233
Bex3	143.308	144.418	137.944	126.4	98.9042	108.187	54.0267	91.3581	112.73	84.0612	79.9364	95.2124
Kdelr2	95.4554	104.502	96.5829	102.892	91.5432	101.685	124.399	119.004	109.226	107.399	115.19	105.063
Gm14303	112.15	125.118	87.1363	107.218	107.148	134.245	94.7289	80.6814	117.875	124.187	108.811	70.8169
Ywhag	111.75	106.453	106.747	130.858	119.098	153.032	86.5056	85.3722	85.34	96.2656	85.059	98.8075
Tm4sf1	71.9279	106.967	84.0698	70.324	74.8873	66.6636	99.6181	140.981	140.279	139.922	137.612	121.503
Cct3	110.369	127.701	106.339	98.1112	95.7317	87.08	75.3534	120.52	136.224	101.028	89.9518	106.036
Txndc5	95.1914	112.739	99.4346	97.7695	91.426	100.267	119.236	108.029	99.1554	105.027	109.24	106.58
Anp32e	112.239	122.159	124.455	95.8314	111.664	92.5359	62.6903	107.17	107.412	104.804	94.1796	107.103
Snrpd3	102.088	103.524	102.678	121.399	111.115	95.6047	73.2071	103.268	113.722	103.663	93.6441	117.361
Rab5c	99.9791	109.563	94.9734	96.1486	79.8248	80.3029	152.613	112.101	126.706	91.3969	93.2877	98.101
Atp5h	120.719	130.354	117.64	104.981	78.0451	84.6075	102.522	97.5517	115.574	92.56	98.5298	90.6879
Edf1	116.535	123.315	104.697	112.842	85.4786	94.721	98.3501	97.7291	117.466	85.7033	96.0445	100.236
Tmed9	97.5004	105.078	101.193	111.32	85.6452	101.618	114.256	99.4482	97.5076	105.538	108.294	105.015
Gm14681	98.297	107.707	96.5824	124.7	110.981	114.202	58.5906	110.194	101.628	111.546	93.6365	104.155
Slc7a5	133.591	125.774	95.4532	127.33	128.43	169.151	52.473	80.0352	73.6426	82.1475	83.4512	77.9767
Snu13	114.957	131.015	115.234	102.833	101.708	90.3527	59.5167	114.515	116.118	95.2275	81.44	105.531
Prrc2a	102.842	101.543	98.9649	102.5	111.919	115.567	81.2416	99.2927	100.212	100.291	96.6536	113.879
Atp1a1	82.005	91.6016	77.9541	79.184	84.7375	84.8824	134.399	113.228	107.606	119.914	132.685	116.054
Sec61b	134.275	161.402	120.53	83.8977	71.6457	78.0263	104.595	111.709	121.144	74.3596	78.1525	77.3586
Rbmxl1	102.676	126.515	110.777	113.861	120.822	93.6602	65.7619	94.3431	96.1917	94.1275	88.535	108.371
Ctnnb1	115.909	121.611	118.841	94.0533	103.262	106.431	102.503	97.8142	104.066	77.787	78.4634	94.1781
Kars	97.5836	119.244	106.212	95.267	91.2969	97.6424	71.5596	107.428	124.976	103.183	89.5248	108.923
Prmt1	121.087	140.592	108.32	110.852	102.349	95.4972	66.1047	93.277	110.821	83.2032	79.6332	94.5903
C1qbp	99.9731	122.624	96.2246	105.728	87.4786	87.3181	63.9305	116.055	125.969	107.199	91.9525	99.7212
Arpc1b	119.696	115.835	98.2134	108.909	92.2845	104.815	123.096	87.7237	109.157	82.688	75.2839	84.5086
Rab7	92.1114	96.5025	92.9039	73.0885	75.3235	73.5709	139.988	122.783	126.719	103.569	102.286	101.902
Atxn10	89.2772	113.393	104.69	85.4924	84.8768	104.191	82.5381	113.421	122.995	99.0124	93.2251	104.814
Gm7901	131.09	129.756	107.261	122.353	128.925	119.596	42.5158	86.6454	93.4347	77.3604	68.1331	87.8416
Paics	110.639	121.205	114.165	97.5214	105.61	94.4896	67.6196	106.301	111.839	87.5071	80.9611	94.8896
Ghitm	141.684	117.48	117.912	111.003	111.333	128.544	73.7131	87.4592	88.6669	70.5556	69.077	74.3266
Mta1	117.282	111.36	106.114	124.325	116.709	125.871	53.1861	80.5307	99.1202	84.5742	77.7785	91.5285
Hprt	88.0239	109.947	113.338	76.8405	89.5551	73.4898	103.472	111.323	124.274	105.37	93.6928	98.6631
1810037I17Rik	119.395	110.193	126.494	111.437	112.274	103.22	86.6752	83.1545	97.0667	75.6111	76.216	82.3122
Ptges3-ps	87.0453	110.464	119.076	86.8421	116.578	105.38	72.537	83.075	87.4855	112.908	96.1874	106.313
Dusp9	104.666	171.374	117.713	89.2506	107.76	86.0922	46.8784	97.2429	108.629	81.0431	78.2916	93.645
Calm3	99.5396	108.309	97.1434	86.9397	89.1982	83.9977	140.649	89.3498	98.9023	87.6888	97.3253	99.4009
Plau	39.7865	62.5558	71.9747	44.8544	33.4038	44.8335	193.926	158.358	134.997	144.271	115.716	133.523
Mrps21	105.747	114.251	99.0813	102.432	85.5487	76.6949	86.4189	106.895	124.407	91.8207	91.6423	91.1715
Ddx5	92.2167	90.4403	92.0788	84.3833	94.943	86.9576	115.627	110.126	101.869	102.474	106.924	96.5099
Rad21	97.2916	98.9907	108.514	93.9263	101.645	100.963	62.3424	105.738	107.814	101.626	92.0841	102.73
Tmed2	86.1043	104.09	99.5025	72.8038	80.1926	74.7025	101.581	120.481	114.397	104.542	106.766	104.953
Syce2	91.5217	121.116	108.571	87.294	70.9864	69.5821	49.4176	122.816	137.046	105.377	88.9966	116.71
Prkar1a	106.032	96.0147	94.0079	93.1525	104.518	105.25	97.1676	92.4728	101.058	93.6972	91.7922	94.0978
Psmb2	110.029	118.891	96.975	85.5559	74.0332	74.8932	103.715	110.914	123.282	90.1642	84.8532	93.2941
Snx3	83.311	86.3577	89.0984	88.5313	74.8816	73.2085	167.172	100.771	114.993	98.8233	94.5902	92.0503
Snhg8	119.864	93.6574	81.7454	117.302	86.8873	119.467	51.6592	87.2173	94.5213	105.871	103.105	100.895
Sfr1	86.025	87.8338	100.562	94.573	98.2613	103.813	84.8427	101.386	104.094	107.006	98.3763	95.2295
Gpx3	10.7607	13.5817	12.1032	13.5533	8.92252	3.92735	514.961	105.734	88.0163	105.388	193.561	90.7899
Gm9616	119.804	120.017	102.771	112.466	95.1088	108.236	97.4266	79.5306	99.6506	75.4825	83.4585	66.8071
Ssb	94.6445	99.7608	112.96	86.2079	96.9256	85.3908	82.8379	118.394	102.339	98.545	85.9814	96.7613
Pno1	83.3992	101.598	96.849	71.0401	87.9329	66.6828	70.4859	136.972	130.667	106.191	95.9488	107.185
Capg	87.8719	103.661	97.9739	96.3284	80.2815	82.1213	84.0769	103.651	128.453	99.0143	90.4813	100.732
Gm9825	109.288	123.653	102.669	109.444	102.081	101.221	51.3885	90.3236	100.026	88.1682	74.0302	97.4219
Rpl36a-ps2	136.704	137.394	121.486	124.211	78.5052	91.9205	64.1905	89.4052	106.923	70.9794	60.6649	63.8063
Atp5d	123.92	118.605	93.8575	102.987	75.7126	89.7275	93.4819	89.4635	110.094	83.6126	83.3202	81.3165
Maged1	104.932	101.616	117.385	92.9752	93.5036	107.274	101.718	84.2626	94.4031	81.2688	80.362	85.7752
Rpl9-ps6	143.966	154.971	115.061	80.148	69.6735	52.346	90.7155	105.559	136.533	51.3804	65.8963	75.6527
Timp2	62.1185	86.0953	86.9928	62.7241	62.1118	72.0363	188.214	109.912	106.276	90.2631	114.175	100.73
Atp5k	131.438	132.09	105.732	64.3165	40.3734	53.9108	109.015	103.385	140.704	91.6612	90.2416	78.2299
Ptges3	94.1805	121.26	108.506	92.3374	103.244	85.0196	71.6659	104.952	102.309	90.5235	80.6692	86.4061
Dap	87.5944	92.3543	100.928	113.898	88.3499	111.202	78.4421	83.1919	106.455	87.8511	87.8327	101.817
Dynlrb1	101.386	90.4029	96.0458	112.575	88.2863	98.9643	126.526	79.9637	92.1711	80.5139	91.2872	81.5917
Klf6	92.1827	72.888	81.1759	61.6332	72.302	151.026	75.3641	106.656	97.598	118.866	103.844	106.024
Asna1	91.4356	107.896	87.2601	85.2592	77.6921	73.4363	73.4471	106.647	132.223	98.7555	98.2739	106.874
9530068E07Rik	98.2429	99.8422	103.871	94.6408	90.3793	101.672	90.9678	97.7401	85.481	90.671	96.8104	87.7389
Ier2	118.813	96.9626	93.4252	121.957	105.598	146.822	52.3179	77.4135	78.2472	92.0367	71.4905	81.7254
Mdh2	96.5696	113.678	93.2217	92.9927	85.7462	81.8134	82.5194	97.7464	111.636	95.8391	90.1973	93.7923
Plin2	39.4044	62.6339	44.9459	39.7476	38.1959	30.5572	150.37	161.959	163.763	153.954	120.061	128.899
Psmb3	90.1811	107.083	95.0502	78.1018	72.3901	59.2161	95.0385	115.718	134.329	95.0953	93.8373	98.1299
Chmp4b	81.3325	79.8514	69.7476	79.4093	71.5533	73.8515	142.284	98.3621	115.158	109.131	110.324	101.635
Gnai2	88.4211	91.3093	88.0997	87.6082	78.0415	84.9386	158.846	87.0039	99.9655	85.609	92.3117	90.2527
Mtpn	86.5429	91.7234	94.0676	73.7055	91.7175	92.046	98.1736	119.161	115.46	95.8846	78.5638	93.1118
Mcl1	77.2248	76.4593	76.0335	95.1101	93.6729	116.524	120.46	90.1469	92.4551	94.3757	100.337	94.1133
Tcp1	91.7342	106.947	101.539	87.1027	100.364	86.1117	68.1714	106.705	114.92	88.8019	83.1042	90.8408
Cdc20	81.5689	103.316	86.1848	77.9554	78.4096	71.1419	61.1002	111.565	131.614	106.962	98.9887	117.089
Eno1b	107.86	117.784	99.6795	116.632	91.8185	121.932	42.5651	76.8003	99.4576	90.8689	73.3737	86.0823
Dstn	91.7644	101.048	115.221	96.9555	96.915	100.869	99.997	87.0303	93.7281	87.6265	71.1196	79.38
Nudt4	95.3482	94.0962	103.97	103.991	113.044	131.138	90.8335	79.2497	80.8988	74.7179	74.85	76.0397
Gm10177	162.191	165.759	152.065	64.5507	58.1203	62.6073	75.4829	102.397	135.059	45.0885	42.8179	51.8544
Hspa4	102.066	108.804	97.6671	81.3755	93.1137	83.0941	70.5403	106.528	105.317	92.7768	76.8929	94.5568
Ndufa4	98.0476	112.806	110.592	80.0534	70.0029	65.8305	102.78	111.284	108.292	84.815	91.3843	76.2487
Fam129b	74.2412	86.0489	72.9921	76.9974	78.5644	81.6761	95.3938	107.281	111.778	106.035	93.6775	126.783
Hnrnpm	102.104	101.337	100.214	98.9367	103.396	110.168	68.2424	85.7532	86.1359	83.7587	79.1973	88.3255
Hnrnpf	121.181	130.611	113.773	92.3877	104.555	90.2948	75.3442	91.8381	87.6337	63.3241	59.3587	75.3972
Mrpl34	113.174	111.061	109.313	121.097	94.9971	92.3409	62.2682	73.5576	97.4073	67.5103	79.0136	80.8676
Gnb2	90.1782	97.7607	93.9276	95.0494	84.7167	83.9868	101.688	85.2834	98.963	90.2355	85.8617	94.7024
Polr2d	90.9359	95.4721	94.0645	109.955	101.239	103.795	62.1287	85.3712	106.242	83.8206	78.2753	88.8778
Nap1l1	91.9971	102.579	99.9986	87.7475	101.307	87.4966	68.1409	99.7806	94.4129	92.7974	80.0816	91.8249
Vcp-rs	69.0261	95.0418	81.0652	64.5181	83.5166	76.4706	103.698	103.143	104.884	112.489	95.8515	108.14
Gm5805	164.104	178.677	210.48	40.7614	58.0387	34.2274	54.3058	170.937	123.523	17.7063	14.3194	30.5999
Mta2	93.4257	107.259	95.0069	93.4193	98.228	98.1428	64.2776	89.7304	93.4182	86.2294	81.9122	93.13
Fkbp1a	85.7446	97.1379	91.5847	77.7828	84.6802	80.8136	114.843	90.4213	100.804	89.8423	84.3024	96.1022
Hnrnph1	80.7906	79.8774	95.8548	106.033	109.526	110.717	64.3797	81.7196	79.9607	96.7547	92.9975	94.4477
Ssrp1	103.287	100.916	92.7345	89.1342	95.5121	90.1459	60.5856	99.0885	101.254	88.1546	78.443	93.294
Acly	106.398	105.644	106.541	74.4433	97.3493	100.286	72.057	91.6369	94.8098	84.1629	72.7809	86.0462
Atp2a2	83.7228	90.4695	77.1559	66.1432	79.7328	81.336	101.49	116.637	96.8812	100.919	98.0657	97.5048
Plaur	43.3138	63.6053	46.3277	49.8301	47.1168	45.0997	97.3289	155.687	116.432	153.058	133.72	138.058
Hmgb2	94.6511	102.04	110.865	84.7027	96.2109	78.2639	48.0927	93.5714	101.484	91.2307	85.8592	99.104
Ddx21	77.6319	97.1878	80.6451	62.2651	90.8073	76.9327	72.4936	120.542	115.496	100.541	87.8546	103.326
Fosl1	51.3817	79.3057	52.0668	69.9007	61.0176	89.5981	76.4253	126.35	120.214	130.172	99.9299	128.629
Polr2m	97.059	102.034	100.129	80.1922	95.8575	86.8535	79.8072	97.3821	102.95	84.3446	75.5921	82.5635
Cnn3	94.3922	112.591	112.863	85.4892	84.1185	84.6651	102.874	82.6715	93.8218	80.704	76.0505	73.4795
Cct4	96.0625	107.745	101.376	79.4599	87.6347	76.0537	65.0776	108.888	107.45	89.3835	79.9164	84.4725
Ddx17	112.978	109.481	103.181	97.277	120.109	105.302	63.2006	72.0295	74.4443	73.0582	71.4389	80.5901
Cnih1	74.7107	76.9707	74.1272	78.2708	77.3294	65.5611	83.5547	113.27	107.221	120.349	107.915	103.568
Slc3a2	123.188	90.5368	74.4831	115.515	97.2282	126.014	76.397	76.5563	74.1096	77.2096	78.187	71.6798
Sumo2	91.2412	129.768	118.018	126.735	117.112	93.5154	66.6756	104.287	31.9624	31.6967	52.8583	114.71
Vcp	84.2959	93.9168	98.843	75.3552	76.7203	76.807	87.6774	109.922	112.512	87.0512	85.8253	89.5288
Eif1a	98.4975	106.91	107.614	85.8182	115.759	98.5316	72.3251	94.609	82.1288	73.3966	63.7659	76.7158
Ppp2r1a	87.3803	94.4869	90.0282	88.6822	90.1067	93.0168	77.2385	88.5741	102.412	86.0576	84.6357	92.4218
Gars	109.24	107.263	102.73	104.025	101.788	113.285	75.4157	75.7387	82.9	72.7666	61.8235	68.0486
Strap	82.5783	98.8484	88.7757	78.3895	82.7826	76.2079	77.429	103.992	105.476	98.1833	90.5667	90.8142
Ruvbl1	95.6038	137.129	103.107	82.4979	94.4852	74.75	56.8673	88.7145	101.662	80.4339	70.1997	87.728
E2f4	115.244	128.607	100.457	104.527	101.495	93.7602	56.5205	74.5233	85.379	71.7888	62.71	77.8607
Ywhah	98.7621	107.83	100.496	89.6252	88.5933	81.5196	77.1906	86.3545	94.7268	85.6889	75.6544	83.3704
Lmnb1	91.5392	91.3523	90.0183	88.223	88.6262	90.0205	50.288	96.0458	99.8835	99.607	84.4335	99.4159
Arl3	116.854	133.003	128.588	103.267	95.9207	80.4541	47.4916	78.6798	95.3613	62.2988	60.5263	66.3849
Srsf7	95.3286	118.898	102.949	103.234	104.057	80.857	59.3677	78.3412	82.9911	80.6355	74.3417	87.5979
Gm28438	106.529	73.4345	102.743	86.739	85.1648	94.2768	99.4819	106.302	55.1793	82.0713	90.1106	86.5236
Uqcrh	96.326	107.978	98.3404	84.9771	62.4059	63.3171	100.045	98.5435	109.401	82.3494	88.5222	73.0793
Hmox1	43.1782	37.6564	33.1741	33.5305	20.2994	28.3998	398.576	86.9374	96.4729	121.974	106.098	58.0876
Cyb5b	88.3082	108.938	98.5109	63.9252	93.1251	72.0429	63.8374	102.625	100.192	95.6342	80.098	94.997
Gas6	2.16903	1.35294	1.02794	1.63761	1.46841	0.894228	620.272	53.1183	50.0576	65.2641	186.53	71.2112
Vasp	105.719	95.3871	93.0335	107.407	111.937	129.945	66.8543	65.6872	70.7319	70.8338	62.7749	74.2656
Ndufc2	101.958	88.3197	95.5663	101.513	87.8604	84.3859	93.0956	84.5403	90.5208	69.8975	85.9106	69.7281
Rab1b	93.4868	101.417	80.4076	89.0732	88.0655	81.5167	108.4	79.1508	95.3215	74.5597	77.4346	83.9169
Srsf1	86.917	98.4175	94.4827	97.3386	105.968	88.2467	56.7052	88.7062	79.0636	91.0109	75.9803	89.6403
Rap1b	63.5645	71.1878	76.7312	53.2255	60.8029	59.1547	149.822	121.493	125.358	98.4658	83.351	87.97
Timm8b	114.801	121.269	98.9923	89.3404	70.6366	70.5981	76.2018	88.5559	105.28	69.074	73.6253	71.0954
Eif3g	108.584	110.927	93.2326	102.502	80.2869	89.9798	59.4361	81.5101	94.6537	76.8764	68.3572	82.0103
Crtap	66.0582	68.0899	67.4343	87.2451	73.0627	83.2897	139.433	79.501	82.185	93.3454	109.406	94.4936
Fkbp10	75.3211	88.7995	82.4776	76.8283	70.0759	76.2733	124.698	84.8504	84.5298	88.4642	100.331	90.6353
Tmbim6	78.3611	82.4968	80.1359	82.0216	69.8414	79.919	115.18	84.1789	87.3128	89.4881	101.647	86.758
Myh9	75.1968	77.6766	84.6952	83.1676	85.0273	116.445	99.1493	76.3372	82.349	85.5537	75.0512	96.0679
Dynll2	94.3132	97.9782	80.7968	74.7754	69.1799	66.1021	74.0183	101.299	107.009	84.4688	82.6853	103.876
Gm10282	107.893	121.085	107.104	79.8648	86.4293	74.2836	67.9412	86.8898	109.257	62.8933	60.6965	71.5256
Gm10557	98.9645	111.554	124.014	80.1933	109.751	105.418	44.5204	75.8323	79.2082	67.3946	60.1731	77.6084
Sae1	92.4023	104.465	87.6091	80.4331	80.2133	70.8904	68.11	92.1054	103.767	89.0751	73.6716	91.3018
Chchd1	107.433	107.331	112.247	93.8473	88.8587	68.4927	61.7906	85.6226	106.315	60.6557	67.7651	69.6252
Col5a1	53.4897	43.6205	52.9941	50.915	55.0351	69.8242	288.512	67.024	63.4628	88.5808	128.127	68.3356
Snrpf	118.942	122.53	109.175	74.8479	72.1487	49.2218	59.9013	105	114.518	58.6419	61.0061	83.6936
Nedd4	100.058	93.6052	96.0295	76.652	97.6941	105.78	89.3994	82.9987	80.4883	66.2434	67.232	71.7788
mt-Co2	89.041	94.9583	91.9867	97.5439	65.2383	74.7006	130.388	94.8091	73.099	58.6168	92.9286	60.6898
Txnl1	88.6905	99.5766	98.9337	81.9395	79.3713	81.3684	58.5699	90.7105	99.3299	84.6824	74.7496	85.018
Cox14	100.443	93.9229	92.4185	103.183	78.1574	77.0528	91.6792	69.2438	91.8465	71.9766	74.4887	78.0252
Psma4	89.6629	100.618	92.3165	80.5433	75.9167	70.0853	82.4112	94.5411	100.547	82.9762	76.2416	76.181
Gcsh	80.8527	116.334	82.6804	68.0932	74.7451	61.7242	54.5564	102.159	124.073	87.7336	81.3889	86.1919
Atp5mpl	121.932	122.072	123.391	72.7284	52.8068	55.5582	76.394	88.683	115.524	62.9815	62.7702	63.429
Gar1	92.7348	113.971	85.9142	77.9514	78.8737	71.0866	54.7131	86.8103	98.4574	96.0524	71.4723	87.3696
Gm26917	24.836	25.8719	23.6034	36.5391	21.8502	32.1686	99.9843	100.653	89.158	212.37	164.814	183.424
Abcf2	84.2663	103.069	78.1646	69.1855	78.903	67.6054	69.0215	98.0945	101.128	87.7856	81.7173	95.808
Arl6ip5	60.1726	57.1855	53.9258	75.9363	60.0589	63.7962	109.709	104.679	104.449	114.094	111.602	97.8712
Lyar	68.8706	99.9117	89.864	75.2201	70.8345	63.4866	51.569	110.074	111.119	93.1219	82.0923	96.036
Selenoh	108.188	127.726	92.4785	78.7803	73.5575	61.0922	46.7536	93.9851	100.793	82.3417	70.5065	74.7732
Ganab	85.0182	78.5222	82.3934	85.3215	87.6337	88.1869	79.5322	87.4252	83.7541	79.3157	87.6196	84.9193
Sf3b4	82.6702	83.5718	70.1575	96.0121	87.496	89.3429	55.3464	91.0893	96.417	83.3366	77.5362	94.4129
Pdia4	75.9775	85.7622	92.2438	71.6285	70.6871	70.4016	122.135	92.3548	82.4574	81.881	81.5103	79.4563
Pabpc4	92.2395	89.8848	78.2369	84.3061	96.5587	90.755	62.2949	84.1467	84.6048	81.6002	73.6263	87.3304
Trim28	86.2498	84.921	81.9032	87.4583	85.7092	85.8134	63.6012	79.5496	92.685	86.1582	78.6027	92.4652
Fasn	91.6217	102.06	92.0891	66.2345	88.9241	90.4623	52.5957	88.8432	93.4611	75.7869	72.248	89.8489
Ckap4	65.4113	69.4926	75.8974	73.1345	67.1702	75.5687	160.815	82.7686	76.3642	93.1486	81.7291	82.4869
Trp53	78.8082	99.0488	79.8457	79.19	76.1605	71.5092	56.0645	95.0263	111.649	83.8621	76.4129	90.6747
Sdhd	85.0777	94.8581	76.8808	79.5365	74.5995	68.253	99.6247	81.9051	90.1492	83.3348	82.0533	81.3296
Itm2c	62.7659	68.9534	70.0041	67.6463	58.468	71.323	147.747	88.0091	80.8056	88.4698	108.077	83.4036
Lgals3	61.3944	61.3454	44.6714	59.683	37.3132	52.9155	103.852	113.199	137.988	106.705	114.605	101.304
Sdc1	49.0568	80.2612	70.5359	58.0819	59.7602	59.056	76.9076	107.99	96.6204	112.912	107.286	115.787
Gm10221	103.737	93.3233	85.1403	74.0656	54.488	80.0054	94.4012	84.588	97.8479	78.0312	78.1683	69.0259
Rbm17	79.8095	87.4821	81.3409	89.8336	85.13	84.0816	59.3799	83.2896	87.1407	87.8622	76.5497	90.1159
Pfdn1	90.0588	103.341	89.8736	75.0991	69.4802	64.5256	66.6162	99.2921	106.523	72.5549	75.8659	78.476
Krtcap2	119.43	91.8934	83.0617	100.994	70.3865	86.6037	69.8115	82.7682	81.8156	63.0776	67.9976	73.5397
Pfdn6	83.85	100.54	91.5755	84.8609	81.68	66.6073	60.9713	88.0272	99.8259	74.1686	69.0704	89.5594
Phb	84.7425	102.591	80.4486	85.4226	78.6395	71.1572	61.9752	86.583	96.9109	77.3438	76.4488	84.4249
Axl	94.6004	109.645	96.4483	86.6656	98.325	99.8114	59.5728	70.9129	71.6321	62.3232	67.4748	68.4588
Snrpe	107.674	125.949	117.003	77.8445	64.1257	59.2873	55.9569	95.848	98.6367	70.3769	60.6065	49.6888
Mbd3	94.7074	106.932	83.2788	92.9501	87.4484	75.1375	77.6187	64.0725	79.6325	69.023	71.0458	77.6981
Arpc5	59.9534	74.3851	74.7501	67.5365	67.2789	65.4216	152.214	80.8743	88.119	87.6181	79.5682	78.7362
Ezr	45.8093	65.8457	57.992	53.8442	56.1427	58.0185	60.0453	112.799	120.508	110.301	114.919	119.784
Ywhaq	89.2105	90.9183	87.7534	71.3388	78.7135	66.211	67.0921	98.9871	102.36	73.4589	69.3756	79.8714
Csnk1d	88.8319	94.9683	87.944	85.1601	81.9416	82.9822	59.1843	81.5587	85.625	74.6279	71.9374	78.7701
Nenf	91.9128	110.397	92.5622	90.0896	66.8126	76.4616	102.966	61.4298	83.0051	60.5936	75.4627	60.1771
Arf6	83.7289	80.6517	77.1758	74.8165	92.7558	115.818	69.8723	65.8408	68.6562	81.1143	70.3285	89.7924
Mtch1	97.1875	92.7827	81.8663	101.811	89.9702	102.485	87.2731	52.8328	65.4457	62.2963	68.4662	66.5783
Eif4ebp1	116.423	88.6069	77.6588	118.248	83.6357	110.086	64.5226	55.9334	62.8238	59.3816	67.2839	62.7692
Rrp1	89.8148	92.9092	84.1059	91.2298	75.8472	83.5744	61.7476	76.0242	86.7126	73.7304	70.4602	80.7621
Amfr	75.905	87.4815	81.2213	71.6982	77.5397	80.0947	67.8165	90.5459	85.8154	82.2703	84.5373	81.2639
Cyr61	49.6006	63.2832	53.4188	74.0458	45.8927	138.611	146.168	68.1027	59.2354	113.946	65.7125	87.2036
Tmem97	80.9107	106.254	82.1634	73.0767	64.7461	68.7691	66.758	88.865	85.7167	84.0589	82.6636	81.1481
Eif6	78.8095	104.011	77.4837	66.7627	68.849	69.8643	72.5608	83.5063	98.1392	81.8886	74.8506	87.5694
Eif3f	93.6153	90.946	80.4512	94.9529	76.6618	82.5176	72.5401	76.7181	91.1423	63.7378	72.5556	68.2957
Myc	82.4629	95.3404	68.3799	81.1621	93.7827	226.675	40.8428	59.6701	54.1567	58.5382	46.3213	56.7673
Vegfa	109.67	60.2356	97.4057	137.008	100.735	218.145	31.2998	33.1618	28.3547	48.5521	42.4788	54.7303
Sh3bgrl3	77.0774	81.7119	61.7491	84.9631	68.0908	66.7452	112.939	78.4211	93.0224	81.1005	80.0962	75.2671
Krt8	89.8721	115.195	103.716	88.4071	94.1672	82.767	38.4491	76.4382	82.9852	59.6233	56.8698	71.2643
Naa50	66.9908	73.0489	77.564	58.9145	78.4374	74.1319	68.0458	103.338	97.7428	89.4135	77.0048	93.5569
Nolc1	68.1497	95.7796	73.4208	65.3606	72.0455	62.2863	54.2971	102.558	101.578	91.7052	74.7347	93.6321
Gm10335	112.187	108.503	114.17	86.5472	68.3075	65.1172	58.7484	79.4833	86.1396	43.4853	61.2419	65.5936
Romo1	118.598	125.26	90.3063	61.8394	40.5853	49.4131	88.5675	85.4884	102.987	59.2256	61.5751	63.777
Srp14	76.5874	85.902	79.1969	71.3515	57.6006	57.153	110.209	85.9801	99.9399	75.0625	72.7748	74.1465
mt-Atp6	95.8446	131.052	151.024	35.7731	32.3185	23.1697	115.196	115.999	99.9776	38.0861	73.3976	33.8814
C1qc	21.8091	26.8636	16.3973	28.8334	16.0992	11.7701	266.64	109.975	115.693	104.647	136.247	90.7131
Rpl6l	83.7569	103.595	74.7101	90.0057	68.3513	75.601	65.6265	73.7857	91.7965	80.2545	66.2766	71.3469
Cox7a2l	91.0674	87.1592	88.2453	90.2485	68.31	85.369	75.8076	73.3881	81.8626	71.8877	67.3063	63.2159
Shmt2	122.319	112.553	92.5765	115.544	116.203	112.569	33.2777	48.177	54.4419	45.4298	41.373	48.0549
Fam120a	81.3034	80.7333	78.5331	77.4348	86.9253	90.4033	72.507	78.8529	75.6012	71.6379	68.9794	79.3051
Vars	85.226	89.1233	81.0273	94.0811	85.5356	98.902	42.0767	62.9362	80.4218	70.9024	70.407	81.2204
G3bp1	79.2075	82.4658	76.6198	81.4258	86.3421	80.1214	56.1069	79.186	84.3983	79.5866	69.7686	85.4813
Rpl28-ps1	93.8468	89.2158	91.946	101.094	72.1668	78.2888	62.8133	66.6498	91.4245	59.4429	66.0197	64.6399
Psmc3	74.7491	99.4051	80.4635	67.3525	67.8544	59.1036	78.5141	84.3387	93.5756	76.8754	76.2704	78.0677
Bgn	12.1245	13.8076	10.6885	12.218	8.14642	3.17547	419.528	93.1468	70.67	82.2139	142.136	68.668
Eif3l	88.9828	96.777	79.5731	64.3974	67.0729	67.7318	63.2406	89.8072	99.8263	76.1218	67.8045	74.4568
Gm10076	150.401	121.123	173.097	46.0992	53.7326	48.3587	45.2548	119.003	78.8828	24.9147	39.8774	35.0396
Mmp14	64.3636	57.712	70.7632	69.3742	73.6891	102.408	106.425	66.447	70.9936	80.3827	98.6993	74.3164
Ap1s1	76.8405	90.7419	81.3749	74.6887	71.3686	63.2598	79.5421	75.0838	86.3806	80.764	77.7648	77.6306
Timm23	82.9312	97.2442	56.6401	61.8766	58.2878	50.9344	66.8245	106.061	84.2055	90.1985	85.577	94.5621
mt-Tc	28.4708	24.8723	20.2833	28.0986	15.006	20.7136	298.094	92.6118	114.526	74.5738	170.727	46.8139
Nudcd2	74.4784	88.2057	94.4191	77.2574	82.4261	68.2217	60.281	81.2263	87.0119	75.4142	69.4035	73.5138
Eif5	65.7692	83.4023	83.4234	60.4531	77.5635	72.0047	69.2712	96.0858	95.644	80.3175	68.7993	76.0445
Raly	86.7448	87.0484	82.9041	83.3867	73.5412	68.5901	63.2138	78.4604	88.3062	71.1601	65.3149	79.0958
Psme3	91.2681	101.682	84.9677	69.2316	84.6136	77.0122	58.1913	78.5848	80.1603	66.5723	60.6259	74.7934
Nop56	79.0239	89.9079	75.9539	82.2186	82.1373	77.1125	50.7684	80.6662	78.1056	84.7405	67.2862	79.4136
Ndufs5	91.3831	80.3606	76.4101	81.9922	64.2992	59.0819	100.24	79.9415	82.1631	63.8544	76.7999	69.4201
Slc25a3	75.0135	82.3447	70.7052	72.5171	67.4542	64.5265	87.2806	82.4214	87.0731	78.2597	81.6169	75.254
Timm13	87.6772	98.0232	66.398	75.4111	62.2461	59.4552	74.4674	71.6306	91.3984	79.2621	80.3759	77.6773
Ubqln1	78.8111	80.3646	79.5257	66.3977	73.0424	73.6658	57.9083	90.6096	93.0468	77.6938	68.7881	80.0784
Pes1	84.6548	93.3154	77.1823	67.6818	67.5041	67.153	56.6865	88.6287	92.1329	76.1865	67.167	81.3101
Tma7	72.5098	78.3943	75.9355	71.642	67.3708	57.3396	81.61	91.9245	96.1607	75.0788	79.1722	71.5793
Scpep1	67.891	70.2449	79.1601	76.9796	75.6194	88.2278	79.94	78.8945	76.6568	67.6176	78.2862	77.9475
Cct7	84.5637	96.1982	79.7583	70.8454	71.0872	62.0804	55.8189	87.8178	95.774	73.6108	63.4029	74.8321
Dek	71.9076	76.2802	85.9816	57.3264	82.5074	73.8275	51.3463	95.3891	84.6629	76.3809	72.8976	84.0843
Tpm1	63.3459	79.6189	68.4271	56.2708	61.2498	65.9042	112.557	70.4303	77.9726	81.1237	100.083	75.3314
Naca	91.838	104.083	94.2902	82.0474	67.2799	66.0278	58.6984	79.1801	83.9162	62.7053	60.8076	60.6651
Nop10	88.5565	100.507	89.0647	88.5523	73.9748	72.2174	50.3114	67.6091	80.5277	69.0152	66.7468	59.5403
Tomm22	70.0292	87.7957	72.0592	71.659	64.0537	58.1354	54.2071	87.161	95.9405	81.1944	76.0546	83.7612
Coro1b	94.1074	88.2148	79.8715	98.493	81.0255	82.2736	79.2019	57.7959	65.4091	54.9056	59.4412	61.1371
Atp1b3	63.2943	75.5851	69.3385	66.1592	58.7533	53.2904	96.4599	89.9392	83.3885	84.7932	85.8425	74.699
Ppp2cb	59.932	73.4553	66.6438	67.5398	74.8736	70.1851	68.1054	76.8382	81.2228	90.1621	82.291	89.8643
Rtraf	75.8879	76.6975	78.9549	70.6255	61.7036	62.3718	60.9365	88.09	96.1169	82.4794	72.3883	74.3245
Snrpd2	80.4937	96.8974	81.8818	78.677	63.492	64.2948	52.9367	76.3797	93.2038	69.6872	66.0838	73.7614
Psat1	109.442	97.5398	86.1025	94.2134	105.065	100.4	36.9844	57.6931	57.3464	50.0759	46.1028	53.782
Gm13835	62.8509	81.5593	83.4404	62.6372	57.1106	52.3056	89.698	93.481	96.5329	73.1439	76.0902	64.9662
Fxr2	76.6486	84.04	71.7586	78.2186	76.134	78.3799	50.8738	70.7956	74.4709	79.4286	69.5687	83.1142
Clpp	89.4754	106.888	74.2903	77.1619	69.1039	66.7899	50.6456	68.3041	83.7801	69.2292	63.0292	71.145
Ddx39b	70.9134	78.5419	69.2975	81.8891	69.305	68.0446	63.8848	70.1697	79.9825	82.4339	74.8008	80.4222
Ndufs2	85.9229	86.7508	84.2239	80.5419	69.866	72.7729	85.2203	60.8809	71.2653	58.1232	74.7978	57.8059
Cox5b	79.1566	84.0266	71.3342	68.8123	55.1609	60.7311	79.7404	80.2219	87.6729	73.6662	75.5534	71.5639
Snora57	69.457	77.6418	61.7438	95.687	61.7141	51.1891	43.6124	87.3197	79.4463	90.4261	80.8204	86.5363
Nsun2	71.923	95.5126	81.6809	66.7445	67.6916	63.0686	52.771	87.0711	90.852	71.0433	62.3575	73.0356
Carhsp1	71.7231	63.5261	62.5014	71.318	64.0514	63.4997	77.2431	87.3808	87.3949	80.1472	73.353	81.5166
Srp68	91.0277	80.0893	77.386	83.3717	88.4134	92.3011	47.8007	67.6566	71.313	59.5855	57.0668	65.8568
Rpl7l1	71.5227	81.8671	68.9792	69.5349	78.3377	61.9822	55.9906	83.697	87.4385	76.4891	68.3331	77.6101
Hnrnpu	74.2784	73.6128	78.1561	78.5216	87.526	83.6338	59.4847	71.6485	66.6926	71.2312	65.666	71.1186
Mlec	88.2871	78.2481	79.3079	69.8348	83.7103	75.7759	80.8575	71.8773	66.4115	59.012	63.3929	64.4019
Mcrip1	97.0403	96.7186	88.6685	100.931	79.5719	94.4189	59.8852	44.7269	63.7648	48.7882	49.7165	56.6368
Txndc17	75.8041	80.0121	76.8878	68.2515	63.583	53.5635	78.986	89.2103	92.1479	70.8399	68.3029	63.1207
Phb2	70.741	88.6866	70.4464	79.8859	68.2228	67.5949	53.901	74.293	86.501	72.9872	71.275	75.7296
Actr3	72.9651	83.5141	77.5094	63.7451	69.2322	66.741	81.2417	81.4179	81.296	72.7368	58.9451	70.7965
Srsf9	67.5372	67.8939	65.0706	78.7372	81.4848	78.8444	58.4969	65.2213	68.9976	86.8839	75.1935	85.4385
Hnrnpul2	87.3112	77.7782	84.4502	82.9339	84.8875	90.1887	57.804	62.6864	67.314	58.547	58.8241	66.7791
Cbfb	69.1153	72.7543	84.4799	64.1059	82.7862	80.0747	56.0357	75.1418	75.3622	73.6406	66.8177	78.5604
Tecr	86.3939	79.9931	86.0978	94.0872	80.8633	89.8502	52.4893	50.9597	58.8784	58.4822	75.3231	65.3689
Ndufa13	93.9227	78.9073	75.6052	92.0447	68.9207	75.0391	71.8868	62.5873	69.7311	59.3247	67.069	63.7367
Bin1	60.8138	59.2957	59.0117	55.3029	50.6447	51.9192	100.148	83.6977	86.1449	98.5327	86.8302	85.1511
Rac1	68.936	71.8187	65.1045	76.6742	75.2516	75.3712	79.2914	73.4268	81.0595	71.4153	67.424	71.0713
Rbm3	70.207	91.6992	79.1173	69.4479	72.3908	67.1351	74.5743	72.2026	81.7336	63.9539	66.4192	65.9682
Ndufs6	107.149	108.402	89.8343	70.309	58.0858	56.2012	62.0638	67.4832	81.4297	58.7506	54.9533	58.4913
Rars	87.6086	78.2983	69.5459	86.3717	85.1923	88.5493	47.5861	71.5401	68.2365	66.3692	57.2297	66.1831
Mcm4	72.6985	81.9641	79.7573	62.7814	68.0993	63.9299	39.3929	89.7121	89.8753	74.871	67.0103	81.7563
Gm10052	80.7702	101.8	84.2144	84.7786	85.7429	94.2252	37.7554	61.0025	69.4635	61.6962	50.1402	58.1398
Capzb	64.6483	68.2039	67.5199	67.9425	64.1786	63.1438	108.494	68.9947	86.3876	66.9356	71.1317	71.8433
Crip2	85.3621	84.516	66.1905	72.9907	60.0552	60.6802	71.6439	64.9247	73.3828	77.9075	72.5681	77.3272
Actn4	58.9471	65.5967	54.8795	42.0584	53.298	51.254	100.333	88.6356	96.1447	83.4809	81.8058	87.0938
Nt5dc2	55.9641	83.6662	67.4319	53.2608	55.0453	45.8717	63.2121	78.3111	98.3487	83.8831	82.8134	94.7645
Ecm1	30.7355	43.0416	35.8323	49.7047	33.1093	35.7907	123.734	86.6385	89.7495	109.463	117.884	106.666
Slc16a1	51.3585	69.3198	55.3375	49.6899	56.7999	58.4166	63.6203	100.551	79.2928	97.8592	91.1943	87.6883
Serping1	11.5288	8.61383	8.01092	9.24533	4.33078	0.783998	427.292	100.102	69.8861	48.4041	108.983	63.852
Spcs1	87.3688	85.0162	83.9182	66.2479	61.6775	66.9105	75.4319	70.0365	73.5195	63.6723	64.4378	61.7286
Abce1	65.8986	81.5134	76.8852	57.2618	73.4148	57.2185	54.4143	91.2853	84.7694	74.8289	64.8874	74.5769
Sod1	89.9583	97.1021	83.2601	69.7722	57.0734	64.036	50.5108	72.8177	83.2245	62.3505	61.3362	64.4078
Inhba	41.2728	45.0511	68.2785	44.6741	41.0471	79.8721	56.547	102.916	71.8066	112.309	82.7885	109.23
Mrpl52	83.2242	84.2248	74.7892	59.7823	44.752	57.1678	80.196	85.7712	91.8874	65.6243	61.2236	66.82
Col4a1	39.6583	36.1788	36.3075	36.5293	35.7305	51.9407	256.961	78.5222	70.1234	65.86	75.2501	70.4381
Cyb5r3	74.9793	78.3355	70.1892	85.3351	72.8679	82.1037	62.006	57.5901	70.7505	60.9119	66.1337	71.8293
Rab1a	72.5496	72.2913	73.5559	57.2918	64.4653	63.8296	98.7564	81.6884	78.3045	63.7886	59.975	61.7844
Psma1	70.8434	76.221	77.0931	67.7478	70.3061	60.4743	56.6815	79.3332	80.7238	70.2514	65.5167	71.2736
Srsf5	52.1349	53.8409	56.3946	78.6626	79.6911	89.3857	73.5334	61.0012	65.7203	79.4584	81.0985	74.2389
Psmc4	70.8274	83.9126	66.6	71.7468	64.6123	59.8592	62.2933	70.4317	77.7606	73.9916	66.2801	76.3755
Scd2	122.838	72.5104	118.8	93.5244	100.59	136.049	36.8763	31.6847	32.3233	28.944	35.9445	33.768
Top2a	76.845	76.7086	88.4851	66.1141	87.2797	70.8601	36.3376	74.0759	71.6704	64.1804	56.7076	74.0628
Serpina3n	3.61484	0.503712	0.733194	0.122523	0.0799741	0	492.601	55.9004	61.9587	28.5619	160.056	39.1623
Serpinf1	34.7907	33.6108	39.4526	46.5252	28.8522	35.9546	213.106	76.6716	74.3378	68.7816	111.43	78.2896
Selenot	72.204	71.3131	75.0084	56.9045	73.9501	70.1254	68.6928	78.5776	71.6831	69.9965	69.8596	63.0759
Rrs1	68.4359	83.9488	63.8031	74.4379	80.0078	74.4293	45.3659	67.1668	65.2587	76.1212	64.2742	77.8415
Psmd8	59.5515	68.0542	58.6994	55.8386	51.6204	57.4841	69.8395	81.0833	98.0067	83.9388	76.4792	80.1389
Sfpq	69.8905	71.1589	69.5188	73.6587	80.3929	81.9667	59.1065	66.9887	65.6826	68.9438	62.3412	70.0389
Lars	94.7821	75.1251	70.0384	91.9579	96.7312	100.467	39.3854	56.4015	57.3702	50.397	49.6325	54.8486
Ndufb1-ps	101.139	104.123	79.6587	58.7072	40.4196	48.8602	47.6917	77.0453	102.075	63.6476	58.3861	54.5885
Atf5	152.462	67.2387	61.5921	152.413	123.241	137.133	38.8638	18.2555	21.295	21.7267	18.1791	23.5793
Jun	62.8576	50.9269	50.5022	70.8808	63.0452	123.284	51.9047	63.3974	58.9755	83.6726	81.3044	73.6495
Utp4	62.6496	84.4014	64.9676	53.0909	70.0891	58.5304	49.5647	84.8991	88.099	73.0094	64.4322	78.6862
Cd164	55.9377	54.1163	67.1528	52.9856	61.3419	70.9181	88.0248	85.9	74.6165	73.8478	78.5788	68.5401
Rbm8a	73.4886	78.7851	74.3531	76.7051	63.9729	60.3464	45.0952	71.8294	80.0241	71.3507	65.2976	70.1863
Psma2	73.1575	86.7936	83.0993	60.6571	56.7	50.2162	55.6766	85.3148	94.2071	62.0171	57.7532	65.3556
Eif4a2	69.1405	54.4525	71.7359	72.8941	76.7816	65.4245	57.2735	68.8459	61.2038	80.1868	74.1631	78.3548
Plpp2	64.8233	87.5041	63.7996	69.6178	70.1583	56.7213	48.7429	69.1589	74.2368	71.284	76.7202	75.9865
Acta2	15.2054	23.6573	11.0461	12.3769	11.3072	3.55015	345.027	35.9215	66.6796	165.875	69.9191	65.4755
Slc25a39	77.1049	75.4669	59.4926	79.4936	62.0896	69.8181	58.1228	66.8944	77.2818	68.405	62.9425	67.663
Serp1	69.2783	74.442	71.8119	59.2775	74.7113	65.8446	83.5727	69.5376	71.6064	62.618	55.1906	66.7265
Snx2	49.4738	56.2141	59.3609	49.3923	53.0268	52.5763	159.584	73.5689	79.5775	64.7799	61.1719	64.6136
Cyc1	80.6167	87.9975	66.4729	70.9704	63.1197	58.5226	61.0265	68.4288	68.9097	64.75	66.3692	65.5895
Ube2d2a	69.9572	70.8504	71.2611	64.062	70.2901	65.1293	56.5897	76.6407	78.2247	66.8389	59.7628	72.5134
Cttn	66.6841	77.3924	71.8946	68.5003	71.311	77.2362	63.9144	63.2124	68.0384	64.5365	62.2922	65.4311
Ubald2	85.3534	59.6123	66.0688	106.388	67.8798	81.8369	40.9977	53.5394	67.6494	62.8103	59.0294	67.9527
Prnp	61.1639	56.5173	57.6827	62.799	54.2003	66.9058	114.936	71.8534	66.362	62.4537	80.1537	63.8294
Mrpl12	89.6463	115.01	77.9604	65.4227	65.1144	51.0876	37.9999	63.8369	82.9628	55.7712	50.5427	62.7481
Phgdh	103.686	107.457	76.8176	71.3767	84.5916	78.0196	28.81	55.1456	62.6574	49.6739	44.0707	55.5472
Paip2	75.2017	71.2975	84.5413	85.7918	74.3559	81.0422	48.2001	57.8583	71.0072	54.0726	55.3606	58.661
Rer1	72.4806	76.498	70.8142	66.2423	61.0886	60.3851	76.9809	71.3384	69.5409	64.8441	62.0214	62.0866
Vmp1	63.4667	61.1657	71.0901	80.8798	67.0325	85.7385	63.8476	63.4285	55.9327	69.335	70.9366	61.4346
Npc2	45.9981	53.9039	56.9521	48.9296	37.7911	44.1725	108.606	82.4918	91.9862	77.9902	88.1965	76.7856
Tex19.1	88.421	105.96	73.3151	68.5803	82.1218	77.5625	22.1135	61.4472	63.169	59.8513	47.9069	62.7985
Ctxn1	86.2746	87.6317	80.3431	123.557	97.56	86.5715	23.1459	33.4774	48.0448	45.4461	50.6331	49.5052
Cavin1	53.3101	41.5388	42.8866	59.7848	61.5874	62.8539	149.614	63.4875	65.0129	61.4534	78.8397	71.4238
Atp5f1	68.232	71.208	67.4915	57.6414	57.1266	56.1298	66.8263	79.3429	82.7108	71.2526	68.0747	65.7495
Rcn1	64.2417	69.8198	73.32	61.8239	57.88	65.9273	122.457	63.1857	61.1413	56.8073	54.2952	56.8664
Grn	25.1358	32.0848	27.3597	29.8214	19.0218	20.7255	216.491	82.6446	88.8051	81.4088	108.4	75.741
Tnc	64.7174	39.3495	56.8264	71.4105	54.4133	103.92	129.454	49.9965	46.2723	74.1866	71.0784	44.3519
Ppp3r1	66.0702	70.6533	77.155	56.4713	76.1924	73.6734	53.9501	69.5564	68.3926	63.5595	62.5464	66.4918
Pold2	82.1132	85.8592	76.8076	74.3589	72.1731	75.7695	37.7751	52.5945	70.2542	55.2144	56.6265	65.1313
Sec61g	98.1076	105.685	101.787	56.294	46.2463	49.2641	53.7768	75.1762	88.758	41.9029	37.6398	49.9959
Ap2m1	71.203	71.4667	60.7755	62.8228	65.9866	63.8752	95.3854	64.8822	70.9941	55.4227	59.8184	60.5388
Pgrmc1	47.5587	52.2144	55.4775	55.3119	52.237	53.7722	74.0955	80.8777	74.6543	91.9316	84.7322	80.2928
3830403N18Rik	85.0093	81.2218	110.087	66.356	68.9662	67.385	26.4773	72.7379	75.4943	51.46	42.6317	54.6127
Ifi30	47.6613	67.2134	55.7124	42.5345	33.4844	26.0134	102.238	96.0131	72.7137	91.9444	98.9585	67.8171
Hars	66.8654	80.5776	71.8254	57.0809	63.1357	55.615	58.378	74.0628	76.1384	68.1603	63.9208	66.1613
Gm9824	54.4787	89.7353	85.5946	35.311	32.2679	55.4393	52.7708	45.9687	201.607	29.6718	33.991	84.2117
Fkbp6	62.0452	90.7717	72.2823	68.8839	64.2815	57.4173	30.2353	68.3415	82.6925	67.416	60.8173	74.3958
Mlf2	64.9446	74.6023	63.8036	72.2138	69.2132	63.8988	61.8673	56.8237	67.568	64.0969	66.5945	73.8288
Gm6563	56.8568	61.0158	89.3494	73.9648	68.5719	67.778	54.3504	73.4866	73.8382	68.0933	59.7795	52.3
Vat1	47.6142	65.8369	56.7734	45.9725	35.6073	42.0319	106.895	77.7859	89.3908	72.0565	82.2272	76.4808
U2af2	70.9211	85.5309	64.6856	66.7725	69.0018	64.0671	54.1719	63.1244	68.8551	65.6551	58.0095	67.0998
Maz	81.8789	71.9106	67.3966	97.7218	75.7479	82.5341	51.5947	46.4766	50.2336	58.3309	54.3285	59.1278
Lamb1	53.3609	62.7362	59.5132	53.47	59.9268	70.742	71.6515	72.4128	73.8601	71.2562	72.9869	74.7236
Mcm3	60.0688	72.4677	61.6947	61.5143	61.24	54.7306	40.9899	81.7497	82.1058	73.9177	63.6217	82.4415
Ccl2	37.832	22.2146	28.9999	43.296	21.3707	109.57	206.479	72.2293	69.9638	88.104	45.9028	49.9655
Dazap2	67.4446	72.1347	64.2857	65.9541	62.6873	61.1658	73.2352	62.9103	71.784	63.7688	67.9468	62.5161
Cdkn2a	94.595	80.3043	73.997	127.63	82.8619	138.226	14.5098	30.8947	38.6011	36.4276	32.9846	44.3065
Ccdc124	64.9125	74.6579	64.1071	70.6274	60.7969	61.0599	52.5859	64.0825	69.6583	74.2468	65.9958	71.9598
Vdac2	66.2414	74.718	66.4547	63.6769	59.1064	61.5131	60.2028	73.3493	78.4035	66.9676	59.0085	64.892
Hspb8	67.6806	59.0685	57.5178	54.9435	47.9681	55.531	70.8163	76.1846	78.2435	82.5559	71.1492	71.94
Gm48583	52.2523	68.15	62.9665	74.3335	77.7814	68.0959	80.6829	60.8592	74.315	51.28	66.715	53.4584
Gm10131	71.0359	90.0336	79.0029	76.1066	64.2175	58.5876	39.3801	64.6988	83.6818	52.6721	50.012	59.5843
Gtf2f1	68.5283	67.5622	61.2213	72.6602	68.0968	61.5074	54.6175	64.9261	68.1215	66.3816	65.8617	69.3092
Nes	69.4798	60.851	59.6468	72.8916	67.68	92.3419	37.1164	68.7743	57.7972	69.5498	57.3434	75.023
Srpr	63.1856	73.1484	69.2431	58.2101	63.5928	65.6151	75.4396	67.8173	63.3474	62.5024	65.858	60.3224
Gm7964	77.3656	78.3856	82.9982	62.9159	70.9938	60.8894	53.0109	75.0265	67.2864	57.75	47.1335	53.8845
Fam96b	91.9916	76.688	75.0273	85.1183	73.6356	74.1675	43.6638	53.3981	65.6174	46.616	48.3329	52.7519
Dpm3	117.209	117.178	83.6014	60.3095	43.6465	45.0616	46.4634	62.6472	83.1027	39.0544	42.3796	46.201
Ap2s1	60.786	61.6332	49.8217	57.6669	39.2855	39.9743	134.584	66.1621	84.7088	66.0092	66.3817	59.652
Efhd2	40.9685	50.2606	38.2081	48.2372	43.7682	37.7277	121.964	73.0293	87.1725	84.4045	77.8552	81.1871
Prdx4	71.8784	92.2636	90.7335	66.9242	59.1763	67.2134	44.647	60.0098	62.531	53.1487	58.9645	57.0986
Psmb7	76.624	89.4442	77.9064	54.8871	62.7423	50.4852	44.3209	77.5948	83.4214	50.0482	55.5213	60.774
Wwtr1	57.7301	52.887	65.0003	60.6421	68.4122	88.0717	48.3627	71.1616	74.584	64.5594	58.486	73.6511
Mcm7	79.0044	91.0541	78.2458	71.6018	70.0768	65.405	31.5086	61.7906	72.4363	54.6022	47.0267	60.2941
Psmd4	61.5454	71.9648	59.2822	59.8445	54.7087	50.5521	58.4832	76.3737	80.4568	68.7729	69.4116	71.6277
Fam96a	57.7628	56.9695	61.2554	61.5222	55.1109	51.1742	65.0168	79.1511	86.9211	72.6061	67.7106	67.7583
Ube2g2	67.5433	77.4979	61.2211	60.5084	57.3082	55.697	55.7578	70.5454	73.0574	70.2705	65.0345	67.8736
Gm4294	54.9068	67.1065	71.0965	87.5906	75.0058	72.7337	53.0675	54.3259	74.8671	49.4475	61.3609	60.7911
Gm9843	87.987	76.0894	67.1811	63.3266	45.1675	53.1365	52.9549	65.0192	88.3038	65.0692	59.7971	57.644
Ccl7	8.00369	3.68892	4.86853	8.5769	3.64067	7.53809	372.925	81.2513	86.3977	110.397	42.6351	51.7006
Epb41l4aos	84.3141	73.0435	66.5966	87.0402	60.7803	58.4195	38.2486	56.8593	69.7931	63.5329	63.9663	58.7579
Psmc6	68.0171	68.5943	71.6988	57.7153	65.1992	54.4871	45.918	82.6766	78.6719	64.9932	59.9983	63.297
Flna	74.2692	65.232	64.7307	60.6884	71.3532	86.6434	94.2247	49.1344	53.9834	57.2728	49.6149	52.8189
Pdap1	83.3797	92.9649	74.9832	67.6455	60.3303	59.2973	43.7819	68.0134	75.2379	50.1777	47.1422	55.7344
Cox6c	68.2508	79.2789	81.1304	55.6181	47.7414	46.3588	60.8458	84.0802	87.2903	56.2477	58.2869	53.4526
Mylpf	0.780605	8.14087	1.58938	0.158749	0.777149	0.268184	311.312	2.74073	22.8813	64.0503	323.529	40.8715
Rad23b	67.4038	73.3882	69.0777	58.8805	61.7788	70.8229	53.7604	69.87	72.1443	60.4723	55.3152	63.7682
Gm4617	95.8404	78.3589	82.8225	87.3517	50.2015	53.5205	32.6257	57.1579	85.5931	41.6018	50.8016	58.5664
Imp3	77.4573	100.614	83.716	82.6992	66.2767	71.8811	46.7493	45.7389	54.4152	50.3942	49.5297	44.279
Tmem59	62.1214	58.9241	63.8379	64.4927	57.3505	58.0429	75.1648	70.0766	70.5058	58.9062	72.3152	61.8321
Spcs3	54.9001	72.5745	80.7741	59.7317	59.6418	68.4994	52.1436	72.271	65.5541	66.3432	63.3697	57.5695
Rpl39-ps	90.4034	93.4934	105.616	58.8953	36.4385	61.4892	54.6654	64.3814	94.1831	35.8913	38.268	38.9432
Gm12751	30.1719	89.4749	78.3696	18.253	36.6815	76.0993	88.2902	68.2973	85.8231	89.5572	77.5012	34.0075
Rnaseh2c	106.052	83.376	72.9654	79.9795	64.8543	52.6168	32.1196	58.6132	70.9216	50.817	42.5343	57.6089
Clptm1l	63.265	76.282	56.7625	50.6928	56.3672	52.395	80.3511	71.2485	72.6894	64.6391	64.81	62.5038
Gm773	67.6452	85.7322	95.2935	54.6016	66.3043	59.0588	26.3657	82.637	82.4848	48.6145	46.0576	56.5416
Dbi	70.9685	73.1126	69.9107	51.0101	43.0659	44.1839	118.715	68.6113	75.0087	50.6351	57.9472	47.7665
Prpf8	59.3557	66.1454	61.8865	49.4634	60.3983	62.3448	52.8968	77.7892	79.3296	65.4343	64.12	71.7622
Sars	86.8663	70.2557	69.2181	94.7138	78.649	101.65	34.9908	43.5863	50.4265	46.0634	43.4228	50.057
Impdh2	79.1553	89.3607	70.3105	62.8177	65.8049	53.8893	43.1037	68.7509	77.3353	52.3544	49.5217	57.2841
Ube2b	65.5611	58.2194	70.442	66.2153	64.4427	68.2959	54.4444	64.949	65.0504	64.4842	68.5208	59.0227
Gnai3	57.7913	67.2329	69.8738	48.1431	67.2175	60.5945	65.888	77.2368	72.4687	64.7111	56.9875	60.8337
Gm8210	56.8688	96.0698	77.7263	63.6144	64.2495	60.6183	47.9291	58.4542	65.4964	53.241	58.981	63.3502
Selenok	55.7637	57.0918	77.9033	60.1348	52.4326	56.39	76.5705	66.9559	66.2355	63.6952	69.9161	62.431
Rpn2	59.6458	70.5418	62.4876	55.7436	48.4642	50.6489	90.2937	69.8952	68.5792	64.4149	66.185	58.1811
Dnttip2	62.265	69.8002	64.7125	51.2932	65.1653	53.3818	41.1132	90.6007	82.5563	64.4604	52.93	65.557
Hmgn2-ps1	71.3121	80.8037	102.223	42.9032	64.8828	42.0582	75.4108	81.1646	89.9063	32.7054	37.6947	42.5108
Cdc42se1	61.1362	67.0299	67.3155	68.1377	63.8886	71.404	59.9683	57.6771	63.9477	61.158	57.8024	63.0345
Rtcb	69.4481	81.231	66.8627	58.604	58.9148	57.7901	60.1888	65.0028	69.1159	56.4862	55.8843	61.3827
Mmd	53.7698	56.3693	72.1987	61.6269	66.5767	64.0091	38.3544	78.1269	71.1884	68.3205	61.0442	68.2453
Atp5e	78.2108	88.4665	72.3245	55.9011	37.6319	38.2128	85.2846	64.2135	97.4736	47.4601	47.8797	45.8326
Hyou1	54.7547	69.8102	61.3279	54.1568	56.4377	56.5842	51.7627	75.6851	65.5239	67.8768	68.6383	75.6335
Sar1b	51.0833	44.8652	53.7521	52.4245	54.4084	53.2859	81.6472	71.1082	78.4762	63.3218	88.2655	65.1616
Igfbp6	84.8386	74.9926	67.9923	84.7505	75.6555	91.9491	46.492	40.99	44.712	39.4374	63.9165	40.7815
Eif3d	68.5941	81.3185	64.1794	61.3977	54.4352	56.9394	42.85	69.7667	76.0293	64.697	52.725	63.4864
Gng5	84.0296	77.8138	71.7397	65.9122	49.8284	51.6266	59.0335	70.2768	76.0178	47.1016	49.4043	53.4748
Ppm1g	55.9831	78.3807	59.0665	48.1132	54.6147	44.0371	49.6536	81.3619	79.6034	69.1928	65.8443	70.1943
Atp6v1f	67.3288	76.236	59.3542	60.9022	46.0675	45.9771	61.7718	68.6729	77.9551	63.7819	63.4381	64.2734
Ripk3	77.2578	71.6933	65.8481	78.2273	79.5565	81.815	45.0585	50.3904	57.0412	45.6265	46.0361	55.6829
Gipc1	67.6691	73.3279	61.2341	71.5709	64.7601	66.6812	52.4796	56.395	67.6811	54.4383	53.7073	64.1589
Fbln2	34.8259	45.6393	33.9449	30.2379	34.1621	29.0892	164.454	67.9367	65.8353	82.7185	91.4395	73.7968
Ywhab	59.8588	59.7185	56.2596	57.3644	61.1394	57.4339	94.6004	62.2065	64.0698	61.1395	60.7064	59.353
Lbh	114.457	79.2846	80.8011	104.963	111.038	128.289	28.3847	18.6492	21.1621	20.0065	24.0889	22.5743
Cdc16	63.3351	73.182	72.9852	63.0656	69.5446	66.4714	49.363	60.8021	67.3585	55.7831	51.0248	60.498
Tmem258	82.4028	77.0006	65.5025	74.2231	52.324	61.8064	55.4375	55.4669	68.2246	52.5557	54.2337	54.072
Gm10039	54.729	64.9705	46.5918	75.3739	61.7159	65.4166	72.0302	53.3975	69.8862	72.3904	54.4104	62.0805
Zc3h15	57.5655	60.8207	61.4808	59.7686	63.2489	54.8178	53.6966	73.5752	68.3773	69.3207	62.5914	66.4515
Idh2	78.5652	88.9078	83.4382	79.4751	71.2014	75.2528	49.7613	40.5558	51.3825	39.4037	46.5761	46.0215
Rpl7a-ps5	84.7844	71.1623	79.0756	50.29	43.3508	41.571	57.9889	57.9191	88.7227	61.2371	48.5187	65.8792
Tyrobp	35.4636	29.8616	19.8087	21.1687	11.6314	9.30869	222.294	86.927	111.394	64.4222	80.3094	57.4549
Selenof	61.7917	65.6459	70.7474	57.1918	61.4993	56.4239	71.7909	63.3352	72.6754	54.9028	61.012	52.2749
Psmd14	66.3202	78.0813	71.4758	52.8044	60.7	53.7304	49.1228	75.3881	76.1633	56.6551	51.9037	56.5847
Malat1	37.0794	18.1482	35.191	75.9422	57.6697	107.399	84.0789	28.6606	21.665	104.347	105.399	73.2347
Sar1a	54.7053	63.4243	61.6593	53.1919	54.7574	58.2265	94.2572	62.0266	65.1379	57.9192	63.9339	58.5351
Mmp2	3.49209	4.25286	3.60863	3.85094	3.06858	0.557626	388.676	58.4376	46.6562	48.6578	137.528	48.8437
Tpm2	50.1182	53.2706	46.0192	49.5951	37.6965	52.4195	131.787	36.3807	47.8876	62.6781	123.436	55.8814
Actr1a	57.8065	68.3489	59.1171	52.3236	57.5104	53.7216	66.2738	65.5163	69.8557	67.4433	64.444	64.41
Ndufb6	66.0854	71.9069	74.014	61.399	52.7679	47.1085	73.271	60.4215	78.421	49.092	58.8369	53.3883
Ik	61.9122	61.0243	65.8444	65.7979	64.4498	59.7306	59.2964	65.0086	65.1916	57.5184	60.1875	60.6448
Rab18	62.6864	59.5436	65.6572	55.4439	62.5551	67.6381	70.4507	64.9965	67.6007	54.9589	56.1461	58.7323
Rbp4	38.7337	60.752	56.8132	40.978	32.4109	30.4795	50.2444	95.466	82.8421	85.7883	89.3279	81.0333
Psmd6	55.2668	65.8973	66.7063	50.758	53.8038	47.2381	57.9188	83.0785	75.6475	64.3082	59.3737	64.6776
Nop16	56.3452	83.1017	59.6871	56.1057	56.8115	40.3831	47.2626	71.4018	77.8104	68.4905	60.3529	66.0133
Ndufs8	85.9133	86.3685	70.1111	70.4215	64.9067	64.652	51.9454	52.5913	61.5142	44.1037	45.1837	45.6425
Flnb	61.1613	59.847	63.8362	55.9772	58.0072	83.3379	56.1192	64.3332	63.5816	59.1619	53.9273	63.9153
Nip7	68.598	91.7811	70.3473	61.2154	63.1612	52.0669	35.1166	63.6439	73.4856	56.256	50.1047	56.7918
Taf15	89.385	71.1028	64.9241	96.7855	79.3383	87.19	30.1282	44.9711	39.8207	47.1554	43.7097	47.8196
Tmem50a	57.0946	55.1499	55.2712	65.4453	51.8595	56.7381	90.2612	56.1963	59.165	61.3982	73.6641	59.801
Rcl1	61.52	84.8858	59.3342	50.2829	64.3299	47.358	44.0952	70.7404	80.3062	60.9149	54.067	62.1061
Psme2b	80.7543	56.8764	68.8438	100.661	60.4126	72.6151	52.9433	42.9122	59.8037	42.7483	48.7407	52.5729
Rangap1	49.1185	57.8133	46.9178	45.7533	45.914	39.9896	48.3441	79.5089	82.9326	83.8911	72.1982	87.0125
Ewsr1	63.9119	67.6415	63.3478	72.7295	62.3436	73.5872	49.5081	54.5964	59.3083	60.0579	53.3239	58.9877
Prdx5	43.5624	59.2469	59.1295	48.1577	29.7619	31.6102	120.646	66.3777	84.9677	66.1865	66.6725	62.9974
Ube2i	62.8188	66.8044	67.7208	62.9908	67.5163	62.3214	47.9254	62.2223	65.227	56.8981	55.8951	60.8315
Tpm3	58.9089	62.1288	64.0965	49.767	65.5745	59.0499	53.7104	73.3763	76.0867	57.365	52.9321	63.6992
Mcm6	70.1673	81.6094	77.6515	59.4008	71.4015	63.1029	30.992	61.9559	70.9544	47.681	43.3075	57.0647
Chtop	68.5023	67.8534	64.8458	70.2618	71.1945	68.7871	47.9002	52.9312	57.9459	52.7018	54.8772	57.2469
Psmd12	59.6899	68.311	72.7719	54.3196	57.4108	53.3928	51.7784	72.3873	73.0268	60.1035	53.7709	57.3779
Slc1a5	67.1996	59.8198	54.3826	98.5571	80.3907	87.8801	48.0091	40.6502	36.7234	53.8177	55.0014	51.1955
Selenop	7.83692	3.56193	2.99009	4.55292	2.63301	2.24482	384.743	68.3933	77.9181	40.0657	105.871	31.2296
Wdr43	61.0659	76.3528	62.692	59.0558	75.0375	61.6844	38.8573	63.4439	61.0705	61.6817	51.5205	58.8332
Slc39a1	51.4795	62.1491	58.2782	50.0283	49.2034	53.0106	97.1387	66.0438	67.1226	59.8169	62.4045	53.1859
Pxdn	60.3593	71.1891	82.9508	56.765	61.1186	74.6981	51.5976	59.9689	58.5732	47.4606	51.424	53.7287
Mapk6	57.7839	68.0319	67.5519	60.9202	66.109	79.8668	42.7333	63.594	62.2818	54.3409	49.1884	56.1203
Arl1	53.9837	57.6755	71.054	45.9374	56.0209	51.1675	100.968	63.9386	69.5334	51.9871	53.1502	52.3164
Tm9sf3	58.1273	58.611	60.7811	42.5594	67.2105	63.1648	67.8014	65.8593	56.4373	61.5486	62.4308	63.0551
Pycrl	73.8817	83.7336	58.5086	60.2472	62.7886	51.2193	37.4515	62.7345	66.57	55.7149	51.1819	63.4185
Cndp2	35.184	42.0915	36.7245	38.6272	34.9763	28.1989	142.638	73.3502	84.0786	78.2944	76.1372	56.1134
Pcbp2	65.9952	69.8317	66.8181	62.6669	59.5906	58.0024	41.7854	69.3791	77.6208	50.232	47.7892	55.9736
Lamtor5	68.771	78.2407	66.7638	60.6948	60.4373	44.2038	63.3275	57.0937	69.165	53.1749	56.2159	47.1282
Aes	64.8316	60.0859	53.4733	62.5897	50.3847	52.0589	60.2581	60.5005	66.4869	61.2402	65.48	67.7708
Hax1	95.4529	70.7336	72.1248	91.6248	79.4863	80.8567	30.5172	44.0414	44.9663	37.4006	35.7715	42.075
Ruvbl2	68.1409	79.1747	62.1756	65.3132	57.6956	59.2785	39.7148	61.5029	72.3905	52.3863	47.7888	59.2102
Grk6	60.3043	79.9689	62.9693	56.2606	60.6527	61.1918	41.1051	61.1778	65.5846	57.9341	53.2054	63.6031
Gspt1	56.3156	65.2132	59.1801	43.6775	62.1686	54.6536	45.5188	75.2545	73.3099	64.7261	56.1452	67.6911
Mdh1	70.3377	74.6498	67.1379	55.4966	57.3585	47.5537	62.3781	60.9118	65.5879	52.3936	56.8842	52.8238
Alyref	45.6646	62.0738	53.6256	51.4799	53.6176	47.2881	39.1071	71.178	70.4296	79.402	71.7379	76.9645
Grsf1	58.1066	65.2086	63.0355	57.2244	60.2417	59.1575	43.8494	67.3018	67.0745	64.1182	55.0058	61.8166
Eif2s1	61.6743	67.7494	67.1272	46.8044	54.9444	51.1867	47.0962	76.0498	79.4682	61.2108	50.5601	56.6988
Myl12a	68.146	69.783	76.3932	72.1029	59.8366	65.6593	44.9593	59.1487	64.256	47.7308	43.2009	48.2027
Dazap1	72.9883	65.2762	65.6183	77.753	67.0957	76.814	40.7293	45.2022	52.4343	54.1749	47.5781	53.6766
1110004F10Rik	66.6088	67.7724	69.7985	60.6319	61.806	60.9657	47.9561	58.821	67.3013	51.6596	50.7762	54.8776
Tardbp	59.1304	68.9181	61.6088	66.4115	69.0671	58.5844	41.0149	57.22	55.251	64.3392	56.0873	61.1932
Atpif1	75.4022	74.8067	75.0477	65.8103	49.3329	50.7166	52.976	63.1013	66.4428	45.0935	47.0378	52.8429
Psme2	68.5823	82.2646	86.0197	79.6365	50.2498	65.0675	48.3422	51.646	64.0529	38.2787	37.2783	46.6701
Cuta	60.6317	74.6168	57.3972	60.3318	46.0355	48.712	60.0555	57.4059	59.873	64.9308	65.2637	62.7342
Utp3	70.1607	80.7181	71.6746	59.1208	61.5073	57.5918	43.0141	58.1417	57.5718	60.2584	45.6176	52.2203
Spop	45.8195	51.8609	53.1928	53.1951	54.8306	51.0479	67.0147	64.6813	70.2587	68.6241	70.5525	66.1616
Pls3	57.249	60.0385	67.0902	50.9096	56.9826	59.6505	53.526	72.8008	72.4524	54.1536	52.2625	60.1114
Atp5j	64.1837	66.7467	66.7583	63.6257	53.1237	49.2642	53.9142	64.4064	68.8883	54.6305	55.6985	55.8365
Angptl2	84.7994	88.0152	72.9638	68.7735	72.4934	73.4004	46.9674	42.7477	44.9102	37.0556	40.1165	44.6335
Gm10146	87.4611	69.2399	57.8276	75.4296	41.4892	33.9193	59.6535	47.098	73.9295	61.7449	62.8338	45.4797
Nop2	61.3877	72.4652	53.6269	61.3516	65.6614	59.1817	40.6818	60.5232	61.3434	63.2421	53.7197	62.4545
Nutf2	77.5475	71.6674	63.9561	73.4997	66.3837	57.9985	38.5686	53.405	66.9191	45.7859	45.5686	54.1462
Fcf1	64.2224	72.8444	69.8765	56.4109	51.4263	45.4373	46.0061	72.2844	74.9885	57.1833	51.8355	52.9125
Gm7665	42.0549	51.0342	47.2298	46.5471	43.1655	34.5226	86.931	88.0057	82.3837	70.5705	65.3726	57.5525
Glrx5	50.3135	56.7253	46.9018	64.687	54.8279	49.6139	46.9776	58.4661	75.6529	70.1412	65.6316	75.1437
Nid1	40.7079	35.6308	41.4967	36.314	42.7307	55.8794	122.232	68.8027	63.7083	63.4423	78.7995	64.3257
H2-K1	27.9725	36.3604	37.0696	41.7277	17.2788	28.6559	124.246	91.0696	55.4969	57.8465	149.137	46.9488
Atp5o	66.5612	68.815	65.7603	55.2282	51.6182	44.3105	56.6505	66.7739	81.3739	42.9347	57.1107	56.354
Gm4366	50.1602	50.1931	51.6119	60.3323	48.2982	50.553	91.9394	58.6903	77.0603	59.8349	73.2858	41.4418
Ptp4a2	58.676	56.0192	59.0953	57.7186	57.4232	65.2002	62.6877	61.179	63.1671	55.7568	60.3194	55.2764
Larp1	59.6128	65.0795	58.5794	57.1394	68.9127	67.6058	44.4961	59.0059	56.8352	58.4116	51.7515	64.1517
Eif1ad	59.4975	86.4112	62.1176	52.544	53.0834	52.7865	37.8566	67.2434	70.2775	56.1307	50.8103	62.4289
Ppa1	49.1726	72.3301	56.1385	41.349	46.9073	33.4472	53.06	78.9548	81.0341	68.6415	65.411	60.8073
Grina	42.8873	40.6091	40.4079	51.65	30.9849	42.8802	96.5636	68.3519	72.0539	72.1306	81.2955	66.8554
Gm10132	91.4029	92.1337	100.49	52.7749	43.7356	35.1755	47.4761	73.264	70.2277	24.5786	33.2138	41.8479
Vcpkmt	71.1958	68.5719	73.393	65.8688	60.8083	59.7356	34.5672	55.3223	67.5487	53.2557	41.8053	53.3764
Nifk	52.173	69.617	60.7221	49.5907	55.6382	48.6137	48.5771	68.8189	72.7737	67.8821	51.374	58.33
Sin3b	59.3251	64.5854	57.2467	59.5193	50.114	54.5224	35.6145	64.625	77.1643	59.3552	51.5222	69.6282
Ccni	67.2137	55.5473	67.9315	62.1052	62.7349	74.208	52.8942	50.3703	58.6182	48.655	50.1745	51.4636
Fbl	74.6739	82.059	64.2474	67.1221	58.7086	56.3263	38.412	54.3682	62.4957	45.5265	44.8796	49.8933
1110038B12Rik	66.7414	60.4598	52.58	61.069	52.2574	51.3007	35.0587	67.9207	67.801	67.5777	57.5294	58.1169
Rpn1	52.3884	63.1718	59.7136	50.9286	48.5224	44.363	75.3376	65.8768	58.5595	63.5261	59.9106	55.9529
Crk	59.8938	59.5084	59.8779	50.3814	62.6997	58.7206	54.4403	61.3884	58.3109	56.9271	54.2785	60.1802
Cap1	46.1559	53.4035	46.9266	45.9235	46.4397	44.7841	90.822	65.8272	66.9517	64.6719	59.7031	64.482
Sumo1	56.731	59.1998	70.2041	50.9591	53.7235	50.7887	46.3684	68.8968	71.4178	58.0724	53.2755	56.0514
Stt3b	54.7038	57.6876	58.7283	50.5355	54.5529	58.5548	64.1075	65.3157	58.2457	56.5597	60.9881	55.69
Dynll1	74.4753	66.3521	63.9799	59.9713	54.9797	45.2477	53.6078	58.258	62.3095	54.2357	47.2527	54.9713
Ubtd1	72.8205	70.2353	64.0362	70.1084	65.3636	70.4289	46.2531	43.8028	56.2474	42.1193	42.3452	50.4542
Lonp1	87.6638	62.3126	60.4133	80.9327	64.2429	97.8153	33.1886	39.2879	41.7434	40.0667	39.1572	47.0884
Gtf2h1	44.1542	56.5161	49.817	37.176	47.1671	44.9743	46.0902	79.5163	78.0568	73.9089	62.7614	73.3484
Asns	96.0653	76.6666	71.7605	86.1449	94.614	95.93	22.1251	30.9264	31.8543	29.9257	24.7407	31.1031
Ube2z	58.3641	57.7445	53.2824	57.3535	56.0822	53.9696	52.4211	62.2329	64.1995	58.9131	52.956	63.0626
Cul4a	64.4694	69.654	64.1901	57.2429	66.3907	64.696	33.0949	58.2404	58.4198	50.961	45.7372	57.3544
Nap1l4	59.0359	71.5379	65.2212	58.7672	59.6637	53.7221	51.2517	56.9714	61.2749	47.9736	49.8099	54.7628
Ngf	32.9946	73.2318	43.2669	32.4501	47.9056	32.4945	35.7849	86.5073	79.8125	86.1716	59.9875	79.2461
Mat2a	47.6901	61.4887	51.6002	55.2357	69.3726	56.1116	53.8734	59.4329	53.1949	68.3323	52.001	61.0985
Snx5	47.7383	51.0248	53.6756	50.3615	54.93	49.3392	67.2791	67.3416	66.5401	62.4248	59.5416	59.2235
Cuedc2	57.8579	70.506	62.3125	59.6063	48.6157	49.1561	48.6662	56.8935	71.337	50.9142	54.2122	59.308
Got2	59.5975	60.209	49.1069	55.4632	51.6346	51.8376	41.2214	69.9547	71.3	56.2649	57.5331	64.1418
Gm4739	61.9024	66.994	76.0426	52.8013	62.2368	45.2639	28.4336	67.7774	68.728	45.6918	48.017	62.273
Nadk	58.1135	65.3503	50.3443	49.0206	54.288	44.5118	65.1115	63.8371	67.7806	54.1802	53.3895	58.2396
Atp6v0b	42.8446	54.6656	46.7678	41.0792	30.8511	34.0219	81.975	68.6864	71.4694	69.8082	77.7881	64.1453
Cd81	54.1534	49.2832	56.6679	57.9295	45.6766	55.2212	90.5195	53.5221	47.3364	53.6116	66.9572	52.7594
Mapkapk2	58.7017	64.1297	54.0127	52.5012	50.9692	54.2463	66.0027	57.0646	63.5764	52.3559	55.2574	54.0785
Ndufa5	54.0887	52.9162	58.5427	52.8073	45.4253	36.4846	74.6329	63.2335	75.4139	50.9078	62.6561	55.6288
Cd44	26.5405	37.4699	36.1801	28.9486	33.5281	32.7937	70.0507	97.2854	76.6402	87.507	80.0338	75.5381
Fkbp2	57.6842	58.598	58.1166	62.2364	47.3041	50.3468	68.7101	51.3645	53.035	52.883	66.5875	55.3211
Col18a1	48.3241	69.4879	72.2311	58.4223	58.7055	73.862	67.8361	46.0747	50.8151	38.4853	41.4805	56.4068
Psmd3	52.5964	62.9263	53.0952	51.0916	46.7805	50.2879	51.9426	63.5809	69.0556	59.9448	57.8894	62.5159
Pgp	64.0923	73.1007	69.3691	62.6677	57.9688	50.473	47.4392	46.1397	57.0811	49.0017	46.3628	57.695
Ost4	77.4692	74.4213	67.8593	41.2532	39.8392	42.1844	80.6536	56.0622	74.1261	39.6504	39.0228	48.7763
Fkbp9	44.3936	43.0289	45.4008	36.4374	38.5022	39.4989	159.598	57.4578	54.4702	48.7271	64.2885	48.7815
Scand1	57.3785	49.0957	55.9805	82.13	52.3399	54.0354	64.8439	45.7882	51.7859	53.4804	62.581	50.5564
Noc2l	58.1777	64.9108	53.5147	64.9638	62.219	62.1082	41.8882	52.6497	57.5335	53.4309	49.5211	58.3339
Lzts2	68.4734	62.6243	63.9232	85.0171	65.0057	72.6996	34.8245	39.0811	42.2854	43.9235	46.6471	54.2187
Pdcd5-ps	54.1064	54.0009	58.2043	55.4227	42.7469	51.8791	47.8917	56.2269	65.1021	71.9941	63.6996	57.1588
Nt5c	82.27	82.0305	66.9861	77.271	65.4474	55.4633	47.1467	39.6258	45.7749	35.9463	45.2647	35.1025
Grb2	49.8084	57.2148	50.7392	46.961	51.0597	50.2425	60.8506	62.8247	65.7449	61.0483	58.7359	62.8054
Rnh1	60.018	75.5603	62.49	50.8081	47.5134	52.9877	59.1687	53.3209	62.682	50.1001	54.3541	48.8544
Glg1	67.9572	62.5294	70.9617	47.2246	64.0399	74.5813	48.6093	54.5923	52.6029	39.9125	45.5676	48.2948
Gm14292	54.782	60.2389	55.141	58.6003	67.3298	73.8262	53.353	51.5748	56.6047	44.0232	45.8729	55.1891
Srsf3	53.7486	62.8517	65.9192	52.8035	65.4986	47.1117	42.4758	61.0652	62.115	56.5551	48.4648	56.7929
Pitpna	48.4806	50.8096	46.8567	41.7293	42.4426	39.8419	96.3048	63.3168	69.5646	58.3824	56.6651	60.95
Map4k4	57.3958	53.885	51.8243	51.9731	61.4153	61.5888	55.5198	57.259	57.0721	53.1716	53.9722	60.2442
Hsd17b12	53.0626	58.7201	57.4547	41.8502	48.2558	46.7626	62.8889	67.9355	64.993	58.3577	60.2334	53.8714
Dusp6	53.0964	55.0684	55.5283	59.9517	59.502	88.5535	48.2916	46.1505	50.5025	53.0242	48.5413	55.0689
Mfsd5	51.6748	75.0592	54.3882	55.7726	55.9946	49.428	57.7823	50.7125	49.0637	59.1485	56.9611	57.1928
Pim3	45.4295	70.9295	50.3143	63.8383	57.9014	64.2851	49.5078	47.9473	54.3297	58.7198	51.9276	57.5957
Tnpo2	67.3139	62.9726	57.8432	57.8334	65.4226	65.4818	36.626	49.5622	51.7859	52.3982	47.1196	57.335
Maea	62.5825	61.6916	55.4812	55.5986	56.3407	57.5907	51.346	53.4082	60.1863	51.5997	50.2456	54.7436
Glud1	47.4691	57.4095	48.9552	44.04	50.5263	44.9881	70.1129	68.5975	65.8057	56.9702	59.8023	55.4686
Cacybp	55.0125	67.6318	69.8939	55.427	54.5848	47.1191	46.0674	59.7476	57.8415	53.4277	47.7026	54.8384
Gps1	55.8619	72.6989	53.0693	50.6535	50.531	43.0136	44.4082	60.3565	65.1896	59.2781	55.8378	57.8657
Cisd3	53.4755	77.316	58.0646	50.1423	39.4337	37.9521	37.7002	68.2065	73.0635	61.4097	50.0153	61.5598
Tcf25	64.4848	65.9978	61.5951	59.6404	56.829	71.2188	50.3649	48.7522	49.7995	46.3038	44.7054	47.7816
Nacc1	72.3482	68.246	57.2162	61.1928	62.7381	62.7646	36.5021	50.1581	54.0245	46.5565	42.1694	51.7927
Ppid	58.6391	66.576	66.8886	58.887	63.9909	56.0535	30.4029	58.5771	53.033	54.7534	43.1952	52.9179
Ccl9	1.10715	0.646924	0.516098	1.10733	0.614369	0.243189	235.883	74.5778	135.132	85.0324	84.656	44.2697
Ppp1cc	59.6733	61.8305	55.6035	44.6713	54.8936	48.3781	57.3328	59.5733	64.1179	48.5507	51.1523	57.4606
Hdlbp	54.7737	56.9909	56.7749	44.7169	52.1641	55.6842	64.6022	59.6376	62.5048	50.7146	49.2599	55.0685
Wdr55	60.9116	81.5306	61.0407	66.2323	63.6906	55.2892	32.9791	48.6146	54.1966	46.1465	42.3934	49.4017
Pfdn5	71.4425	54.0517	53.0687	68.5129	47.6806	56.0634	61.9302	50.4041	63.2205	42.5674	50.6134	42.2911
Mcm5	65.5783	70.3824	58.6271	52.1966	60.3687	48.7739	29.6874	57.5134	63.9133	50.6761	42.9948	59.6187
Hnrnpl	55.2947	58.313	59.0941	62.5031	62.2315	55.4314	46.8006	48.1116	53.6394	52.4128	53.1351	53.1659
Emc4	54.006	56.4875	57.6511	53.5261	46.1831	50.0857	48.1997	62.0866	63.2823	54.2506	59.048	54.9028
2021-09-09	51.4606	48.2525	50.8105	59.1964	55.9604	71.6829	46.2873	52.4188	56.8049	54.5709	49.9858	61.7706
Ndufa7	69.3354	63.7262	53.4481	56.6431	40.2396	42.0269	50.7894	58.4869	75.0493	49.1898	49.8355	48.7501
Id3	41.103	36.2349	41.7602	80.1538	49.0315	44.4313	53.3312	59.0257	68.4018	57.7104	48.6862	77.0746
Sdha	66.8801	67.1322	60.8705	49.6253	57.5959	57.4179	59.642	48.6897	51.7161	41.9255	47.0288	46.0295
Cd74	98.1085	64.5762	30.1754	93.622	27.7842	16.4019	74.8727	56.4791	22.6743	62.0872	26.3924	80.7949
Gpx4-ps2	62.4876	71.2859	65.8089	51.9965	41.0593	42.5071	45.9241	55.4341	69.9884	45.2281	51.6142	49.8341
2021-03-05	60.9873	54.8332	56.8683	60.1433	55.6422	55.8925	48.4905	57.2413	61.4589	47.7545	45.8226	47.9206
Cops6	68.509	74.9813	64.4512	54.0995	54.107	50.8262	57.7623	44.657	56.7668	39.8831	42.2229	44.5251
Exosc3	63.8658	70.4238	66.9526	62.2031	61.422	49.3043	37.3133	51.5301	55.2718	44.5256	40.1961	49.6836
Kdelr1	55.7682	50.6603	52.0857	57.779	47.9756	56.7496	70.8401	51.2238	50.4335	51.6132	56.3663	50.7915
Polr2k	62.7952	65.2419	71.7294	53.2927	48.8498	41.535	42.5694	61.0118	69.1809	51.6683	39.1713	44.084
Ndufb10	53.8136	62.9471	54.0435	54.1653	42.5439	45.1673	65.4806	52.9515	61.6496	50.4852	57.1199	50.1208
H2afj	50.0752	48.6524	40.7844	64.5914	51.5363	51.3003	62.3688	42.6345	54.6758	55.7852	64.8539	63.0888
Tmem11	62.9947	57.2276	55.5693	67.1225	54.7384	62.2179	36.8826	44.4021	53.135	51.6574	50.0028	54.1464
Ostc	56.3316	57.5832	64.8901	50.7275	50.862	49.446	74.5397	51.3782	54.8103	45.6728	49.8028	43.6207
Cltc	51.7879	49.2593	54.246	37.3573	51.8111	57.961	70.1549	62.5009	58.9158	51.3848	49.891	54.1497
Gm15710	52.3992	65.3014	56.008	66.4027	57.9636	66.9039	42.4493	42.2869	52.6454	46.6067	46.5185	53.8303
Col4a2	28.2555	26.1401	26.5213	26.2477	23.6831	34.7247	201.419	60.3591	56.9804	50.4894	58.8847	55.5561
Supt4a	60.8405	58.2624	53.5702	58.0763	50.1157	46.0778	51.3904	56.2356	70.6125	44.4411	50.6689	48.9348
Glul	16.116	16.8784	16.1494	14.675	11.7893	11.8793	189.815	76.2394	71.5428	63.7395	105.084	55.098
Map7d1	45.6723	45.1597	47.1914	56.5049	52.491	59.1616	62.9815	52.3472	54.3196	57.8611	54.9524	60.123
Gaa	59.4266	59.604	59.1414	57.1371	49.0288	67.5736	47.414	49.6936	50.6059	43.7397	51.9011	53.4704
Anp32a	64.606	62.6175	66.1095	64.8326	55.3176	51.7447	51.9093	48.1187	50.3492	44.7691	45.1545	42.9871
Gm13577	39.9	46.4444	68.1417	57.3622	58.7798	36.1225	50.5593	60.2009	64.4576	54.7624	52.429	59.0717
Cdk2ap1	54.8413	67.2796	51.9021	63.0392	58.6232	57.7847	35.5119	51.91	55.7482	50.5648	47.8573	52.7839
Senp3	56.0581	62.7039	53.3006	47.8689	51.6287	49.2461	42.3271	59.2069	58.9198	53.6575	51.373	61.3048
Cwc15	50.5528	52.8381	49.7201	48.9623	49.4884	45.0332	54.9132	60.8811	64.1523	56.9916	54.7685	58.5575
Ctbp1	65.5028	56.7606	47.7624	65.7642	63.5287	59.4694	46.0486	44.3361	52.5382	48	47.9344	49.0214
Ddx18	50.6149	66.5972	54.1021	42.3176	50.967	47.3272	38.368	69.7714	61.8536	59.0659	47.7544	57.6615
Nploc4	50.291	60.5277	52.8056	38.8738	48.5015	43.9979	42.0776	66.2942	68.8747	57.6525	54.1308	61.7188
Eif3m	62.6927	71.346	69.3733	50.789	51.6869	50.6723	40.9525	53.8528	62.368	46.27	42.011	42.2147
Impdh2-ps	72.0794	81.4587	58.8825	45.1487	52.1019	47.9295	33.0203	58.703	65.0145	43.5615	39.6825	46.5764
Npepl1	68.595	67.8603	55.6805	75.9308	66.8048	68.5904	33.3505	35.3978	46.6527	39.0877	42.7892	43.3846
Rnf7	54.9339	63.5779	59.3439	56.2394	51.2518	51.6436	61.316	48.3941	57.2977	50.1798	43.3385	46.3442
Bop1	55.9397	71.0218	49.642	49.0181	58.9483	51.0484	40.3614	51.6181	57.6949	51.2623	48.4828	58.4965
Rpl21	76.4471	69.3805	73.851	50.8005	37.9168	32.8371	45.0327	62.6476	58.2962	43.2006	52.5331	39.6768
Tomm20	48.3275	62.6937	50.4453	48.1788	49.4482	49.4502	40.3933	57.43	70.7816	57.1393	52.8966	54.913
H1f0	60.4843	55.2515	73.8388	61.0169	60.993	74.4807	52.1275	37.1091	39.3979	35.4686	53.4262	38.0485
Tmem123	61.8974	62.9031	64.0079	51.502	66.7027	65.5003	50.5254	50.6486	45.3112	38.0479	43.6963	40.5213
Polr2e	58.0405	64.6586	51.3375	59.2595	46.0167	52.2261	39.0978	50.8656	63.4352	51.8637	47.2666	56.348
Rps18-ps3	88.4754	86.0384	92.5398	44.551	52.8503	27.8566	38.9259	78.3835	64.463	15.5233	22.0494	28.1956
Casp3	55.6126	68.9978	71.3294	51.74	51.3508	62.9352	31.947	56.427	61.1612	41.8265	39.4526	46.7019
Acot7	54.0179	61.9324	51.9564	47.4858	42.795	38.0822	40.8499	64.6539	69.7512	55.0936	52.7244	60.1341
Ftsj3	47.2266	65.2409	49.1224	40.0975	51.6512	43.7609	41.4993	67.7372	64.1234	58.7409	51.8444	57.5986
Actr2	43.521	48.673	51.4265	38.7543	48.5832	46.9578	73.8945	61.8599	62.9734	55.6632	52.1439	53.9614
Csnk2b	48.6359	62.5814	52.7415	50.9975	42.4312	45.3604	48.0116	63.3107	69.5889	54.0177	48.2797	52.3897
Cers2	51.7638	56.9518	47.8333	50.8274	47.0892	48.2537	52.8116	61.7921	55.5338	57.2125	54.1535	52.3692
Cd63-ps	31.8969	38.7723	38.3151	48.4098	41.3767	47.9135	83.4137	48.899	53.8791	63.3286	81.9552	58.2063
Mapk3	54.6302	62.8408	61.1442	67.993	55.4854	54.6657	46.3072	40.8549	50.7067	46.138	44.4458	51.1368
Rdx	52.5506	57.9274	59.9107	44.7736	56.3743	56.3852	43.6547	57.799	55.7252	50.3428	46.9726	53.7444
Psmg4	78.7677	77.5925	59.8823	68.2719	46.5954	50.0858	41.935	45.7314	55.4863	34.3769	37.5861	39.6877
Isyna1	59.827	69.724	55.2893	62.0971	62.1145	56.0036	38.879	41.7003	49.9917	45.5401	47.3948	47.1338
Gm5527	37.0167	37.5021	51.4048	68.2769	59.2217	57.406	44.9527	36.2699	51.6301	64.7773	62.015	64.1944
Actn1	42.7312	51.9598	51.7243	42.4525	45.5154	56.0461	69.9044	55.162	59.9373	57.6208	46.2862	54.9409
Gm7367	44.7077	26.6922	33.4793	100.058	64.7517	88.9168	29.392	18.2212	42.1068	69.3522	58.9592	57.6334
Csrp1	63.2913	47.0539	53.7408	51.7798	42.7294	61.5345	84.4334	42.3801	54.1873	50.6652	37.43	43.9488
Golt1b	42.2836	52.7578	56.8825	50.2095	46.9778	48.9173	41.5373	57.1803	54.5006	62.6611	59.4456	59.7727
Aebp1	23.248	27.9393	26.7499	24.3768	23.4434	28.1022	174.782	55.5449	52.9415	56.215	84.0711	55.3358
Ppp2ca	54.0198	57.7581	51.3271	47.4824	51.0186	51.6007	45.6819	60.5992	60.0648	50.7685	49.1131	52.5554
Cdv3	48.6524	61.0387	50.4443	45.7859	52.7479	48.8216	39.5873	62.0584	58.0555	59.5525	48.5663	56.6129
Chmp2a	50.7485	54.5777	57.7034	55.8223	46.1675	52.7465	81.8259	48.7447	53.6297	42.1189	48.933	38.8981
Papola	55.6104	59.3487	61.5139	47.0049	60.1948	56.185	40.0426	56.3772	56.7718	46.6482	42.3988	49.5923
Srsf6	50.7972	58.4049	56.1351	55.9664	60.5702	51.5148	47.2123	51.3389	51.3695	51.5883	47.2128	48.9638
Atp6ap1	46.2079	53.9414	46.2788	46.2985	38.5664	42.8253	77.1592	55.9046	53.0672	54.4064	62.7878	53.1773
Bud31	53.2059	59.8882	54.5507	56.0836	58.8522	44.1467	42.8159	51.9902	64.2032	46.5719	44.9995	52.9623
Gsr	45.6945	61.3552	55.4569	42.4233	51.9055	42.4425	43.6069	57.7058	61.9273	57.1092	51.4061	58.7008
Psmb1	61.9782	65.0555	57.837	50.8251	46.5324	44.5038	45.2748	57.4023	62.4732	44.7952	46.4038	46.2877
Ninj1	28.9711	21.2602	20.6496	26.0404	19.1351	24.3451	141.877	64.7389	87.695	63.5092	75.4513	54.7223
Ergic3	55.5274	53.8676	51.9201	61.4035	51.5719	55.9149	66.2482	37.6011	41.5509	46.2283	59.3376	46.9677
Gm8430	49.5172	78.8837	60.4287	65.2352	29.5554	41.8449	32.1519	96.1567	40.8934	27.4748	33.9838	71.7358
Chmp5	51.9923	55.5836	57.6679	47.0868	49.8786	45.7499	59.0402	53.4227	58.2392	50.1322	49.4156	49.2764
Creld2	51.1805	68.0983	52.1112	46.7761	41.6896	35.4451	55.9301	56.5511	45.2517	59.8362	59.6883	54.7592
Higd2a	56.1197	59.6167	52.2761	63.8722	41.5214	51.0727	60.244	40.6055	51.7569	46.597	56.1795	47.2963
Coa3	70.1752	63.5506	57.0876	61.0811	51.3582	50.1474	57.0202	42.5758	52.831	40.1345	40.7623	40.216
Gm13092	72.4846	72.8184	57.085	66.1397	52.9059	35.0538	31.748	60.0043	53.1912	34.6701	37.1155	52.9008
Gm10698	43.0972	52.2729	47.3151	43.8924	47.6434	40.647	67.6125	52.5268	59.9768	56.0344	56.7323	57.3423
Cdk1	59.9826	63.4359	65.2941	54.4573	50.3273	41.6423	29.057	58.3783	62.6747	46.8508	40.2291	51.9047
Fam168b	57.3848	58.9128	57.6913	48.5762	58.4275	60.8042	41.7762	49.3122	48.717	45.903	42.4389	54.1883
Gm10243	26.0567	36.315	31.9862	27.3391	22.9672	18.6453	178.177	62.2339	92.6453	35.5394	60.2141	31.8759
Dut	58.8214	71.498	62.31	60.9657	50.6615	52.2352	26.2934	49.3966	58.012	44.4481	39.9458	48.7382
Rab31	52.426	72.5138	66.9968	42.4905	48.8605	50.0605	44.5824	51.8621	59.1038	41.6831	42.827	48.8016
Api5	49.3328	56.3684	56.6036	46.2282	52.7099	47.5376	44.2571	60.493	62.2489	47.6363	46.215	51.731
Gm8186	56.985	67.3356	54.5854	55.36	40.4826	47.9605	36.4986	47.5055	66.7247	51.7202	49.4014	46.7356
Hexa	34.4172	34.5421	33.622	37.27	27.1803	29.3659	125.029	56.6674	60.7314	55.9946	73.6204	52.181
Nfe2l1	64.4898	49.9219	50.4274	58.7095	49.3187	72.5089	56.7254	45.6311	41.0489	40.2492	48.4389	42.8824
Mrpl28	53.3581	56.9095	51.4885	52.6021	42.3679	39.346	40.9212	54.0551	70.6696	55.1283	50.2101	53.2764
Rabggtb	46.2269	54.38	51.3766	52.7327	48.4086	50.5391	39.2224	54.4621	49.5845	62.0405	53.7748	57.3267
Zwint	42.9521	41.0331	43.9092	51.0831	45.1569	46.1711	41.3058	64.4362	62.8096	64.0699	55.6865	61.1182
Isg15	14.6209	24.4643	23.7129	14.551	6.84138	5.57568	101.059	115.887	127.09	70.371	64.2052	49.1749
Fcer1g	15.1763	14.7754	9.78952	26.7644	10.1986	6.71295	180.936	75.1975	97.4392	50.8727	82.3795	47.2683
Gsn	32.4564	20.9378	31.9322	25.2593	21.1584	33.7408	239.114	42.0787	37.1912	31.496	71.4392	30.5129
Snx9	50.5912	47.6843	48.3722	58.1353	58.7035	67.5453	49.452	45.563	51.2384	46.9539	43.5342	49.1866
Cisd1	55.9296	69.1559	54.6605	40.9036	36.7999	34.6819	42.1392	63.1	64.3067	52.1389	52.2941	50.3858
Cnn2	59.176	73.8484	66.5091	62.4679	60.1665	66.8034	64.0569	30.3608	37.6686	35.6765	21.9864	37.6997
Lap3	49.4512	57.81	49.3929	42.8009	43.5844	39.6052	49.7632	63.4369	63.473	51.6068	48.6637	56.4293
Rpl9-ps4	58.035	56.0421	64.4369	48.9905	48.3701	34.8267	54.4532	66.7591	72.817	32.9519	38.0241	40.2804
Cthrc1	37.816	36.445	41.2509	34.3691	37.5104	31.7888	85.9464	61.1731	53.8818	58.0097	81.907	55.7154
Chtf8	59.0168	62.3429	55.0986	48.9087	58.7012	51.0897	38.9023	52.365	52.6896	40.6203	41.5113	54.2988
mt-Tn	28.0226	21.5793	17.2154	22.558	13.9493	11.232	197.555	59.8529	65.4539	49.0707	104.175	23.8642
Caprin1	50.3399	57.7551	54.3996	44.041	55.0868	51.0426	46.0786	56.6466	54.8018	48.402	45.0222	50.6632
Gjb3	41.2674	82.8021	54.7405	34.8588	42.2602	29.3504	29.0746	62.3881	60.3196	61.6029	55.9624	58.7313
Mrpl2	59.9905	63.0438	55.6175	56.8455	44.9583	49.5621	47.7944	41.4955	53.5023	46.6994	47.66	46.1285
Slc2a1	67.3575	53.1427	74.6231	89.3207	44.5545	122.292	28.6067	24.3081	24.6896	25.143	25.6784	32.5215
Cited2	63.9044	40.8889	45.5543	50.5877	39.4359	90.8569	33.3179	43.8079	48.7669	48.1444	45.0612	61.0301
Akr1b8	48.5935	48.6959	46.8663	53.0573	47.4975	52.8963	56.6399	52.2326	56.7004	49.3253	49.9978	48.4378
Eif3i	59.3723	75.8557	61.2859	50.1288	49.3	44.6836	41.4094	46.8598	57.5032	41.2748	40.0684	42.8073
Eef1d	59.6197	69.3686	56.5447	56.3032	45.6426	42.8359	37.2402	52.1837	58.5365	45.1246	40.4885	46.2548
Atp5j2	73.6724	73.5049	68.5741	42.9765	33.9686	33.7535	43.8351	62.1926	68.4218	35.3625	38.4882	35.0618
Abcf1	47.7726	58.5034	43.7654	44.1166	50.9049	46.9003	43.6698	53.5666	57.8063	53.3457	51.469	57.5861
Hilpda	38.3811	32.4444	43.5345	54.2993	25.2414	47.0985	43.439	69.0324	70.3057	70.5939	52.3886	62.4847
Bloc1s2	52.3713	57.0872	50.5808	51.0766	48.6927	39.3157	41.9885	56.3567	60.0721	53.5383	45.4116	51.0828
Reep5	46.7496	49.803	46.6198	40.2691	40.3255	42.6726	68.7762	54.1901	52.8952	55.3975	59.1424	50.4024
Galnt1	44.7322	69.8389	68.9087	46.6841	65.8691	49.5208	43.5987	45.039	43.2992	39.8707	44.7075	44.6512
Plxnb2	48.9312	53.9181	49.9034	43.9659	46.2557	47.6949	59.7404	52.8744	52.0525	47.7015	52.343	50.8541
Brd2	47.8853	43.948	43.9349	47.997	45.1658	49.237	46.4818	57.2143	52.4783	59.2038	54.1756	58.2208
Tcf3	59.3718	63.4979	57.5415	69.989	66.0021	64.4229	29.8871	34.0429	40.229	37.3928	38.5565	44.4176
Cdkn2aipnl	54.6459	46.0556	43.9654	49.2514	49.8516	43.4927	32.9654	59.7591	66.8572	51.1783	50.9084	56.2479
Hmga2	46.1509	45.0066	43.3782	50.5749	63.789	74.1974	21.9954	52.6858	54.4446	54.322	44.1918	54.3377
Hcfc1r1	78.4005	73.6822	78.0716	60.89	50.8295	68.9732	46.7098	23.03	31.3268	29.96	37.0353	26.1655
Emc6	50.7361	59.4368	48.9492	51.2923	44.0177	44.483	40.0454	50.8491	53.9331	58.1159	50.1889	52.7925
Bak1	54.0958	59.2657	54.4079	49.4147	49.2845	44.0884	42.4158	54.8514	58.4565	44.3197	43.2845	50.2068
Trmt112	75.8406	79.5267	65.7572	61.8715	44.4461	45.3204	35.4362	43.0107	50.9956	31.7549	31.7277	38.0324
Gm12960	70.7685	74.9435	71.7453	44.6387	48.8283	34.7331	48.0325	58.2677	58.9321	25.8871	30.0849	36.838
Pin4	55.0971	64.133	54.8963	48.8164	42.0907	29.4874	40.5178	58.9285	60.0331	53.8578	44.6478	50.2169
H19	17.7258	14.6807	17.9108	16.2937	13.3753	18.3159	202.792	11.0747	32.4337	39.4307	168.774	48.7605
Hif1a	51.5643	42.023	50.0699	36.0716	51.392	49.1078	72.1691	58.7957	51.5654	48.0984	46.1611	44.3909
Cdt1	64.3313	53.656	49.3995	57.8929	51.43	57.8875	23.4419	46.07	54.9565	48.6622	41.0566	51.9925
Cdkn1a	15.8505	6.80715	9.74714	13.298	7.12361	13.8678	206.996	72.6804	65.052	62.9287	71.9666	54.0279
Bag6	48.4552	47.8428	49.6071	53.697	52.4459	63.3506	39.1456	45.1562	52.6124	46.297	47.8548	53.715
Sf1	46.3864	47.2129	46.4997	55.3398	53.8085	68.6098	39.0709	44.6229	49.1125	50.2	47.9042	49.4811
Pum3	52.2337	57.4692	51.6475	48.4177	52.4634	44.8196	39.5831	56.9016	51.2035	50.6375	43.8977	48.3659
Patl1	53.0148	42.8833	51.42	70.7856	61.2531	71.1051	27.1134	39.2087	37.2874	49.2228	45.0395	49.173
Serinc3	32.4405	30.0242	31.8911	32.028	31.6521	35.7201	136.395	49.0112	49.371	45.4369	82.3432	41.0223
Gm10925	58.2829	68.6005	80.0095	31.269	31.4876	26.0447	72.3162	73.1528	52.1919	30.6689	40.9095	31.9732
Errfi1	44.2042	41.8107	40.0378	36.2293	46.4816	96.7501	46.5218	47.4383	42.7043	58.0964	49.9123	46.676
Ahsa1	59.5473	69.1082	58.1777	48.9077	49.7676	37.3502	36.8951	53.5715	56.7838	42.0861	37.863	46.1339
Psme1	53.4655	58.2117	56.2018	72.7522	44.5857	48.9427	45.6839	45.801	55.2557	36.9013	38.4795	39.6598
Bok	44.3336	59.0014	50.4227	56.3498	52.4206	49.873	27.5914	45.7796	60.2509	46.8864	41.046	61.5072
Ndufb9	67.1672	66.979	58.3173	39.4906	31.2202	32.321	48.7601	57.5356	67.2866	41.4094	44.7257	40.022
Ipo5	47.8347	53.3239	47.0504	47.3803	50.1352	48.4099	44.6888	53.3629	54.4139	52.2148	45.6038	50.7974
Gm7730	61.8404	75.2085	47.5635	53.2882	44.4783	54.0766	35.2697	43.2111	54.0175	44.8262	42.2566	38.7477
Mydgf	53.8989	66.1947	53.2012	50.456	44.1019	38.556	47.3718	45.8998	56.1923	46.1928	46.0301	46.2457
Txn2	56.0155	67.0204	47.8305	66.5972	50.5765	47.3648	32.6395	41.5986	47.4484	45.6819	43.2836	48.2827
Ncln	45.4416	55.2717	41.121	47.3418	45.955	42.545	53.1975	50.1994	45.6328	54.7752	57.5178	55.3137
Mmadhc	47.8778	53.3864	51.2036	53.1666	53.1899	49.4032	46.3627	49.1861	53.7645	44.0052	45.6935	47.0601
Zfp36l2	33.2227	33.6995	38.2203	38.5778	53.557	67.8384	61.3605	43.8	43.6823	60.8791	61.0095	58.121
Tfg	57.2441	60.5681	59.2963	45.513	49.7408	50.7989	39.4262	55.5971	50.2744	43.2378	36.5818	44.9638
Mrpl22	57.295	71.7315	53.8731	43.8234	44.085	40.4137	35.1758	51.923	64.7232	45.8876	39.5245	43.5858
Rabac1	43.3643	46.3117	49.8731	46.5757	34.3211	44.6199	88.4704	36.8849	43.9691	45.0985	67.5356	44.4679
Lox	6.18161	3.89062	4.17474	2.4798	2.1048	0.438172	315.996	52.6339	39.0538	54.1752	77.0783	33.2469
Gm13509	62.0273	66.1397	60.4738	36.8955	50.0163	43.2008	50.8183	53.4511	62.4117	34.2043	33.2218	37.5661
Atxn2l	50.8173	46.6633	45.0712	61.318	53.8486	68.4453	38.2869	41.0121	43.0176	47.1489	44.3596	49.5632
Atad1	43.3608	49.0195	48.3139	37.533	47.8046	42.0383	47.6786	61.5656	50.2384	58.3885	55.1553	48.3637
Cdca7	60.0997	62.2552	56.5138	56.5613	59.1291	53.2977	23.395	43.8689	49.8181	42.9877	36.7064	44.7293
Tapbp	38.8008	44.4426	48.5801	59.8458	32.0851	49.2026	68.7672	47.3335	52.899	42.7348	56.5399	47.4755
Eif3k	60.8386	66.7864	54.9684	51.3647	40.3387	43.3868	47.5485	45.4183	52.6495	41.3227	40.672	42.2242
Eaf1	45.2705	49.3468	42.715	44.5892	50.0511	49.9692	37.4983	57.4921	54.3691	55.584	43.7964	55.7616
Ccdc85b	50.3663	60.739	49.6027	67.4781	46.8005	52.0986	64.3058	30.7794	31.9028	41.4991	47.5371	42.5513
P3h4	53.1353	48.4632	56.5475	59.2547	51.637	56.0731	48.4428	39.3968	41.5946	41.6161	44.0681	44.0911
Prelid3b	50.5127	65.6628	51.2261	41.536	45.6447	39.843	42.3101	54.2697	55.2984	49.4447	42.7793	45.6545
Trap1	59.5413	59.1212	49.7214	50.4529	52.8196	50.5422	40.2341	46.1542	50.3982	41.6538	40.4695	43.0166
Chd4	50.153	45.4798	47.8976	43.157	48.5793	47.8202	45.2766	53.6034	54.9783	47.6539	46.6154	52.1397
Serpinb6a	41.279	38.0676	40.4278	32.5245	32.6125	32.2144	88.9362	63.1961	60.949	49.9445	56.1395	46.545
Serinc1	41.7882	44.8058	46.5296	36.3372	41.1758	42.307	64.3053	61.2538	52.5552	50.6201	55.0469	45.5281
Mrpl14	69.3602	63.3679	55.6897	57.6479	45.9774	51.5002	38.4547	34.2286	48.8518	34.5564	41.2226	41.0121
Eif2s3x	47.5683	54.073	48.3408	27.6194	46.5206	36.6848	41.3867	67.0856	64.1573	48.8172	44.1268	55.0764
Eif3e	43.0603	47.5931	55.0425	46.2378	49.1588	46.5601	37.5763	56.671	56.6407	47.0383	46.2346	49.2334
Mfge8	37.6177	55.978	48.7805	42.1029	37.6973	39.9974	46.7395	55.6708	53.6409	53.2991	53.8577	55.5565
Ndufb3	46.5024	48.8383	38.4469	48.169	38.3641	39.4929	69.7099	48.1422	50.9273	46.3869	57.5575	46.3725
Tm9sf2	45.9638	49.2066	45.8966	38.7022	47.2125	46.5122	62.8428	53.1731	44.097	45.6904	52.4656	46.8669
Rbms1	44.2195	37.4125	43.5177	52.6675	51.0008	70.6383	44.4981	45.3431	44.8601	48.8856	46.7197	48.6959
Rps19-ps6	43.0274	43.4754	46.909	63.0293	41.9576	58.653	58.0962	36.0177	58.6752	46.4637	42.6129	39.4805
Ssna1	54.3573	65.011	59.664	58.1349	51.4863	44.2396	38.9601	40.2382	49.4965	36.8824	37.9495	40.3828
Wsb1	44.4131	38.6615	53.0511	59.2734	56.9128	73.1067	37.7644	39.6118	38.6613	48.1725	41.2334	45.8219
Ehd1	32.2949	39.3445	31.4979	32.228	27.9492	34.3312	80.4735	55.495	66.5088	62.9143	56.459	57.1378
Dctn3	56.3276	59.4452	50.2725	43.7658	35.4317	36.5718	50.6874	54.8611	57.6027	44.6874	44.0317	42.8516
Uqcrc2	54.2707	51.3741	52.0692	49.0348	53.7286	47.9448	44.0915	49.066	51.9977	39.5045	42.2969	40.6757
Arf3	53.5713	47.4254	45.0167	50.7976	52.3532	52.062	45.956	46.4957	49.2704	43.5056	40.2001	49.235
Plk1	45.9175	56.3115	52.593	47.9745	45.6391	38.1303	31.1024	48.8948	60.3956	47.028	48.0094	53.7547
Prkaca	45.4708	48.341	47.5601	44.5534	46.4637	40.6383	47.6454	52.4339	53.0877	46.4109	49.6326	52.9788
Ebna1bp2	39.6963	56.8443	51.3076	44.3306	46.3654	42.7097	34.2373	53.2979	52.8232	52.438	47.3272	52.99
Egln1	54.5287	50.1058	55.6779	67.4905	51.9144	70.4025	30.9455	34.0144	38.6669	40.4994	36.9314	42.8318
Lsm7	52.1255	69.0054	59.7313	46.0177	40.0724	38.0342	36.3234	48.4322	63.7896	38.8253	39.1247	41.8034
Psmb10	60.7773	75.1945	60.3891	69.8591	37.2085	41.1599	45.3557	38.7519	53.3308	29.743	30.2649	31.1573
Gadd45g	21.7204	21.7383	20.7908	23.2478	17.215	17.8705	112.858	47.3943	57.0886	86.3238	72.4648	74.3051
Wdr5	46.4912	61.9469	47.5379	48.4653	47.5247	41.4387	31.5842	50.4913	53.624	49.5349	43.4992	50.7903
Nubp2	34.822	47.4869	37.9346	34.9267	37.8229	28.282	43.7484	64.238	72.7879	57.893	53.1781	59.2434
Ccnd1	41.3826	50.9192	32.8906	35.0143	48.0349	43.8256	35.2428	63.3681	63.969	54.8909	41.9427	60.4169
Wdr46	41.5293	58.1922	42.4258	46.9633	41.4582	39.841	35.2	53.8984	57.9396	52.7429	47.728	53.6298
Tufm	56.1511	74.9071	52.3702	41.5726	44.0177	35.9734	40.9475	49.5565	58.4148	36.6424	39.7559	40.1487
Fbxw11	57.5531	56.932	52.1243	38.4659	50.7369	55.5538	33.6209	51.8362	47.2304	43.5693	38.9416	43.7531
Lman1	48.2755	52.9437	57.5779	46.2436	49.8641	55.8162	50.9502	47.78	43.2572	37.9031	40.6052	38.9205
Lemd2	53.9038	50.0167	43.0645	55.1901	49.6154	50.0478	34.6792	42.084	42.4839	49.4627	46.0719	53.31
Tcof1	52.0869	56.9635	45.7588	51.8804	53.2982	52.6896	28.1444	47.3908	52.365	42.6789	38.6914	47.279
Ccnb2	51.2599	61.6527	56.0754	47.8189	55.7769	44.2379	27.3632	44.0686	56.3199	37.0245	41.4797	45.8305
Psmc2	48.1374	54.099	47.85	44.9543	42.8497	44.2248	38.1191	54.4526	58.5838	46.5191	43.9329	45.1786
Atp6ap2	29.8922	40.4018	43.9979	30.3471	34.3206	40.2305	62.206	59.6807	53.852	55.1963	62.2874	56.3822
Ptpa	51.1336	59.402	47.0077	46.6811	46.6013	47.5528	41.8105	47.0822	51.9544	41.1886	41.8571	46.2704
Rap1a	44.3704	43.4478	53.3596	37.3624	46.3267	43.481	50.9223	52.7871	53.5423	47.3471	46.7686	48.821
Nfkbia	38.2062	39.6628	38.7547	42.9594	27.8528	72.0344	58.3631	53.115	50.5308	48.0543	50.8577	47.8841
Uqcrc1	60.2923	69.9106	51.8561	44.747	42.3544	41.5749	42.8217	44.1491	51.1838	39.7077	41.1969	37.6498
Degs1	36.2829	40.2526	36.5265	27.5238	29.4542	37.5279	62.0158	69.1548	53.5921	63.5407	55.153	55.4119
Gpi1	49.3821	50.716	52.8819	60.8896	39.7487	59.196	44.2007	35.6298	45.6639	41.4079	43.9654	42.7128
Get4	44.6045	58.0953	46.5204	46.2569	44.9729	41.7786	40.0823	44.468	53.8027	48.9551	46.7792	50.0186
Gpc1	59.0377	49.1294	47.6894	52.9646	54.4569	67.6062	35.6815	37.3381	37.9639	38.7403	43.9741	40.8893
Fmr1nb	47.5401	61.902	58.5149	37.7846	38.2278	35.2595	27.157	59.5178	55.8115	52.2919	43.6623	46.643
Clic4	46.5715	43.5371	46.2305	37.6457	42.3801	48.0002	63.0931	53.0845	49.8481	45.9447	39.9534	45.8001
Manf	41.9363	50.2315	51.2509	45.8435	39.9083	32.4414	62.6978	48.7973	45.4885	46.3413	47.9954	49.0705
Smdt1	44.3555	54.756	47.9723	46.223	39.6204	36.858	68.652	37.1163	47.8136	45.0193	45.5948	46.869
Tram1	35.0093	39.8885	41.7297	33.2304	41.954	40.4249	59.3158	58.4157	48.9078	54.6198	57.5836	49.5032
Sem1	58.2003	54.9662	52.1243	43.4925	33.2277	39.3687	46.066	53.4963	60.8753	40.7817	38.5829	39.2961
Gabarapl1	49.7209	44.1449	53.0287	56.0087	37.1735	50.5389	45.9697	45.0552	51.457	37.2526	49.3165	40.7239
Tmem147	54.6207	59.5906	43.7579	47.2647	39.139	42.1071	47.5524	41.88	47.9345	44.8582	49.8341	41.7226
Ube2m	51.3745	55.903	45.956	50.606	43.2801	42.7761	41.1827	41.4432	49.8382	47.2542	44.7421	45.3729
Otud6b	39.8633	54.2343	44.0614	28.7332	42.1561	30.7095	37.9676	66.6005	60.4541	54.0774	45.8933	53.9833
Dnajb11	34.9431	47.8368	43.3475	36.3258	37.662	31.0512	56.2908	56.81	49.9349	56.84	56.2668	51.3895
Arg1	1.3395	1.86654	3.55287	4.48341	2.29671	2.42883	108.723	65.6335	91.4247	96.1578	102.939	77.6142
M6pr	38.6868	43.3684	40.101	35.9924	34.4251	33.4944	63.314	58.4644	52.3251	54.0023	53.5859	50.4556
Hbegf	26.8532	46.3255	39.2199	42.6274	47.2778	50.3371	34.0788	55.392	49.2898	62.037	44.3673	60.2924
Nop14	46.9465	56.6833	43.8345	39.8011	46.3154	45.2778	32.8506	55.7183	52.8323	46.0242	42.9681	48.7936
Bax	36.2952	37.4631	34.7897	44.6885	36.2741	29.0956	96.4824	38.6364	49.6669	49.0559	56.538	49.012
Ccna2	51.3144	54.719	52.0603	40.0213	46.2224	34.6406	25.7953	58.7834	59.0076	46.1594	39.4147	49.3215
Bcl2l2	53.9911	37.2437	47.0252	86.2038	64.5049	85.9669	24.6614	21.9963	18.5716	39.2145	38.5922	39.291
Igf2r	46.4199	40.0399	48.1055	43.0535	46.8291	66.913	35.866	49.989	48.0745	40.6803	42.339	48.7526
Dtymk	49.7213	49.062	49.7314	58.52	51.467	44.7731	33.2375	42.0834	48.7551	41.9757	40.3021	46.7467
Trip10	48.5757	55.2008	53.5553	54.7657	51.6482	50.066	33.0031	36.2459	42.4156	40.5374	44.3016	45.1171
H3f3a	60.0775	58.8104	61.7258	50.0626	50.3585	46.0218	36.7706	44.4075	48.1929	28.377	33.0481	37.3472
2410015M20Rik	64.5331	63.4254	62.785	45.3206	38.1719	40.7361	49.1095	42.2282	52.8775	28.5261	34.1567	33.0807
Polr1d	50.8353	53.3883	46.2689	49.932	40.1049	37.6442	32.9797	52.3976	57.1683	43.2893	42.2893	48.5895
Plod2	58.762	46.7831	67.8331	61.9085	57.9917	80.1297	33.5296	30.8664	28.6599	27.5587	31.1643	29.6583
Serpine1	17.4669	18.1832	15.1968	15.7891	12.7477	20.7657	172.933	45.6574	47.3379	88.4317	39.0449	61.0841
Sbds	45.0453	50.9778	46.552	48.0771	45.0083	45.1104	41.6099	45.8432	54.1455	45.3187	43.3456	42.8725
Rnf44	45.5882	48.6917	43.8379	41.84	46.3172	50.4032	34.4321	46.4855	45.658	50.5818	44.9214	54.4324
Efemp2	34.834	34.654	31.0584	35.5742	31.5214	31.1486	135.378	39.373	41.8239	41.9986	50.8453	44.6399
Aars	65.8355	48.5468	48.1587	62.8857	55.8699	73.8448	24.332	34.0172	38.0932	33.3706	31.6813	34.9891
Rbp1	52.8286	60.2899	64.1521	54.0039	39.0259	54.4923	31.5467	35.6259	49.0236	35.4917	35.5598	39.3862
Actr1b	49.0729	54.1685	40.2283	42.2662	45.9076	40.8359	44.6238	49.9865	51.8117	42.6216	45.0623	44.6688
Incenp	47.1065	47.8812	48.9047	46.3272	42.109	42.2304	30.9065	49.2378	50.4212	49.1993	45.5524	51.0114
Prkcsh	39.1845	43.0072	37.9588	42.6507	36.5013	42.0122	48.4605	52.1808	49.4552	51.9903	55.2029	51.7925
Got1	50.3692	51.4863	42.6618	54.8802	49.3011	62.6384	33.1219	39.7106	45.5821	37.986	43.0142	39.1568
Foxk2	58.8826	63.8145	57.2302	40.8252	54.8547	47.2881	27.7268	43.3333	40.8164	37.0117	34.1894	43.8916
Sh3bgrl	46.2009	40.052	55.7159	43.1063	48.5823	53.7498	76.6294	42.0271	43.4276	34.9787	33.5004	31.5354
B4galt1	26.9024	27.5404	36.0993	33.1489	27.1732	40.3876	91.4979	51.7511	50.1854	52.5199	62.1247	49.9283
Oat	37.7501	38.1874	38.622	32.611	34.7153	35.9152	95.1995	48.4945	47.3311	45.5069	50.6106	44.3017
Tmed4	47.9335	51.6539	48.4502	49.9465	47.216	50.1624	34.3089	42.0161	41.7745	42.9618	49.5335	43.1759
Cldnd1	43.1051	41.4823	40.3547	34.8793	41.8838	37.5378	40.1489	57.986	53.0415	54.9999	52.7119	51.0007
Pdha1	52.7951	59.3937	56.6456	48.5705	54.3001	52.3401	40.6722	38.3203	42.7503	33.5899	35.1598	34.4595
Hsd17b10	64.1232	59.314	53.5408	54.6168	48.5365	55.0753	41.1208	34.0399	43.7401	29.0996	33.077	32.7108
Syngr2	42.3526	55.3044	35.3618	48.769	45.1083	44.3575	46.408	43.9876	46.186	47.3616	49.8458	43.9135
Iars	71.1907	53.7122	51.3042	53.7481	60.8458	65.8114	27.1941	35.3011	35.419	31.7629	29.4294	33.1314
Lgals3bp	14.1322	18.2781	17.4184	13.235	8.00112	8.38329	163.389	75.0616	67.771	53.8451	65.8019	43.06
Nup85	42.6134	55.107	43.3309	48.6474	47.5938	39.6465	27.7958	47.2928	49.3579	51.479	43.9573	51.3652
Mapk1	49.2038	52.0485	49.6579	39.1305	49.9533	45.1453	35.3528	51.8351	50.0294	41.9004	39.0107	44.1919
Mex3c	36.2532	37.4748	45.4361	32.0675	43.4378	44.4056	38.2046	57.45	48.756	59.3408	48.6331	55.6201
Aco2	48.1754	48.4102	44.9995	44.6657	45.6472	47.217	48.6325	41.5963	44.6937	39.0919	50.9343	42.571
Rcc1	47.31	58.9993	43.3054	46.7263	47.3866	35.4682	30.6609	46.0955	49.6758	47.8	42.6477	50.3522
Grwd1	46.0244	61.6886	42.5568	40.7955	43.119	33.5626	32.5254	54.2794	53.7587	47.4516	40.9015	48.3321
Apex1	50.0589	60.2986	56.5262	47.2755	56.8408	47.4686	24.5724	42.7797	44.139	34.379	34.7439	45.874
Zfp706	46.9452	54.0818	48.3537	45.5918	48.5711	42.2214	33.1812	46.6897	51.2808	42.6228	39.6175	45.7822
Ube2s	42.1193	51.1747	41.7654	45.7469	40.4987	34.5364	31.8226	50.4114	54.6838	51.9995	45.2071	54.6809
Ehmt2	52.6289	46.5246	42.7122	52.0302	45.2487	49.4282	39.4951	39.4628	45.1782	41.8719	41.9515	47.9911
Dnajb1	47.5391	52.8575	60.8021	56.4734	42.2627	55.3089	30.2183	43.569	44.3522	34.2617	33.5093	43.2082
Etfa	44.605	45.3258	47.071	34.8897	44.7674	36.9091	63.2475	47.8395	55.7161	39.962	42.1655	41.361
Sf3b3	54.1736	54.5586	48.5454	45.7493	52.1247	52.9037	27.3799	43.2693	45.3249	39.8646	36.1081	42.7143
Twist1	51.0234	38.552	36.4671	65.8107	54.2786	56.9274	35.9116	35.1496	37.2469	42.8012	42.0607	45.9772
Tnfaip1	42.4185	47.7724	42.6411	36.6745	37.152	39.8782	44.8612	54.1793	55.739	48.8517	45.1457	46.091
Mrpl43	44.9698	53.3657	44.1931	49.2362	39.3275	36.3	43.3372	44.8716	51.3748	45.8646	43.2551	44.863
Cycs	46.1585	53.851	50.8861	36.155	39.3108	28.8159	45.9279	55.6992	58.1784	40.1768	42.0993	43.3926
Lamc1	46.0735	42.5276	47.2558	40.5479	45.9028	71.5128	56.3766	39.7471	38.25	35.854	38.8677	37.4961
H2afv	58.8204	49.3577	49.4363	62.2797	48.4856	48.4162	24.7039	35.8975	47.8647	34.4071	39.4195	41.2284
Gdi2	44.4103	47.6964	52.1072	38.0001	41.2745	40.8955	49.1137	48.4099	51.5096	42.3957	40.3201	42.2113
P4ha1	44.9631	38.2395	56.2661	47.6391	34.8937	50.704	58.3979	44.7282	41.9862	39.9239	37.5867	42.76
Mir5125	28.6828	24.2426	32.4176	106.17	43.8784	105.993	29.0678	13.2638	14.8836	52.5018	48.2758	37.2179
H2afx	57.1037	59.1471	41.5084	67.5766	55.4197	53.5462	30.8525	29.401	37.3406	34.4039	33.8191	36.2594
Gm10154	56.0475	68.1669	63.959	57.7449	36.2152	46.9859	19.9866	37.3288	48.3988	36.7117	30.6879	34.0674
Gm14539	39.0679	51.2598	50.5107	28.8252	28.4597	36.338	46.0128	45.4999	67.2532	51.1702	46.4934	45.2517
Gosr2	46.4167	47.833	43.1988	37.7214	40.0958	42.0328	48.8567	49.8537	52.202	42.6871	40.4988	43.1051
Rasa3	45.1355	62.312	60.0664	45.7381	48.9746	46.945	35.3867	38.1727	43.5728	33.5393	35.0904	39.4761
Hmgb3	50.888	65.5697	61.3829	48.6379	52.9287	41.9951	19.447	37.0803	47.8703	36.1666	35.5399	36.2937
Ube2c	50.0378	54.3612	50.7273	53.1549	44.2505	35.4481	22.7726	49.0782	49.1857	43.6885	34.8708	46.1349
Slc30a4	60.973	45.6557	51.6216	46.8608	59.6893	79.9052	21.5899	37.8354	34.4708	31.0506	30.3259	33.6712
Mfsd1	29.9044	43.3147	38.382	31.3268	34.728	32.9565	67.3479	51.9938	46.5117	49.539	60.3111	47.213
Avpi1	67.4291	61.7138	52.9773	60.8347	50.5705	50.7407	21.642	33.2512	39.8186	28.5011	30.8091	34.8758
Dbn1	46.623	43.8334	46.303	57.9556	49.4273	54.9559	34.7854	34.5487	38.7743	40.5882	42.0008	43.3537
Uhrf1	52.5807	48.2437	46.8887	47.373	51.1465	45.3532	25.2248	43.4788	46.4333	44.7194	34.1634	47.0727
Txnl4a	51.9028	63.6093	54.768	41.0483	39.7368	33.6039	26.4162	53.1245	57.7845	38.1925	33.1634	39.1831
Gm28661	46.5021	58.9776	51.2814	68.3897	29.329	36.1347	62.7928	49.1521	33.134	21.4386	47.1781	27.7344
Mrps7	47.8784	53.6626	40.3666	46.1755	40.6824	39.5053	36.1839	47.7056	50.37	43.3448	42.6971	43.4365
Ldb1	47.0763	43.036	42.4633	65.4627	43.2284	53.6874	35.0245	32.689	34.4258	43.8804	42.9797	47.2611
Trip6	53.7196	53.0294	43.9947	54.2768	49.042	55.1566	29.716	34.5109	42.8978	38.1126	34.5185	41.5866
Cenpb	47.9258	52.6136	41.1457	44.7616	46.993	48.5101	59.8662	35.3973	37.5869	37.6678	39.2051	38.523
Ccnb1	48.2946	53.3955	50.0196	39.4093	44.2578	36.9978	24.2839	53.7129	59.5092	38.87	36.4631	44.859
Rsrp1	30.5956	27.1389	33.1429	68.2244	44.7209	39.0521	65.9555	33.0784	24.5262	52.5773	65.5664	45.1915
Gm8129	51.6343	52.15	37.1633	56.5929	29.7068	52.6835	13.4034	22.9573	38.9044	86.7176	51.545	36.2643
Rab34	52.1154	60.4318	54.1044	50.9132	48.4011	49.654	31.0449	36.0018	40.2147	34.271	35.4703	36.8376
Phf5a	49.6534	49.6665	36.9487	45.2223	39.4757	34.4772	32.6365	47.7853	52.4752	49.9147	42.2847	48.6838
Btg1	45.5354	32.7318	49.5995	53.0922	33.1635	66.9491	37.0077	43.053	39.3824	43.0697	41.6299	43.3262
Mcfd2	33.304	40.8926	34.4056	29.7391	28.7329	32.4938	81.0488	53.2878	49.3241	54.1375	47.9843	42.6605
Colgalt1	42.5424	46.6111	43.1353	32.327	37.0885	37.6325	65.7222	46.5059	42.0254	44.129	46.0167	43.8324
Rpl19-ps11	51.9939	64.5332	57.4165	44.0021	39.009	38.6496	29.0891	50.8257	60.9172	26.0134	35.3943	29.344
Ncaph2	49.3557	54.4453	52.7832	46.5152	46.8305	43.7598	29.2578	41.351	48.1883	36.7801	35.0314	42.7828
Xpo1	40.644	46.1999	48.324	34.4414	43.5749	36.7348	32.7561	53.4141	47.8272	48.5326	44.4832	49.7023
Tacc3	39.2251	47.987	46.8814	42.1716	41.6074	36.6118	25.4056	49.5271	55.1238	47.9221	43.0131	50.69
Map2k3	36.2386	49.65	35.1263	39.4262	43.1843	37.2129	40.3396	50.5193	51.8683	47.1919	44.3062	51.0071
Gm9493	41.1399	49.0486	41.5171	52.0478	43.8087	56.6672	39.9823	27.7493	49.1249	45.7506	44.112	35.1163
Rnf19b	26.7867	29.6839	25.5759	30.3781	22.8557	30.6232	68.5035	54.0782	60.3967	65.7769	55.8733	55.4387
Emc10	49.1092	57.7954	49.1255	48.202	44.5346	43.5273	36.2553	35.802	39.2338	36.9501	43.9576	41.1896
Rhoa	41.2842	41.5686	42.764	38.0647	43.2747	42.8928	51.9268	46.9185	50.3125	43.0298	41.3376	41.8476
Ms4a4a	2.37991	3.9272	1.81018	3.07538	2.56682	1.22646	230.066	35.1646	67.4434	60.3955	85.5711	31.1761
Cnpy2	50.7883	46.5426	47.7008	52.6363	42.5948	47.4031	55.893	35.8646	41.7678	30.0347	40.5821	32.5927
Arpc4	38.9321	45.2888	37.7914	39.8416	39.8739	40.2737	63.3473	45.497	50.6835	40.4102	41.1787	40.9666
Bnip2	43.4936	48.9224	47.0689	39.9642	44.9096	42.8495	48.178	44.0263	43.253	40.352	40.1064	40.7904
Vti1b	45.1186	37.2714	41.0536	43.3506	38.4336	39.1881	70.303	39.218	49.2524	37.8057	42.9442	39.9724
Me2	41.1969	49.2805	45.3306	33.2204	37.5854	36.0568	36.7074	54.4429	54.9872	45.1651	41.3555	47.8854
Trim35	57.7202	45.5715	43.294	48.3632	56.3924	67.1386	37.4963	33.4177	36.0703	30.9561	30.519	34.8774
Psmg2	55.7365	50.9987	46.1128	57.1125	47.9561	43.3538	32.2333	38.7538	42.4557	35.6669	33.8305	36.8462
Golph3	39.6557	41.3963	44.3011	39.2879	40.5275	46.976	41.884	50.1523	47.7219	44.3672	40.4156	44.0199
Sox4	44.1789	34.6801	42.8248	37.1991	49.5831	78.0485	23.6606	33.2525	35.9999	42.9614	45.0949	52.5363
Vamp8	44.9835	52.4459	48.7345	47.8381	31.3562	39.043	45.3863	40.1522	50.3698	38.3117	41.2569	39.5697
Pdlim7	51.4487	43.3216	43.5602	62.044	49.6096	63.2236	27.2753	30.8413	35.4258	39.8598	35.0474	37.779
Tcim	42.2233	43.5933	57.6562	45.3235	44.9322	52.7967	22.7624	34.9279	37.689	49.2968	50.4535	37.7138
Glo1	48.4692	41.7674	45.1497	44.8706	43.7903	38.652	39.3231	43.4417	45.1977	38.0111	46.8847	42.5972
Gatad2a	36.271	44.9873	39.6777	39.5537	40.068	40.798	32.3922	49.6202	50.6712	48.4943	43.4962	51.9384
BC005537	36.6808	31.7331	34.9286	40.0869	40.9962	41.6919	61.5544	45.3842	40.6074	48.7875	47.6385	47.1929
Orc6	34.5166	46.7627	40.1702	31.8541	34.4084	26.7624	25.5394	62.7165	62.6126	54.9884	43.4614	53.4874
Rrbp1	32.7412	33.164	33.9912	37.7728	31.6318	38.9063	68.1811	50.4677	43.2835	48.8314	49.3136	48.9266
Derl1	42.9946	40.2336	39.6132	45.9219	40.2416	46.0252	52.2544	41.4209	36.7271	42.4569	46.9848	41.808
Dpy30	50.1549	55.7694	48.5544	43.9132	39.8023	39.4661	26.1578	44.4472	49.9813	37.5918	38.7248	41.7894
Slc29a1	39.0922	46.0907	35.8549	42.7157	43.7102	34.2229	32.1932	42.8755	43.8231	50.7072	50.6048	53.9994
Slc20a1	38.1123	48.0998	45.6768	61.6658	59.0354	68.0894	20.8436	31.4956	29.942	39.7718	31.3466	41.6981
Elp2	52.1954	58.3486	50.3992	50.2782	50.7411	50.1612	29.463	35.817	39.2076	32.2809	31.161	35.486
Tnnt3	2.09476	8.50339	4.92696	2.50278	2.7459	2.15903	169.254	3.49352	7.18011	31.0571	249.171	32.2049
Sdhb	44.3566	56.3809	48.7419	39.3618	39.3437	34.7524	48.6198	38.7654	53.39	34.7273	40.0028	35.8343
Tcea1	48.9287	47.2466	50.6997	33.0673	44.5722	45.0865	33.6136	53.6016	48.8643	35.8903	33.5178	38.6186
Mrpl27	51.732	55.1634	54.0089	50.1923	40.4427	37.9363	32.0715	39.8332	47.1232	32.1144	36.3134	36.427
Twf1	33.6777	41.0124	41.2043	35.0818	39.0776	34.3192	56.3126	48.1488	50.0873	46.8093	43.4047	44.0903
Mrpl21	44.3839	46.8554	44.8037	47.7857	44.3515	39.259	27.992	43.4789	48.891	41.7721	37.8143	45.5718
Vapa	40.8645	40.1461	41.8198	39.4321	43.1102	42.4281	36.8792	44.8768	46.0657	48.1912	40.8398	47.194
Ssr1	28.7275	41.0327	39.8408	30.8341	35.2414	35.4902	47.6352	54.9819	47.2252	51.9937	50.7326	47.2543
Mrpl49	47.0506	54.8779	47.1854	46.3822	42.4009	34.0054	30.8517	44.4205	50.5932	37.8314	33.7581	41.268
Nckap1	45.4916	44.7651	44.9196	37.0195	47.3186	43.5594	38.571	45.5948	45.9295	39.1815	36.0048	41.9735
Csnk1a1	42.5368	35.2636	42.8912	44.319	51.0928	56.5718	44.311	38.0752	36.7656	38.9778	38.8019	39.9119
Gm3608	46.681	45.9885	50.7913	33.211	45.0689	40.918	34.9407	55.7893	52.2685	32.1208	34.9579	36.6694
Park7	47.0849	51.4963	42.2856	45.1402	37.1328	34.8346	54.3277	34.6837	42.3939	35.0907	45.5937	38.8984
Xlr3c	48.1491	55.5826	59.123	53.2702	56.6895	54.4451	14.458	36.6037	40.155	29.257	27.652	33.4744
Papss1	59.0865	53.3748	56.9651	50.4587	55.2745	57.2422	24.8824	30.489	35.4871	26.0479	29.0911	29.4957
Akirin2	38.3412	37.9291	36.3309	49.9566	42.5449	46.2091	33.4803	44.5019	46.0426	45.056	38.4668	48.873
Fis1	54.1705	54.7828	45.1304	49.8938	37.4305	38.418	45.8055	35.4237	41.8134	32.8133	37.2532	34.7443
Minos1	39.482	42.5328	42.8431	35.1384	31.3105	26.6277	52.8641	51.2469	56.5373	43.1659	43.8086	41.9248
Smc4	37.7533	37.3791	47.4349	34.0985	43.025	37.9494	28.292	57.8891	49.317	45.2287	40.7265	47.9785
Timm10	42.6538	53.1748	38.1363	39.5104	34.026	28.9355	36.3244	49.7133	55.7846	45.3951	40.1302	43.1692
Ncbp1	42.6335	53.6201	47.0998	37.0567	42.591	36.0347	31.6734	47.1413	47.1275	42.3992	37.886	41.5333
B3gat3	46.2916	50.31	41.1175	47.1498	35.9826	37.7851	40.3162	36.2514	39.169	43.6612	44.8995	43.8266
Pik3r2	52.1965	54.5093	50.3852	57.166	52.084	59.2267	22.9469	26.3883	33.8948	29.0017	31.9642	36.7073
Klhdc3	43.6295	43.7457	42.0203	48.1457	39.0863	40.3987	40.0434	37.6713	42.9054	40.714	46.8428	41.1473
Mthfd1	50.0661	62.7261	47.0797	39.6334	45.5587	36.5087	25.0518	45.2652	44.9237	37.6481	33.3803	38.4807
Arf5	35.9365	39.7122	40.3798	45.2863	33.8443	38.174	62.3892	31.9608	39.7543	47.0371	49.6033	41.7854
Ndufv2	46.7207	40.8545	48.0111	41.3233	37.0061	35.7109	42.3201	44.9816	50.0187	39.2291	41.0172	38.6464
Prdx3	47.0778	46.7962	39.7743	44.2581	46.1248	40.0432	46.4008	40.1348	42.9591	38.0902	36.2034	37.0553
Nup62	40.569	53.0701	46.1311	39.7111	35.9746	42.2527	32.9238	40.7737	46.5739	43.7339	39.0158	43.9672
1810055G02Rik	42.0521	50.5322	37.7617	33.66	34.2354	37.652	49.5982	48.6553	49.2076	40.1394	39.0246	41.5461
Rpl13a	63.8157	63.0796	57.2407	51.5185	38.755	37.3731	24.1326	36.5416	42.6419	30.1623	27.9083	30.7868
Col5a2	6.14844	7.59939	7.4705	4.08251	5.88601	1.54418	207.585	48.3501	39.7557	47.9848	91.6084	35.6908
Kpna3	34.3971	43.6683	42.3058	26.997	37.5605	31.927	33.891	57.8204	53.5807	48.3924	44.4208	47.9442
Aplp2	30.5731	31.1456	36.2997	28.8829	28.2931	35.05	68.4233	55.4189	49.8627	45.3994	47.5556	45.4827
Mtap	44.5595	53.3451	48.0105	42.9709	48.3533	44.2668	26.4916	42.6584	45.1085	36.7194	33.048	36.8427
Ndufa3	59.0522	52.3096	41.4037	31.9614	27.1342	25.0813	64.3714	43.5744	45.4719	37.2287	43.0275	31.7437
Arl6ip4	50.2077	50.3931	42.9873	50.9457	43.1172	40.1344	37.574	33.2243	40.071	37.2387	36.7466	39.4664
Chmp1a	49.3888	48.0798	44.2225	49.6834	44.2263	47.5441	34.8824	35.7071	42.4208	35.0708	34.8615	35.8525
Sap18b	42.5183	46.6048	48.7618	42.5752	33.4038	33.4266	35.5549	47.2936	52.0877	36.3072	39.402	43.7075
Erf	48.0961	41.4147	40.6317	49.5094	42.6205	51.6404	30.1974	36.8936	43.4328	36.6584	36.8143	43.5202
Ndufv1	44.7659	50.3345	42.9664	45.7758	40.3772	43.9024	39.9069	33.9673	42.7981	35.8223	41.5564	39.1003
Polr2h	43.9498	58.9979	48.6	40.8071	35.2229	31.9352	30.1065	43.5538	45.4901	42.4751	39.1358	40.8514
Abracl	41.8165	47.8791	53.85	43.5847	41.9961	37.4894	49.075	41.4548	45.3334	32.8355	31.0264	34.1194
Tcerg1	39.296	38.6744	44.51	44.2523	50.8366	50.2277	29.3655	43.1046	41.5645	40.3889	36.0508	42.17
Akap8	43.1216	45.4782	41.0975	45.2391	51.1803	42.9646	29.0919	40.9934	38.1707	41.7122	38.0644	43.2121
Upf1	38.4163	40.4053	35.9964	46.0176	43.0121	46.0583	33.5047	40.0105	41.2474	45.6259	43.4574	46.4996
Ppp5c	41.0448	52.7822	38.3265	37.6723	35.0731	31.7144	38.7107	45.3676	47.7599	45.4442	42.4356	43.144
Slc39a6	30.8696	42.3995	32.7962	30.351	31.1247	33.7047	37.8661	56.5695	44.8421	55.8315	52.9468	49.8219
2510039O18Rik	38.3084	35.4241	33.354	42.2096	37.3127	40.9436	44.0423	40.6064	37.8465	47.6475	50.6542	50.7283
Afg3l2	41.0963	49.1318	44.0919	40.4674	41.8418	40.8799	33.2147	43.1174	43.3951	41.8932	37.7239	41.5634
Hdac2	40.7645	43.7238	47.6537	38.8035	39.7355	37.8009	31.1706	47.8951	45.4659	44.82	36.6417	43.6299
Prps1	39.405	56.6134	44.9748	35.8035	39.4238	34.2689	33.0093	48.1945	49.1359	41.3724	35.9233	39.7073
Pitrm1	43.4677	47.7577	44.9634	35.2538	48.8154	48.2639	27.5637	44.9094	45.0663	35.0735	34.8253	41.256
Mcrip2	38.5378	46.0015	34.0952	44.8854	31.0174	35.8109	30.4995	41.591	56.9514	49.5413	41.2141	47.0249
D030056L22Rik	42.1504	46.7249	39.5665	40.7404	43.7356	40.1488	22.9455	47.2092	46.6089	42.7708	39.4535	44.9012
Bccip	39.2942	44.5699	47.2375	44.8777	43.602	40.1643	36.5439	40.1893	43.1607	38.9936	38.7877	39.3685
Sat1	24.9239	27.5173	30.7598	25.8752	21.6994	21.8896	64.5472	55.2752	58.3523	57.4949	62.305	45.6663
Pdhb	46.6211	45.6346	46.4911	41.0453	42.5528	39.5092	32.3098	44.4326	44.5635	37.2547	37.1313	38.605
Vbp1	42.2278	44.3244	56.4025	32.8959	46.5572	41.7332	28.9359	44.4244	49.7929	36.2368	35.2888	37.212
Sap30l	40.4298	39.9815	32.7684	47.0913	36.5221	36.2263	35.3726	40.3092	44.4131	48.6715	46.7398	46.89
Rps19bp1	43.2235	44.2602	36.8681	41.7587	34.446	31.8737	33.6967	48.8066	55.2669	43.4552	38.7899	42.8399
Exosc2	39.0963	54.0369	40.348	39.2436	37.7992	31.992	26.0676	44.5064	49.4184	44.8849	39.9971	47.6944
Nde1	43.0926	47.2752	45.7281	45.2777	45.5285	42.2463	29.0083	38.2699	41.386	37.4776	38.0063	41.2356
Rab10	44.4589	42.0867	42.1497	37.3008	42.5235	43.7636	45.6336	42.6698	40.1163	34.0344	40.2338	39.4644
Isg20l2	42.1044	52.9978	45.3483	46.4748	49.7349	43.9671	22.3112	40.4454	38.9013	40.1431	33.2367	38.7407
Alkbh5	48.4635	44.9122	53.4698	37.4311	41.4206	48.9322	30.9852	39.2431	38.3621	35.6086	33.53	41.8933
Prcc	37.8627	35.3236	35.4106	43.4129	36.5154	37.3417	32.2294	41.5729	52.0695	47.8721	45.3138	49.2881
Ccs	48.6787	50.6811	41.2992	49.6842	39.1974	46.3459	37.5201	32.2182	43.3835	33.4323	35.2066	36.2087
Plod3	33.3754	42.6588	40.4172	35.4605	28.8809	32.3068	69.8097	42.2783	41.0607	43.1499	44.1793	40.2511
Cdc42ep1	56.6269	48.5845	43.7897	57.6405	62.9961	55.2045	24.7528	26.4233	33.9881	29.3575	24.9422	29.3165
Gm15452	51.1218	51.5271	51.6564	35.65	32.5548	31.5666	26.8943	48.9961	54.1244	33.642	32.5039	43.1896
Phlda3	34.2449	32.2909	28.0755	44.7432	36.0697	28.5725	89.0947	32.6725	35.9145	40.0132	49.4079	42.2583
Ahnak	29.8226	25.6347	32.9928	38.0997	41.8119	49.3747	52.8092	37.4306	31.1251	50.4496	56.775	46.6495
Dld	42.4518	38.6287	43.2226	36.7463	42.219	38.4956	39.6008	47.5442	44.1176	41.5928	38.2355	40.0378
Tmed10	36.5878	43.7017	40.8763	37.281	35.8672	35.9654	50.3367	45.0799	43.7443	40.2274	44.7978	38.1367
Kmt5a	42.5722	42.9442	39.1429	45.1419	45.4423	41.6565	28.6052	39.7302	40.967	44.006	37.7827	44.1436
Smarca5	38.5667	44.6927	45.7582	35.0862	44.6007	40.3065	26.1359	50.2638	43.5499	42.5306	37.3962	43.0225
Gm16286	36.5031	43.6506	38.0647	46.5065	39.3476	43.2173	31.2236	39.4335	42.0613	49.2412	41.154	41.099
Rpl22l1	53.7386	45.6129	63.062	56.0276	44.7868	52.237	35.7904	30.7309	30.9371	23.5499	31.3182	23.5766
Znrd1	52.0952	43.4946	42.9959	45.2871	38.5626	36.097	37.8142	44.6372	44.3004	34.5046	35.3481	36.2043
Thap11	47.9141	53.245	42.5253	46.2723	43.6487	38.0166	27.5005	34.9471	35.3059	39.1279	39.8362	42.8754
Rnps1	50.2871	49.9311	46.23	42.3674	46.5109	48.507	26.0862	39.2636	40.4766	33.0083	31.4505	36.8824
Supt16	37.5867	47.0416	46.3186	33.1896	47.8045	36.5242	29.4984	45.9906	42.6236	41.364	38.3129	44.3849
Dnajc8	37.5944	39.1064	41.3012	41.1086	40.0122	35.9387	40.4447	43.4035	47.3127	43.2026	40.3475	40.8425
Bod1	39.6012	43.236	35.4395	44.0706	38.3549	34.7526	35.2223	41.1812	49.6901	44.1339	41.335	42.9835
Ppil1	43.1301	58.7666	48.7593	47.5064	45.3558	33.1819	23.672	37.2747	39.8122	37.5327	34.1953	40.7105
Twsg1	47.1157	47.2008	55.7194	38.3526	48.5942	54.243	27.9546	37.6753	36.0305	29.7705	32.8003	33.8772
Mrpl36	50.935	59.762	49.3308	43.9993	36.3023	30.3701	36.832	41.5163	45.4292	32.1523	30.9081	31.3341
Cenpv	65.9174	63.6626	53.1906	54.2732	43.6592	39.1596	12.2345	34.33	40.0066	28.4907	24.4093	28.4531
Ppm1f	40.5013	48.4489	35.9136	33.0195	39.9419	35.0546	34.3608	50.3954	49.5749	39.3922	35.9951	44.8325
Mrpl38	51.6691	51.35	39.579	52.4286	47.6212	46.1953	22.708	32.3939	35.7902	35.3065	35.5092	36.1346
Gja1	44.1133	37.2102	48.7675	48.0527	50.1031	67.7528	29.4919	31.4647	28.5167	32.7973	36.7654	31.2307
Josd1	44.3581	53.6055	43.9917	43.7161	47.0728	45.4871	25.4389	36.9078	39.3563	34.5637	32.4199	38.7084
Mrpl18	36.2911	48.2607	43.7157	35.7262	37.1931	25.9549	37.8243	47.8447	54.589	39.3601	37.6964	41.065
Slc38a2	41.8722	41.4262	45.2305	44.8375	46.051	54.1845	30.7299	34.613	32.3793	37.2121	41.0534	35.5402
Stmn1	51.7012	50.7617	55.8725	61.8841	56.0241	51.7759	15.8227	26.411	36.0065	23.5076	25.1944	29.999
Acadl	28.4741	29.4473	28.2748	28.8203	28.9518	23.6657	52.0345	54.6129	54.1197	52.461	55.5367	47.9452
Smad4	43.9663	46.5377	44.0923	36.3798	42.0522	44.686	30.2126	42.2328	40.6053	38.1989	35.5083	39.1209
Ak1	27.5588	28.6573	29.9439	27.0149	25.6968	21.133	96.5782	39.4897	42.7974	46.6217	54.9768	42.9538
Ptpn12	35.7368	35.866	40.539	31.3857	36.2058	37.5312	39.8135	49.5699	43.6086	48.9191	41.4324	42.6906
Cope	48.2452	45.4822	44.4908	48.2444	42.2061	46.0388	41.2031	29.0632	39.8431	31.832	32.0547	34.3176
Gnpat	46.7773	59.631	49.7666	44.2041	45.251	44.4011	26.2824	36.8721	37.9463	29.8479	31.6551	30.2867
Serbp1	40.3876	43.73	46.3968	41.0269	45.6955	44.1297	28.1241	38.9959	40.2793	39.7425	35.5061	38.7932
Prrc2b	42.6402	40.9348	40.3895	33.3567	45.4512	47.7569	31.8034	42.6803	39.6837	39.5147	34.993	43.0772
Snx6	38.4361	38.7304	41.9739	34.7952	40.2664	37.3732	59.2069	42.621	43.7206	37.2061	33.2291	34.7077
Rps10-ps1	53.4804	54.0557	44.447	45.2131	34.4583	41.3121	25.2016	40.4552	45.5844	41.0016	27.1997	29.7998
Gm4737	55.082	60.6014	50.6959	39.6105	43.2711	34.4006	21.7357	39.0776	45.2902	30.2536	30.2313	31.9053
Zmynd19	41.8081	57.4103	41.6005	39.1748	46.8507	36.2575	23.7653	39.0927	44.5185	36.6866	32.1088	42.8157
Gnl1	36.9463	45.0805	37.8319	38.5179	33.9396	34.4329	36.7905	40.997	46.2192	43.5119	41.7657	45.4937
Gm11518	43.837	59.3788	48.5744	34.149	25.7038	25.64	46.6611	42.9163	57.6255	34.446	29.525	32.9803
Ubqln4	41.0603	44.0444	40.983	35.877	39.167	37.0042	29.453	40.3435	44.5009	41.3798	39.6146	47.7071
Cebpb	26.4575	17.8273	14.5511	44.1095	25.2795	45.7895	85.4202	29.8807	32.6861	51.9191	63.4709	43.2404
Col6a2	35.1674	36.7313	39.0709	36.3364	33.961	43.8335	96.6513	27.065	29.7236	24.8613	49.3522	27.6883
Tars	57.7862	50.778	46.4569	44.2692	48.5325	47.3093	25.9046	33.7184	33.6552	32.2852	27.1346	32.2938
Igfbp3	26.1502	29.4399	34.0672	27.524	23.2394	36.0155	92.6792	39.6519	28.2458	46.8388	57.9324	38.3229
Eif2b5	44.7672	49.4685	39.2515	42.294	42.3427	39.0505	31.2113	37.4404	43.1312	36.3139	35.517	38.7727
Srrm2	39.2402	33.5933	37.8723	44.1991	45.4462	53.3074	32.4189	38.8163	35.1632	39.9154	37.5902	41.7432
Pfdn2	46.4789	50.4251	42.9696	45.8252	36.2175	37.1417	24.4795	40.4517	45.0643	36.1732	34.6947	39.2859
Tead2	54.228	54.0904	51.8588	50.7482	52.4825	50.0027	14.6475	28.3041	35.5964	29.1756	26.72	31.266
Mrps23	34.4001	37.0756	32.7213	33.7993	36.6462	35.4189	35.8856	51.5709	48.9201	43.568	41.4494	47.5341
Cd68	9.76073	11.4923	8.79779	12.4063	8.62321	7.11463	143.038	63.6779	65.7457	52.5302	58.9799	36.2754
Sec13	43.5851	53.9456	44.3479	32.8684	32.7126	30.628	49.4912	41.0819	46.6707	33.5563	33.7017	34.1358
Mrto4	36.6188	43.004	35.2436	37.5795	35.7823	29.2557	29.8077	46.0176	52.8813	44.86	41.4297	44.2037
Tsnax	47.6618	53.322	47.1192	45.3006	48.8415	45.7502	31.024	30.6893	34.1205	30.4394	29.7406	32.4679
Pmepa1	37.3808	48.159	50.1958	48.8222	47.7986	48.1044	33.59	26.5413	27.8415	37.8435	33.7322	36.3638
Dda1	38.8577	38.6071	35.8102	40.1486	39.7876	34.6858	41.8919	36.9201	41.9635	41.1558	41.704	44.5635
Otud4	32.9717	43.1074	41.4318	30.5593	46.2007	39.9707	26.6853	47.7296	41.2185	43.5598	36.5865	46.0301
Postn	8.81526	9.3504	12.4475	12.6221	9.25678	12.3194	170.23	45.8641	40.7995	37.7365	78.1839	37.8538
Gm1943	39.7032	32.3911	34.7888	42.8745	62.6114	32.737	41.0191	31.4485	54.06	41.3175	26.5677	35.8004
Lman2	43.3761	47.1122	42.4701	41.4826	38.5294	39.7514	36.2901	37.5813	37.8362	36.6585	37.8957	36.2682
Mob1a	42.1937	41.3645	42.5788	34.1649	45.3698	40.6246	48.1984	39.6831	38.4017	34.6992	34.003	33.4099
Pdcd6	35.5527	46.2224	37.963	35.2112	34.9425	33.6068	34.6846	43.8838	49.5803	42.3817	41.576	38.7975
1810022K09Rik	48.5516	47.0402	48.1107	31.6409	30.6028	30.4796	29.9874	58.5452	52.8606	33.1875	29.7988	33.4597
Cbx1	41.5698	39.7491	44.8281	45.1859	49.5496	45.2046	22.2082	34.2903	37.2922	39.6031	34.2543	40.5041
Maf1	46.2161	47.3914	45.7044	50.7452	40.9929	43.9262	30.0541	30.6029	40.8324	28.0407	36.367	33.3261
Trappc3	42.6672	39.9131	39.7411	42.2934	35.9212	39.5162	44.9846	37.6693	43.4839	35.1806	37.392	35.4319
Aurkaip1	49.1643	49.9783	42.0877	46.7063	35.6118	37.0287	38.6932	34.6114	39.853	32.0977	34.3894	33.3544
Cops2	40.0058	42.3382	49.4794	34.0959	34.5575	37.3971	37.3537	47.8138	45.105	35.8551	35.6412	33.7423
Abhd17a	39.9407	39.2619	33.4854	39.3144	33.7175	35.4588	56.9285	33.7915	44.1194	40.6453	38.0998	38.5594
Eif2s2	44.3362	41.102	43.9441	41.3367	47.0723	44.8784	31.0732	39.7366	38.7335	32.5835	32.3012	35.3228
Ppp1r18	35.6412	32.4486	35.1221	43.4952	36.8981	46.3009	38.6155	40.9124	40.0638	40.9672	38.3625	43.3812
Map1lc3a	42.1638	38.9195	37.4558	43.6824	33.4512	47.0265	53.8657	29.5748	35.3201	32.4507	45.4057	32.7867
Eif4e	39.5092	46.1487	41.5607	34.5713	36.7242	35.2033	33.7384	45.9271	46.9882	39.0924	33.2396	39.3829
Arl2bp	40.2766	44.7985	40.2362	39.6208	36.8975	38.8084	31.4527	40.7824	47.9178	41.2495	34.1099	35.7838
Uba2	42.3685	51.5627	44.524	36.6637	39.6364	36.1904	29.2573	40.7289	43.9814	36.4463	33.782	36.6921
Csde1	32.4443	34.0902	41.8888	38.2663	39.4018	41.6951	37.2713	41.0514	42.9406	42.6508	40.2351	39.7411
BC031181	40.2756	34.023	38.5249	35.3849	37.3646	33.024	65.2055	35.2504	35.5089	38.7166	44.2078	33.6987
Rpl30	58.8171	52.9252	14.7631	16.58	17.7273	17.8998	95.1918	44.3538	52.394	41.1651	37.6557	21.6993
Oaf	18.6886	20.8969	18.1321	22.9096	20.615	21.1253	64.9202	55.9767	53.7971	53.9767	58.0704	61.6434
Krt18	41.0752	64.1244	55.9766	44.7289	44.1862	37.0632	18.2261	35.5274	37.2103	34.405	24.7304	32.5638
Fkbp8	42.6857	43.4345	36.6139	44.4837	37.5521	40.6874	42.4676	31.915	39.8574	35.9481	36.5285	37.4444
Ddx6	40.7331	33.8393	41.1089	34.631	44.1821	42.8476	40.3974	41.7599	38.2214	36.4642	36.1451	39.2409
Adam10	32.5774	33.8026	37.9933	28.6619	36.2297	37.2174	43.5444	50.31	43.9903	40.635	42.083	42.1759
Rbfa	43.4268	48.202	43.4947	43.6477	39.3986	38.8022	30.2431	36.9909	42.2472	32.5707	34.0329	36.1542
Ero1l	51.1676	31.0816	47.9732	52.4755	39.9991	90.2883	21.784	30.6431	26.7717	25.4588	22.8733	28.5238
mt-Th	54.442	52.2689	36.4863	33.3408	36.9552	28.9063	37.053	67.7705	30.0846	23.1113	25.0113	43.14
Gm11273	39.8205	39.0048	32.3855	39.8783	23.4197	32.1326	54.266	35.8235	49.5303	41.5473	41.7828	38.7173
Nme1	45.7084	53.0817	42.8782	31.3271	25.025	21.2373	29.5462	53.0398	56.4933	41.4351	31.849	36.4287
Nisch	41.3266	36.0661	38.9984	48.1325	45.025	50.6049	32.8282	30.9062	34.2401	34.7282	35.9589	39.0804
2610507B11Rik	38.0234	39.4875	35.989	31.0336	39.2497	34.3988	48.5195	42.1215	40.9016	36.6961	40.7737	40.6694
Gm10093	43.1724	44.4118	43.7742	32.7492	38.9423	31.7553	31.7196	46.1593	45.9481	32.7829	35.3751	40.7232
Rcn2	33.5212	38.8972	40.05	34.9707	38.2314	37.4307	38.8732	42.0803	38.2554	42.7614	42.1116	40.2139
Llph	41.0257	42.8268	39.0698	43.5199	39.0781	34.7886	33.8633	40.7572	39.9714	37.5272	35.1053	38.798
Adrm1	36.9892	47.8561	38.0934	38.7624	39.4673	34.98	34.1023	35.9963	44.1946	38.4892	37.8057	39.4357
Nudt21	45.9799	50.7813	50.0013	43.0459	43.4007	37.478	20.6841	36.2445	42.3018	29.7287	30.8149	35.0702
Rbm39	41.6689	35.1349	39.4677	42.0993	43.1242	42.2994	39.6096	34.9648	32.5175	39.2273	37.9768	36.92
Phax	39.3058	47.4084	43.1231	37.3131	35.8399	32.312	28.589	44.6484	46.4449	37.1416	35.2219	37.639
Itpa	39.1344	45.8547	42.5191	36.2433	37.5317	30.4399	31.3322	43.2669	47.5479	36.4548	34.765	39.8318
Nob1	46.5472	48.1107	37.4505	45.9685	45.3783	39.3475	23.0736	35.0181	36.9096	35.7575	33.4011	37.5114
AC115954.1	34.335	36.4793	45.23	34.449	39.9181	28.6869	51.1113	41.6323	44.8388	33.1583	34.7066	39.8056
Nol7	47.9193	53.6258	47.8658	36.422	42.3309	34.8023	25.1366	39.1612	39.1915	32.8236	32.5131	32.4383
Gm10736	26.9249	32.2702	47.0112	29.7196	44.441	113.194	19.8922	20.1507	27.2775	44.6669	45.1906	13.4169
Gorasp2	38.8935	38.8511	36.9166	39.5956	35.8407	39.3033	47.0457	39.6889	41.7803	34.1951	35.9394	36.0441
Tkt	48.5416	43.18	40.9448	41.5461	34.3225	37.9491	31.8715	39.9696	42.9427	33.8278	31.701	37.2858
Fcgr3	7.73608	10.181	6.00148	12.1636	4.84931	3.28124	117.478	54.9269	75.5681	54.8241	76.0255	40.1888
Ddx1	38.2734	39.9836	38.7609	32.0672	38.9704	34.2783	33.6952	45.734	48.3306	37.8731	35.4443	39.3866
Tnfrsf1a	27.2601	26.1452	24.9126	30.0777	23.9966	28.8659	118.283	35.3413	31.6366	36.8395	47.9272	31.1584
Tspan3	34.1894	36.0014	34.4269	36.6945	29.9571	31.4666	59.8275	40.4659	41.6066	39.1539	41.0333	37.3814
Yaf2	35.1725	40.024	35.9543	33.7093	31.7854	33.4232	30.0875	46.7756	49.7729	44.1412	38.2249	43.1027
Csnk1g2	48.3399	44.6919	44.7698	49.5139	42.6749	49.116	32.7969	27.8604	32.9691	29.5897	28.5039	31.1888
Ms4a6d	9.30139	8.54689	6.10559	7.14205	4.18613	1.87139	173.206	44.1548	69.706	45.5165	59.4499	32.6866
Gm16418	37.491	44.4792	31.9954	43.1338	32.1767	35.31	37.7464	36.7662	44.5306	35.2509	41.5644	41.0913
Sdc4	21.4167	17.81	24.0404	30.4815	22.294	33.9046	69.5202	46.5111	45.0652	52.4793	48.982	48.9928
Snhg1	36.1496	27.2213	28.7395	36.4978	32.3573	32.0209	27.2378	49.4684	46.5992	55.9166	46.3212	42.7342
Jtb	34.9795	38.6714	38.7776	42.9737	38.4544	35.8666	40.2543	34.0686	39.4239	39.3001	40.989	37.3349
Szrd1	38.9044	44.0285	35.8638	35.4716	33.4565	33.0953	44.2673	39.2987	40.4237	37.7323	36.9773	41.461
Usp7	33.7679	41.5219	39.2501	39.7924	40.8522	39.9309	29.8171	39.1586	37.4113	40.8605	36.7646	41.6204
Pimreg	43.3568	46.4754	40.6441	42.8645	39.1399	33.8756	19.9517	38.4175	45.1867	35.3591	34.9358	40.4151
Fhl2	61.5889	56.9401	52.927	57.7228	54.094	69.3037	18.027	16.3255	21.1035	16.1795	14.0426	22.3032
Gm7887	31.4928	35.1547	52.7849	33.8282	34.2224	29.3828	35.8282	40.9768	39.621	38.2067	51.1131	37.5844
Rcn3	9.17359	10.708	15.7969	8.32156	4.83888	4.84362	184.312	37.43	39.5229	42.9983	65.054	37.1797
Aamp	35.6725	41.8067	39.723	43.0985	32.2686	36.3057	44.0261	35.8235	38.2123	37.5343	37.5818	37.6566
Sgta	35.9734	41.9906	32.826	40.272	32.4088	34.8983	42.1024	36.5148	43.1806	39.4574	39.521	40.0787
Lamtor2	46.9178	45.7339	41.8613	45.6082	33.203	34.1868	49.172	32.1654	37.603	28.5136	33.9687	30.236
Cherp	41.4651	41.8119	35.8849	41.9472	45.568	45.3012	25.5588	32.7032	35.6349	37.4464	34.5007	41.2822
Pmpca	38.488	44.6365	37.2578	34.9034	38.5232	37.527	30.3651	42.7422	40.7051	38.0992	35.9771	39.709
Laptm4b	38.0993	40.2628	41.9263	35.1884	30.2366	39.5033	28.566	44.7863	46.0811	34.5566	42.3396	37.337
Max	34.8528	39.9214	34.0685	37.8604	34.9585	34.8613	36.0687	42.5516	43.5103	41.6532	36.8261	41.5654
Ddx39	38.2633	48.5518	38.3663	33.5711	37.2187	28.9066	29.7978	41.8841	45.4986	40.7765	36.6661	38.9683
Fxyd5	34.7395	42.5012	40.0016	38.9506	25.7654	32.0006	48.813	40.8686	44.6644	38.1124	34.9162	36.6385
Ing1	42.5678	39.211	48.7709	41.5549	37.7189	40.5348	25.4658	35.9311	37.3326	36.0792	35.0908	37.5363
Dkc1	38.8517	47.9605	41.1569	33.0044	42.3915	35.4546	24.1267	43.5363	41.7926	39.0106	32.4048	37.8623
Idh3g	49.3534	53.1996	43.3354	40.6186	40.4365	40.133	29.9404	32.8675	35.6757	27.4155	32.4544	31.8451
Khdrbs1	37.8491	40.6024	43.0797	42.7191	41.2302	43.2076	27.2369	38.6878	39.252	37.0202	30.4452	35.9219
Agpat1	32.173	38.0717	30.8962	41.5861	33.7174	33.7674	32.3658	40.561	37.4826	47.0278	43.9787	45.2509
Tspan4	28.623	35.5749	25.3074	27.189	24.8585	24.7412	100.22	39.3433	34.525	38.4422	40.2476	37.6158
Eif2b2	45.8847	44.588	41.7774	43.1764	38.2674	43.4848	29.7643	32.9823	39.149	30.4234	31.8505	34.95
Zfp598	43.9477	42.6129	34.168	48.343	45.4276	45.5387	28.8787	30.0986	29.9719	35.0223	33.8865	38.3993
Tpx2	36.4192	37.4738	41.6776	34.578	37.905	34.4429	22.6386	46.8244	45.5875	40.226	35.7185	42.4927
Leprot	36.5728	33.0678	37.6274	38.2617	36.5558	39.2854	61.0501	31.6216	32.7153	33.7989	41.253	33.7391
2310022B05Rik	42.3818	45.5192	43.0328	39.841	35.5223	42.7347	28.8079	32.9704	39.9063	33.6795	31.9764	38.8938
Hnrnpdl	34.4357	39.807	39.0807	43.1014	44.1502	41.2498	34.6516	32.84	37.0482	38.8996	35.1769	34.7329
Smu1	39.656	45.8945	42.2863	36.4588	35.3701	35.0285	29.5494	42.0128	40.714	35.6918	33.6074	38.522
Slc25a1	52.1511	54.6937	56.7519	44.1734	35.7492	41.9847	30.0568	26.7393	32.7044	25.5554	25.421	28.7398
Nrbp1	48.4187	45.8631	42.5861	43.9242	39.1293	44.3503	32.6449	30.9303	35.948	29.5389	30.1993	31.1271
Sdcbp	32.5805	28.5008	32.9718	26.1959	26.7938	26.2865	63.0796	50.3463	52.3656	38.2484	40.2082	36.6393
Ubtf	41.5007	35.3435	34.4678	42.18	41.9469	38.6617	31.6381	35.5214	36.4128	38.5307	36.5299	41.4524
Hmgb1-ps2	35.8887	36.7374	48.5951	32.4061	47.409	24.4508	43.0348	47.3211	46.747	19.0426	32.3449	40.1964
Sptssa	39.5387	43.6166	42.1387	33.6794	35.9203	34.335	41.7438	38.9238	42.2697	34.0992	36.4675	31.3515
Larp7	39.1026	43.9417	42.8537	35.7526	43.6968	37.6298	24.6314	43.7706	41.4133	35.1539	30.431	35.659
Tes	40.397	36.8903	39.7425	34.1993	38.0687	41.2029	22.8097	43.564	44.6451	37.6878	34.2143	40.1152
Ssbp4	38.568	37.0789	31.696	62.982	51.5094	52.0475	35.3865	20.9744	26.6328	30.5174	31.8875	34.1153
Polr2j	39.3264	45.5662	43.4164	38.7943	35.6699	29.8718	28.3944	40.5281	46.7771	32.2011	30.4597	42.3545
Ipo7	39.5067	45.4889	46.156	34.2345	43.401	38.898	25.2889	41.4252	37.658	35.4172	30.1107	35.7303
Sema7a	35.3755	45.4609	37.2204	46.2757	41.008	44.0603	52.4474	29.1242	27.6728	32.7318	29.453	32.3967
Suz12	36.2783	37.6892	42.7146	37.9544	43.7841	40.6973	22.7044	38.5655	35.5306	42.1279	33.7944	41.2379
mt-Ts2	27.1651	18.5488	16.7707	47.1484	44.7638	36.6876	42.0771	48.3465	23.7249	36.5555	58.7641	52.3681
Ppib	35.7688	38.4275	42.9532	33.7693	34.7281	36.1767	48.1487	38.662	38.6937	30.0856	39.916	35.3287
Selenos	28.176	32.7869	31.7622	29.9344	26.3004	29.3103	60.6771	45.128	38.7424	44.4063	48.1995	37.1141
Wdr36	38.1023	39.0254	34.5572	33.3098	39.141	34.1844	29.1876	46.1128	45.4274	39.7109	32.811	40.9032
Wars	47.7953	43.6863	34.2438	45.3514	37.3199	44.271	29.6905	36.0391	37.7495	31.5896	31.6164	33.0926
Bmi1	42.2776	40.399	44.9934	36.8449	48.6671	41.9262	21.5365	39.1554	34.1242	34.9986	31.8877	35.6263
Swi5	46.3361	50.3226	44.2693	45.3065	35.9909	36.8803	29.1368	33.6527	38.6922	29.3994	28.502	33.8362
Ddah2	61.1994	54.6159	59.8851	57.8904	42.6223	48.4877	23.9216	17.4311	22.6353	18.7117	23.5419	21.3351
Rras	39.2932	30.215	36.8126	50.7579	28.1246	47.9175	65.9946	24.8224	28.6197	29.5996	38.2997	31.7409
Cs	37.9189	42.1163	36.0466	33.622	33.219	32.0247	39.5322	39.7791	43.1436	37.7133	38.7664	38.0461
Txnrd1	34.3253	43.7536	38.8193	32.2443	37.8928	34.7916	32.1092	42.4235	41.1673	40.2785	35.0981	38.6661
Kctd17	49.1986	39.3003	33.8781	44.0719	44.3252	52.4116	43.0612	26.2543	28.5352	26.9654	30.4501	33.0659
Clint1	36.7676	41.1692	38.7554	25.4368	37.9753	40.1262	35.017	42.6667	42.2953	38.2321	32.8522	40.1557
Mthfd2	67.6135	55.2368	42.6309	53.3043	51.1405	49.0886	14.6127	23.8729	26.5101	23.7099	19.9189	23.5522
Aurka	37.0993	39.1097	36.3576	32.6392	33.8916	28.4024	24.031	44.2061	49.0444	43.0005	38.1274	44.9708
Myo1c	39.1694	47.0991	40.4204	33.8207	40.3245	38.3988	44.684	34.1057	37.2081	32.3077	27.6682	35.5082
Dad1	35.3109	38.7616	33.9476	37.0462	31.0097	37.3397	39.194	37.788	39.8912	40.6856	40.7267	38.9027
Rraga	44.6439	46.6701	44.6065	35.6095	41.2496	44.7813	44.8025	30.1499	31.4559	27.4117	28.5352	30.3994
Mrpl20	38.9924	53.009	42.7088	33.4093	29.2636	25.9138	40.0207	42.1905	49.6985	34.1981	28.6145	32.1047
Prpf19	46.2759	53.5612	39.6586	38.2388	39.0856	38.6793	24.0393	36.4412	39.4274	30.6524	29.7101	34.0102
Ucp2	26.5777	31.6695	27.8988	29.8756	22.7127	24.8176	72.6046	42.196	50.4069	41.7475	42.7618	36.3791
Pole3	40.4207	39.0007	33.2963	32.8299	36.0341	29.9052	36.3864	45.6859	47.6745	35.5938	34.3309	38.1329
Cxxc5	54.6584	38.5274	42.8523	57.3849	61.7818	63.5841	18.7749	19.5325	20.5866	21.9162	22.9765	26.1788
Tnks2	42.6531	43.8709	47.37	33.8973	48.1589	47.1256	26.9643	35.0364	31.4981	30.4145	28.8979	32.613
AI837181	44.0255	45.5932	36.9249	47.9091	37.857	47.3134	34.0965	28.783	35.3741	27.8861	30.8009	31.5823
Pxdc1	33.8543	35.6218	34.8547	38.6042	37.4619	43.7089	21.405	41.772	42.4062	40.7648	33.949	43.7117
Rsl24d1	31.7881	42.5061	33.9865	38.6846	35.7516	33.8919	28.464	42.3708	41.3078	44.7314	35.5935	38.7986
D17Wsu92e	38.1443	39.0288	35.0745	35.3398	35.3528	37.6014	39.5602	35.9056	37.5743	37.7187	36.5048	40.0313
Dpp3	40.3944	50.2933	40.0684	35.3615	41.6101	35.5829	32.2694	35.0841	38.9619	32.8349	32.4568	32.616
Polr1c	46.3388	49.7467	39.9612	43.221	39.5396	34.8826	22.8312	30.7421	38.4414	32.5305	33.3061	35.6802
Nomo1	29.7748	39.0389	34.2892	26.2785	32.396	33.807	41.5083	43.1107	41.3799	39.7436	43.0854	42.7402
Rnaseh2a	45.7223	51.4755	43.7735	44.3579	39.7339	34.1709	19.2612	33.8927	38.1516	32.7493	28.5547	35.2773
Mrpl54	49.7737	51.5353	38.0268	40.513	27.8779	31.2775	40.2474	33.1638	41.9421	31.7064	29.8379	30.5649
Uck2	34.3901	50.7032	40.3404	32.174	37.1984	32.8597	34.9052	38.9721	41.1938	36.7398	30.4469	36.1991
Arpc3	28.4538	34.0161	29.8187	30.1383	25.1206	25.2845	75.6135	40.6986	42.2667	39.0237	40.7338	34.6962
Cdc37	39.9494	42.6854	37.271	40.2601	35.9316	41.0846	29.7367	36.7011	42.4611	32.2808	30.4226	36.7218
Pum2	38.6183	38.2129	42.7233	32.2437	42.1003	42.5178	29.2965	37.9829	37.304	35.0779	32.1955	37.101
Gm10250	42.9981	41.4366	38.5211	38.5626	26.3696	36.9901	45.067	31.7636	38.3339	36.9444	38.603	29.1561
Tmem165	37.1791	38.1426	39.0653	35.2426	36.0153	37.2412	41.4158	40.0834	36.368	37.0104	34.519	32.4461
Tsen34	41.4338	37.0608	35.848	43.6573	40.5142	37.0782	34.9521	30.9508	35.5203	34.648	33.179	39.8712
Arsa	34.2865	55.5814	44.792	35.0927	29.5894	34.5179	29.0755	36.7154	39.1479	33.2713	37.0262	35.3443
Lasp1	27.9355	27.8186	28.6944	27.9428	26.3971	27.5033	58.3275	43.2005	46.7926	44.0627	40.1245	45.407
Lix1l	45.6638	42.4904	43.8944	43.9758	45.5833	53.8939	31.7005	26.8392	30.2845	24.1373	27.1684	28.5238
Fus	43.9252	47.5791	38.6254	42.1406	39.1013	44.4399	32.0428	33.4396	36.2085	30.8783	26.1723	29.5724
Polr2f	36.9298	46.9592	36.3357	38.3959	28.8151	29.6116	30.6133	38.2928	44.9652	35.0565	39.592	38.3694
Tsr1	35.1305	44.3656	35.9662	23.8695	40.8544	30.567	28.921	48.913	45.2946	37.848	33.6136	37.9373
Arglu1	29.0613	29.7922	32.7951	50.1434	57.1118	55.1943	24.0232	26.2634	22.7561	41.0044	35.6077	39.2977
Lsm14b	47.0494	46.0533	45.1225	49.4785	45.6616	49.4186	18.0054	26.4898	30.6671	27.7083	26.1949	31.1722
Sdf2l1	43.146	58.4229	42.2875	34.654	28.9512	24.4712	41.8426	34.0978	34.2615	34.988	34.0554	31.7985
Gm21811	40.7667	41.4805	47.5648	43.3715	44.3136	53.2261	23.5575	26.0394	27.8147	30.089	34.9815	29.6326
Usp1	40.1214	40.6618	41.4275	33.3637	44.0855	36.1641	23.409	40.0615	39.507	36.3248	31.4077	36.1508
Rela	33.7177	31.8523	28.4807	37.6786	31.8464	41.2117	34.0254	39.7804	42.2404	40.0715	36.9345	44.403
Axin1	41.8544	47.7862	39.3959	39.3732	41.4104	38.7933	24.6763	33.6383	35.1039	33.4152	31.9416	34.837
Pbk	41.6893	40.9094	43.4176	32.1227	40.3373	28.6561	19.8562	45.4394	44.9864	33.7493	30.9088	39.8729
Gm9531	34.1324	45.8525	44.1922	30.7523	31.8415	30.0635	24.883	47.9719	46.1924	37.8921	30.2834	37.4679
Med22	38.0476	48.4053	34.1592	30.917	37.94	28.2763	30.2934	40.7685	39.6459	39.0052	33.8969	39.6715
Vps26a	26.474	32.5444	35.2279	27.735	30.4161	31.9666	39.864	46.2041	46.6524	42.5013	39.1562	41.9931
Gde1	26.1309	33.407	33.4021	27.3513	22.8609	26.1246	46.1443	45.8274	50.0674	42.9799	45.9682	40.3798
Rpf2	36.1073	41.153	43.1087	35.8169	38.9216	29.9615	25.29	43.5086	41.8475	36.9063	31.265	36.5727
Copb1	35.0591	35.6428	39.8004	30.4518	35.0813	36.4204	39.6932	43.2479	41.005	33.4169	33.53	36.7283
Prmt5	37.6451	41.8065	35.6608	34.5872	38.5211	35.2309	25.183	39.6373	43.5703	35.8526	33.389	38.7417
Taldo1	39.8909	33.5976	33.7001	34.0134	30.0328	29.0715	53.0586	35.6626	41.0324	37.2416	39.0732	33.3528
Sec11c	33.4576	47.4089	44.0118	40.8085	33.9874	30.6791	24.4512	40.7907	37.4179	34.6803	36.106	35.4204
Trim47	50.8617	44.4554	34.4544	51.7024	47.4378	50.3185	22.647	25.4988	26.6545	25.3155	25.607	33.654
Ltbp3	41.9666	27.8129	30.661	47.0691	36.427	49.2247	44.6285	27.7382	29.0742	31.5935	34.7599	37.6204
Emd	48.0868	52.0667	42.9653	39.9542	33.5773	37.8391	25.94	32.4486	38.217	27.9915	26.7917	32.6882
Tmx1	27.7926	35.8269	39.6439	24.1976	32.4229	27.0049	38.7922	48.8786	38.6623	42.6792	41.9854	40.3175
Crabp1	30.1142	31.385	40.714	12.823	26.3448	22.373	54.4799	70.2622	48.3112	39.4423	17.3642	44.0554
Wdr89	43.4413	53.999	41.5198	35.0044	26.6837	29.7303	31.3041	39.7024	42.7473	32.502	30.069	30.7092
Dhx15	35.1793	44.9165	40.2142	27.7166	39.2072	34.6427	30.5351	43.5023	41.0375	34.5116	30.926	34.2844
Rps27a-ps2	37.9886	74.9896	32.1557	50.8121	25.4492	24.639	20.8651	55.4708	34.1699	24.5128	26.727	28.812
Ltbr	34.7707	37.843	31.4758	39.0503	34.7103	34.3371	57.9508	32.1483	34.1082	33.6416	34.7592	31.7761
Trmt112-ps2	46.3481	54.4295	41.1126	49.73	38.2826	43.3999	26.5988	22.6384	33.6241	28.6751	24.9177	26.7628
Pja1	40.3694	43.9694	36.5966	36.1629	36.3669	37.2723	29.5568	37.3202	36.4512	33.6403	30.3526	38.2152
Dnaja1	36.6866	40.5969	41.1727	31.3386	38.8962	29.7123	32.3301	42.7575	39.0748	32.9543	31.9024	37.6311
Slc38a10	29.9531	37.7434	37.6819	33.0238	31.7742	35.5737	58.5068	36.7175	34.374	30.5319	36.0963	32.9537
Xbp1	33.1805	33.3065	31.8977	32.1429	26.2914	32.6727	89.274	29.6801	32.4429	31.1244	35.2437	27.418
Cggbp1	41.1629	36.3866	43.0033	35.4929	46.7482	45.5497	27.9575	33.2518	31.5366	32.3716	29.2501	31.7387
Spag7	36.0355	41.5199	39.5632	44.1698	36.0618	34.9857	29.2706	32.0566	38.5882	34.1153	32.8357	34.8165
Sdc2	38.469	33.5109	43.4181	39.8176	37.5655	55.1212	26.3423	35.2052	31.0354	29.9167	30.1784	33.1191
Sf3a3	38.5578	47.4297	40.6908	32.9616	35.4631	31.6821	26.5414	41.6166	41.8774	33.1812	29.5252	34.0518
Denr	25.5385	40.3613	36.8386	30.404	29.678	29.0981	29.8403	46.3871	50.7353	41.2995	32.543	40.8143
Zfand2a	21.4773	23.802	25.5573	20.2512	20.9301	31.382	35.1215	51.9937	54.7746	52.4938	43.5887	52.1452
Mgat2	34.0185	43.0384	36.3387	22.9927	37.0042	29.3746	53.3976	37.7472	36.4347	33.8708	33.0924	35.8219
Csk	38.9841	45.4649	42.894	38.8207	36.4557	32.5281	30.2928	32.9776	37.3521	33.5778	29.1165	34.3785
Gmnn	36.9703	36.8279	43.3453	40.2203	37.1822	27.0231	18.4285	37.3915	41.1618	39.2965	33.7242	41.262
Traf4	43.2297	44.3137	41.2664	42.4807	39.9295	45.4211	19.0603	29.4249	36.7205	31.8171	26.6982	32.3044
Fads1	55.2668	45.8525	50.7099	42.9284	42.4289	48.4905	32.4865	22.9922	22.1468	23.5865	25.8827	19.8558
Pdcd6ip	34.3466	34.997	35.0423	30.5164	35.8844	38.4287	39.3619	38.1594	38.8196	37.1243	31.684	38.0885
Tmem242	39.6525	32.5574	34.3459	41.0695	37.8296	34.5433	30.8123	36.5694	48.6147	32.2419	31.8964	32.0924
Hsph1	43.9944	51.1193	48.1672	29.0151	38.8321	23.9029	20.7563	40.1067	33.821	33.0396	31.6122	37.5436
Ngdn	42.2607	41.6942	41.9165	34.7585	33.9483	30.0752	25.4449	39.5677	40.1714	35.3515	30.2756	36.3591
Ctdnep1	34.4721	35.7604	33.9837	46.0304	32.4787	35.112	39.4512	34.2823	35.0519	34.6461	35.1952	35.126
Cadm4	19.2833	55.6559	48.0233	32.669	31.9032	27.7299	19.3285	34.346	38.7349	39.4612	39.0668	45.2451
Gm12918	37.2791	49.7289	38.8944	41.1538	35.4703	36.9897	23.9082	31.0287	36.5348	35.0419	34.9797	30.402
Ece1	22.8263	27.9686	24.9839	21.5988	21.5728	22.4625	58.539	47.7128	45.1412	47.6744	49.117	41.588
Zfp207	38.0177	45.4896	38.9282	34.7096	42.9484	34.7096	29.7455	35.4018	33.2934	33.2243	30.8625	33.5546
Mylf-ps	0	2.33953	0	0.100114	0	0	184.127	1.93583	12.2355	25.4835	177.609	26.9886
Ncbp2	33.3999	39.5496	38.7356	34.1571	39.6494	26.566	34.061	38.3121	41.6348	34.4767	30.9856	39.2836
Tsg101	38.4843	39.5059	40.9989	40.0945	37.0241	36.41	29.2359	33.5632	35.6864	35.3284	30.5645	33.5696
Ormdl3	37.0976	34.6253	30.0882	33.1162	27.5867	30.1243	45.0701	43.0735	36.4555	35.298	40.4281	37.4669
Rnf166	41.4849	40.164	35.0692	38.2622	37.1712	38.1662	29.7343	34.4293	39.6307	29.3643	32.4875	34.4445
Trim8	32.1164	31.9674	33.0125	44.9403	39.742	40.05	32.1463	31.9001	30.9076	38.4717	34.8676	40.2684
Srf	38.5129	47.2668	36.4557	34.9071	45.6648	49.7165	29.3264	27.6477	27.5986	31.7895	26.5654	34.796
Ivns1abp	41.2951	39.8387	49.4549	44.0555	53.9389	46.1463	32.7162	22.6747	22.3551	25.5193	26.5905	25.4535
Cdr2l	43.1679	36.3364	35.8979	43.025	39.0211	51.1737	28.2138	29.5786	28.4947	32.2545	30.5166	32.2171
Ube2n	34.3306	38.2424	37.7411	36.2565	36.7597	32.6039	35.9649	39.2639	39.1975	33.8284	29.8985	35.4896
Srgn	7.52495	6.05497	6.54666	7.75397	2.83129	5.11001	77.8906	49.9159	87.6576	56.3596	64.8893	55.9613
Sec62	30.9357	30.8936	36.5335	29.784	32.0783	34.285	41.7283	42.5976	35.5824	38.2135	39.3303	36.4433
Copa	35.3457	37.3752	38.7864	29.3966	33.7709	39.1491	42.7672	37.1682	39.2594	31.6371	30.1642	33.547
Cnot6	36.8139	39.0566	44.7055	30.9701	42.586	43.2604	27.1353	35.8086	33.9587	31.6752	29.5917	32.8031
Ctps	32.9168	43.8445	35.228	27.9376	34.1151	26.9695	42.8232	38.9902	42.3307	36.64	29.2583	37.1201
Farsb	41.9142	39.8906	35.789	36.4852	37.4445	38.1561	25.7967	38.7939	39.4927	32.4002	29.0688	32.8487
Unc5b	41.8343	39.0937	41.7698	41.077	46.8102	54.5502	22.1359	26.3717	27.5927	27.1914	23.8692	35.3728
Cul7	39.8876	35.6006	34.0036	35.5043	37.9957	42.372	25.7887	35.7999	36.8511	33.3603	33.5635	36.8208
Sigmar1	35.2643	43.6391	32.0347	32.1485	30.0025	28.0452	36.0785	35.5664	34.9764	39.2016	40.7957	39.2507
Arpc1a	41.4448	42.4621	39.2715	40.194	34.8309	34.7721	37.5719	30.8641	38.0615	29.4068	30.6819	27.1593
Saraf	26.3032	29.648	30.3839	27.6717	23.3501	30.7663	44.4977	41.3594	37.2571	45.2762	46.9537	42.8754
Itpripl2	34.2228	35.7327	34.3715	29.5004	34.8888	47.0717	37.4914	36.9885	30.381	35.6542	29.3847	39.86
Umps	34.0262	44.4788	34.1474	32.6876	35.5654	30.5085	22.303	42.9748	41.2377	36.6986	31.5129	39.3066
Slc35a4	36.7883	40.751	34.1939	36.0219	38.3559	33.8817	36.9161	33.8258	35.9195	31.1548	31.5125	35.4545
Rxrb	41.2035	39.5965	37.8533	48.8837	38.2685	44.085	21.0963	26.0054	30.0242	29.3707	31.5331	36.6951
Timm8a1	42.121	51.2148	35.922	34.0801	37.2494	30.3051	22.7116	37.1565	44.0912	26.5807	30.4986	32.6499
Cnot8	38.6826	41.4337	42.0635	39.9093	37.4886	36.9304	30.302	33.435	36.0881	26.9796	28.9581	31.7797
Gm10232	34.0812	38.5313	38.237	34.5378	32.6312	26.266	34.3937	38.9705	42.1486	37.252	31.3803	35.5068
Dnajc9	40.6422	43.6693	42.2392	39.0803	37.5456	30.2186	22.1153	34.4087	36.5577	32.5949	31.2139	33.6071
Polr2a	40.1422	31.7149	30.4323	34.3886	35.2151	37.3838	29.4379	38.6577	40.462	32.804	35.7648	37.2681
Ndufa11	47.8777	42.6427	37.1506	33.8881	26.9568	26.2903	41.8305	37.9025	43.5313	25.4227	32.0144	28.1116
Nxt1	43.4805	52.4145	42.9752	36.2184	34.0684	32.8707	23.0236	33.4882	39.1835	29.5836	27.5461	28.2215
Snrnp70	36.7164	32.3372	33.3884	46.7621	39.2696	43.2265	33.3212	24.8426	26.2167	36.2025	35.9087	34.7099
Hdac1	38.8232	39.6137	38.082	33.755	37.3256	35.0207	27.5459	33.593	38.8278	34.2888	30.2258	35.6433
Ogfr	36.6304	38.0912	38.1712	37.8677	30.1129	36.584	38.5132	34.9279	37.5442	30.7805	31.8264	31.6775
Dynap	10.4498	26.0439	25.8053	17.8278	14.5291	8.35633	29.995	69.6945	61.6035	60.3949	39.465	58.485
4833439L19Rik	35.5844	42.0823	39.4847	31.7927	34.6673	33.5483	31.9958	37.7554	40.7237	30.436	32.2376	32.3367
Zadh2	39.2742	41.7519	39.1885	36.3987	38.9678	36.1053	25.8272	33.1119	35.5906	32.9047	29.075	34.3032
Scyl1	36.0482	44.4268	37.611	37.1291	35.2417	36.2252	34.7152	30.9499	34.2484	29.6747	31.7958	34.2055
Ola1	34.858	41.6424	39.1298	29.7556	32.4941	28.6011	25.9688	44.4159	43.9781	34.1036	31.6428	35.07
Mars	45.7086	44.4882	39.9592	44.1672	42.1628	40.704	25.7284	27.4825	29.1649	27.0128	28.0905	26.9043
Nras	38.3271	37.8034	38.7483	34.4235	41.2434	38.6801	28.523	33.9276	36.3714	32.6044	28.7568	31.9888
Gm11702	36.0436	34.1002	21.0885	48.8671	19.9356	29.7195	41.3758	29.5284	19.475	53.699	53.5974	33.945
Ddx42	33.9732	34.1929	36.4534	42.3372	42.0865	47.5719	27.8024	30.3182	31.2134	34.034	28.8103	32.0127
Ppp1r8	44.6633	48.8242	37.1043	39.8415	40.0811	38.1437	20.9709	31.1373	34.8697	28.3507	26.7778	29.8596
2900097C17Rik	39.041	35.7483	39.4345	40.853	40.581	40.3198	47.9084	26.3884	25.0734	25.7213	29.6271	29.9106
Kif5b	33.1452	34.955	38.6297	23.7042	39.9255	38.6759	32.0096	40.4619	33.3673	36.18	31.9437	37.293
Epn1	29.7379	30.2025	28.7708	38.143	30.9573	32.0489	48.8117	31.0332	33.0963	37.2353	40.9017	39.0338
Mgat4b	32.7861	35.0371	29.1129	38.164	32.7421	34.4414	33.7368	34.8979	37.1075	35.329	39.0828	37.4627
Cd151	32.3213	34.8357	27.2229	30.2001	26.8386	23.9612	59.641	36.3593	34.3584	36.3165	44.693	32.6894
Atp6v0d1	33.1354	29.1448	30.9038	30.0653	25.4397	31.4516	61.0253	38.2785	44.2805	33.0948	33.1303	29.378
Ptpn11	38.4404	40.6741	34.9754	31.3015	38.1674	36.1375	32.349	35.4236	35.8873	31.5262	29.4322	34.8679
Smg5	39.2414	45.1141	35.7041	33.0227	36.0381	30.8314	23.7334	36.7473	38.5721	32.9458	30.7282	36.1863
Aatf	36.9088	47.1281	38.8908	36.6094	34.2139	32.462	21.1134	36.2589	40.0463	32.0747	29.1441	34.0102
Tnpo1	36.2941	40.9221	43.4352	25.115	43.2983	40.7912	25.0868	35.9497	33.5585	31.587	29.2583	33.0509
Man2a1	27.6985	30.3557	31.9427	23.5335	31.179	34.4235	54.0985	39.5959	36.7897	32.3022	39.8325	36.4977
Pcbp4	39.2747	43.129	35.1163	41.2196	33.5573	36.0085	20.9981	31.8481	34.9614	34.1815	30.8284	36.5699
Chsy1	31.2729	38.3269	39.7925	36.0215	35.6933	37.593	31.7155	33.3722	30.0333	35.7556	31.4246	36.6357
Prpsap1	43.3764	45.195	37.0717	39.117	33.0747	34.5419	20.7669	34.5827	35.0209	31.506	31.4619	31.6528
Trim59	29.3152	33.677	39.8158	29.7751	33.6994	28.1413	21.0335	48.1578	38.8862	42.4003	33.9261	38.3271
Ubap2	33.6527	33.1938	32.496	38.2245	35.3714	36.678	27.9041	33.7011	36.5537	34.7105	34.4879	40.1724
Pin1	34.4285	42.189	32.9567	28.5811	30.6108	25.6427	26.3081	40.2024	48.9245	35.0116	31.7868	40.2382
Gart	32.5541	41.6562	33.6282	26.1048	32.0998	26.9752	26.8935	43.6825	47.9361	34.2519	32.0265	38.9741
Map2k1	36.0514	37.8725	40.7997	28.1648	30.8293	30.3878	39.3504	36.5999	37.3987	34.8838	27.7421	36.6518
Ccng1	17.8138	17.0763	19.6721	13.8013	18.1266	16.5437	126.496	38.9358	37.3856	32.123	52.9638	25.4847
Msrb1	26.0958	24.7062	21.977	25.5969	17.6701	18.5196	64.0372	39.2869	58.0381	44.5756	42.4887	33.236
Phf23	32.8933	34.6403	35.4063	38.6323	34.2775	35.8865	28.9745	33.7931	37.2587	34.08	33.3855	36.9988
Grk2	32.5106	34.3277	29.7524	29.5863	29.7852	24.9687	38.7968	41.5139	41.0549	38.0541	36.7157	38.8118
Purb	29.1049	30.7437	36.8509	32.8002	43.15	41.9463	25.2537	35.317	30.9803	37.2602	32.5356	39.7223
Dhx38	32.646	42.4246	37.4631	27.1029	31.0614	31.159	26.3649	39.4963	39.4877	34.6486	33.8192	39.9114
Nxn	31.447	35.8655	31.591	28.4716	29.4901	27.2941	55.0124	32.9437	34.1407	37.4428	36.6439	35.1408
Ppp1r9b	39.1641	34.3514	31.7988	35.705	36.5985	33.7538	44.0661	30.9562	29.9065	32.5523	33.0133	33.4809
Lrrfip1	33.5839	37.6325	38.6349	27.8597	36.6758	39.9943	26.8057	37.6959	36.4299	33.5539	29.5578	36.7844
Glp1r	46.1553	48.6555	48.9624	37.1072	67.1419	65.1988	10.0225	15.4973	20.2399	15.208	15.2661	25.6242
Zmat2	36.8527	37.3844	39.9978	41.6436	35.4707	34.0462	32.998	31.4924	34.7554	28.9618	30.3389	31.0663
Ssr4	33.9705	39.2188	39.0097	33.3262	25.3962	28.1868	45.0443	35.4995	39.0995	29.0085	36.4887	30.4864
Rbfox2	43.4938	36.8042	40.5285	39.2741	44.1665	50.4894	24.6044	25.8741	26.0969	27.0803	26.4787	29.6495
Pcolce	23.7808	23.3447	18.9853	25.7319	23.9058	25.5533	113.38	25.4292	30.7122	31.94	42.8964	28.5865
Kctd5	31.0788	40.0397	33.3866	28.788	33.6613	29.8788	31.9005	37.4545	39.0571	39.5215	30.7723	38.5123
Xrn2	35.0121	40.5341	37.4724	31.5182	40.192	38.5329	29.5119	35.5333	35.0487	29.6305	29.6108	31.3451
Nop53	35.0536	35.9436	34.7683	43.4187	38.3167	44.6282	31.3787	25.7548	32.9366	29.2826	31.5285	30.8176
Copb2	33.3376	42.743	41.1582	24.7936	30.1491	29.4902	44.1316	37.4247	39.3019	30.2328	30.3617	30.5627
Rcan1	47.4919	37.0174	29.8663	36.9152	38.5423	33.1988	29.171	31.1917	33.7215	32.5	31.9923	31.9197
Marcks	24.9302	18.9651	29.6486	39.9613	34.0898	49.4903	59.8253	27.7116	27.5666	32.6238	37.9997	30.58
Nfkb2	33.6575	42.3577	31.0223	29.3202	22.8018	34.4303	32.2301	43.8944	40.312	34.6709	32.4149	35.6066
Aasdhppt	35.3692	39.8044	39.314	34.4792	36.2563	37.7148	20.0993	38.1953	36.5798	32.1089	28.6792	34.0454
Rae1	43.1488	52.855	41.4769	41.5207	39.5755	37.7816	19.4891	27.192	33.2787	23.7534	23.5302	29.0341
Ndel1	34.0639	33.2553	36.7691	32.0417	31.8665	41.0451	35.6776	36.1125	34.4757	31.5525	30.2868	35.0509
Dync1li1	39.0908	41.8414	38.4621	32.7079	37.141	37.7444	24.3541	34.9489	35.0322	30.4725	28.0489	32.21
Slk	28.0471	32.5183	30.3598	25.8769	34.8239	34.656	30.1628	43.7372	39.2354	37.3842	35.8538	39.2766
Elof1	34.1927	42.2449	34.266	32.1185	31.9723	24.6993	34.7878	33.9634	43.9833	30.2828	34.4943	34.9015
Rhog	33.1212	31.5983	27.2167	35.1727	24.2175	27.9597	66.5656	33.3291	35.9208	30.9613	36.7462	29.0582
Seh1l	38.0863	39.2495	41.7826	34.7036	41.4701	38.2989	22.9473	32.451	34.827	30.3248	25.4903	32.0463
Thoc3	35.4864	41.1519	34.424	30.6561	33.1085	31.9768	25.5617	36.1075	41.9008	36.9439	29.9395	34.1327
Cad	31.5068	40.9774	33.7148	26.9791	34.6082	33.8864	27.0387	35.5482	40.055	34.649	33.7613	38.6591
Puf60	37.6322	42.3992	35.5257	39.032	36.5154	35.2955	26.5614	28.8246	35.1652	31.8906	29.7077	32.7364
Gm49172	24.2938	22.7654	25.6473	45.4836	22.2443	27.8415	35.446	35.5505	29.1032	51.2208	50.9247	40.4003
Cops9	41.6253	35.0435	37.8969	28.5109	21.8033	23.5981	45.254	35.9609	52.629	28.8131	31.61	28.0255
Shisa5	26.9545	26.0733	23.6736	24.4808	21.7953	23.2203	74.1678	38.2791	41.0633	35.2913	44.9553	30.759
Cox5a	38.4053	43.7804	32.6897	31.1545	26.2933	22.503	41.622	36.4629	39.8144	32.2178	35.5069	30.0286
Ppp1r11	40.2678	40.5059	37.4276	31.3708	28.1101	26.8805	32.0218	39.6144	41.2205	31.9771	27.3855	33.6349
Tmem160	34.1115	33.3395	27.0917	38.6156	24.4266	28.6424	51.0989	28.3484	37.5385	34.6968	36.8435	35.0476
Ncs1	29.5042	33.998	33.1989	33.5969	35.4871	31.4131	21.7016	36.5568	36.6894	41.0872	33.6549	42.8404
Phc2	33.0866	34.3156	31.3928	40.1311	33.571	39.1576	24.9169	31.8096	36.2703	35.4092	31.33	38.1022
Prdx6	30.613	33.2597	29.817	27.4259	26.3657	24.7698	56.6894	36.5953	40.6993	36.2617	35.3997	31.276
Ubqln2	40.0288	41.1211	41.0424	39.9925	42.55	50.5575	22.5315	25.1375	27.8447	27.7502	24.7969	25.7516
Sec61a1	27.576	32.8948	30.8573	26.6648	30.1592	31.0111	42.6665	37.8143	37.0693	36.5887	38.8922	36.8278
Dmwd	33.6228	32.0907	26.2102	39.1137	32.5699	32.9829	26.8312	32.8645	35.6185	39.8754	34.5442	42.5618
Commd3	37.7617	34.5693	40.4433	35.69	32.8244	35.8887	41.8464	29.3814	33.4022	27.8408	31.8932	26.9062
Rai14	31.0166	29.2348	34.5842	32.8387	35.5739	40.9817	27.482	37.5269	39.3629	32.8596	27.9431	38.9804
Kif20a	30.4142	38.4013	32.8894	22.695	31.0913	23.064	21.9741	46.3435	49.2795	34.5564	34.1898	43.3357
Cdk16	38.5782	38.6833	35.4836	39.3078	39.5386	40.5684	32.0526	27.9498	30.08	25.592	30.331	29.8345
Ss18	35.1787	38.3989	37.19	33.9289	35.023	31.8626	26.2224	36.6937	36.5184	32.1321	29.3586	35.3455
Bag3	25.6272	27.6372	27.4665	31.0433	24.0319	30.8824	40.8671	39.4904	37.196	43.063	41.1169	39.4277
Rtn3	28.886	27.9796	29.7617	27.8025	28.4299	26.556	42.5069	41.5825	37.0452	37.7219	41.173	38.2128
Tmed1	37.3297	48.1268	36.2867	37.6251	34.9911	29.9249	27.6611	28.9341	35.8282	26.5406	34.0089	30.2154
Pgrmc2	32.5771	34.6002	30.4666	31.6174	34.2998	31.31	36.2964	34.5472	31.1213	35.6512	37.929	36.5532
Ahcy	43.0904	46.9354	36.0639	31.7649	37.8388	32.4716	27.2594	31.3168	37.9859	25.1767	26.3894	30.5223
Ppfibp1	37.4683	40.5908	43.746	31.0119	41.6953	47.6877	22.7019	29.5274	30.688	26.4665	25.1897	29.6006
Wdr83os	36.9875	29.0844	33.2516	53.1038	38.5315	38.509	26.7879	24.279	28.8914	32.2907	31.7227	32.5299
Pcnp	29.5052	30.3194	30.625	33.3529	38.4007	33.3728	29.7667	36.9836	38.1779	34.85	32.6674	37.7875
Eef1e1	31.7313	40.9762	35.8483	28.3919	35.2906	26.0414	22.0853	39.7143	41.1722	35.47	30.8705	38.1139
Mbd2	31.7604	27.4106	30.0801	41.0332	32.9551	37.7681	37.1533	32.2038	33.2913	34.3443	33.1534	33.6311
Il11	16.9756	19.6357	12.96	21.849	15.8613	23.1303	27.8547	49.8226	40.4068	70.1169	51.8971	54.1438
Rbbp4	41.5892	42.2595	41.1105	33.9198	35.6096	32.8589	23.5933	34.9119	37.9141	26.3228	24.9603	29.5847
Tbrg4	31.3418	37.412	28.6927	35.4653	32.6322	34.276	23.8952	33.9104	36.8121	37.4216	33.9422	38.4003
Slc6a8	23.3372	30.3843	27.9627	28.0959	25.8953	34.0681	28.2563	37.6765	38.7529	41.9488	41.6138	45.5011
Jund	43.2393	32.2475	35.7322	43.7903	27.1812	44.1561	31.8505	26.4891	25.0078	29.2424	35.0242	28.8608
Ier5l	41.5068	25.9013	30.6316	69.7018	48.6648	57.6417	30.0256	14.038	18.9697	20.4265	20.9558	24.0348
Bzw2	29.9256	34.3902	33.4731	31.7841	31.6431	31.9907	22.6333	39.3501	39.5131	38.4753	30.7979	38.3446
Lypla2	30.1089	39.1345	34.4012	44.3845	33.1633	35.1369	31.5153	25.989	29.6854	30.828	34.8846	32.972
Ndufa6	49.2829	46.4549	41.3021	39.7842	31.7729	36.6571	28.7747	24.7915	31.7105	23.0604	27.24	21.1954
Stoml2	40.618	38.0788	35.3425	37.3222	33.7926	30.6111	26.4931	35.3863	39.1305	28.6941	28.1084	28.3471
Drg1	38.3194	38.24	36.8067	35.4602	32.9974	36.4329	25.2381	33.1108	37.4135	29.0415	27.7734	30.7503
B230219D22Rik	42.1154	42.486	44.1662	35.3799	49.1202	43.9217	24.8015	25.5277	23.7949	21.8378	22.781	25.5919
Naxe	47.9629	31.1561	38.7174	48.5536	40.6607	41.5925	40.6695	20.2592	26.2688	18.3934	24.0557	23.2157
Esd	25.0228	32.3665	32.3185	32.431	22.1985	25.9089	40.3802	38.1689	45.611	40.0553	32.8579	33.5929
Cavin3	32.0894	32.8907	34.3903	43.568	30.6562	40.3398	44.1019	26.8299	34.6321	29.7472	26.8062	24.7671
Kras	37.2925	39.0718	41.8762	35.8261	44.8039	38.3726	21.1832	29.2535	30.2205	28.949	25.6016	27.9228
Ndufs7	39.6969	31.9778	26.9	46.3675	28.4719	33.1894	35.7282	23.2785	32.3625	31.4172	37.7047	32.952
Git1	28.9357	31.8157	26.7682	30.3956	29.8312	26.0793	33.4693	36.8074	39.3602	39.8704	36.3692	39.7293
Pttg1ip	23.4211	28.2981	24.741	24.0255	19.443	24.1102	46.0716	46.2462	41.3323	41.3944	43.0143	37.2246
Thap12	35.2502	35.8691	31.254	29.1101	36.9749	33.1417	27.624	39.2886	35.5219	31.3579	30.5944	33.2832
Rnf10	33.0679	32.7474	31.1897	34.8573	32.7468	37.3241	34.572	31.518	34.6867	32.057	31.7143	32.4885
Smc2	29.5402	31.2252	36.6354	22.782	36.4002	29.0947	22.1041	44.4834	39.4327	35.9493	31.7932	39.518
Drg2	34.4909	38.1179	31.9738	33.9076	28.1796	29.7395	24.9763	39.3946	39.4368	32.3138	29.0625	36.9903
Timm44	34.8585	36.6934	34.9321	41.4116	37.3622	37.6536	21.0719	30.7271	32.7937	29.5376	29.9963	31.2551
Nmt1	34.5349	37.9881	34.7811	31.7138	30.039	29.2816	35.776	36.6892	38.0228	30.4894	27.85	30.9117
Mki67	29.5808	31.8764	40.7853	33.0321	32.671	31.0261	23.1143	37.6554	33.9361	34.6345	31.721	37.7137
Cep55	28.5884	32.5793	32.5383	26.9758	29.5313	25.59	19.6155	43.5865	42.9101	39.6549	34.7166	41.3849
Metap2	34.1537	37.3253	33.5127	26.3713	31.1126	29.5082	29.1344	40.5606	38.7707	33.6985	29.904	33.596
Rala	36.565	34.4094	40.3154	35.8816	36.4221	35.2699	25.3265	31.5865	36.1168	28.7478	26.5503	30.2202
Pacsin2	34.9978	41.7751	34.3913	30.0479	33.2622	29.8043	37.9489	31.372	35.7985	28.4059	28.0564	31.4256
Gsdmc4	38.663	41.3473	41.4709	32.9993	41.6555	38.6209	14.3338	35.5917	31.0672	26.3658	24.0608	31.0657
Bap1	38.6349	43.8266	38.7366	34.5681	34.7972	34.3453	21.8456	31.3446	35.6968	27.6746	26.2759	29.4832
Cd82	21.132	24.1273	25.025	29.5105	19.4088	25.6473	32.6325	46.5124	38.9792	44.1127	47.17	42.9187
Slc25a24	28.0764	29.8235	33.3008	24.3109	34.6074	32.4242	29.3225	43.2993	37.1585	37.0882	33.0102	34.6559
Tcf7	39.0342	45.4637	44.5901	35.4363	41.2928	39.2335	11.9872	31.0027	32.6986	27.3034	21.2427	27.7173
Oaz2	35.5445	31.7334	30.9709	37.2564	29.4249	32.8819	40.2688	33.7792	34.4558	27.9099	32.313	30.3005
Comt	34.0943	34.4695	27.539	26.2342	30.184	30.2584	49.2441	35.9119	34.7178	32.871	31.7907	29.4045
mt-Tl1	22.8436	22.6172	31.8184	2.24788	27.8779	34.9369	52.1336	46.5705	17.1705	42.7668	52.3914	43.1896
Kdelr3	29.2589	41.4174	42.6529	26.0176	20.8624	26.9673	63.9111	29.4573	31.3881	28.4152	30.1824	25.853
Mknk2	27.2926	29.8199	26.4252	24.7776	23.4537	21.7926	44.0602	34.3864	33.6923	33.292	57.9628	39.1938
Nrep	37.541	29.6131	72.1474	44.8817	32.0105	59.2744	27.5619	17.8137	23.1271	11.9054	29.5017	10.6688
Spcs2	30.6645	28.9346	31.4257	32.8016	31.8453	30.7146	37.5382	37.5124	33.4804	33.396	34.0329	33.6124
Stub1	35.5995	41.8901	36.1688	36.8289	33.8623	35.0223	29.1388	26.6346	32.0138	27.9486	28.3394	32.3385
Rwdd1	30.1361	36.6047	35.3734	24.1409	28.8686	24.4429	31.5164	44.0326	41.8619	31.5024	33.2054	34.0839
Igf2bp2	36.6828	30.797	36.651	35.4573	35.2344	46.1424	15.5034	32.3232	34.7049	30.2659	25.5433	36.3489
Champ1	33.5021	37.8022	33.77	33.9061	35.887	41.1708	18.8649	33.4437	30.9612	36.5212	27.6623	32.1455
Tspan14	33.3687	33.2444	36.0428	35.5632	35.0481	39.1428	39.3227	27.4151	27.5305	27.797	31.7271	29.3551
Pfkl	42.4085	44.9311	48.9876	40.9292	36.0303	46.1331	20.2323	19.9974	27.2279	22.4439	17.1926	28.7731
Trim27	37.1192	42.054	34.4676	39.8948	39.9161	34.6642	18.8335	28.7467	29.0439	30.7881	26.9066	32.818
Aip	45.2235	41.4136	35.4575	39.5367	32.0986	36.6712	27.6195	26.6272	33.2418	23.3827	24.9098	29.0463
Yrdc	29.405	38.5602	31.6143	28.978	29.1359	28.8981	23.6538	37.937	42.0849	38.6081	30.1904	35.6461
Arpp19	36.3466	37.5317	42.3176	33.5686	32.112	32.7617	23.9265	31.8487	35.2639	29.5085	28.0472	31.4668
Cul3	24.7584	31.284	31.2103	26.0256	30.0234	29.8547	31.1656	41.1661	41.7546	37.5867	34.4242	35.2101
Ppp4c	35.6698	38.9207	34.0715	36.0733	31.7589	29.9249	28.705	30.038	35.4176	31.8041	28.5886	33.3741
Sgpl1	25.5957	28.1033	25.6675	21.4822	24.4971	24.4336	43.2517	45.8939	38.5272	39.2596	40.7964	36.6435
Jmjd6	43.1971	49.2681	42.978	38.1376	35.3346	36.4229	17.557	28.9207	28.0788	23.837	21.7461	28.5236
Ddx19a	35.5861	39.5635	34.7612	28.0938	30.4976	27.8166	23.0247	37.8376	42.0735	32.3358	28.4917	33.6722
Gm9855	36.5206	46.3324	42.7514	26.2983	38.0178	38.0703	22.4552	33.2995	33.857	25.6594	21.5362	28.5065
Etv4	30.2686	34.9045	30.8461	39.0791	38.0759	35.3629	19.275	30.9445	36.78	32.1585	30.1582	34.7426
Otub1	36.0917	36.809	31.9952	40.7898	35.2401	38.5419	29.9954	26.1216	33.0664	28.3572	26.8148	28.5494
C1qtnf6	25.9153	15.796	15.682	20.606	14.6006	19.0999	110.392	33.0708	30.0054	30.2707	48.4818	28.2922
Zfand3	35.288	30.92	28.0213	33.6155	28.7201	32.2684	34.4017	34.4459	34.5596	33.5387	32.3738	33.8256
Mrpl16	32.8055	44.4287	35.846	32.2307	34.867	27.6181	27.1045	37.7192	35.1314	26.3695	28.9438	28.5591
Wbp2	31.765	37.6333	39.554	39.9987	28.074	37.4908	27.7792	29.0058	34.6836	27.3637	28.9378	29.2542
Limd2	49.7357	46.8514	37.9655	42.307	36.8991	41.1045	19.555	24.4191	28.0331	20.6468	20.7476	23.2568
Nasp	32.5661	36.9888	37.6958	30.4195	32.056	26.1324	21.8519	40.0632	38.7794	33.4254	28.2083	33.3023
Ccdc50	36.964	33.8233	39.6293	34.9858	43.8509	46.3994	19.1385	28.362	26.994	27.1164	25.2837	28.531
Nus1	24.4369	29.5575	28.8092	22.8795	27.562	27.1177	49.095	37.3416	35.4903	39.8942	35.2146	33.6153
Ctsa	21.0635	25.7638	22.109	25.1904	18.2746	20.8157	61.603	37.607	38.0476	39.7845	45.7253	34.7518
Rnf4	36.8294	36.9299	36.4306	24.9983	35.0731	33.8475	26.6243	35.15	34.5457	31.9426	26.2953	32.0396
Haus1	32.9179	37.0062	35.4791	39.8389	40.6638	29.8428	19.4104	32.1216	34.1298	28.2569	28.2592	32.6602
Htra1	38.5659	38.0505	40.7572	31.0948	27.6926	41.2329	32.875	27.8226	30.1055	24.5488	33.6592	23.9218
Snrpa	38.2057	38.6208	33.5009	39.5314	33.9341	29.0769	22.6981	28.1442	30.8667	31.9982	29.5942	33.5926
Clns1a	35.2584	45.41	37.2532	28.5285	30.8073	25.8369	23.9338	38.4515	41.0347	29.5441	24.8013	28.8459
Eftud2	31.0139	38.7759	30.8043	28.9186	30.8046	26.8629	23.5096	36.2523	40.7375	34.3208	32.5508	34.9165
Glrx3	35.886	36.4139	35.8207	32.4091	31.2078	31.536	30.3761	30.9867	35.6305	28.7645	29.8946	30.4111
Slc7a6	31.5517	36.5671	30.0064	26.377	35.8066	32.3451	25.4231	35.1572	32.0017	34.5123	35.7582	33.6735
Smarcc1	29.948	34.1924	37.9012	32.5903	38.7094	37.8852	20.643	30.7566	33.6145	30.6801	27.8963	33.3861
Capza2	29.2192	28.3907	31.2465	22.9559	29.697	27.9976	42.4541	37.9522	37.7011	35.5003	32.846	32.1849
Manbal	38.2924	36.9242	29.9697	37.2744	32.2578	36.7914	27.9763	26.5561	30.6508	32.3719	30.3278	28.541
Ntmt1	39.7613	44.8039	33.2418	39.4816	33.8038	37.1334	18.9208	28.1703	30.4367	28.0463	24.5554	29.4766
Mrps6	34.2128	45.5813	37.1323	34.5046	26.0216	24.9326	22.3883	35.8848	40.7238	30.3746	25.858	30.1995
Idh3b	38.4704	38.8246	34.6981	34.3637	29.1029	30.8282	34.3146	29.0725	32.0531	28.9438	30.4121	26.65
Sh3pxd2a	34.0136	31.9769	32.9457	30.1407	33.8841	39.9727	30.4388	33.457	30.644	29.5324	28.2904	32.4084
Ddx56	31.9208	39.9645	31.1587	28.57	31.4537	30.2465	25.9967	36.2654	36.8924	33.8623	27.8772	33.4261
Jpt2	34.7245	43.5265	39.7449	29.6167	36.8785	31.5411	21.9147	31.8729	35.0983	26.794	25.2032	30.5903
Rpl10a-ps1	40.5628	40.8301	36.044	33.9632	33.9892	31.9651	21.9216	30.7978	42.7208	19.956	29.069	25.6029
Fcgrt	3.36544	2.70731	1.99368	3.84985	1.77998	1.62595	203.73	27.0295	32.1241	29.8346	56.7125	22.0484
Smim7	37.5158	40.0591	38.7257	32.7917	32.1103	35.475	27.5353	30.782	33.6699	25.382	26.0261	26.4582
Copz1	32.7647	33.5307	32.6625	34.2293	30.4109	31.7011	36.7942	31.1572	33.255	31.8794	28.7345	29.3534
Amd1	29.8179	36.8758	32.6188	30.3198	42.1909	35.5894	23.3922	33.0674	32.7219	31.7416	26.9346	31.0092
Brix1	26.4293	32.3986	31.7769	31.4373	33.787	29.6805	27.6117	36.3859	38.1746	33.9992	31.2515	33.0099
Fxr1	28.7172	29.7852	33.6542	29.625	33.1493	30.2588	24.6721	37.1416	36.2363	34.2124	32.0536	36.1075
Chd3	37.8548	40.1821	41.3766	32.8227	39.5445	44.0964	22.3394	24.8628	25.7307	23.3509	26.8767	26.3838
Clstn1	33.6201	39.6366	34.3333	35.5843	33.9197	35.4335	29.9003	30.9796	28.5959	26.2631	28.5205	28.4766
Cyth2	30.1441	37.4535	36.156	38.8323	32.3106	35.5498	21.1143	28.9291	33.3506	30.1632	28.9007	32.3452
Gm6055	29.6803	28.0833	19.7094	25.088	20.3786	32.7006	40.3907	33.5727	42.9558	30.4307	43.2621	38.7599
Ltbp4	37.2664	32.0711	39.0581	48.0627	39.4597	64.4804	20.7423	15.4472	18.8253	20.3906	21.7441	26.9874
Ddx52	30.2541	33.9448	34.133	29.9538	35.3384	31.7293	21.3088	38.5933	35.7924	31.5347	30.7826	30.9743
Alad	32.0495	46.3254	33.3796	34.6239	29.4079	26.3044	25.4093	28.8732	33.4568	35.2324	28.7534	30.3906
Plec	19.4272	24.7871	22.9598	28.3095	32.9471	30.8414	38.7089	31.1008	27.7063	43.0923	41.4475	42.8624
Bri3	38.7337	44.2268	35.0003	34.9101	22.9704	26.1308	29.6008	31.014	40.2263	27.953	23.4575	29.5739
Nsmce1	36.5119	38.5792	35.1241	34.4096	28.3184	27.3025	33.11	30.4425	34.3359	30.3765	28.0445	26.6982
Rrp9	26.1919	41.2864	30.0448	28.7117	25.4944	24.2765	25.6888	37.4327	40.8333	36.1075	29.0992	37.9915
Dusp4	13.1914	15.2175	16.9302	17.5513	13.0527	32.4935	25.6409	45.9756	52.1899	49.6708	41.3772	59.6918
Grpel1	28.8553	33.9977	29.8941	25.0283	23.0351	20.9411	28.0061	42.8843	49.5474	31.8519	32.6103	36.2879
Kat2a	37.6545	34.105	30.8918	42.0873	35.4324	34.8158	22.0077	27.7182	31.5028	28.6839	26.8832	31.1463
Sec24d	30.7397	32.1047	37.2784	29.94	34.4226	40.0583	32.9993	29.6634	32.4525	26.6061	26.5764	29.9399
Dcun1d5	26.6725	37.3803	34.0298	28.683	27.6273	26.5466	28.2988	40.0322	41.2697	33.555	28.9017	29.6705
F2r	27.7494	27.95	33.3419	30.0569	37.935	39.58	34.4737	30.4677	31.3353	28.198	32.1488	29.3986
Cops7a	32.4751	42.7902	35.747	31.9179	29.4088	28.0714	36.3546	27.1633	29.2655	30.0071	28.7538	30.4777
Chchd3	30.8771	37.6723	36.8661	27.1168	27.2554	24.8634	27.2824	38.9758	38.8948	29.6403	31.6473	31.1185
Atf1	30.3065	31.7764	33.8384	27.644	33.8584	34.9034	28.0301	31.9031	33.5944	33.7053	29.3644	33.1902
Psmg1	34.2951	40.4285	34.1691	33.367	33.5291	30.3036	25.0749	32.3118	34.036	25.6759	27.3445	31.2946
Ppp2r5d	35.6749	37.171	30.1116	30.3782	32.6543	28.9165	25.34	33.7438	34.7432	31.4548	29.9964	31.2599
Gm11942	35.2426	33.4658	32.392	35.1843	29.6641	24.6011	23.5662	29.8659	45.2795	25.487	29.646	36.545
Dnajc2	25.7487	32.9794	30.3232	26.1067	28.4903	25.6438	21.0664	44.01	41.1163	37.4654	32.1383	35.7628
Ccm2	32.1561	37.2256	29.2451	27.8571	27.4811	23.4935	27.392	37.5225	40.5956	32.1765	31.3197	34.2287
Dynlt3	34.3701	31.0768	42.4105	31.2346	33.385	34.142	34.4772	29.0388	33.8422	23.2715	26.0435	27.3933
Rrn3	24.7408	36.5216	31.4206	23.0554	29.3205	25.7768	26.2312	42.305	40.5213	35.6555	31.0603	33.9768
Wdr45b	32.6731	37.9866	34.2311	25.5733	28.488	28.9681	25.1003	36.597	38.8204	31.3361	28.677	32.1267
Gm3531	23.0561	21.0372	21.782	50.9394	37.3566	46.9444	14.215	19.6425	25.9916	34.6061	44.7861	40.0507
Nsa2	38.0598	35.4937	39.3747	35.3647	33.0905	34.4972	26.6547	30.7883	30.8833	24.4881	25.1279	26.5549
Bub1b	38.1244	40.0633	39.1705	32.7422	35.8062	33.7643	14.1549	31.8777	32.7693	25.73	25.7902	30.2735
Yipf5	31.3471	37.4504	37.6366	26.693	30.3815	32.2844	39.5993	31.7435	28.8969	28.1615	28.5078	27.5596
Impdh1	26.9959	34.7019	27.3175	29.0454	27.1603	26.8038	32.5015	33.6661	36.8342	35.2898	31.9447	37.8522
Myadm	32.9381	23.3411	25.4124	32.2506	32.9642	42.5819	52.8927	25.2733	22.7212	29.9717	33.0456	26.2074
Elovl5	31.2269	30.0939	36.1587	32.1673	31.5261	32.5245	33.6751	30.5445	28.2815	28.2947	35.1761	29.7562
Fhl3	39.6358	37.032	34.2378	50.2619	46.2605	51.3101	21.9786	15.6342	18.8632	21.3913	22.9353	19.5132
Riok2	29.7703	36.8601	33.0812	26.3842	29.865	26.5802	22.3364	42.1408	38.6058	33.6267	28.0853	31.694
Areg	8.73353	7.65616	7.76058	17.8651	9.28358	13.4084	37.2383	73.2575	43.5023	66.5899	43.5168	50.2033
Bmp1	22.6426	23.9912	23.6689	28.4961	24.912	26.317	75.3441	24.5256	26.0764	31.7035	41.7652	28.9341
Cdipt	28.6782	29.9139	27.1261	28.7165	25.8553	24.4156	43.7463	32.2283	31.4084	37.2947	37.453	31.2617
Pycr2	35.462	39.9386	33.6672	34.995	32.924	30.869	19.5759	28.0635	30.4372	31.0162	27.6421	33.4081
Ythdf1	30.2001	35.7918	31.1207	27.1495	33.1029	30.4051	27.0453	34.4082	35.239	31.3867	29.0666	32.9422
Mafg	33.3196	35.5727	33.2759	38.2432	37.7793	41.8414	23.4522	22.5261	22.933	28.6411	28.8872	31.1008
Eci1	48.4788	40.3747	34.8906	43.9249	35.5551	40.7247	28.216	19.6356	26.3788	16.4233	22.7749	20.0981
Cfp	9.58256	7.91156	6.47087	11.7995	7.60675	4.95467	131.17	38.9317	43.0896	38.8324	43.7712	33.2132
Gm5940	44.6068	40.4757	44.0892	28.73	38.5361	31.468	14.3537	34.7753	32.9758	20.7641	20.8847	25.617
Gm7935	40.4339	40.9322	30.1041	29.5826	30.1804	32.8937	16.0259	33.5249	38.3786	25.7037	27.4907	31.897
Gins4	28.9649	34.316	34.3876	30.9313	31.3247	30.4024	25.58	31.4152	36.8153	29.8442	31.3125	31.7697
Gm5854	24.8808	28.1028	27.0315	36.6408	32.5293	31.6867	26.8167	23.1949	26.3656	35.2702	40.2175	44.0964
Timm50	30.5162	37.6346	30.0347	31.7836	27.7366	25.5312	25.9216	33.5528	37.8626	33.0699	30.9161	31.9726
Exosc10	32.2928	38.2454	34.9647	29.0719	33.7573	32.1265	25.4195	32.0059	33.448	28.8666	26.0787	29.784
Plac8	11.1783	8.38658	7.45835	8.15423	2.66125	1.18075	122.997	40.7711	61.7938	36.6827	56.5869	18.0617
Dnm1l	29.9437	30.4988	34.8689	30.2965	35.8178	34.7927	25.5627	34.5721	30.8848	29.1656	28.0983	31.2242
St13	29.3201	35.5076	35.5213	25.8531	28.7205	26.1679	24.9038	38.3907	37.137	30.7072	27.9923	35.3554
Mrpl39	28.888	32.2957	31.5034	32.7632	31.3233	27.2781	23.963	34.1971	34.2841	32.2904	33.1697	33.4261
Bnip3	43.8231	29.8841	62.5986	34.0904	30.4383	61.8161	28.8809	15.138	17.9467	10.5477	23.2414	16.9634
Snapc2	39.8959	37.2114	34.0211	36.6441	30.948	31.4919	19.4015	30.3077	34.468	27.0726	25.7401	27.6355
Fam91a1	28.8218	34.2252	32.6373	21.4714	32.638	33.4966	32.2166	36.358	31.6242	30.5425	27.6236	32.8919
Rpa3	41.4501	35.4517	44.0631	36.397	40.0558	32.1917	18.1383	24.7508	30.0654	22.6855	22.7883	26.4086
Srfbp1	33.2054	38.15	34.3338	36.6453	37.8348	38.6628	19.0476	28.2113	30.8848	26.8383	24.0539	26.4669
Gatad1	33.0567	32.2301	32.5654	27.6974	32.9499	30.8318	25.567	34.4558	36.1764	30.3444	28.1021	30.2496
Psmd13	29.2782	36.6036	32.5234	28.7684	26.6883	24.8799	33.9081	33.1144	35.3486	32.4573	28.9351	31.6388
Plcb3	30.8105	34.7774	33.3071	27.9012	30.7003	31.5252	28.8823	28.1019	33.1333	30.106	28.0051	36.8803
Zyx	33.2011	30.0904	25.6034	35.8218	32.3498	43.0335	42.155	23.9117	28.2135	27.3842	25.1508	26.8771
Wdr1	31.1951	39.9801	33.7296	29.2653	33.4807	29.7262	35.2618	29.8883	31.912	27.9089	23.1554	27.5966
Rnase2a	0	0	0	0.183251	0.0797423	0	60.1749	31.1314	81.146	68.2859	77.2137	54.8175
Rab6a	34.942	31.3225	37.2364	25.4719	34.7136	35.1736	35.1106	30.9648	30.2632	27.3394	24.0718	25.7191
Tbl1x	37.563	35.4758	36.5964	29.7043	36.9441	38.6588	21.2365	28.8094	31.9652	23.6515	23.476	28.1395
Tmem256	33.2101	33.9208	36.3448	30.6287	22.9052	24.8985	44.596	27.0256	34.6078	21.9206	33.991	27.871
Arl4c	41.1482	33.8955	37.2415	36.5225	38.772	56.4956	17.3806	20.9767	23.0916	20.9849	21.6219	23.7647
Lrp10	33.2988	35.1266	31.4953	33.0818	29.1446	33.8226	31.609	29.0348	27.7382	29.1565	29.4297	28.8084
Tln1	26.7509	25.6595	25.0728	24.998	26.7953	32.1514	44.1051	34.0512	35.0478	32.6079	29.6735	34.7024
Wapl	31.2091	30.0405	32.2879	22.579	30.9713	29.9304	25.3671	39.2453	34.0949	33.4918	29.0363	32.7086
Gyg	31.3587	33.429	32.4047	26.1086	25.6332	21.1665	29.5226	38.0968	40.8704	28.3352	32.7627	30.955
Ptges	16.1259	13.5719	15.3988	24.714	12.6533	24.0543	38.776	45.8775	42.7729	45.0462	46.1572	45.4098
Sidt2	27.2146	29.3373	26.2293	28.0931	26.4526	27.5071	39.7758	33.2808	32.0102	33.4111	35.5062	31.5313
Cbx5	35.9486	33.2591	40.9615	34.8845	47.8435	41.7635	15.1541	22.5135	22.599	24.6728	22.7905	27.9439
Tbrg1	27.7963	34.3239	35.033	29.3663	31.5098	34.5775	28.7807	32.1135	36.2124	26.0845	26.3519	28.0022
Caml	30.2629	29.7135	32.8332	35.4234	30.129	33.0089	22.8098	33.1699	31.0741	32.677	30.4563	28.5659
Fabp4	10.6742	1.25553	1.20584	0.901357	0.46577	0.723291	233.531	33.0683	24.7836	6.11044	53.9873	3.11949
Smarce1	35.778	36.9538	36.6906	30.3781	31.4495	32.0017	20.411	33.2384	34.2596	26.836	23.3746	28.4017
Lrp1	16.2148	15.4703	16.9846	12.5347	15.7734	21.8757	115.009	30.4488	30.2376	26.9658	38.3492	29.8324
Sptan1	28.1628	25.1932	25.1426	24.3733	28.8247	29.8155	35.7417	36.8788	35.2739	32.932	32.179	35.1509
Plrg1	38.3885	43.5459	37.8246	27.7194	32.22	27.6316	19.5712	32.0627	34.0199	26.237	23.4955	26.8991
Thumpd1	34.3118	42.0593	32.8998	27.556	32.7312	30.6049	24.2346	32.1296	29.6542	29.584	25.9877	27.8368
Hdac3	32.493	38.4909	35.6368	34.3276	32.5951	30.9855	22.3528	27.8052	31.6391	27.651	27.213	28.3458
Sdf2	35.6043	36.4793	30.7734	27.7091	21.8636	25.7553	39.7782	31.3544	32.3009	27.1582	32.5349	27.6966
Fgfr1op2	38.8148	36.9729	37.0723	32.3933	39.4054	37.8351	22.8288	23.7692	26.2922	25.9808	23.5943	23.7788
Fbn1	17.9909	20.0414	21.1403	14.2103	18.3105	24.8553	111.293	29.3178	25.8255	26.0778	37.3637	22.1312
Kansl2	33.7239	37.7856	33.2552	35.2754	34.6361	33.1026	21.3057	25.4452	28.3209	28.1479	27.0446	30.1059
Hspb1	2.51944	3.13135	0.733905	1.55346	1.01399	0.939243	149.29	6.26737	12.5993	34.1681	131.038	24.7962
[truncated: 52,533 more rows]
