# Supplementary material for: Piperlongumine conquers temozolomide chemoradiotherapy resistance to achieve immune cure in refractory glioblastoma via boosting oxidative stress-inflamation-CD8+-T cell immunity
Source: J Exp Clin Cancer Res. 2023 May 10;42:118. doi: 10.1186/s13046-023-02686-1 (PMC10170830; doi:10.1186/s13046-023-02686-1)
Supplement: Supplementary file 5 — Supplementary Material 5 [file 13046_2023_2686_MOESM5_ESM.xlsx]

## Sheet: RT_TMZ_vs_control
	baseMean	log2FoldChange	lfcSE	stat	pvalue	padj
Ckm	1101.43	13.6002	2.18794	6.216	5.10003e-10	1.36202e-08
Myl1	802.812	12.1819	1.71906	7.08638	1.37669e-12	6.22432e-11
Sln	388.917	12.0984	1.67808	7.20965	5.60953e-13	2.71303e-11
Actn2	380.743	12.0677	1.82182	6.624	3.49606e-11	1.1955e-09
Myom2	362.138	11.9955	1.87131	6.41017	1.45354e-10	4.40579e-09
Pvalb	329.822	11.8606	2.24224	5.28963	1.22567e-07	1.89421e-06
Myh4	2875.66	11.751	1.68741	6.96395	3.30852e-12	1.38735e-10
Mybpc1	519.192	11.553	1.60849	7.18254	6.84282e-13	3.23853e-11
Acta1	7067.32	11.5092	1.06924	10.7639	5.0962e-27	1.33044e-24
Xirp2	476.679	11.4296	1.55837	7.33434	2.22823e-13	1.1486e-11
Csrp3	239.531	11.3991	1.72899	6.59293	4.31238e-11	1.44414e-09
Myo18b	237.742	11.3883	2.02738	5.61726	1.94013e-08	3.72072e-07
Myot	344.787	10.9623	1.78204	6.15153	7.67411e-10	1.9654e-08
Mylf-ps	307.746	10.7982	1.70526	6.3323	2.41538e-10	6.97301e-09
Mybpc2	1184.4	10.661	1.57119	6.78533	1.15822e-11	4.35299e-10
Mb	142.401	10.6488	1.62436	6.55569	5.53853e-11	1.82767e-09
Eef1a2	270.649	10.6128	1.70255	6.23347	4.56216e-10	1.23621e-08
Atp2a1	2524.95	10.3943	1.49702	6.94333	3.82968e-12	1.59487e-10
Cmya5	345.204	10.2113	1.82624	5.59142	2.25215e-08	4.2322e-07
Mybph	99.366	10.1295	1.55878	6.49831	8.12249e-11	2.58801e-09
Serpina3n	1493.9	10.1112	1.20742	8.37423	5.55846e-17	4.73522e-15
Myh2	530.906	10.0366	1.35162	7.42564	1.12236e-13	6.01542e-12
Hrc	90.5944	9.99622	1.74164	5.73956	9.49231e-09	1.95474e-07
Myh8	88.38	9.95977	1.21203	8.21739	2.07971e-16	1.67196e-14
Pdlim3	441.711	9.8972	1.32475	7.47102	7.95765e-14	4.34166e-12
Hfe2	74.8142	9.71994	1.54597	6.28728	3.23068e-10	9.07844e-09
Slc1a3	73.3105	9.69075	1.63776	5.91708	3.27711e-09	7.39451e-08
Car3	544.186	9.64038	1.48874	6.47554	9.44713e-11	2.97493e-09
Trdn	137.385	9.63336	1.74778	5.51178	3.55231e-08	6.30919e-07
Smtnl1	68.6047	9.59509	2.03905	4.70566	2.5305e-06	2.8404e-05
Tmem100	67.3205	9.56781	1.99094	4.80567	1.54237e-06	1.82669e-05
Nrap	382.938	9.55863	1.4174	6.74379	1.54309e-11	5.60848e-10
Actn3	975.594	9.46586	1.29882	7.28806	3.14457e-13	1.59722e-11
Rnase2a	438.244	9.43696	0.782261	12.0637	1.6424e-33	7.38442e-31
Lmod2	231.31	9.43065	1.71821	5.48864	4.05044e-08	7.09528e-07
Ppp1r3a	58.1882	9.35746	1.96039	4.77326	1.81268e-06	2.10474e-05
Cox8b	55.5362	9.29013	1.97727	4.69847	2.62115e-06	2.93809e-05
Myom3	55.1299	9.27941	1.74098	5.32999	9.82196e-08	1.55532e-06
Trim54	54.7586	9.26971	1.77094	5.23434	1.65574e-07	2.47231e-06
Klhl31	53.6854	9.24117	1.92668	4.79642	1.61527e-06	1.89822e-05
Shisa2	53.5087	9.2363	1.64283	5.62219	1.88547e-08	3.63312e-07
Serpina3m	52.3997	9.20626	1.98655	4.6343	3.58154e-06	3.88371e-05
Ano5	51.2617	9.17441	1.51638	6.05021	1.4466e-09	3.52277e-08
Art1	99.0918	9.16116	1.57256	5.82564	5.6894e-09	1.23443e-07
Cacna1s	98.3398	9.15082	1.75064	5.22712	1.7217e-07	2.55821e-06
Mypn	94.9524	9.10018	1.74885	5.20354	1.95532e-07	2.87368e-06
Kcnc4	48.0102	9.07985	1.63622	5.5493	2.8682e-08	5.24771e-07
Rbm24	45.5045	9.00246	1.60952	5.59325	2.22856e-08	4.20087e-07
Myog	42.2225	8.89408	1.34353	6.61995	3.59324e-11	1.22528e-09
Ntrk2	41.4328	8.86747	2.36268	3.75314	0.000174633	0.00117677
Kcnj11	40.4017	8.83105	2.13713	4.13221	3.59294e-05	0.000300803
Tmem52	39.2459	8.78913	2.09785	4.18958	2.79467e-05	0.000240439
Myh3	37.9848	8.74124	1.27847	6.83726	8.07207e-12	3.15591e-10
Rbfox1	37.6659	8.72967	1.76333	4.95069	7.39525e-07	9.44499e-06
Cav3	36.8825	8.69908	1.45959	5.95995	2.52317e-09	5.82873e-08
Tceal7	36.8212	8.69707	2.03819	4.26706	1.98067e-05	0.000177057
Lrrc2	36.8154	8.69682	1.94437	4.47282	7.71939e-06	7.69688e-05
Aldh1a1	129.582	8.69136	1.76716	4.91828	8.73085e-07	1.09548e-05
Pi15	35.4807	8.64316	1.5599	5.54083	3.01043e-08	5.47493e-07
Gdf10	33.5	8.56001	1.44655	5.91754	3.26801e-09	7.38085e-08
Xirp1	121.577	8.51502	1.37756	6.18123	6.36028e-10	1.66402e-08
Synpo2l	63.2843	8.51205	1.24726	6.82461	8.81624e-12	3.40301e-10
Dpt	301.677	8.51081	1.8751	4.53887	5.65576e-06	5.83084e-05
Mylpf	1448.52	8.48862	1.10532	7.67977	1.59369e-14	9.67329e-13
Cyp4b1	58.1089	8.38916	1.68021	4.99293	5.94707e-07	7.78797e-06
Cd209f	29.2944	8.36734	1.6362	5.11387	3.1562e-07	4.41159e-06
Chl1	251.303	8.35399	0.90826	9.1978	3.65363e-20	4.43533e-18
Mlip	27.7154	8.28686	1.77789	4.66106	3.14584e-06	3.45915e-05
Myh1	1311.64	8.27456	1.0994	7.52642	5.21519e-14	2.95151e-12
Myf6	102.112	8.25727	1.58152	5.22109	1.77871e-07	2.63646e-06
Abra	96.3071	8.25635	1.54632	5.33935	9.32792e-08	1.48995e-06
Ces2g	26.4765	8.22034	1.47162	5.58593	2.32451e-08	4.35133e-07
2310002L09Rik	26.0184	8.19616	2.55239	3.21117	0.00132196	0.00660409
Ablim2	26.0077	8.19513	1.77355	4.62075	3.82353e-06	4.1145e-05
Thbs4	644.669	8.1469	0.831175	9.80167	1.10742e-22	1.75732e-20
Prl2c2	48.9601	8.14207	1.40089	5.81208	6.17026e-09	1.32926e-07
Adamts15	622.193	8.14059	1.24532	6.53693	6.27965e-11	2.04649e-09
Smyd1	85.021	8.07368	1.47542	5.47213	4.44651e-08	7.7002e-07
Vgll2	23.8398	8.06945	1.82978	4.41006	1.03344e-05	9.9488e-05
Kng2	23.1491	8.0265	1.50846	5.321	1.03199e-07	1.62594e-06
Lbp	280.739	8.02325	1.1709	6.8522	7.27239e-12	2.871e-10
Kcnj12	22.6093	7.99262	1.46569	5.45315	4.94845e-08	8.49071e-07
Wnk2	22.5863	7.9917	2.09866	3.80799	0.000140099	0.000968799
Fam107a	22.5788	7.99112	2.00386	3.98786	6.66716e-05	0.000509994
Fxyd6	79.1571	7.96264	1.26123	6.31341	2.72957e-10	7.77832e-09
Adprhl1	42.7475	7.94346	1.25452	6.33185	2.42235e-10	6.98482e-09
Gm15675	21.1858	7.89904	1.8417	4.289	1.79478e-05	0.000162293
Tcap	360.855	7.8845	1.21217	6.50446	7.79714e-11	2.49745e-09
Slc2a4	112.919	7.87024	1.73801	4.52831	5.94566e-06	6.10638e-05
Marco	249.222	7.77314	1.64936	4.71283	2.44302e-06	2.75367e-05
Mylk2	298.006	7.77283	1.50857	5.15244	2.57113e-07	3.68068e-06
Myoz1	202.516	7.74845	1.43924	5.3837	7.29689e-08	1.19623e-06
Pgm5	18.9414	7.73681	1.53316	5.0463	4.50446e-07	6.07577e-06
3425401B19Rik	37.0215	7.73576	1.57253	4.91933	8.68431e-07	1.09021e-05
Mpz	64.7894	7.67821	1.81081	4.24021	2.23309e-05	0.00019701
Des	2331.93	7.6625	0.761396	10.0638	7.98939e-24	1.44757e-21
Smpx	67.7492	7.65778	1.53853	4.97734	6.44638e-07	8.34729e-06
Lrrn1	17.0897	7.58876	1.30703	5.80609	6.39488e-09	1.37036e-07
Ckmt2	33.2824	7.58168	1.83614	4.12915	3.64112e-05	0.000304417
Gm18787	17.0109	7.58062	1.28253	5.91068	3.407e-09	7.66622e-08
Fbxo40	32.189	7.53504	1.74474	4.31871	1.56941e-05	0.000144168
Timp4	16.2269	7.51451	2.36674	3.17504	0.00149814	0.00736006
Obscn	527.431	7.48573	1.17695	6.36025	2.01425e-10	5.90627e-09
Cacng6	15.7081	7.46637	1.50007	4.97736	6.44581e-07	8.34729e-06
Ctxn3	30.6016	7.46185	1.95908	3.80885	0.000139617	0.000965747
Arpp21	15.3754	7.43639	2.03403	3.65599	0.000256194	0.0016343
Tnni2	1029.77	7.42529	1.1015	6.74109	1.57208e-11	5.70531e-10
Dpep1	104.158	7.40835	1.12799	6.56773	5.10882e-11	1.69218e-09
Jph1	49.4748	7.39371	1.75549	4.21177	2.53372e-05	0.000220568
Ankrd2	283.999	7.3707	1.01834	7.23793	4.55573e-13	2.25732e-11
Chrdl1	14.4225	7.34414	2.07076	3.5466	0.000390243	0.00234755
Prl2c3	153.404	7.32798	0.757587	9.67279	3.935e-22	5.97112e-20
Sox6	27.6588	7.31532	2.01973	3.62193	0.000292411	0.00182787
Kcnb1	14.1388	7.31441	1.40144	5.21922	1.79682e-07	2.66005e-06
Hif3a	13.8931	7.28997	1.99362	3.65665	0.000255528	0.00163069
Gm10354	27.1906	7.28943	1.22082	5.97092	2.35919e-09	5.47076e-08
Fam124a	13.7753	7.27726	1.74285	4.17549	2.97347e-05	0.0002542
Sec14l5	13.5356	7.25201	1.73082	4.18992	2.79052e-05	0.000240252
Yipf7	13.5183	7.2497	1.61516	4.48854	7.17122e-06	7.20058e-05
Mmp27	13.5075	7.2476	1.26789	5.71626	1.08895e-08	2.20935e-07
Fsd2	25.9017	7.21741	1.68356	4.287	1.81101e-05	0.000163574
Fhl1	1005.45	7.20177	1.0668	6.75079	1.47045e-11	5.37668e-10
Sgca	48.6161	7.17899	1.60861	4.46287	8.08706e-06	8.00757e-05
Lmod3	24.9888	7.16731	1.39419	5.14083	2.73524e-07	3.88583e-06
Angptl1	122.269	7.15308	1.24654	5.73837	9.55949e-09	1.96691e-07
Atcayos	12.3723	7.12241	1.85881	3.83171	0.000127253	0.00089218
Galnt16	169.839	7.07657	1.15859	6.10789	1.00957e-09	2.52695e-08
Sypl2	64.9224	7.0692	1.32656	5.32899	9.87622e-08	1.5611e-06
Ackr1	23.3572	7.06652	1.41174	5.00555	5.57017e-07	7.32601e-06
Vmn2r79	23.0787	7.04883	1.28049	5.50478	3.69621e-08	6.52656e-07
Musk	23.0134	7.04514	1.73945	4.05021	5.11722e-05	0.000404299
Nctc1	22.9213	7.03971	1.81763	3.87301	0.000107501	0.000773567
Tmprss11g	11.6181	7.03018	1.29373	5.43404	5.50918e-08	9.33407e-07
Alpk3	62.8542	7.01588	1.34001	5.2357	1.64364e-07	2.45877e-06
Klhl38	11.4205	7.00728	2.2271	3.14637	0.0016531	0.00802711
Kcnc1	22.3094	7.00326	1.88231	3.72057	0.000198772	0.0013132
Casq1	161.208	6.99432	1.21793	5.74281	9.31209e-09	1.92252e-07
D430019H16Rik	11.162	6.97371	1.91938	3.63331	0.000279807	0.0017595
Serpina3c	11.1043	6.9668	2.32918	2.9911	0.00277975	0.0124244
Lmcd1	93.8614	6.96448	1.20032	5.80219	6.54546e-09	1.40139e-07
Pkia	62.7961	6.95519	1.31788	5.27755	1.30921e-07	2.00039e-06
Tppp	10.9266	6.94346	2.30392	3.01376	0.00258032	0.0116771
Asb12	10.7587	6.92124	2.42075	2.85914	0.00424795	0.0176906
Fam13a	21.0968	6.91925	2.03901	3.39344	0.000690213	0.0038077
Trim55	10.7379	6.91763	1.80525	3.83195	0.00012713	0.000892076
Scn4a	73.0033	6.91614	1.38914	4.97872	6.40066e-07	8.30136e-06
Klhl41	326.981	6.91495	1.11459	6.20404	5.50324e-10	1.45707e-08
Ano3	10.5558	6.89155	1.44412	4.77214	1.82282e-06	2.11519e-05
Lbx1	10.5434	6.89124	1.80445	3.81904	0.000133974	0.000933091
Atp1a2	618.361	6.86434	1.05854	6.48473	8.8892e-11	2.81017e-09
Rbm46	9.8769	6.79648	1.32817	5.1172	3.10112e-07	4.35214e-06
Ptx3	356.705	6.79399	0.855618	7.94045	2.0145e-15	1.39743e-13
Nog	9.83074	6.78891	1.24818	5.43905	5.35649e-08	9.09443e-07
AW551984	19.1507	6.78056	1.51714	4.46932	7.84702e-06	7.80491e-05
Prl3d3	9.71445	6.77831	1.23651	5.4818	4.2103e-08	7.33825e-07
Ccl9	2080.92	6.76548	0.668053	10.1272	4.18639e-24	8.00325e-22
Doc2b	9.6401	6.76248	2.25114	3.00402	0.00266439	0.0119905
Cap2	105.563	6.762	1.16896	5.78461	7.26823e-09	1.53984e-07
Pitx3	9.60633	6.75798	2.23694	3.02109	0.00251869	0.011458
Igfn1	46.9688	6.75598	1.65543	4.0811	4.48229e-05	0.000361187
5730419F03Rik	9.48912	6.74653	1.25675	5.36822	7.95161e-08	1.29482e-06
Actc1	18.7312	6.7447	1.43119	4.71265	2.44517e-06	2.75482e-05
Gp5	18.5947	6.73419	1.22276	5.50735	3.64268e-08	6.44611e-07
Gm13614	9.37487	6.72555	1.31153	5.12802	2.92801e-07	4.1235e-06
Myod1	9.37112	6.72449	1.39677	4.81431	1.47712e-06	1.75369e-05
Chrnd	9.35295	6.72371	1.26967	5.29565	1.18592e-07	1.84217e-06
Ttn	1644.99	6.71781	0.961437	6.98725	2.80317e-12	1.1961e-10
Ppp1r14c	9.28491	6.70704	1.69332	3.96089	7.46718e-05	0.000562157
Npy2r	9.24278	6.70279	2.14008	3.13203	0.00173603	0.00836126
Gm28653	9.18101	6.69005	1.292	5.17805	2.24217e-07	3.25779e-06
Hspb2	17.5968	6.65795	1.73624	3.83468	0.000125726	0.000884017
Mymk	8.83307	6.63368	1.27708	5.19439	2.05387e-07	3.00397e-06
Arhgap20	8.72145	6.61665	1.67912	3.94053	8.13008e-05	0.00060523
4933412O06Rik	8.6533	6.61186	1.29706	5.09758	3.44027e-07	4.76749e-06
Sphkap	8.59996	6.59608	1.472	4.48103	7.42848e-06	7.43124e-05
Gm21671	8.53445	6.59077	1.23681	5.32884	9.88416e-08	1.56134e-06
Klhl40	109.847	6.57574	1.14286	5.75377	8.72767e-09	1.8117e-07
Hsd17b2	8.36653	6.56182	1.24233	5.28185	1.27888e-07	1.95899e-06
Klk9	16.4395	6.55735	1.2313	5.32557	1.00639e-07	1.58766e-06
Zfp641	8.29041	6.54445	1.75697	3.72485	0.000195433	0.00129412
Crhr2	8.22778	6.53028	1.36014	4.80119	1.57727e-06	1.86257e-05
Zdbf2	8.16056	6.51888	1.30186	5.00735	5.51838e-07	7.26183e-06
Tceal5	8.04604	6.50059	1.79689	3.61768	0.000297253	0.00185432
Tpsb2	8.04776	6.49932	1.40061	4.64035	3.47817e-06	3.78344e-05
Atp1b4	8.044	6.49743	1.34616	4.82664	1.38856e-06	1.65991e-05
Ttc30a1	7.96117	6.49397	1.25961	5.15554	2.52906e-07	3.63117e-06
Arl4d	28.1981	6.47541	1.6668	3.88493	0.000102358	0.000741528
Efemp1	93.6252	6.47503	1.33366	4.85508	1.20337e-06	1.46303e-05
Gm7361	42.7616	6.4654	0.913054	7.08107	1.43046e-12	6.44343e-11
Lrtm1	7.81261	6.45678	1.33315	4.84325	1.27736e-06	1.53834e-05
Kcna5	7.76677	6.44985	2.00086	3.22354	0.00126615	0.00636326
Atp6v0d2	233.841	6.44284	0.727538	8.85567	8.31793e-19	8.70479e-17
Ccl6	4270.22	6.42871	0.683416	9.40673	5.11817e-21	6.82769e-19
Gadl1	7.62626	6.42425	1.97716	3.24923	0.00115718	0.00590278
Slc16a14	7.60894	6.41866	1.54573	4.15252	3.28839e-05	0.00027854
Brinp1	7.4941	6.39869	1.56958	4.07668	4.5683e-05	0.000367021
Kcnma1	26.5569	6.39334	1.1507	5.55605	2.75945e-08	5.0755e-07
Rai2	7.40553	6.37871	1.46028	4.36814	1.25311e-05	0.000117877
Wnt16	7.27054	6.35495	2.24465	2.83116	0.00463794	0.01905
Ampd1	81.2854	6.34385	1.1999	5.28699	1.24348e-07	1.91564e-06
Gas6	2642.56	6.34098	0.600761	10.5549	4.8211e-26	1.15568e-23
Serpinb9e	7.16084	6.33833	1.24874	5.0758	3.85879e-07	5.29009e-06
Acot1	13.8257	6.30676	1.8035	3.49695	0.000470611	0.00274267
Gm10220	13.78	6.3062	1.22487	5.14847	2.62623e-07	3.74411e-06
Dhrs7c	7.01953	6.30417	2.1054	2.99428	0.00275095	0.0123116
Lyve1	163.693	6.30149	0.936177	6.73109	1.68396e-11	6.06599e-10
Myadml2	6.9999	6.29951	1.91001	3.29815	0.000973231	0.00509248
Stxbp6	13.7576	6.29513	1.8711	3.36439	0.000767118	0.00415455
C1qtnf7	13.6298	6.28636	1.92277	3.26943	0.00107765	0.00556333
Ppbp	141.103	6.27808	0.982141	6.39224	1.63473e-10	4.8939e-09
Bche	6.87729	6.27439	2.11862	2.96155	0.00306094	0.0134656
Gm7347	6.86051	6.27281	1.25788	4.98681	6.13842e-07	7.98686e-06
Arnt2	6.84522	6.26834	1.76344	3.55462	0.000378527	0.00228784
E230016K23Rik	6.7878	6.25588	1.52638	4.09852	4.15803e-05	0.000340137
Prkag3	6.73763	6.24263	1.55651	4.01067	6.05472e-05	0.000469507
Spic	34.662	6.22416	1.07956	5.76547	8.14323e-09	1.70439e-07
Dusp27	37.1	6.2215	1.01609	6.123	9.18313e-10	2.33219e-08
Prl3d2	6.50479	6.19223	1.49248	4.14897	3.3398e-05	0.000281846
Chrng	6.44158	6.18674	1.32017	4.68632	2.78161e-06	3.08519e-05
Alpk2	60.3671	6.18149	1.39175	4.44154	8.93179e-06	8.73359e-05
Gm5152	12.5989	6.16706	1.39712	4.41411	1.01426e-05	9.78401e-05
Vsig4	6.34583	6.15772	1.67196	3.68294	0.000230562	0.00149036
Tmem35a	6.31666	6.15636	1.25766	4.89508	9.82663e-07	1.21787e-05
A530020G20Rik	12.4518	6.14807	1.53382	4.00835	6.11438e-05	0.000473982
Igfbp2	12.3781	6.14653	1.69624	3.62362	0.000290509	0.00181832
Gm9758	6.29908	6.14379	1.36162	4.51211	6.41851e-06	6.52029e-05
Igf2	6.29677	6.14353	1.37178	4.47852	7.5164e-06	7.5099e-05
Tmem182	97.9356	6.13544	1.22937	4.99072	6.01536e-07	7.85621e-06
BC067074	6.24772	6.13206	1.28797	4.76101	1.92626e-06	2.22069e-05
Ctrb1	6.17068	6.12025	1.25854	4.86299	1.15624e-06	1.40996e-05
Gdf6	12.0158	6.10228	1.47533	4.13623	3.53066e-05	0.000296462
Gsta2	6.08211	6.09718	1.48388	4.10894	3.97487e-05	0.000328088
Slc10a6	53.3804	6.09611	1.18542	5.14258	2.70987e-07	3.85431e-06
Tmem255b	6.02963	6.08353	1.71729	3.54252	0.000396325	0.00237707
Tmprss11d	5.95516	6.07378	1.25918	4.82359	1.40997e-06	1.68137e-05
Gm4316	5.90813	6.05505	1.46442	4.13478	3.55294e-05	0.000297733
Fitm1	21.2407	6.04873	1.49322	4.05079	5.10452e-05	0.000403458
Clec10a	952.124	6.04127	1.10538	5.46533	4.62056e-08	7.97885e-07
Sgcg	57.1656	6.0411	1.28237	4.71089	2.46631e-06	2.77349e-05
Adcy1	11.5724	6.04047	1.2574	4.80393	1.55584e-06	1.84085e-05
Cobl	21.0545	6.03783	1.34594	4.48595	7.25889e-06	7.27657e-05
Pax7	5.82016	6.03246	1.65169	3.6523	0.000259899	0.00165359
Adora1	5.81614	6.03245	2.25486	2.67531	0.00746607	0.0281779
Htr2a	31.8557	6.03243	1.21708	4.95648	7.17835e-07	9.20843e-06
Cd209g	5.78264	6.02773	1.60075	3.76556	0.000166177	0.00112762
Allc	5.76907	6.02744	1.3154	4.58222	4.60064e-06	4.84594e-05
Klk6	11.405	6.02657	1.22908	4.90332	9.42305e-07	1.17144e-05
Tmprss11f	191.802	6.02277	0.496133	12.1394	6.5292e-34	2.99099e-31
Me3	19.5689	6.00948	1.49998	4.00637	6.16588e-05	0.000477364
Igsf9b	5.70591	6.00299	1.692	3.54786	0.000388369	0.0023386
Galnt9	5.68195	5.99997	1.41734	4.23326	2.30327e-05	0.000202686
Gm21680	5.67069	5.99699	1.27888	4.68927	2.74179e-06	3.05473e-05
Lyz1	5.63723	5.98658	1.64097	3.64819	0.000264094	0.00167545
C1qtnf9	20.0617	5.97363	1.53787	3.88434	0.000102606	0.000742971
Tmem56	5.57119	5.96908	1.86891	3.19389	0.00140371	0.0069425
Gm49257	5.5654	5.96705	1.39826	4.26748	1.97696e-05	0.00017679
Ms4a8a	50.4696	5.96416	0.965394	6.17795	6.49383e-10	1.69349e-08
Klhl13	39.8634	5.95799	0.947229	6.28991	3.17643e-10	8.95708e-09
Dio3	121.153	5.95472	0.946104	6.29394	3.095e-10	8.74618e-09
Kcnn3	5.51377	5.95453	1.80572	3.29759	0.000975168	0.00510041
Pgpep1l	5.47624	5.94829	1.72968	3.43896	0.000583957	0.00330641
Pla2g4e	10.8454	5.94584	1.86612	3.18621	0.00144149	0.00711195
Speer4e	108.482	5.94405	0.675216	8.80318	1.3299e-18	1.36816e-16
Aox3	5.45839	5.94076	2.29211	2.59183	0.00954665	0.0343586
Mmp16	5.40584	5.92372	1.36849	4.32866	1.50016e-05	0.000138488
Olfr78	5.39227	5.92324	1.50898	3.92532	8.66155e-05	0.000640359
Barx2	10.6082	5.92014	1.92282	3.07888	0.00207782	0.00974452
Tuba8	31.3035	5.90976	1.96701	3.00444	0.00266073	0.0119785
Cdh6	5.33631	5.90781	1.27735	4.62505	3.74503e-06	4.04653e-05
Adgrd1	184.574	5.88358	0.905855	6.49506	8.30012e-11	2.63768e-09
Rgs7bp	5.20737	5.87229	2.01292	2.91729	0.00353083	0.0151164
Ryr1	647.081	5.86304	0.973459	6.0229	1.71324e-09	4.09004e-08
Clec3b	185.795	5.86269	1.58375	3.70179	0.000214086	0.00139688
Adamts3	5.16207	5.85848	1.72638	3.3935	0.000690044	0.00380763
Chp2	10.1789	5.85232	1.59769	3.66299	0.000249284	0.00159651
Pitpnm3	5.09971	5.84757	1.47464	3.96542	7.3266e-05	0.00055243
Hmcn1	28.1861	5.84505	1.28577	4.54593	5.46922e-06	5.67467e-05
Gm9949	5.11677	5.84426	1.51457	3.85869	0.000113997	0.000811655
Neu2	10.0779	5.84165	1.29541	4.50948	6.49865e-06	6.59618e-05
Mcpt8	5.09569	5.84068	1.61644	3.6133	0.000302325	0.00188257
Adam30	5.07377	5.83191	1.40558	4.14911	3.33775e-05	0.000281798
1700007K13Rik	5.06165	5.82636	1.33044	4.37929	1.19069e-05	0.000112617
Rorc	18.0696	5.8204	1.54732	3.7616	0.000168829	0.00114433
B230206L02Rik	5.02616	5.81733	1.28239	4.53631	5.72483e-06	5.8873e-05
Lsmem1	9.80347	5.80371	1.26416	4.59096	4.41216e-06	4.67377e-05
Prelp	171.764	5.79398	1.45251	3.98894	6.63695e-05	0.000508323
Pcdh20	4.91685	5.78983	2.3408	2.47344	0.0133818	0.0450121
Pappa	213.935	5.77647	1.32205	4.36934	1.24624e-05	0.000117322
Rarres1	15.9303	5.76907	2.04195	2.82528	0.004724	0.0193348
Hspb1	633.012	5.7651	0.812365	7.09669	1.27784e-12	5.85373e-11
Tmod2	16.1181	5.75679	1.74572	3.29766	0.000974955	0.00510039
Mylk4	4.79102	5.75633	1.26584	4.54743	5.43056e-06	5.64662e-05
Nat8f6	4.80431	5.75503	1.77716	3.23832	0.00120234	0.00609811
Gm48408	4.77515	5.75392	1.26618	4.54431	5.51161e-06	5.70159e-05
Gm47163	4.78845	5.75113	1.85397	3.10206	0.00192176	0.00910942
Hpgd	125.548	5.7419	1.10395	5.20123	1.9797e-07	2.906e-06
Cxcl5	73.6762	5.73146	1.1545	4.96446	6.88936e-07	8.87357e-06
Krt26	4.72958	5.72831	1.37096	4.17831	2.93686e-05	0.000251336
Trp63	9.23368	5.7136	1.3281	4.30207	1.69208e-05	0.000154328
Glb1l2	4.65602	5.71031	1.95304	2.92381	0.00345779	0.0148557
Ncmap	4.65602	5.71031	1.95304	2.92381	0.00345779	0.0148557
Cxcl3	127.167	5.70946	1.19309	4.78544	1.7061e-06	1.99434e-05
Grip2	9.18983	5.70906	1.38647	4.1177	3.82671e-05	0.000318071
Gm10636	9.12517	5.70753	1.24343	4.59016	4.42913e-06	4.6897e-05
Kcnt1	9.10356	5.6937	1.39464	4.08256	4.45431e-05	0.000359888
Gm38100	9.06	5.68998	1.33107	4.27475	1.91354e-05	0.000171689
Gm32089	4.55415	5.67854	1.59809	3.55333	0.000380387	0.00229679
Olfr1318	4.56166	5.67608	1.38855	4.08776	4.35555e-05	0.000354147
Pcsk5	242.476	5.67545	0.619107	9.16716	4.85653e-20	5.72387e-18
Acacb	115.207	5.6702	1.08296	5.23585	1.64223e-07	2.45877e-06
Dmbx1	4.49615	5.66898	1.58785	3.57023	0.000356671	0.00217251
Wfdc18	4.5103	5.66046	1.29243	4.37971	1.18838e-05	0.000112487
Vtn	23.9164	5.65984	1.27413	4.44212	8.90769e-06	8.71704e-05
Krt16	53.4476	5.65982	1.00639	5.62388	1.86716e-08	3.60356e-07
Edn2	4.46902	5.65872	1.87788	3.01335	0.0025838	0.0116841
Lum	455.163	5.65782	0.992274	5.70187	1.18499e-08	2.38758e-07
Wipf3	4.46243	5.64807	1.80221	3.13397	0.00172461	0.00831975
Nat8f3	4.44656	5.64377	1.86295	3.02947	0.0024498	0.0111865
Col19a1	4.44511	5.6421	1.70329	3.31248	0.000924726	0.00487121
Speer4a	8.69471	5.63167	1.26876	4.43871	9.04981e-06	8.83831e-05
Abi3bp	441.431	5.62458	1.02795	5.47166	4.45837e-08	7.71523e-07
Krt14	16.1515	5.62418	1.09074	5.1563	2.51874e-07	3.61848e-06
Dusp13	24.1669	5.61833	1.29649	4.33348	1.4677e-05	0.000135957
Apobec2	113.854	5.61198	1.20865	4.64317	3.43109e-06	3.73747e-05
Unc80	4.34844	5.6098	1.37764	4.07203	4.66052e-05	0.000373318
Pitx2	4.34614	5.60666	1.31684	4.25766	2.0658e-05	0.000183787
Grhl3	4.34239	5.6059	1.31266	4.27063	1.94919e-05	0.000174693
Fgfr4	8.59606	5.60177	1.36553	4.10228	4.09101e-05	0.000335787
Neb	1104.85	5.59934	0.983907	5.69092	1.26357e-08	2.5312e-07
Kcnmb3	4.29854	5.59737	1.39831	4.00295	6.25579e-05	0.000483092
BC106175	8.53719	5.59089	1.29007	4.3338	1.4656e-05	0.000135814
Sfrp1	781.664	5.57303	0.874778	6.37079	1.88053e-10	5.56119e-09
Tmem30b	4.23334	5.5697	1.51341	3.68023	0.000233022	0.00150427
2310015D24Rik	4.23334	5.5697	1.51341	3.68023	0.000233022	0.00150427
Myl2	4.1987	5.56361	2.09254	2.65878	0.00784241	0.0293203
Gzmd	29.019	5.56035	1.29576	4.2912	1.77709e-05	0.000160932
Tmem233	4.14016	5.54119	2.1663	2.55791	0.0105304	0.0371341
Dapk2	15.396	5.52881	1.19375	4.63147	3.63081e-06	3.93011e-05
Cntfr	22.0321	5.52258	1.05478	5.23576	1.64308e-07	2.45877e-06
Wfdc1	14.9077	5.51775	1.12359	4.9108	9.07051e-07	1.12993e-05
Mup-ps23	4.03396	5.51728	1.33398	4.13595	3.53485e-05	0.000296656
Gm8159	4.05792	5.51105	1.66628	3.3074	0.000941648	0.00494106
Hspb3	4.05937	5.50974	1.56427	3.52226	0.00042789	0.00253446
Crispld2	589.911	5.50753	0.656133	8.39392	4.70184e-17	4.04808e-15
F7	157.671	5.50241	1.4765	3.72667	0.000194029	0.00128817
Cryab	679.408	5.50127	0.911305	6.03669	1.57303e-09	3.7926e-08
Cbr2	125.276	5.49858	0.961927	5.71621	1.08925e-08	2.20935e-07
Slc5a7	4.02012	5.49265	1.35092	4.06586	4.7856e-05	0.000381575
Hrasls	4.02012	5.49265	1.35092	4.06586	4.7856e-05	0.000381575
Colec11	3.99214	5.48865	1.51012	3.63458	0.000278433	0.00175268
Sox30	3.97712	5.48531	1.61332	3.40002	0.000673806	0.00372905
Ablim3	29.7073	5.48466	1.14472	4.79127	1.65725e-06	1.94473e-05
Gm48957	3.98088	5.48446	1.39796	3.92318	8.73893e-05	0.000644901
Lcn2	134.528	5.48119	1.23971	4.42136	9.80794e-06	9.50606e-05
Lce1i	3.97857	5.48055	1.29238	4.24066	2.22868e-05	0.000196764
Lrfn3	14.3866	5.47295	1.24429	4.39847	1.09018e-05	0.00010433
Zfp612	3.95263	5.47231	1.86364	2.93635	0.00332102	0.0143881
Nptx2	3.93182	5.47073	1.99396	2.74365	0.0060761	0.02379
Dupd1	3.9174	5.46932	1.28321	4.26221	2.02415e-05	0.000180412
Matn1	7.80496	5.4661	1.29572	4.21858	2.45843e-05	0.000215247
Nfasc	38.5556	5.46548	1.2614	4.33287	1.47179e-05	0.000136269
Dcstamp	7.79053	5.45966	1.7094	3.19389	0.00140368	0.0069425
Tnxa	3.91108	5.45679	1.7188	3.17476	0.00149959	0.00736421
Nrxn3	28.9043	5.45533	0.776209	7.02817	2.09261e-12	9.17086e-11
Cadm3	49.861	5.454	1.08386	5.03202	4.85341e-07	6.48876e-06
Elfn1	7.70369	5.45224	1.32544	4.11352	3.89677e-05	0.00032257
Pf4	1088.52	5.44769	0.526998	10.3372	4.78253e-25	9.92435e-23
Aqp5	14.1737	5.43673	1.06505	5.10465	3.314e-07	4.61887e-06
Cyp1b1	740.806	5.4367	1.1512	4.72262	2.32829e-06	2.63414e-05
Scn7a	224.544	5.43388	1.22991	4.41811	9.95685e-06	9.6235e-05
Nmrk2	3.80691	5.41945	1.37385	3.94471	7.98958e-05	0.000596491
Fgf23	7.47488	5.41661	1.36414	3.97073	7.16541e-05	0.000541453
Tnfsf4	13.8373	5.4138	1.11977	4.83474	1.33318e-06	1.59764e-05
4933432I03Rik	3.78498	5.41216	1.28448	4.2135	2.51448e-05	0.000219601
Cd55	67.8149	5.41104	1.21225	4.46365	8.05764e-06	7.9817e-05
Gm19141	3.77892	5.41097	1.28932	4.19675	2.70776e-05	0.00023379
Wfdc17	595.53	5.40592	0.742313	7.28254	3.27602e-13	1.65705e-11
Orm1	3.76279	5.40178	1.91798	2.81639	0.0048567	0.0197978
Gm3594	7.38689	5.39144	1.5733	3.42684	0.000610642	0.00342713
Usp13	90.7301	5.38776	1.40717	3.8288	0.000128772	0.000900994
Atp13a4	7.41377	5.38538	1.26547	4.25563	2.08459e-05	0.000185187
Sox5os3	3.67245	5.37829	1.56078	3.44589	0.000569179	0.00323329
Gpr27	3.69556	5.37775	1.93047	2.78572	0.00534089	0.0213909
4930429F24Rik	13.411	5.37129	1.48766	3.61056	0.000305532	0.00189753
Trim72	97.8842	5.36325	1.00077	5.35912	8.36285e-08	1.35091e-06
Mapt	28.5225	5.36059	1.22021	4.39317	1.11712e-05	0.000106522
Col6a6	7.27529	5.35457	1.2618	4.24358	2.19977e-05	0.000194424
Gm7897	7.16473	5.35373	1.36516	3.9217	8.79281e-05	0.000647893
Pdpn	204.261	5.35129	1.2063	4.43612	9.15965e-06	8.93121e-05
Slc36a2	7.19566	5.35043	1.94019	2.75769	0.00582118	0.0229712
Mcpt-ps1	13.6324	5.34493	1.30863	4.08437	4.41965e-05	0.000357921
Gm48544	3.59514	5.34154	1.28797	4.14724	3.36504e-05	0.00028368
Gm2897	3.59138	5.34094	1.31047	4.07559	4.58983e-05	0.000368507
Gm12840	3.58533	5.33983	1.28567	4.15335	3.27649e-05	0.000277661
Tmem215	3.58302	5.33702	1.57318	3.39251	0.000692564	0.00381634
Prima1	3.58881	5.33435	2.09674	2.54411	0.0109556	0.0382777
Extl1	18.1643	5.3296	1.3813	3.85839	0.000114134	0.00081239
Bmper	191.363	5.32044	0.889695	5.98007	2.23038e-09	5.21623e-08
Pak3	3.55563	5.31784	1.64612	3.23053	0.00123562	0.00624084
Gm5084	3.52013	5.30174	1.46484	3.61933	0.000295366	0.00184397
Rpl3l	54.7338	5.29692	1.38262	3.83107	0.000127585	0.00089424
Arhgef37	12.7151	5.29328	1.52923	3.46141	0.00053735	0.00307841
Pamr1	38.7883	5.28806	1.27999	4.13134	3.60648e-05	0.000301833
Cdh15	57.0503	5.28701	0.523414	10.101	5.46801e-24	1.01342e-21
Klk7	3.47859	5.28396	1.32209	3.99666	6.42422e-05	0.000494683
Cacng1	125.062	5.28269	0.974535	5.42073	5.93577e-08	9.95955e-07
Pabpc4l	3.44309	5.27531	1.30035	4.05684	4.9742e-05	0.000395056
Smoc2	146.065	5.26071	0.616465	8.53367	1.41781e-17	1.282e-15
Spaca1	3.38192	5.25898	1.39894	3.75925	0.000170423	0.00115353
Slc2a12	6.745	5.25355	1.62397	3.23501	0.00121638	0.0061539
Gm15674	3.39522	5.25273	1.85845	2.8264	0.00470744	0.01928
Aass	3.38541	5.24737	1.7232	3.04513	0.00232578	0.0106967
Crisp1	119.377	5.24579	1.07532	4.87833	1.06985e-06	1.31586e-05
Tpbgl	12.3134	5.24384	1.27592	4.10986	3.95897e-05	0.00032705
Nrxn2	3.37184	5.24073	1.61607	3.24288	0.00118326	0.00601701
Gm38119	6.71871	5.23718	1.45231	3.60611	0.000310822	0.00192561
Patj	6.69569	5.23099	1.42245	3.67744	0.000235585	0.00151839
Krt27	3.30692	5.21621	1.52248	3.42614	0.000612229	0.00343525
Rnaset2a	3.31442	5.21402	1.36253	3.82671	0.000129867	0.00090787
Pla2g5	6.60364	5.21344	1.38667	3.75969	0.000170125	0.00115183
Gm45424	3.2925	5.21113	1.57972	3.29876	0.000971122	0.00508253
Slc10a4	3.28729	5.21039	1.68764	3.08738	0.00201932	0.00951083
Fbln5	129.396	5.20658	1.26443	4.11772	3.82642e-05	0.000318071
Vgll3	212.792	5.2011	0.881132	5.90275	3.57493e-09	8.00699e-08
Pygm	777.132	5.20092	1.03621	5.01919	5.18898e-07	6.88057e-06
AI854703	3.26306	5.1993	1.30364	3.98829	6.65523e-05	0.000509402
Asb15	6.53611	5.19925	2.02106	2.57253	0.0100957	0.035872
Rtn4r	3.25556	5.19829	1.49901	3.46781	0.000524722	0.00301675
Sgsm1	11.5223	5.19014	1.27154	4.08176	4.46966e-05	0.000360887
Fa2h	6.4074	5.18849	1.27192	4.07925	4.51812e-05	0.000363711
Gm16026	6.42037	5.18674	1.84198	2.81586	0.00486474	0.0198272
Slc7a4	3.24317	5.1865	1.97206	2.62999	0.00853863	0.0314486
Fabp5	960.689	5.18477	0.41175	12.592	2.33544e-36	1.31865e-33
Hhatl	39.0516	5.18427	1.39121	3.72645	0.000194197	0.00128827
Svep1	354.267	5.18247	0.635806	8.15102	3.60857e-16	2.75511e-14
Nos1	6.43659	5.1807	1.53158	3.38258	0.000718082	0.00393196
Klhdc7a	3.22731	5.1785	1.83042	2.82913	0.00466745	0.0191421
Bmp3	3.22731	5.1785	1.83042	2.82913	0.00466745	0.0191421
Tbx4	3.22731	5.1785	1.83042	2.82913	0.00466745	0.0191421
Ksr2	3.18227	5.17261	1.50706	3.43225	0.000598603	0.00336969
Slc30a2	3.20768	5.16838	1.66929	3.09616	0.00196045	0.00926749
Scgb3a1	3.18806	5.15931	1.5857	3.25364	0.00113935	0.00582978
Krt12	3.17594	5.15437	1.57871	3.26493	0.00109492	0.0056345
Fpr-rs7	3.14651	5.13762	1.36365	3.76755	0.000164858	0.00111961
Abca8a	171.513	5.137	1.01	5.08614	3.65416e-07	5.03229e-06
Olfr806	6.23777	5.13653	1.32637	3.87263	0.000107666	0.000774522
Rxrg	3.13064	5.13195	1.34017	3.82934	0.000128488	0.00089953
Cyp2j9	6.20346	5.12999	1.6264	3.15421	0.00160936	0.00784454
Mansc1	11.5708	5.12732	1.07748	4.75861	1.94926e-06	2.24507e-05
Esrrg	6.1746	5.11454	2.00268	2.55385	0.0106538	0.0375038
Serpinb2	287.109	5.11281	1.06578	4.79725	1.60859e-06	1.89495e-05
Selp	301.88	5.11073	0.512841	9.96552	2.15733e-23	3.68857e-21
Plin5	16.2437	5.10223	1.40526	3.63082	0.00028252	0.00177381
Gm33869	3.05939	5.10183	1.94036	2.62932	0.00855556	0.0314919
Galnt5	3.00428	5.07313	1.55658	3.25915	0.00111747	0.00573476
Mpzl2	2.9861	5.0693	1.85764	2.7289	0.00635459	0.0246932
Gm37310	2.99822	5.06824	1.47405	3.43831	0.000585361	0.00331359
Rarres2	306.595	5.05947	1.12537	4.49581	6.93056e-06	6.99365e-05
Cd209e	2.96648	5.05621	1.45724	3.46971	0.000521023	0.00299765
Kcnc3	2.97254	5.05541	1.37524	3.67601	0.00023691	0.0015245
Selenbp2	2.97254	5.05541	1.37524	3.67601	0.00023691	0.0015245
Lama2	91.5067	5.05471	0.908748	5.56228	2.66269e-08	4.91616e-07
Gm7609	2.96273	5.05112	1.34576	3.75336	0.000174482	0.00117641
5031410I06Rik	2.93935	5.04857	1.61275	3.13041	0.00174564	0.00839754
Gm44765	2.9431	5.04646	1.36207	3.70498	0.000211403	0.00138235
Crocc2	26.9247	5.0437	1.33505	3.77791	0.000158152	0.00107919
Plekhs1	2.93705	5.04294	1.31112	3.84629	0.000119922	0.000848828
Ctsk	880.594	5.04277	1.00469	5.01921	5.18848e-07	6.88057e-06
Gjb5	21.5603	5.0426	0.886037	5.69118	1.26164e-08	2.52943e-07
Ifitm6	2.93099	5.04188	1.33233	3.78426	0.000154166	0.00105645
Nppb	22.2353	5.04138	0.912545	5.52453	3.30373e-08	5.94158e-07
Lox	2582.49	5.0381	0.772169	6.5246	6.81826e-11	2.20134e-09
Sfrp2	393.786	5.03795	1.23884	4.06668	4.76875e-05	0.000381107
Chrna1	77.115	5.0375	0.775569	6.49524	8.29035e-11	2.63768e-09
Gm5862	2.90761	5.036	1.4274	3.52809	0.000418569	0.00249262
Tnn	259.914	5.03477	1.00365	5.01647	5.26309e-07	6.95983e-06
Sox8	16.0984	5.03095	0.99099	5.0767	3.84053e-07	5.274e-06
Gm46515	2.87963	5.02853	1.33445	3.76825	0.000164399	0.0011168
Gm16434	2.87587	5.02688	1.35995	3.69638	0.000218696	0.00142428
Kcnk3	9.81781	5.02435	1.74489	2.87946	0.00398357	0.016733
Gm14418	2.87357	5.02237	1.50866	3.32902	0.000871516	0.00463111
Gm44421	2.88542	5.01717	1.98702	2.52497	0.0115707	0.0399779
Cyp26b1	96.7809	5.01288	0.627706	7.98604	1.39348e-15	9.89248e-14
Tshr	2.87561	5.01187	1.90606	2.62944	0.00855254	0.0314855
BB123696	2.87561	5.01187	1.90606	2.62944	0.00855254	0.0314855
Ano4	34.6728	5.00446	0.887549	5.63852	1.71522e-08	3.3354e-07
Gpr88	2.83202	5.00191	1.79456	2.78726	0.00531558	0.0213161
Chga	45.2195	5.0011	1.51954	3.2912	0.000997617	0.00520549
Eln	359.695	4.99648	1.01418	4.92664	8.36561e-07	1.05347e-05
Trim29	16.0183	4.99275	0.98006	5.09433	3.49984e-07	4.84174e-06
Slc47a1	2.828	4.98986	1.88807	2.64284	0.00822137	0.0305162
Ifit3b	74.0312	4.98497	1.13498	4.39211	1.12257e-05	0.000106966
Gm15533	5.62267	4.98269	1.46396	3.40357	0.000665112	0.00368681
Mustn1	292.813	4.98232	0.934787	5.3299	9.82677e-08	1.55532e-06
Mmp2	2592.38	4.98118	0.890446	5.59403	2.21862e-08	4.18784e-07
Aldh1a2	35.6094	4.97596	0.639189	7.7848	6.98227e-15	4.49662e-13
Ccl8	728.859	4.97073	1.28622	3.8646	0.000111271	0.000795277
1200007C13Rik	2.79857	4.96887	1.40202	3.54407	0.000393994	0.00236601
Gm4889	2.79481	4.96781	1.39877	3.55157	0.000382947	0.00230938
Mgst1	235.442	4.96589	0.934038	5.31659	1.05731e-07	1.66368e-06
Prss47	2.76538	4.96027	1.57133	3.15673	0.00159552	0.00778487
Lmx1a	2.77289	4.95854	1.34522	3.68603	0.00022778	0.00147592
Dpep3	2.77289	4.95854	1.34522	3.68603	0.00022778	0.00147592
Il5ra	2.75932	4.95592	1.38278	3.58402	0.000338344	0.00207703
4930455G09Rik	2.74345	4.95062	1.33381	3.71163	0.000205927	0.0013531
Tnk1	2.72758	4.94661	1.3172	3.75541	0.000173059	0.00116909
Serpinb9f	2.72989	4.94496	1.84937	2.67386	0.00749843	0.0282869
E230013L22Rik	5.45272	4.94354	1.2818	3.85672	0.000114917	0.000816764
Bmp6	14.828	4.93956	1.12482	4.39143	1.1261e-05	0.00010726
Fabp4	931.081	4.92915	1.15984	4.24987	2.13897e-05	0.000189672
Gm44165	2.67622	4.92581	1.46005	3.37372	0.0007416	0.00403345
Ccdc184	14.1136	4.9247	1.19908	4.10705	4.00746e-05	0.000330381
Bcam	100.617	4.91787	0.74046	6.64164	3.10205e-11	1.06981e-09
Arg1	2016.68	4.91142	0.369596	13.2886	2.69512e-40	2.04484e-37
Adam23	107.112	4.91138	0.715621	6.8631	6.73804e-12	2.67309e-10
Wnt2	5.3581	4.91003	1.29725	3.78494	0.000153745	0.00105387
Prr16	2.6699	4.90596	1.93916	2.52994	0.0114083	0.0395144
Chodl	2.6699	4.90596	1.93916	2.52994	0.0114083	0.0395144
Ccdc152	5.31022	4.8992	1.60528	3.05193	0.00227374	0.0104971
Pknox2	53.1385	4.89831	0.970328	5.04809	4.46242e-07	6.0291e-06
Bmx	5.27124	4.89494	1.26496	3.86964	0.000108998	0.000782471
Myoz2	67.4913	4.89494	0.781783	6.26125	3.81914e-10	1.0513e-08
Cbln2	2.65027	4.89103	1.55923	3.13682	0.00170792	0.00826357
Pcdh15	2.65027	4.89103	1.55923	3.13682	0.00170792	0.00826357
Ppp1r36	2.6269	4.88103	1.53537	3.17906	0.00147754	0.00726912
Tnfsf14	29.4486	4.88067	0.872372	5.59472	2.20983e-08	4.17976e-07
Slc6a19	2.61709	4.87787	1.59161	3.06474	0.00217862	0.010132
Unc79	2.62459	4.87741	1.45308	3.35661	0.000789053	0.00425721
Adamts20	5.26576	4.87368	1.4047	3.46956	0.000521311	0.00299856
Pdzrn4	2.60497	4.86636	1.33778	3.63764	0.000275145	0.00173378
Dlec1	2.59891	4.86618	1.38871	3.50409	0.000458162	0.00268042
Gm24497	2.59891	4.86618	1.38871	3.50409	0.000458162	0.00268042
9430041J12Rik	2.59891	4.86618	1.38871	3.50409	0.000458162	0.00268042
Gm20597	2.59891	4.86618	1.38871	3.50409	0.000458162	0.00268042
Gm48878	18.083	4.86488	1.02085	4.76552	1.88364e-06	2.17672e-05
Gm40377	2.59516	4.86365	1.33418	3.64543	0.00026695	0.00168827
Arhgap36	2.5891	4.86169	1.33159	3.65103	0.000261194	0.00165878
Hus1b	2.5891	4.86169	1.33159	3.65103	0.000261194	0.00165878
Gm28156	2.58535	4.86165	1.35869	3.5782	0.000345968	0.00211474
Gm5067	2.57929	4.85896	1.31617	3.69175	0.000222719	0.00144777
1700072G22Rik	2.57323	4.85749	1.36042	3.57059	0.000356177	0.00217059
Pth2r	2.56573	4.85536	1.56332	3.10581	0.0018976	0.00902661
Pi16	116.771	4.85389	0.950122	5.1087	3.24377e-07	4.52358e-06
Syt14	5.16535	4.84923	1.26247	3.84107	0.000122499	0.00086558
Gm43242	2.53774	4.84776	1.33806	3.62299	0.000291219	0.00182135
AC154766.1	2.53774	4.84776	1.33806	3.62299	0.000291219	0.00182135
Aff2	2.52793	4.84432	1.35406	3.57763	0.000346728	0.00211886
2700016F22Rik	2.53399	4.8434	1.44726	3.34661	0.000818059	0.00438932
Nlrp10	2.5415	4.8432	1.70398	2.84228	0.00447925	0.018489
Gstt4	2.54005	4.84287	1.74087	2.78188	0.00540453	0.0215994
Asgr1	5.12271	4.84229	1.26339	3.83278	0.000126703	0.000889855
Gm4610	22.9021	4.84152	0.82025	5.9025	3.5804e-09	8.01185e-08
Ang2	9.3867	4.83623	1.08294	4.46585	7.97526e-06	7.90978e-05
Olfml1	17.4285	4.83103	1.71162	2.82249	0.00476529	0.0194677
Rgs18	5.11263	4.82772	1.42945	3.37732	0.000731957	0.00399083
Endou	9.34004	4.82461	1.15171	4.18908	2.80088e-05	0.000240888
Gm41290	2.49244	4.82082	1.67546	2.87731	0.00401082	0.0168184
Dpyd	2.51785	4.81917	1.91147	2.52119	0.0116959	0.0403187
Ube2ql1	5.02372	4.81705	1.39941	3.4422	0.000577001	0.00327084
Folr2	58.2708	4.81638	0.774377	6.21969	4.98148e-10	1.33347e-08
Hand2	2.48032	4.81614	1.61557	2.98108	0.00287233	0.012749
Gm45418	2.47051	4.81191	1.61036	2.9881	0.00280719	0.0125144
Dmd	87.9005	4.81092	1.22493	3.92751	8.58301e-05	0.000635519
Slc38a4	54.6252	4.80264	1.35457	3.54551	0.000391851	0.00235606
Adamtsl1	134.131	4.78835	0.729053	6.56791	5.1028e-11	1.69218e-09
Tmie	2.43475	4.77508	1.73679	2.74937	0.00597095	0.0234548
Serpinb9b	49.709	4.76943	0.622974	7.6559	1.91957e-14	1.16223e-12
Gm20556	2.41743	4.76548	1.48365	3.21199	0.00131818	0.00658926
4833403J16Rik	2.42119	4.76332	1.33269	3.57423	0.000351266	0.00214335
Gm6568	2.42119	4.76332	1.33269	3.57423	0.000351266	0.00214335
Lce1g	116.439	4.76323	0.548171	8.68932	3.64613e-18	3.5552e-16
AC135964.2	2.41513	4.76221	1.36506	3.48864	0.000485492	0.0028179
Gm15684	2.41513	4.76221	1.36506	3.48864	0.000485492	0.0028179
Zswim5	2.40907	4.76214	1.69355	2.81193	0.00492453	0.0200306
Gm42528	19.5645	4.76178	1.7366	2.74202	0.00610626	0.0238927
Ush1g	2.41138	4.76103	1.3432	3.54455	0.00039329	0.00236295
1700012B09Rik	2.39551	4.75642	1.32412	3.59214	0.000327972	0.00202
Gm4813	2.39551	4.75642	1.32412	3.59214	0.000327972	0.00202
Gm5463	2.3857	4.75351	1.35215	3.51552	0.000438897	0.00259143
Gm37179	2.3857	4.75351	1.35215	3.51552	0.000438897	0.00259143
Cxcl12	641.265	4.75004	0.958182	4.95734	7.14637e-07	9.18025e-06
Gm20744	2.36983	4.74892	1.3453	3.53002	0.000415532	0.00247697
BC024139	2.36983	4.74892	1.3453	3.53002	0.000415532	0.00247697
Gm21188	63.623	4.74662	0.596002	7.96409	1.66442e-15	1.16793e-13
Gm42608	2.33809	4.73363	1.43731	3.2934	0.000989851	0.0051683
Prox1	4.74131	4.71271	1.35418	3.48012	0.000501181	0.00289787
Ppp1r3c	146.981	4.71152	1.2439	3.78772	0.000152039	0.00104393
Sned1	186.393	4.71152	0.562898	8.37012	5.75609e-17	4.88644e-15
Depp1	211.948	4.71139	1.1802	3.99204	6.55072e-05	0.000503147
Scn4b	19.9393	4.70931	1.566	3.00722	0.00263653	0.0118894
Rims4	2.32426	4.70234	1.78382	2.6361	0.00838648	0.0309985
Gm17019	4.6524	4.70038	1.29244	3.63682	0.000276025	0.00173887
Ccdc85a	12.9878	4.69918	1.06617	4.40752	1.04559e-05	0.000100538
Npas2	21.0514	4.69624	0.852609	5.50808	3.62761e-08	6.42413e-07
Lims2	29.7928	4.69375	0.965186	4.86306	1.15587e-06	1.40996e-05
Fsd1	2.30233	4.69135	1.85254	2.53238	0.0113291	0.0393071
Ddc	4.61288	4.6913	1.75198	2.67772	0.00741254	0.0280195
Ms4a4a	487.163	4.68931	0.591692	7.92526	2.27661e-15	1.55701e-13
Clca3a1	80.9736	4.68698	0.939113	4.99086	6.01115e-07	7.85621e-06
Pde4c	4.63711	4.68455	1.656	2.82884	0.00467173	0.0191531
Tnnt1	73.7859	4.68325	0.834424	5.61255	1.99365e-08	3.81133e-07
Kprp	2.29858	4.68296	1.52423	3.07235	0.00212384	0.00992199
Gm15949	2.29252	4.68229	1.60669	2.91424	0.00356552	0.0152488
Gm48565	2.28501	4.68153	1.76263	2.65599	0.00790755	0.0295229
A2m	95.0616	4.67856	0.601189	7.78217	7.12908e-15	4.57902e-13
Art5	16.5782	4.67257	1.27558	3.66308	0.000249198	0.00159638
Cxcl13	4.59556	4.67241	1.65451	2.82405	0.00474205	0.0193956
Ebf2	29.406	4.67127	0.985247	4.74122	2.12432e-06	2.43055e-05
Krt42	23.9377	4.67037	0.907064	5.14889	2.62026e-07	3.74e-06
Spem1	2.26684	4.66775	1.5033	3.105	0.00190279	0.00904202
Gm9658	2.2729	4.66655	1.39176	3.35299	0.000799429	0.0043084
Gm1979	8.36456	4.66489	1.16087	4.01845	5.85811e-05	0.000455424
Cacna1g	120.436	4.66384	0.647292	7.20516	5.79742e-13	2.79832e-11
Mgmt	28.533	4.66068	0.916587	5.08482	3.67972e-07	5.06175e-06
Prl3d1	2.24346	4.65725	1.44242	3.22878	0.00124318	0.00626858
Gpnmb	260.727	4.65208	0.398453	11.6754	1.70347e-31	6.36287e-29
BC021767	2.23135	4.65132	1.35292	3.43799	0.000586056	0.0033163
Mrc1	2181.27	4.65103	0.36473	12.752	3.03826e-37	1.89143e-34
Stoml3	2.22759	4.65063	1.36881	3.39757	0.000679876	0.00375665
Grm4	2.22759	4.65063	1.36881	3.39757	0.000679876	0.00375665
Neurog2	2.22529	4.64902	1.65597	2.80743	0.00499384	0.0202752
AC118542.1	2.22154	4.64866	1.33191	3.49022	0.000482624	0.00280527
Peg12	4.52312	4.647	1.34625	3.45181	0.000556845	0.00317213
Plk5	2.21172	4.64581	1.34533	3.45328	0.000553806	0.00315954
Gm45752	2.21172	4.64581	1.34533	3.45328	0.000553806	0.00315954
CT009755.2	2.20567	4.64332	1.35817	3.4188	0.000628986	0.00351303
Cd5l	20.0194	4.64115	0.847367	5.47714	4.32253e-08	7.5123e-07
Snord66	2.20191	4.64077	1.41956	3.26917	0.00107865	0.00556728
Wisp2	182.796	4.63859	1.37409	3.37577	0.000736103	0.00400714
Tmem202	4.43542	4.63728	1.39395	3.32673	0.000878724	0.00466202
Xkrx	4.43542	4.63728	1.39395	3.32673	0.000878724	0.00466202
Dnah3	2.19961	4.63584	1.65665	2.79832	0.00513696	0.0207245
Nccrp1	4.40138	4.62959	1.2697	3.64621	0.00026614	0.0016836
Gm47507	8.32276	4.62573	1.16298	3.97746	6.96552e-05	0.000529149
Loxhd1	2.17393	4.62203	1.69505	2.72678	0.00639566	0.0248329
Gm11557	2.16412	4.62086	1.52676	3.02658	0.00247339	0.0112772
Gstm2	102.604	4.61804	0.915988	5.0416	4.61652e-07	6.19594e-06
Cd36	414.391	4.61295	0.7433	6.20605	5.43342e-10	1.44173e-08
Serpinb9g	2.14825	4.60701	1.77201	2.59987	0.00932579	0.0336986
Rbm20	16.3291	4.60674	0.929537	4.95595	7.1976e-07	9.22167e-06
Gria3	115.524	4.60413	1.17698	3.91181	9.16067e-05	0.000671546
Prickle2	27.9836	4.59546	0.871328	5.27409	1.33419e-07	2.03472e-06
ccdc198	4.35521	4.59142	1.41183	3.25211	0.0011455	0.00585383
Art3	131.168	4.59102	0.987258	4.65027	3.31498e-06	3.62379e-05
Fabp3	123.627	4.58953	0.857768	5.35055	8.76866e-08	1.41083e-06
Slc6a12	2.15029	4.58946	1.81927	2.5227	0.0116458	0.0401744
Slc25a43	4.3007	4.58371	1.29291	3.54527	0.000392208	0.00235703
Slitrk6	4.32383	4.58297	1.6944	2.70477	0.00683516	0.0262456
Stmn2	11.1523	4.58185	1.24938	3.66729	0.00024513	0.00157157
Gja5	53.5159	4.57997	0.649069	7.05622	1.71094e-12	7.66419e-11
Gm37691	15.4131	4.57559	0.890504	5.1382	2.77383e-07	3.93835e-06
Nova1	45.572	4.57402	0.989778	4.62126	3.81424e-06	4.10852e-05
Gm24474	4.2967	4.57389	1.27118	3.59815	0.000320495	0.00198098
4930555G01Rik	4.24558	4.57366	1.33622	3.42284	0.000619717	0.00347251
Kcnc2	4.30503	4.57329	1.77755	2.57281	0.0100878	0.0358491
Xdh	577.735	4.57239	0.602686	7.5867	3.28166e-14	1.91068e-12
Lypd3	4.22162	4.5723	1.71578	2.66486	0.00770199	0.0288976
Brinp3	74.315	4.5716	0.923268	4.95154	7.3628e-07	9.40849e-06
2210404E10Rik	2.12085	4.57071	1.68289	2.71598	0.00660797	0.0254965
C3	903.473	4.57014	1.17975	3.87381	0.000107146	0.000771697
Bmp8a	2.12461	4.56926	1.56283	2.9237	0.00345892	0.0148557
Spta1	2.12461	4.56926	1.56283	2.9237	0.00345892	0.0148557
Cxcl14	1370.96	4.56163	0.330347	13.8086	2.26217e-43	2.11243e-40
Irgc1	2.10123	4.5614	1.79237	2.54491	0.0109307	0.0382184
Tc2n	2.10874	4.56089	1.55211	2.93851	0.00329793	0.0143213
Dgkb	2.10874	4.56089	1.55211	2.93851	0.00329793	0.0143213
Gm10030	2.10874	4.56089	1.55211	2.93851	0.00329793	0.0143213
Saa3	201.793	4.56079	1.14585	3.98027	6.88378e-05	0.000523922
C1ra	269.139	4.55724	0.732818	6.21878	5.01022e-10	1.33968e-08
Krt36	2.09517	4.55254	1.46741	3.10244	0.00191932	0.00909963
1700018B08Rik	2.09517	4.55254	1.46741	3.10244	0.00191932	0.00909963
Rprm	2.09892	4.55202	1.42321	3.19841	0.0013819	0.00685837
Hcn4	2.09892	4.55202	1.42321	3.19841	0.0013819	0.00685837
Lrrn2	15.324	4.55159	0.84813	5.36662	8.02267e-08	1.30464e-06
Fign	2.08306	4.54637	1.45813	3.11795	0.00182113	0.00870719
Gm26544	2.08911	4.54603	1.37138	3.31493	0.00091666	0.00483712
Galnt17	71.8845	4.54539	1.10425	4.11628	3.85036e-05	0.000319818
Rims3	12.0991	4.54272	1.23015	3.69281	0.000221788	0.0014421
Cidea	2.0793	4.5427	1.36695	3.32323	0.00088982	0.0047129
Krtap4-16	2.0793	4.5427	1.36695	3.32323	0.00088982	0.0047129
Nipal2	4.1879	4.54253	1.40696	3.22862	0.00124387	0.00627076
Gm47271	2.06949	4.54034	1.40654	3.22801	0.00124653	0.00628006
4933406B15Rik	2.06949	4.54034	1.40654	3.22801	0.00124653	0.00628006
Zbtb7c	4.21673	4.54032	1.44064	3.15161	0.00162375	0.00790198
Gm15821	2.07324	4.54028	1.3638	3.32914	0.000871154	0.0046302
Snph	2.07324	4.54028	1.3638	3.32914	0.000871154	0.0046302
Gm14025	2.07324	4.54028	1.3638	3.32914	0.000871154	0.0046302
Gm6905	2.07324	4.54028	1.3638	3.32914	0.000871154	0.0046302
Klhl30	73.9598	4.53823	1.09993	4.12593	3.69244e-05	0.000308283
AC164883.2	2.05968	4.53707	1.51974	2.98542	0.0028319	0.0125903
Gstm7	2.05738	4.53508	1.41691	3.20069	0.00137101	0.00681548
St8sia5	2.05738	4.53508	1.41691	3.20069	0.00137101	0.00681548
Gm22224	2.04756	4.53204	1.35298	3.34968	0.000809063	0.00434778
Gm32443	2.04381	4.53013	1.43281	3.16171	0.00156848	0.00766993
Gm3411	2.02794	4.52446	1.39931	3.23335	0.00122347	0.00618591
Cuzd1	7.71978	4.52111	1.09765	4.11889	3.80701e-05	0.000316868
Colec10	2.00602	4.51175	1.48349	3.0413	0.00235558	0.0108091
Abcb11	57.1507	4.50877	0.504429	8.93838	3.94928e-19	4.29975e-17
Pdgfrl	244.913	4.50803	0.97775	4.61062	4.01468e-06	4.29583e-05
Ifi205	177.538	4.50798	0.871252	5.17414	2.28963e-07	3.31484e-06
Ephx1	220.74	4.50736	0.777604	5.79647	6.77241e-09	1.44742e-07
1700027A07Rik	2.00226	4.50701	1.59415	2.82722	0.00469536	0.019237
Gm47692	4.06265	4.49801	1.39295	3.22911	0.00124174	0.00626507
Ms4a4d	121.038	4.49708	1.21659	3.69647	0.000218617	0.00142415
Lrrc69	3.99227	4.49353	1.32595	3.38891	0.000701702	0.00385706
Mmp8	27.5878	4.49146	0.827365	5.42864	5.67862e-08	9.58105e-07
Atp1b2	90.1554	4.4886	0.818325	5.4851	4.13234e-08	7.22311e-07
Siglec1	753.29	4.48154	0.443622	10.1022	5.40381e-24	1.00922e-21
Tmem40	7.30655	4.48127	1.11161	4.03133	5.54626e-05	0.000433819
Heph	7.37061	4.47464	1.26444	3.53883	0.000401911	0.00240345
Gxylt2	72.9804	4.47345	1.25735	3.55785	0.000373903	0.00226553
Ip6k3	49.7304	4.47286	1.04532	4.27892	1.87799e-05	0.000168958
Wasf3	3.98449	4.46847	1.35641	3.29433	0.000986575	0.00515341
Fyb2	4.02689	4.46847	1.35641	3.29433	0.000986575	0.00515341
Armh4	42.808	4.46587	0.753754	5.92484	3.12597e-09	7.09304e-08
Edn1	35.7088	4.46023	0.715725	6.23177	4.61199e-10	1.24832e-08
Vmn2r3	3.95275	4.45745	1.29487	3.44239	0.000576594	0.0032693
Esrrb	1.95669	4.45161	1.6846	2.64254	0.00822864	0.0305292
Gpc3	66.3523	4.45116	1.21524	3.66279	0.000249487	0.00159739
Ccdc180	7.47686	4.45011	1.1988	3.71215	0.000205508	0.00135071
1700066B19Rik	1.95063	4.44688	1.6457	2.70212	0.00688985	0.0264305
Gm47815	1.94688	4.44528	1.65219	2.69054	0.00713363	0.0271639
Sult5a1	7.23104	4.44446	1.35539	3.2791	0.00104138	0.00540597
Lamb3	43.3197	4.44213	0.572278	7.7622	8.34684e-15	5.26371e-13
Prr29	1.93476	4.43945	1.74421	2.54525	0.0109201	0.0382031
Ccdc81	1.94082	4.43717	1.50846	2.94153	0.00326596	0.0142104
Ltc4s	21.459	4.43694	0.822715	5.39304	6.92739e-08	1.13873e-06
Tlr5	20.9475	4.43649	0.926635	4.78774	1.6867e-06	1.97451e-05
Rph3a	1.92726	4.43554	1.73989	2.54932	0.0107932	0.037875
Epn3	1.92726	4.43554	1.73989	2.54932	0.0107932	0.037875
Gm47697	1.92726	4.43554	1.73989	2.54932	0.0107932	0.037875
Fam83a	10.2994	4.43448	1.10276	4.02125	5.78896e-05	0.000451204
Aqp3	134.981	4.4333	0.594197	7.46099	8.58717e-14	4.66416e-12
Gm14328	3.88526	4.43314	1.64367	2.69709	0.00699481	0.0267123
Gm15930	1.93101	4.42978	1.44352	3.06874	0.00214961	0.0100174
Hook1	6.56279	4.42918	1.79301	2.47025	0.0135017	0.0453275
Srpx	77.4936	4.4274	0.89571	4.94289	7.69731e-07	9.77421e-06
Arr3	1.9212	4.42537	1.43713	3.07931	0.00207479	0.00973222
Col14a1	513.881	4.42337	0.717897	6.16157	7.20288e-10	1.86041e-08
Gm12002	1.90908	4.42307	1.64851	2.68307	0.00729504	0.0276615
Asb18	1.90908	4.42307	1.64851	2.68307	0.00729504	0.0276615
Cntn2	1.91139	4.42261	1.48917	2.96984	0.00297953	0.0131503
B230311B06Rik	1.91514	4.42066	1.39262	3.17434	0.00150178	0.00737194
Gzme	42.3036	4.41941	1.23899	3.56694	0.000361168	0.00219549
Gm6093	98.0914	4.41931	0.777017	5.68753	1.28892e-08	2.57774e-07
Gm16098	1.90533	4.41619	1.3651	3.23506	0.00121619	0.0061539
AC118542.3	1.90533	4.41619	1.3651	3.23506	0.00121619	0.0061539
Gm10471	17.591	4.41528	0.729869	6.04941	1.45375e-09	3.53664e-08
Gm37412	1.89927	4.41509	1.42195	3.10496	0.00190307	0.00904202
Gm24430	1.89927	4.41509	1.42195	3.10496	0.00190307	0.00904202
Rab11fip4os1	1.89552	4.41343	1.38284	3.19157	0.00141504	0.00699281
Gm47041	1.88946	4.41068	1.35843	3.24688	0.00116676	0.00594156
Gm14968	1.88946	4.41068	1.35843	3.24688	0.00116676	0.00594156
Kcna7	18.5601	4.40989	1.40008	3.14974	0.00163414	0.00794617
Wt1	66.6922	4.40697	1.1587	3.80337	0.000142743	0.0009854
Thsd7b	3.85897	4.40577	1.41829	3.10639	0.00189386	0.00901059
Fst	180.25	4.40464	1.35163	3.25877	0.00111897	0.00574001
Gm48776	1.87359	4.40464	1.40577	3.13325	0.0017288	0.00833137
Atcay	1.8759	4.40454	1.70474	2.5837	0.00977461	0.0350129
Gm20288	1.8759	4.40454	1.70474	2.5837	0.00977461	0.0350129
Gm44789	1.8759	4.40454	1.70474	2.5837	0.00977461	0.0350129
5430403G16Rik	3.86769	4.40423	1.36666	3.22262	0.00127025	0.00638252
Gm45518	1.86984	4.40371	1.4043	3.13588	0.0017134	0.00828677
Gm31135	1.86984	4.40371	1.4043	3.13588	0.0017134	0.00828677
Epha10	1.86378	4.40214	1.36776	3.2185	0.00128861	0.00645586
Tex15	3.84686	4.39843	1.33852	3.28603	0.00101611	0.00528379
Adam1b	1.85397	4.39772	1.395	3.15249	0.00161882	0.00788273
Vmn2r89	17.6642	4.39649	1.11066	3.95846	7.54344e-05	0.000567105
Gm10827	7.01433	4.39621	1.10611	3.97447	7.05376e-05	0.000534537
Ppp2r2b	1.86003	4.39589	1.61024	2.72996	0.00633425	0.0246375
Stfa2l1	3.79465	4.39471	1.3155	3.34071	0.000835659	0.00447485
Gm5979	1.8381	4.38903	1.4379	3.05238	0.00227036	0.0104855
Pde6h	1.84416	4.38773	1.56905	2.79642	0.00516719	0.0208188
Hcrtr1	1.84416	4.38773	1.56905	2.79642	0.00516719	0.0208188
A630001O12Rik	3.76897	4.38765	1.28843	3.40543	0.000660597	0.00366765
C430002N11Rik	14.2657	4.38631	0.855934	5.12459	2.98179e-07	4.19681e-06
Mylk3	7.10699	4.38624	1.11726	3.92589	8.64094e-05	0.000639224
Fam3b	3.74705	4.38411	1.32967	3.29713	0.00097678	0.00510774
Tmprss11b	1613.63	4.38151	0.404486	10.8323	2.42027e-27	6.45733e-25
Gm5127	3.78084	4.38101	1.28095	3.42013	0.000625903	0.00350226
Cpxm1	462.523	4.3808	0.785703	5.57565	2.46606e-08	4.58098e-07
Kcnn1	10.4977	4.37771	1.08053	4.05145	5.09023e-05	0.00040269
Cebpe	1.82223	4.37592	1.55619	2.81194	0.00492435	0.0200306
Olfr810	38.7232	4.37029	0.733246	5.96019	2.51947e-09	5.82572e-08
Adgrg2	10.4281	4.36943	1.56075	2.79958	0.00511698	0.0206783
Tmem179	14.5085	4.36877	1.05337	4.14743	3.3623e-05	0.000283619
Ddo	6.83282	4.36213	1.29586	3.36621	0.000762075	0.00413369
Cnrip1	38.4448	4.35664	0.875491	4.97622	6.48376e-07	8.39121e-06
Zfp185	3.72425	4.35017	1.49425	2.91127	0.0035996	0.0153783
Cemip	79.524	4.34983	0.896725	4.8508	1.22965e-06	1.48679e-05
Gstt1	23.6412	4.34764	1.45576	2.98652	0.00282176	0.0125614
Uchl1	84.1927	4.34613	1.2348	3.51971	0.000432022	0.00255644
Hs3st1	58.2454	4.33977	0.913529	4.75056	2.02856e-06	2.32427e-05
Myl4	135.114	4.33714	0.562554	7.70973	1.26086e-14	7.82925e-13
C4b	769.069	4.33252	1.29676	3.34104	0.000834666	0.00447052
Mn1	61.2989	4.332	1.00257	4.32091	1.55389e-05	0.000142911
Cped1	59.8707	4.33007	0.775498	5.5836	2.35594e-08	4.40305e-07
Gm42743	6.70297	4.32655	1.11553	3.87848	0.000105109	0.000759057
Vnn1	6.31612	4.32622	1.47676	2.92953	0.0033948	0.0146373
Gm3099	9.38453	4.32565	1.24135	3.48464	0.000492793	0.0028555
Sod3	617.362	4.32248	1.01443	4.26098	2.03528e-05	0.000181272
Mt3	32.2458	4.31724	0.807333	5.34754	8.91598e-08	1.4298e-06
Mkln1os	3.595	4.31705	1.29379	3.33674	0.000847678	0.00453022
Gm43260	3.57768	4.31677	1.51799	2.84374	0.00445878	0.0184263
4930448E22Rik	1.78272	4.31596	1.70518	2.53109	0.0113707	0.0394217
Gprc5c	33.0622	4.3158	0.6448	6.69323	2.183e-11	7.74869e-10
Gm21698	3.57162	4.31403	1.3875	3.10921	0.00187591	0.00894269
Apol8	49.683	4.3124	0.438828	9.82708	8.60761e-23	1.41205e-20
Cacng8	6.80775	4.31122	1.18935	3.62486	0.000289114	0.00181052
Iqcn	6.81647	4.30875	1.19133	3.61675	0.000298325	0.00186005
Prn	1.77291	4.30806	1.63427	2.63608	0.00838704	0.0309985
Ndn	71.5924	4.30661	0.824968	5.22034	1.78598e-07	2.64563e-06
Tshz2	12.1265	4.30484	1.24001	3.47162	0.00051733	0.00297989
Gm28710	9.78989	4.30435	0.913056	4.71423	2.42631e-06	2.73738e-05
Col2a1	13.0147	4.30287	0.993179	4.33243	1.47474e-05	0.000136357
Prrg1	21.1375	4.30265	1.16115	3.70552	0.000210959	0.00138056
Hs3st3a1	1.76685	4.30254	1.58248	2.71886	0.0065507	0.0253417
Apod	200.389	4.30232	0.941162	4.57128	4.84743e-06	5.08823e-05
Gm12198	1.7631	4.30211	1.62748	2.64343	0.00820715	0.0304681
Mme	22.5874	4.30187	0.686723	6.26434	3.74399e-10	1.03179e-08
Plin4	240.692	4.29973	1.20857	3.55771	0.000374108	0.00226564
Pde1a	23.7988	4.29912	1.25244	3.43259	0.000597849	0.00336623
Gm11536	1.75328	4.29737	1.68283	2.55365	0.0106599	0.0375145
2010007H06Rik	1.75098	4.29519	1.68041	2.55604	0.0105872	0.0373121
Map3k21	1.75704	4.29262	1.46113	2.93787	0.00330478	0.0143382
Gm12236	1.74723	4.28647	1.4224	3.01355	0.00258212	0.0116788
Gm8378	1.74723	4.28647	1.4224	3.01355	0.00258212	0.0116788
Tmem178	6.34609	4.28532	1.1435	3.74755	0.000178569	0.00119897
Gm32816	1.74117	4.28448	1.44972	2.95539	0.00312276	0.0136706
Gm33424	1.74117	4.28448	1.44972	2.95539	0.00312276	0.0136706
Cnga3	1.74117	4.28448	1.44972	2.95539	0.00312276	0.0136706
Gm7893	1.74117	4.28448	1.44972	2.95539	0.00312276	0.0136706
Epha8	1.73742	4.28324	1.44791	2.95823	0.00309407	0.0135818
Gm9908	1.73742	4.28324	1.44791	2.95823	0.00309407	0.0135818
Grm2	1.73742	4.28324	1.44791	2.95823	0.00309407	0.0135818
Myh11	154.217	4.28298	0.613083	6.98597	2.82893e-12	1.20287e-10
R3hdml	1.7276	4.28028	1.55331	2.75558	0.00585876	0.0231067
Smkr-ps	1.7253	4.27849	1.59378	2.68449	0.00726396	0.027578
F13b	1.7253	4.27849	1.59378	2.68449	0.00726396	0.027578
Tnfsf15	1.73136	4.27815	1.37837	3.10377	0.00191074	0.00906995
Gm21168	1.73136	4.27815	1.37837	3.10377	0.00191074	0.00906995
Col25a1	3.50413	4.27629	1.51084	2.83041	0.00464889	0.0190853
Gpr31b	6.4459	4.27545	1.09718	3.89677	9.74858e-05	0.000710341
Gm45540	1.71549	4.27238	1.40267	3.04589	0.0023199	0.0106716
C1s1	491.321	4.27225	1.21807	3.50738	0.00045254	0.00265456
Diras2	1.71174	4.27141	1.43074	2.98546	0.00283152	0.0125903
Gm2814	1.71174	4.27141	1.43074	2.98546	0.00283152	0.0125903
1700027I24Rik	1.71174	4.27141	1.43074	2.98546	0.00283152	0.0125903
Myf5	1.70568	4.26911	1.36762	3.12156	0.00179893	0.00861293
Bpifb4	1.70568	4.26911	1.36762	3.12156	0.00179893	0.00861293
Lrrc23	1.70568	4.26911	1.36762	3.12156	0.00179893	0.00861293
Cd209c	1.69587	4.26523	1.39257	3.06285	0.00219238	0.0101815
Celf5	6.62917	4.26424	1.24168	3.43426	0.000594173	0.00335408
Fndc3c1	1.69962	4.26362	1.5707	2.71447	0.00663812	0.0255902
Syt16	1.69962	4.26362	1.5707	2.71447	0.00663812	0.0255902
Gm43966	1.69962	4.26362	1.5707	2.71447	0.00663812	0.0255902
Epha4	12.7874	4.26204	0.815908	5.22367	1.75409e-07	2.60316e-06
Cavin2	133.57	4.26152	0.577572	7.37834	1.60274e-13	8.42274e-12
Prkn	9.42179	4.26103	1.12793	3.77775	0.000158253	0.00107927
Myo16	3.51103	4.2602	1.39189	3.06072	0.00220803	0.0102419
Slc4a4	15.6026	4.25947	1.04609	4.07181	4.66485e-05	0.000373493
Sv2b	1.68	4.25805	1.41055	3.01872	0.00253842	0.011524
A830036E02Rik	1.68	4.25805	1.41055	3.01872	0.00253842	0.011524
Gstm6	1.68605	4.25674	1.55954	2.72948	0.00634343	0.0246577
Fabp2	1.68605	4.25674	1.55954	2.72948	0.00634343	0.0246577
Gm21083	9.39611	4.2541	1.10035	3.86613	0.000110578	0.000791486
Rsad2	249.158	4.25404	0.438166	9.70874	2.76731e-22	4.25237e-20
Gm34907	3.44295	4.24992	1.33174	3.19126	0.00141652	0.00699872
Hpca	1.67019	4.24807	1.54467	2.75015	0.00595683	0.0234136
Vmn1r28	1.66413	4.24594	1.50544	2.8204	0.00479641	0.019575
Zfp970	16.3164	4.24558	1.0383	4.08898	4.33272e-05	0.000352527
Serpinb1a	66.8195	4.2413	0.65852	6.44064	1.18967e-10	3.665e-09
Selenop	1681.24	4.23911	0.654444	6.47741	9.33087e-11	2.94213e-09
4930551L18Rik	1.65432	4.23686	1.60096	2.64645	0.00813427	0.0302484
Gpr149	18.9652	4.23405	0.84347	5.0198	5.17243e-07	6.86613e-06
Cpne9	9.1898	4.23308	1.20806	3.50403	0.00045828	0.00268046
Cpz	48.0771	4.22987	1.14119	3.70655	0.000210101	0.0013768
Angptl4	1370.47	4.22918	0.267554	15.8068	2.79197e-56	6.16238e-53
Mill2	18.4076	4.22307	1.17302	3.60018	0.000318	0.00196757
Adcy5	66.42	4.22136	0.882415	4.78387	1.71953e-06	2.00714e-05
Rps4l	40.2189	4.2186	1.00148	4.21234	2.52734e-05	0.000220248
Slc7a2	172.681	4.21577	0.608305	6.93035	4.19801e-12	1.73931e-10
Fhad1	14.1248	4.21123	1.18243	3.5615	0.000368749	0.00223654
Gm26877	3.3498	4.21095	1.38423	3.04209	0.0023494	0.0107849
Slc16a2	72.2976	4.20825	0.629436	6.68575	2.2974e-11	8.09558e-10
C1s2	27.7851	4.20639	1.13835	3.69515	0.000219756	0.00143035
Kcnd3	9.23948	4.20599	0.913676	4.60337	4.15704e-06	4.4267e-05
Rnf150	72.5868	4.20397	0.691616	6.07847	1.21336e-09	2.98774e-08
Tmem54	6.26417	4.20211	1.16027	3.62168	0.000292693	0.00182916
Plxnb3	8.75185	4.20199	1.16788	3.59797	0.00032071	0.00198181
Mmp9	651.411	4.19942	0.930927	4.51101	6.45195e-06	6.55152e-05
Slc52a3	14.9699	4.19938	0.833313	5.03938	4.67035e-07	6.25781e-06
Kcnip3	11.5139	4.19908	1.09092	3.84912	0.000118544	0.000839596
Col22a1	3.36649	4.19611	1.49512	2.80653	0.0050078	0.0203137
Kcnh3	3.36649	4.19611	1.49512	2.80653	0.0050078	0.0203137
Atp1b1	53.4291	4.19331	0.643108	6.52039	7.01271e-11	2.26111e-09
Fgf13	9.34024	4.19325	1.19343	3.5136	0.000442073	0.00260575
Psrc1	95.4699	4.19079	0.755519	5.5469	2.90771e-08	5.31165e-07
Itm2a	288.679	4.18806	0.982177	4.26406	2.00747e-05	0.000179253
Sbsn	30.11	4.1877	1.3244	3.16197	0.00156707	0.00766455
Ttc21a	3.34687	4.18572	1.40463	2.97994	0.00288304	0.0127896
Ssu2	3.33827	4.18498	1.50026	2.78951	0.00527885	0.0212018
Gm29243	18.8965	4.18395	1.26406	3.30994	0.00093316	0.00490712
Ifi214	12.1005	4.18366	1.066	3.92463	8.68619e-05	0.000641399
Irak3	48.0259	4.18125	1.07092	3.90436	9.44734e-05	0.00069088
Tmem236	24.7361	4.17994	0.736691	5.67393	1.39556e-08	2.76821e-07
Cyp7b1	40.0942	4.17973	1.15578	3.61636	0.000298777	0.00186239
Slit3	481.807	4.17625	0.816376	5.1156	3.12738e-07	4.38349e-06
Reps2	24.3432	4.17516	0.950985	4.39035	1.13169e-05	0.000107708
Gm39822	12.3564	4.17481	1.17442	3.55479	0.000378277	0.0022869
Pmp22	261.422	4.17274	0.638505	6.53518	6.35337e-11	2.06221e-09
Plekha6	15.1272	4.16525	0.867195	4.80313	1.56203e-06	1.84727e-05
Scn3b	17.9883	4.16388	0.787267	5.28904	1.2296e-07	1.89908e-06
Amy1	14.7247	4.16361	1.0282	4.04942	5.13454e-05	0.000405403
Fndc1	458.973	4.15744	0.636827	6.52836	6.64936e-11	2.15253e-09
Gm36107	1.59894	4.15707	1.64161	2.53232	0.0113312	0.0393071
Gm47754	1.59894	4.15707	1.64161	2.53232	0.0113312	0.0393071
Gm12474	1.59894	4.15707	1.64161	2.53232	0.0113312	0.0393071
1700060C16Rik	1.59894	4.15707	1.64161	2.53232	0.0113312	0.0393071
Tram1l1	10.8922	4.15364	1.31199	3.1659	0.00154602	0.00757536
Miat	25.2205	4.15108	1.34231	3.09248	0.0019849	0.00936974
Hebp2	44.5682	4.14985	0.431624	9.61451	6.94392e-22	1.02177e-19
Drd1	1.58912	4.14938	1.59298	2.60479	0.00919302	0.033328
Tex35	1.58912	4.14938	1.59298	2.60479	0.00919302	0.033328
F10	80.7332	4.14012	0.507445	8.15875	3.38522e-16	2.60094e-14
Sytl4	14.5599	4.13899	0.875091	4.72978	2.24761e-06	2.56076e-05
Gm14322	1.5672	4.13553	1.61251	2.56466	0.0103278	0.0365576
Gpr17	1.5672	4.13553	1.61251	2.56466	0.0103278	0.0365576
Nek10	15.2083	4.13316	0.795205	5.1976	2.01882e-07	2.95805e-06
Lpl	530.208	4.13165	1.04454	3.95549	7.6377e-05	0.000573749
1500009L16Rik	8.6852	4.13038	1.06763	3.86873	0.000109404	0.000784469
Cmah	88.2035	4.12925	0.837833	4.92848	8.28697e-07	1.04411e-05
Gzmn	1.55363	4.1265	1.49776	2.75511	0.00586726	0.0231214
Cacna1i	1.55363	4.1265	1.49776	2.75511	0.00586726	0.0231214
Aqp8	1.55363	4.1265	1.49776	2.75511	0.00586726	0.0231214
Cplx1	1.55363	4.1265	1.49776	2.75511	0.00586726	0.0231214
Trpc5	1.55363	4.1265	1.49776	2.75511	0.00586726	0.0231214
AU018091	190.099	4.12368	0.652168	6.32303	2.56486e-10	7.33477e-09
Astn2	1.54757	4.12176	1.38159	2.98335	0.00285107	0.0126667
Adcy8	1.53776	4.11822	1.40822	2.9244	0.00345116	0.0148355
Rbbp8nl	1.53776	4.11822	1.40822	2.9244	0.00345116	0.0148355
Cox6b2	34.1565	4.11575	1.14048	3.60877	0.000307649	0.00190936
Ifi27l2a	707.637	4.11558	0.817769	5.03269	4.83648e-07	6.46969e-06
A730036I17Rik	1.53171	4.11536	1.40449	2.93015	0.00338804	0.0146159
2310039L15Rik	1.53171	4.11536	1.40449	2.93015	0.00338804	0.0146159
Prl7d1	1.52189	4.11176	1.39974	2.93753	0.00330841	0.0143514
Gm47773	1.52795	4.1116	1.57879	2.60427	0.00920696	0.033365
Kcnu1	3.17895	4.10855	1.46784	2.79904	0.00512546	0.0207022
Klhl29	14.497	4.10688	0.951737	4.31515	1.59497e-05	0.000146295
Gm42918	1.51584	4.10363	1.56652	2.61959	0.00880362	0.0322242
Calhm4	1.51584	4.10363	1.56652	2.61959	0.00880362	0.0322242
Cckar	1.51208	4.1032	1.51997	2.69954	0.00694364	0.0265781
A930018P22Rik	1.51208	4.1032	1.51997	2.69954	0.00694364	0.0265781
Gm15736	1.51208	4.1032	1.51997	2.69954	0.00694364	0.0265781
Zfp2	6.02959	4.10235	1.43869	2.85144	0.00435213	0.0180625
Gm13474	1.50603	4.10179	1.46133	2.8069	0.00500214	0.0203021
Txnip	1374.76	4.09973	0.767911	5.33881	9.35578e-08	1.49342e-06
C1qtnf2	11.0436	4.09736	0.921966	4.44415	8.82394e-06	8.65602e-05
Catsper4	3.16199	4.09727	1.38937	2.94901	0.00318791	0.0139182
Oas3	136.332	4.09608	1.05865	3.86916	0.00010921	0.00078354
Gm37253	1.49621	4.09285	1.54873	2.64271	0.00822445	0.030523
Adh1	32.3719	4.09276	1.02979	3.97435	7.0571e-05	0.0005346
Tmod1	27.8395	4.09191	0.852529	4.79973	1.58878e-06	1.87284e-05
Zcchc3	14.0734	4.08985	0.904104	4.52365	6.0782e-06	6.21882e-05
Oasl1	414.909	4.0891	0.457428	8.93931	3.916e-19	4.28272e-17
Kcnq4	15.0952	4.08873	0.964952	4.23724	2.26289e-05	0.00019954
Ampd3	94.7542	4.08867	0.656159	6.23123	4.62802e-10	1.25127e-08
Dok5	8.08482	4.08396	1.16381	3.50915	0.000449547	0.00264049
Lrg1	210.857	4.08318	0.662803	6.16046	7.25322e-10	1.87142e-08
Gm18445	223.259	4.07931	0.690672	5.90629	3.49908e-09	7.84434e-08
Dglucy	87.6915	4.07503	0.645859	6.30947	2.79986e-10	7.96925e-09
Tnfrsf19	8.28224	4.07423	1.29723	3.14071	0.00168538	0.00817078
Wfs1	61.9356	4.07353	0.705772	5.77174	7.84589e-09	1.64784e-07
Gm19590	11.2575	4.07295	0.9552	4.26398	2.00819e-05	0.000179253
Igsf11	3.02778	4.07191	1.29676	3.14007	0.00168907	0.00818706
Myom1	211.224	4.07172	0.938112	4.34033	1.42266e-05	0.000132239
Atp10b	3.0789	4.07069	1.42577	2.85508	0.00430262	0.0178906
Foxd4	3.02403	4.07003	1.34754	3.02033	0.00252496	0.0114843
Dbx2	3.02172	4.06888	1.34606	3.02281	0.00250437	0.0114014
Col23a1	100.164	4.06331	0.624757	6.50383	7.83028e-11	2.50476e-09
Hal	258.708	4.06211	0.463634	8.76146	1.9273e-18	1.9336e-16
Chil3	44.6807	4.06088	0.713289	5.69317	1.247e-08	2.50421e-07
Clec4d	80.1059	4.05979	0.61239	6.62941	3.37022e-11	1.15736e-09
Kcnj15	93.3476	4.05597	0.779201	5.20529	1.93696e-07	2.85015e-06
Hspa12a	13.3696	4.0546	1.01166	4.00785	6.12745e-05	0.0004748
Hrh1	14.3899	4.04919	0.824316	4.91218	9.00678e-07	1.12314e-05
Calcb	5.40958	4.04233	1.17676	3.43513	0.000592266	0.00334565
Hist1h2bc	122.267	4.04219	0.449491	8.99282	2.40959e-19	2.69597e-17
Gsta1	8.34975	4.03812	0.940809	4.29218	1.76927e-05	0.000160344
Popdc2	21.3269	4.03745	1.00618	4.01266	6.0039e-05	0.000465863
Setbp1	27.9419	4.03431	0.752375	5.36209	8.22625e-08	1.3315e-06
Cmpk2	107.234	4.03273	0.553358	7.28774	3.15208e-13	1.59769e-11
4930512H18Rik	2.97615	4.03105	1.60898	2.50535	0.0122331	0.0418791
Ly6g6c	5.31062	4.02977	1.21132	3.32675	0.000878658	0.00466202
Thbs1	2620.72	4.02808	0.590751	6.81858	9.19469e-12	3.53784e-10
Mal	8.84751	4.02743	1.40507	2.86635	0.00415229	0.0173571
AC114585.1	3.01479	4.02615	1.4946	2.6938	0.00706428	0.0269379
AC122217.1	2.95883	4.02461	1.624	2.47821	0.0132044	0.0444955
Rassf6	5.66847	4.02432	1.24933	3.22118	0.00127665	0.00640804
Gm29155	3.00874	4.02413	1.50743	2.66953	0.00759575	0.0285718
Cbr3	26.0315	4.01501	0.817033	4.91414	8.91751e-07	1.11315e-05
Tbx1	5.09081	4.00795	1.54314	2.59726	0.00939703	0.0339055
Gm48479	5.0596	4.0051	1.4989	2.67203	0.00753929	0.0284057
Lmod1	26.6136	4.00439	0.827306	4.84027	1.29662e-06	1.55768e-05
Hoxb3	10.5674	4.00408	0.966886	4.14121	3.45474e-05	0.000290838
Shank1	5.18168	4.00378	1.34797	2.97023	0.00297575	0.0131384
Alox5	24.4056	4.00368	0.631172	6.34325	2.24966e-10	6.53343e-09
Hsd11b1	43.976	4.00063	0.974923	4.10353	4.0689e-05	0.00033465
Fcna	132.47	4.00044	0.636451	6.28554	3.26707e-10	9.17009e-09
Asb10	10.3325	3.99767	1.13403	3.5252	0.000423158	0.0025144
Acaa1b	13.0136	3.99735	1.41784	2.81931	0.00481265	0.0196281
Tmem125	2.94756	3.99586	1.32454	3.01679	0.00255466	0.0115869
Scn2b	17.8687	3.9922	1.10249	3.62107	0.000293393	0.00183306
Nxpe5	87.9229	3.98831	0.752015	5.3035	1.13602e-07	1.77144e-06
Gm807	13.1864	3.98552	0.912716	4.36666	1.26159e-05	0.000118584
Gpr176	92.0076	3.98458	0.745356	5.34587	8.99824e-08	1.44203e-06
Stra6l	55.6648	3.98418	0.670677	5.94053	2.84101e-09	6.49759e-08
Col1a2	24822.7	3.98367	0.859031	4.6374	3.52824e-06	3.83447e-05
Dcaf12l1	2.89136	3.98134	1.30798	3.04388	0.0023355	0.0107312
Cfi	23.1042	3.97986	0.694592	5.72978	1.0056e-08	2.0586e-07
Lrrc7	1.41515	3.9792	1.58286	2.51393	0.0119393	0.0410238
Ly6g6d	1.41515	3.9792	1.58286	2.51393	0.0119393	0.0410238
Gm20400	1.41515	3.9792	1.58286	2.51393	0.0119393	0.0410238
Fam131c	1.41515	3.9792	1.58286	2.51393	0.0119393	0.0410238
Tex45	2.8887	3.97687	1.61519	2.46217	0.01381	0.0461779
Pla2r1	40.7928	3.97506	0.77638	5.12	3.05536e-07	4.29538e-06
Krt28	5.30369	3.97316	1.13805	3.4912	0.000480858	0.00279635
Rnase10	1.40534	3.97269	1.57361	2.52457	0.0115839	0.0399949
Gm48427	1.40534	3.97269	1.57361	2.52457	0.0115839	0.0399949
Mkrn3	1.40534	3.97269	1.57361	2.52457	0.0115839	0.0399949
Jph2	151.063	3.96866	0.428096	9.27049	1.85299e-20	2.34317e-18
Acot11	12.8965	3.96765	1.15439	3.437	0.000588204	0.00332615
Gm5829	1.39928	3.96474	1.46968	2.69769	0.00698225	0.0266754
Gm42917	1.39928	3.96474	1.46968	2.69769	0.00698225	0.0266754
6820408C15Rik	1.39928	3.96474	1.46968	2.69769	0.00698225	0.0266754
Ly6c1	516.02	3.96454	0.748865	5.29407	1.19624e-07	1.85582e-06
Slc7a8	323.711	3.96418	0.428703	9.2469	2.31098e-20	2.87735e-18
Map7	5.5187	3.96343	1.37606	2.88028	0.00397325	0.0167032
Gm8251	20.7584	3.96286	0.661507	5.99066	2.08993e-09	4.91204e-08
Prlr	1.38947	3.95819	1.42028	2.7869	0.00532143	0.0213305
Slc1a1	1.38947	3.95819	1.42028	2.7869	0.00532143	0.0213305
Opn4	1.38341	3.95749	1.5507	2.55206	0.0107087	0.0376588
Nexmif	1.37966	3.95469	1.45598	2.71617	0.00660422	0.0254878
Rpe65	1.37966	3.95469	1.45598	2.71617	0.00660422	0.0254878
Arf4os	1.37966	3.95469	1.45598	2.71617	0.00660422	0.0254878
Rfx8	1.37966	3.95469	1.45598	2.71617	0.00660422	0.0254878
Nxpe1-ps	1.37966	3.95469	1.45598	2.71617	0.00660422	0.0254878
Scara5	96.7432	3.95445	1.21268	3.26091	0.00111056	0.00570408
Serping1	1736.09	3.95382	0.941133	4.20113	2.65592e-05	0.000229886
Prkaa2	74.2017	3.95217	1.00806	3.92058	8.83357e-05	0.000650501
Col1a1	37987	3.95212	0.661016	5.97886	2.247e-09	5.24063e-08
A530046M15Rik	15.5086	3.95151	0.694625	5.6887	1.2801e-08	2.5622e-07
Gm34643	1.3736	3.95091	1.41169	2.7987	0.00513088	0.0207172
AC134560.2	1.3736	3.95091	1.41169	2.7987	0.00513088	0.0207172
Teddm2	5.12657	3.94946	1.16179	3.39946	0.00067519	0.00373585
Snta1	231.235	3.94774	0.806581	4.89441	9.85997e-07	1.22138e-05
AI838599	1.36379	3.94706	1.40717	2.80497	0.00503219	0.0203831
Cldn11	1.36379	3.94706	1.40717	2.80497	0.00503219	0.0203831
Gm16267	1.36379	3.94706	1.40717	2.80497	0.00503219	0.0203831
Mir448	1.36379	3.94706	1.40717	2.80497	0.00503219	0.0203831
Gm5134	1.35773	3.94175	1.52592	2.58319	0.00978911	0.0350458
Vmn2r-ps126	1.35773	3.94175	1.52592	2.58319	0.00978911	0.0350458
Slc26a9	1.35398	3.94026	1.52343	2.58643	0.0096975	0.0348035
Bglap	7.81767	3.94003	0.955887	4.12186	3.75833e-05	0.000313138
Sort1	101.491	3.9394	0.580491	6.78631	1.15034e-11	4.33682e-10
Gm2310	1.34792	3.9391	1.43481	2.74538	0.006044	0.0236911
Gm7399	1.34792	3.9391	1.43481	2.74538	0.006044	0.0236911
Gm18301	1.34792	3.9391	1.43481	2.74538	0.006044	0.0236911
Cpeb1	27.0473	3.9389	0.838916	4.69523	2.66312e-06	2.97825e-05
Obsl1	124.004	3.93714	0.564029	6.98038	2.94388e-12	1.24737e-10
Mfap5	786.507	3.93423	0.906146	4.34172	1.41371e-05	0.000131558
Col5a2	5677.05	3.93303	0.686798	5.72662	1.02452e-08	2.09521e-07
Mfap4	344.011	3.93156	1.00487	3.91251	9.13401e-05	0.000670186
C230034O21Rik	1.33811	3.9312	1.50807	2.60677	0.00914011	0.0331726
Gh	1.33811	3.9312	1.50807	2.60677	0.00914011	0.0331726
Klf14	1.33811	3.9312	1.50807	2.60677	0.00914011	0.0331726
Tbx10	1.33811	3.9312	1.50807	2.60677	0.00914011	0.0331726
Gm9644	1.33811	3.9312	1.50807	2.60677	0.00914011	0.0331726
Gm13049	1.33811	3.9312	1.50807	2.60677	0.00914011	0.0331726
Dnah6	10.1766	3.93097	1.06864	3.67849	0.000234623	0.00151321
Fat1	313.392	3.9296	0.618458	6.35387	2.0996e-10	6.14171e-09
Gria4	2.82495	3.92636	1.47487	2.66218	0.00776362	0.0290749
Enpp6	2.82495	3.92636	1.47487	2.66218	0.00776362	0.0290749
Tmem26	25.262	3.92547	0.624334	6.28746	3.22706e-10	9.07844e-09
Ifnab	1.33205	3.9232	1.61112	2.43508	0.0148884	0.0490774
Gm37711	1.33205	3.9232	1.61112	2.43508	0.0148884	0.0490774
Lrrc15	531.513	3.92225	0.824575	4.75669	1.96798e-06	2.26448e-05
Rab40b	11.013	3.92051	1.60519	2.44239	0.0145904	0.0482616
Mymx	2.76899	3.91991	1.43519	2.73129	0.00630867	0.0245619
Tmem246	10.9126	3.91682	1.40602	2.78574	0.00534059	0.0213909
Slc43a1	61.0716	3.91384	0.967371	4.04586	5.21324e-05	0.000410949
Wnt4	18.7015	3.91134	1.1733	3.33364	0.000857176	0.00456996
Pkd1l1	2.75312	3.91006	1.3522	2.89163	0.00383248	0.0162106
Fcgrt	771.52	3.90905	0.599119	6.52466	6.81544e-11	2.20134e-09
St6galnac5	17.5602	3.90877	0.805398	4.85322	1.21472e-06	1.47166e-05
Gstt3	21.9428	3.90709	0.965874	4.04514	5.22928e-05	0.000411946
Lgr5	24.3703	3.90462	1.01248	3.85649	0.000115027	0.000817308
Slc16a9	20.1071	3.90331	0.864244	4.51645	6.28848e-06	6.40696e-05
Ccdc8	52.1177	3.90322	0.673876	5.79219	6.94748e-09	1.47833e-07
Gabra3	7.4117	3.90152	1.12345	3.47279	0.00051507	0.00296829
Foxf1	10.1012	3.9002	0.990686	3.93687	8.25527e-05	0.000612935
A330015K06Rik	7.33176	3.89825	1.25002	3.11855	0.00181742	0.00869289
AI429214	15.8081	3.89793	1.37456	2.83576	0.00457165	0.0188063
Tssk3	2.75894	3.89695	1.30461	2.98705	0.00281683	0.0125463
Cd22	41.2234	3.8963	0.809147	4.81532	1.46962e-06	1.74564e-05
4930459C07Rik	2.75288	3.89557	1.33529	2.9174	0.00352957	0.0151137
Prkg1	15.0842	3.89334	0.689376	5.64763	1.62679e-08	3.18265e-07
Gpx3	2390.34	3.89026	0.622463	6.24978	4.1104e-10	1.12131e-08
Rnu1a1	2.72223	3.88856	1.3371	2.9082	0.0036352	0.0155167
Avpr1a	77.0618	3.88833	0.528069	7.3633	1.79416e-13	9.38801e-12
Gm6145	4.90354	3.88761	1.16097	3.34858	0.000812255	0.00436235
Txlnb	85.7638	3.88666	1.18869	3.26971	0.00107659	0.00555901
CT033750.3	2.66021	3.88383	1.33117	2.91762	0.00352718	0.0151114
Slc5a11	2.67233	3.88224	1.58426	2.4505	0.0142658	0.0474204
Slc43a3	302.409	3.87847	0.948945	4.08714	4.36722e-05	0.000354978
Cyp11a1	2.6504	3.87806	1.384	2.80206	0.00507768	0.0205434
Il13ra2	27.9285	3.87675	0.617807	6.27501	3.49609e-10	9.73413e-09
9130008F23Rik	4.8718	3.87563	1.13128	3.42587	0.000612826	0.00343758
Ttc25	7.51769	3.87496	0.942742	4.1103	3.95138e-05	0.000326534
2810433D01Rik	4.99014	3.87162	1.12896	3.42936	0.000604999	0.00340018
Fgf10	28.1821	3.87008	0.684684	5.65236	1.58264e-08	3.10378e-07
Gda	506.248	3.86969	0.481115	8.04316	8.75498e-16	6.30748e-14
Gm45030	10.3223	3.86536	1.04111	3.71274	0.000205029	0.00134866
Gm10634	27.3148	3.84775	0.569706	6.75393	1.43897e-11	5.28545e-10
Usp18	176.458	3.84385	0.622087	6.17896	6.4525e-10	1.68452e-08
Cd200r1	77.1908	3.83992	1.00948	3.80384	0.000142469	0.000984071
Cnn1	114.865	3.83895	0.812024	4.72763	2.27159e-06	2.58202e-05
Stox2	64.7535	3.83632	0.512926	7.47929	7.47277e-14	4.10478e-12
Cfb	17.0947	3.83621	0.664341	5.77446	7.72022e-09	1.62285e-07
Sh3rf3	9.64606	3.83587	0.850996	4.5075	6.55948e-06	6.65237e-05
Duox1	16.8792	3.83556	1.07493	3.56819	0.000359459	0.0021873
Gm36161	49.2652	3.83553	1.22969	3.1191	0.00181406	0.00867852
AC238676.1	2.61089	3.83227	1.57876	2.42739	0.0152077	0.0498688
Zfp354b	2.65328	3.83227	1.57876	2.42739	0.0152077	0.0498688
Nov	426.707	3.83121	0.547013	7.00387	2.48982e-12	1.07563e-10
Dapk1	168.485	3.82985	0.62749	6.10345	1.03801e-09	2.58746e-08
Tbx20	7.24439	3.82615	0.976441	3.91846	8.91169e-05	0.000655459
Hoxb5os	2.60483	3.82403	1.4373	2.66057	0.00780089	0.0291967
Cym	2.64614	3.82165	1.44128	2.65157	0.00801196	0.0298576
Pth1r	30.6525	3.81867	0.893075	4.27587	1.90395e-05	0.000170891
Hnmt	6.72767	3.81839	1.27196	3.00198	0.00268229	0.012061
F2	2.62276	3.81385	1.46397	2.60515	0.00918346	0.0333082
Rnase4	487.948	3.81247	0.585985	6.50609	7.71311e-11	2.4738e-09
Gm36862	9.50479	3.81206	0.97458	3.91148	9.17308e-05	0.000672241
Cgn	4.77693	3.81084	1.12941	3.37419	0.000740332	0.00402745
Galnt6	190.192	3.81072	0.564172	6.75453	1.43297e-11	5.27329e-10
Ephb2	56.4385	3.81005	0.731512	5.20846	1.90418e-07	2.80531e-06
Tdrkh	7.20367	3.80994	0.927242	4.10889	3.9756e-05	0.000328088
Arhgap8	4.6032	3.80889	1.26508	3.01079	0.00260568	0.0117677
Parm1	32.0459	3.80681	0.606248	6.2793	3.40111e-10	9.5133e-09
Ifit3	390.315	3.80673	0.744455	5.11344	3.16348e-07	4.41922e-06
Ppp1r26	2.55723	3.80482	1.416	2.68702	0.0072092	0.027413
Pkhd1l1	2.56328	3.80393	1.33037	2.85929	0.00424584	0.0176877
Ugt1a7c	40.6867	3.80117	0.852856	4.45699	8.31199e-06	8.2102e-05
A230009B12Rik	2.59587	3.80091	1.31753	2.88487	0.00391577	0.016506
Ccl24	269.623	3.79879	0.504255	7.53348	4.94071e-14	2.81585e-12
Unc45b	70.0585	3.79748	0.817684	4.64419	3.41409e-06	3.72208e-05
Sp7	12.0178	3.79328	0.882171	4.29994	1.70841e-05	0.000155408
Gm42686	2.56413	3.79271	1.33155	2.84834	0.00439474	0.0182082
Rassf9	4.70822	3.79212	1.31008	2.89457	0.00379682	0.0161047
Gm26254	2.56534	3.79212	1.33086	2.84937	0.00438056	0.0181587
Htr1b	9.30502	3.78511	0.943701	4.01093	6.04809e-05	0.000469142
Mgll	120.26	3.78461	0.698026	5.42188	5.89755e-08	9.9091e-07
Cd24a	85.1009	3.78447	0.847026	4.46795	7.89734e-06	7.83939e-05
Stard8	208.371	3.78332	0.589126	6.42192	1.34564e-10	4.08386e-09
Lipc	2.49836	3.78117	1.55186	2.43654	0.0148285	0.048916
Apba1	39.8386	3.78086	0.648644	5.82886	5.58078e-09	1.21195e-07
Emx2os	4.68109	3.77992	1.23164	3.06902	0.00214764	0.010012
Gm2619	1.23137	3.77832	1.54308	2.44856	0.0143429	0.0476247
Crispld1	1.23137	3.77832	1.54308	2.44856	0.0143429	0.0476247
4930567H12Rik	1.23137	3.77832	1.54308	2.44856	0.0143429	0.0476247
Gm35585	1.23137	3.77832	1.54308	2.44856	0.0143429	0.0476247
F13a1	986.054	3.77725	0.440124	8.58225	9.30355e-18	8.75508e-16
Pde7b	69.675	3.77614	0.625099	6.04087	1.53282e-09	3.70226e-08
Dio3os	16.903	3.77035	1.01509	3.71429	0.000203775	0.00134114
Atp8b1	108.919	3.76774	0.264737	14.232	5.7975e-46	7.40829e-43
Gm34667	1.2155	3.76504	1.4459	2.60395	0.0092156	0.033365
Gm44956	1.2155	3.76504	1.4459	2.60395	0.0092156	0.033365
Gm7344	1.2155	3.76504	1.4459	2.60395	0.0092156	0.033365
Ccdc144b	1.2155	3.76504	1.4459	2.60395	0.0092156	0.033365
Armh2	1.2155	3.76504	1.4459	2.60395	0.0092156	0.033365
2200007N16Rik	1.2155	3.76504	1.4459	2.60395	0.0092156	0.033365
Zfp521	53.61	3.76452	0.687744	5.47372	4.40678e-08	7.64776e-07
Tm4sf19	9.46346	3.76448	0.818642	4.59845	4.25653e-06	4.51877e-05
Lpar4	15.8973	3.76429	0.985036	3.82148	0.000132655	0.000925766
Gm11335	2.4969	3.76336	1.48082	2.5414	0.011041	0.038515
Slc38a3	7.43842	3.75874	1.40783	2.66987	0.00758797	0.0285669
Abcb1a	459.94	3.75804	0.297973	12.612	1.81302e-36	1.04805e-33
Crisp2	1.19963	3.75703	1.51155	2.48556	0.0129349	0.0438061
Sprr2e	1.19963	3.75703	1.51155	2.48556	0.0129349	0.0438061
Gm10842	1.19963	3.75703	1.51155	2.48556	0.0129349	0.0438061
4930444F02Rik	1.19963	3.75703	1.51155	2.48556	0.0129349	0.0438061
Gm15753	8.98191	3.75675	0.930137	4.03892	5.36985e-05	0.000422061
Togaram2	11.5932	3.75515	1.00953	3.71969	0.000199464	0.00131739
Adra2b	4.34211	3.7544	1.48145	2.53427	0.011268	0.0391439
Myh14	33.23	3.75369	1.12468	3.33757	0.000845152	0.00451871
Ankrd45	1.18982	3.75272	1.43169	2.62118	0.00876258	0.0321079
Gm9602	1.18982	3.75272	1.43169	2.62118	0.00876258	0.0321079
Gm2974	1.18982	3.75272	1.43169	2.62118	0.00876258	0.0321079
Gm45338	1.18982	3.75272	1.43169	2.62118	0.00876258	0.0321079
Gm7599	1.18982	3.75272	1.43169	2.62118	0.00876258	0.0321079
Cd300ld4	6.41291	3.75229	1.3219	2.83856	0.00453176	0.0186707
H60b	1.18001	3.74619	1.495	2.50582	0.0122169	0.0418415
Plcd1	35.6647	3.74498	0.954619	3.92301	8.74496e-05	0.00064515
Nrcam	48.9714	3.74432	0.798504	4.68917	2.74318e-06	3.05473e-05
Angpt4	31.6056	3.7442	0.669819	5.58987	2.2724e-08	4.26694e-07
Zfhx4	56.8181	3.74325	1.23565	3.02938	0.00245057	0.0111879
Oas2	285.249	3.74285	0.733511	5.10265	3.34926e-07	4.65732e-06
Oas1g	137.532	3.7415	0.502423	7.44691	9.55481e-14	5.16662e-12
Sfrp4	32.5941	3.73603	0.852707	4.38137	1.17934e-05	0.000111674
Foxd1	4.6147	3.73322	1.14712	3.25443	0.0011362	0.00582089
Csf2	29.8614	3.73277	0.918025	4.06608	4.781e-05	0.000381575
Naaladl2	2.48307	3.72499	1.51177	2.46399	0.01374	0.0459861
Notum	13.6328	3.72062	0.822998	4.52081	6.16021e-06	6.29477e-05
Ctsf	72.9277	3.72017	0.706801	5.26339	1.41419e-07	2.14327e-06
Spats2l	56.7096	3.71959	0.584294	6.36595	1.94082e-10	5.70474e-09
Klk10	35.1173	3.71909	0.524643	7.0888	1.35279e-12	6.12767e-11
Mmp19	230.183	3.71778	0.605163	6.14344	8.07539e-10	2.05948e-08
Gm41386	2.46344	3.71195	1.41293	2.62714	0.00861068	0.0316516
Havcr2	391.025	3.70942	0.370409	10.0144	1.3179e-23	2.30197e-21
Fabp7	6.66128	3.70901	0.945031	3.92475	8.68201e-05	0.000641285
Gpm6b	65.0323	3.70862	0.834907	4.44195	8.9147e-06	8.72039e-05
Catspere1	2.41124	3.70814	1.40859	2.63253	0.00847524	0.0312568
Cdh11	421.592	3.70283	0.605692	6.11339	9.75363e-10	2.45143e-08
Frem2	2.40518	3.70281	1.35895	2.72475	0.00643496	0.0249576
Lyz2	5173.11	3.70071	0.432857	8.54949	1.2363e-17	1.13269e-15
Efna3	22.638	3.69807	0.640138	5.77698	7.60534e-09	1.60286e-07
Inha	11.0781	3.69487	1.14163	3.2365	0.00121007	0.00613334
Sprr1a	235.587	3.69391	0.800269	4.61584	3.91501e-06	4.19658e-05
Ear2	24.6347	3.69237	1.15878	3.18644	0.00144036	0.00710928
Arhgap24	60.5437	3.69187	0.551941	6.68889	2.24867e-11	7.95852e-10
Wdr31	2.36969	3.69108	1.32217	2.79169	0.00524338	0.0210733
Gm37033	2.39621	3.68701	1.31827	2.79684	0.00516046	0.0207986
Fbn2	92.2172	3.68621	0.657234	5.60867	2.03889e-08	3.88557e-07
Gm15998	2.39512	3.68411	1.37994	2.66977	0.0075904	0.0285681
Lrrc3	2.37053	3.67986	1.33371	2.75912	0.00579566	0.022894
Gm8773	4.47017	3.67874	1.15048	3.19758	0.00138587	0.00687526
Tfec	126.434	3.67861	0.344608	10.6748	1.33584e-26	3.34359e-24
Ptprd	19.6505	3.67718	0.850768	4.32219	1.54488e-05	0.000142184
2810030D12Rik	2.36072	3.67511	1.36844	2.68563	0.00723936	0.0275105
Gm45930	2.36072	3.67511	1.36844	2.68563	0.00723936	0.0275105
Grk1	6.32633	3.67479	0.993482	3.6989	0.000216539	0.00141099
Cdh2	36.0014	3.67455	0.973154	3.77592	0.000159419	0.00108632
Lrrc24	2.36944	3.67454	1.39818	2.62809	0.0085865	0.0315866
Cabp5	2.35467	3.6729	1.36754	2.68576	0.00723645	0.027508
Sdr42e1	9.81042	3.67071	1.30653	2.80951	0.00496171	0.020165
Fhl5	11.2738	3.67062	0.797639	4.60186	4.18726e-06	4.45692e-05
Mycbpap	6.30268	3.67028	1.04454	3.51377	0.000441789	0.00260471
Trf	72.9826	3.66706	0.398674	9.19814	3.64201e-20	4.43533e-18
Cdo1	59.6107	3.66693	0.984799	3.72354	0.000196452	0.00129999
Slfn4	658.278	3.66444	0.50633	7.23727	4.57807e-13	2.26377e-11
Fam20c	95.6464	3.663	0.270225	13.5554	7.3635e-42	6.16477e-39
Mir3100	2.2964	3.66221	1.44931	2.52686	0.0115087	0.0397919
Bicc1	156.765	3.65748	0.589913	6.20004	5.64485e-10	1.49131e-08
Adamts2	929.933	3.65259	0.597801	6.11004	9.96038e-10	2.49565e-08
Dok7	15.1302	3.64761	0.63353	5.75759	8.53218e-09	1.77814e-07
Ms4a14	63.5849	3.64682	0.711068	5.12865	2.91829e-07	4.11458e-06
Steap4	92.2617	3.64665	1.1366	3.20837	0.00133488	0.00666177
Tmprss11a	7.78032	3.64576	1.37859	2.64456	0.00817977	0.0303763
Gstm4	33.1167	3.64567	0.730751	4.98893	6.07145e-07	7.92094e-06
Bgn	6115.91	3.64474	0.64406	5.659	1.52257e-08	3.00297e-07
Actr3b	14.551	3.64216	0.776729	4.6891	2.74409e-06	3.05473e-05
Popdc3	36.3792	3.64135	0.666698	5.46177	4.71403e-08	8.11716e-07
Zfp503	73.2821	3.64067	0.851431	4.27594	1.90329e-05	0.000170891
Npr1	79.6618	3.63942	0.674474	5.39594	6.81675e-08	1.12435e-06
Rnasel	181.188	3.63665	0.370876	9.80557	1.06545e-22	1.70185e-20
Emx2	16.1881	3.63557	0.899173	4.04323	5.27189e-05	0.000415033
Srpk3	14.5288	3.63004	0.974207	3.72614	0.000194431	0.00128943
Fgfr2	4.40994	3.6289	1.24759	2.90872	0.0036291	0.0154961
Fam189a2	20.2069	3.62846	0.937567	3.87009	0.000108796	0.000781268
Cacna1h	40.8541	3.6281	0.689364	5.26296	1.41752e-07	2.14697e-06
Rspo3	6.32315	3.62687	0.944887	3.83842	0.000123828	0.00087269
Pygl	170.695	3.62085	0.744357	4.86441	1.14801e-06	1.40133e-05
Capn6	60.2993	3.62021	0.949075	3.81446	0.000136479	0.000946732
Nsg1	48.7079	3.61965	1.10631	3.27182	0.00106856	0.00552345
Col6a5	13.7276	3.61884	1.17227	3.08703	0.0020217	0.00951845
Gstm5	32.3612	3.61783	1.14346	3.16394	0.00155649	0.00762201
Ankrd1	280.028	3.61706	0.826659	4.37552	1.21144e-05	0.000114336
Slc35f1	8.27997	3.61517	0.837734	4.31542	1.59303e-05	0.000146172
Fas	48.2215	3.6128	0.727678	4.96483	6.8761e-07	8.8612e-06
Cybrd1	4.26567	3.61245	1.13145	3.19277	0.00140916	0.00696521
Agtr1a	20.6704	3.61036	0.779384	4.63233	3.61579e-06	3.91909e-05
Slc2a10	24.2679	3.60938	0.701032	5.14866	2.62352e-07	3.74245e-06
Enah	185.238	3.60724	0.768942	4.69117	2.71646e-06	3.03371e-05
Pctp	25.5994	3.60567	1.38039	2.61206	0.00899989	0.0327894
Tmc7	8.35071	3.60343	0.810504	4.44591	8.7521e-06	8.60293e-05
Sel1l3	26.614	3.60268	0.750575	4.7999	1.58748e-06	1.87281e-05
Sema3g	117.449	3.60259	0.698955	5.15425	2.5465e-07	3.65405e-06
Mx1	152.205	3.60147	0.706468	5.09786	3.43518e-07	4.76315e-06
Igf1	214.503	3.60069	0.60159	5.98529	2.16004e-09	5.06703e-08
Zkscan4	4.17879	3.59931	1.22716	2.93303	0.00335674	0.0145041
Col11a1	147.123	3.59913	1.0261	3.50758	0.00045221	0.00265327
Itgam	310.35	3.59549	0.30422	11.8187	3.12442e-32	1.30789e-29
Lce1h	6.35173	3.59543	0.930502	3.86397	0.00011156	0.000796995
4930548H24Rik	6.02599	3.59439	0.98681	3.64243	0.000270072	0.00170447
Scn9a	4.23393	3.59212	1.19818	2.99798	0.00271778	0.0121856
Gm16170	2.28463	3.59143	1.39572	2.57317	0.0100772	0.0358253
Gm24095	2.27966	3.59143	1.39572	2.57317	0.0100772	0.0358253
A930040O22Rik	2.27481	3.58852	1.4081	2.54848	0.0108194	0.0379383
Loxl1	885.896	3.58642	0.798949	4.48893	7.15822e-06	7.19193e-05
Gm19410	2.2214	3.58287	1.3468	2.66029	0.00780726	0.0292068
Wdr93	2.2214	3.58287	1.3468	2.66029	0.00780726	0.0292068
Sp140	32.6417	3.58287	0.581783	6.15843	7.34698e-10	1.88959e-08
Slc24a3	14.1745	3.58058	0.816472	4.38542	1.1576e-05	0.000109873
Ddx60	119.111	3.57951	0.464743	7.70212	1.33827e-14	8.28875e-13
Gm45447	2.20177	3.57787	1.37008	2.61143	0.00901653	0.0328401
Mamstr	25.0927	3.57613	0.889677	4.01958	5.83012e-05	0.000453539
Olfr173	2.23811	3.57489	1.32654	2.69489	0.0070412	0.026871
Pltp	166.168	3.57454	0.981276	3.64274	0.000269749	0.00170331
Tnfsf18	8.32239	3.57372	1.0642	3.35814	0.000784682	0.00423739
AC167363.2	17.5504	3.57241	1.00958	3.53852	0.000402375	0.00240563
Actg2	214.084	3.57078	1.05887	3.37224	0.000745583	0.0040542
Gm32255	2.17985	3.57053	1.33436	2.67584	0.00745429	0.0281379
Gm49282	2.22721	3.57053	1.33436	2.67584	0.00745429	0.0281379
Nmnat3	22.8726	3.56959	0.943543	3.78318	0.00015484	0.00105987
Cd59a	65.2848	3.56891	0.720572	4.95288	7.3124e-07	9.34902e-06
Casq2	95.2113	3.56849	0.688342	5.18419	2.1696e-07	3.16561e-06
Slc1a2	2.21243	3.5681	1.33193	2.67889	0.00738665	0.0279434
Stk32a	2.21243	3.5681	1.33193	2.67889	0.00738665	0.0279434
Acer2	104.933	3.56803	0.766406	4.65554	3.23134e-06	3.54033e-05
Tfr2	49.8991	3.56689	0.73435	4.85721	1.19054e-06	1.44888e-05
Gm48970	4.03683	3.56392	1.23198	2.89285	0.0038177	0.0161762
Tmem176a	238.538	3.56253	0.511252	6.96823	3.20942e-12	1.35046e-10
Gm20553	6.12071	3.55854	0.948377	3.75224	0.000175259	0.00117968
Ccl17	17.0704	3.5582	0.958036	3.71406	0.000203964	0.00134201
Gm4824	2.19172	3.55815	1.37237	2.59271	0.00952224	0.0343012
Gm4951	56.8226	3.55745	0.504548	7.05076	1.7794e-12	7.89798e-11
Gm39556	6.22912	3.55664	0.942209	3.77479	0.000160143	0.00109033
Nell2	10.8703	3.55333	1.45013	2.45035	0.0142718	0.047434
Gm37435	4.01839	3.55081	1.42752	2.4874	0.0128679	0.0436463
Rnf144b	101.132	3.54684	0.563115	6.2986	3.00346e-10	8.50887e-09
Rasl10b	40.0142	3.54575	0.514614	6.89013	5.57418e-12	2.25559e-10
Tcn2	449.744	3.54394	0.435028	8.14646	3.7472e-16	2.82906e-14
Phf11d	127.197	3.54389	0.433464	8.17573	2.9407e-16	2.29573e-14
Il1rn	398.861	3.54057	0.497809	7.11231	1.14116e-12	5.24738e-11
Rtl6	16.4426	3.53967	0.917276	3.85889	0.000113903	0.000811655
Scml4	5.97145	3.53879	0.948348	3.73153	0.000190317	0.00126629
Thap8	1.03172	3.53664	1.4562	2.42868	0.015154	0.0497397
Gm13986	1.03172	3.53664	1.4562	2.42868	0.015154	0.0497397
Ncan	1.03172	3.53664	1.4562	2.42868	0.015154	0.0497397
Rxfp3	1.03172	3.53664	1.4562	2.42868	0.015154	0.0497397
Hephl1	1.03172	3.53664	1.4562	2.42868	0.015154	0.0497397
Cacna2d2	1.03172	3.53664	1.4562	2.42868	0.015154	0.0497397
Gm8288	1.03172	3.53664	1.4562	2.42868	0.015154	0.0497397
Gpc4	116.622	3.53585	0.299248	11.8158	3.23464e-32	1.33108e-29
Cgref1	116.68	3.53502	0.333472	10.6006	2.95923e-26	7.33134e-24
Coq8a	261.534	3.53366	0.866144	4.07976	4.50821e-05	0.000363035
Sult1a1	116.526	3.5327	1.07449	3.28779	0.00100979	0.00525994
Adgrg1	256.36	3.52877	0.313582	11.2531	2.23511e-29	7.04756e-27
Mfsd7a	41.6745	3.52615	0.703515	5.01219	5.38133e-07	7.10073e-06
4930579C12Rik	40.7192	3.52311	0.475701	7.40614	1.3003e-13	6.90809e-12
Gm5483	19.7333	3.52145	0.65461	5.37946	7.47091e-08	1.22205e-06
Ripor3	37.7879	3.5209	0.609139	5.78013	7.4645e-09	1.57455e-07
Gm10655	3.94595	3.51926	1.25693	2.79989	0.00511205	0.0206618
Plagl1	39.4811	3.51857	0.955106	3.68396	0.000229638	0.00148518
Gm42047	474.864	3.51284	0.880103	3.9914	6.56855e-05	0.000504172
Acss1	98.4155	3.51122	0.977191	3.59317	0.000326675	0.00201303
Adra2a	172.558	3.50622	0.637609	5.49902	3.81918e-08	6.72901e-07
Zfp385b	6.01857	3.50582	0.939827	3.73029	0.000191262	0.00127188
Rbp7	31.7834	3.50515	1.11888	3.13272	0.00173195	0.00834489
Srgn	1341.01	3.50291	0.442861	7.90972	2.5796e-15	1.74945e-13
Klk8	32.5303	3.50263	0.537894	6.51174	7.42844e-11	2.38881e-09
1500015O10Rik	71.287	3.5024	1.28269	2.73052	0.00632337	0.0246073
Cyp2ab1	13.0427	3.49779	0.998239	3.50396	0.000458393	0.00268047
Kbtbd12	32.6119	3.49733	1.12913	3.09737	0.00195243	0.00923317
Gstk1	19.1577	3.49507	1.1834	2.95342	0.00314274	0.013746
Il7r	42.8837	3.4934	0.96307	3.62736	0.000286338	0.00179545
Apol10b	12.4075	3.49189	1.25282	2.78723	0.00531608	0.0213161
Snap91	5.94262	3.49099	0.966761	3.61101	0.000305005	0.00189537
Smpdl3a	287.276	3.49009	0.507623	6.87535	6.18367e-12	2.47745e-10
Ppp1r27	18.6622	3.48907	1.09692	3.18078	0.00146878	0.00723044
Tmem252	133.401	3.48637	0.656689	5.30902	1.10217e-07	1.72642e-06
Ggh	67.4871	3.48417	0.744708	4.67858	2.8887e-06	3.1923e-05
1700016G22Rik	10.1812	3.48396	0.983677	3.54178	0.000397444	0.00238139
Fgf9	3.97635	3.4827	1.17062	2.97509	0.00292898	0.0129555
Casp12	104.015	3.48179	0.818126	4.25581	2.08294e-05	0.000185109
Rnf144a	50.2654	3.48062	0.908371	3.83171	0.000127255	0.00089218
Prss22	18.0174	3.47608	0.742541	4.68134	2.85009e-06	3.15537e-05
Fcgr2b	1117.16	3.47367	0.33739	10.2957	7.36645e-25	1.51568e-22
Acta2	1848.43	3.46897	0.696927	4.97752	6.44036e-07	8.34729e-06
Irf7	969.226	3.46699	0.690809	5.01873	5.20129e-07	6.89313e-06
Gm26581	2.10569	3.46513	1.39389	2.48594	0.0129211	0.0437847
Acrv1	2.11065	3.46513	1.39389	2.48594	0.0129211	0.0437847
Anxa10	3.68804	3.46475	1.23466	2.80624	0.00501234	0.0203265
Olfr373	2.09588	3.46135	1.38982	2.4905	0.0127565	0.0433409
Gm15782	7.81474	3.46081	1.0779	3.21069	0.00132416	0.00661237
Baat	6.09709	3.45975	1.34867	2.5653	0.0103087	0.0365059
Hs6st2	186.556	3.45889	1.05252	3.28629	0.00101517	0.00528121
Ibsp	43.8661	3.45735	0.549326	6.29379	3.09803e-10	8.74618e-09
Mx2	69.3191	3.45683	0.960279	3.59982	0.000318436	0.00196976
Scin	145.065	3.45665	0.659364	5.2424	1.585e-07	2.38165e-06
Filip1	69.4502	3.45486	0.871403	3.96471	7.34862e-05	0.000553919
Tmem51os1	2.07892	3.45242	1.38012	2.50153	0.0123659	0.0422327
Bglap2	5.79929	3.45201	0.94748	3.64335	0.000269108	0.00169971
Slc40a1	260.613	3.45136	0.558764	6.17678	6.54214e-10	1.70426e-08
Krt17	29.7101	3.45136	0.566599	6.09137	1.11951e-09	2.77637e-08
Gm10253	2.07516	3.45111	1.35628	2.54454	0.0109422	0.0382363
Clic6	3.86636	3.4496	1.22199	2.82293	0.0047587	0.0194506
F12	2.01799	3.44833	1.41219	2.44183	0.0146131	0.0483236
Oas1a	223.629	3.44722	0.498616	6.91358	4.72561e-12	1.93479e-10
Ifit1	334.861	3.44717	0.48022	7.17831	7.0576e-13	3.32721e-11
Il17f	20.4408	3.44576	0.608117	5.66628	1.45933e-08	2.88527e-07
Klra1	3.64043	3.44371	1.18743	2.90015	0.00372984	0.0158621
Pm20d1	5.32608	3.44366	1.21707	2.82946	0.00466262	0.0191352
Gm11707	2.04452	3.44269	1.36912	2.51452	0.0119195	0.0409847
Lipo3	36.2199	3.4402	1.00896	3.40963	0.000650514	0.00361912
Gm37799	2.02865	3.43749	1.36319	2.52166	0.0116803	0.0402822
Bdkrb1	42.4466	3.43727	0.483247	7.11287	1.13652e-12	5.24081e-11
Islr	294.987	3.43715	0.731751	4.69715	2.63813e-06	2.95439e-05
Slc22a18	8.95122	3.43645	1.00918	3.40518	0.000661211	0.00367022
Slfn1	151.446	3.43544	0.737341	4.65923	3.17389e-06	3.48525e-05
Rem1	55.471	3.43499	0.484252	7.0934	1.3086e-12	5.97207e-11
Gm10825	2.02756	3.43329	1.39485	2.46141	0.0138392	0.0462684
Jazf1	3.72207	3.43179	1.21043	2.83518	0.00457994	0.0188309
Cecr2	13.623	3.4308	1.15998	2.95764	0.00310007	0.0136057
Sprr2k	3.69494	3.42764	1.30683	2.62287	0.00871921	0.0319972
Fam198b	190.774	3.42648	0.57987	5.90904	3.44107e-09	7.72856e-08
Clec4n	344.089	3.42637	0.349223	9.81141	1.00555e-22	1.6168e-20
Nhs	5.61454	3.42599	0.936779	3.6572	0.000254987	0.00162831
Loxl3	1067.6	3.42597	0.458824	7.46685	8.21399e-14	4.47147e-12
Kif1a	37.8607	3.42513	1.00302	3.41483	0.00063823	0.00355975
Plscr2	22.2937	3.42409	0.49591	6.90465	5.03261e-12	2.05356e-10
Ggt5	93.3931	3.42287	0.852268	4.01619	5.91468e-05	0.000459381
Sobp	22.3249	3.42038	0.995356	3.43634	0.000589628	0.00333308
Abca8b	50.5245	3.42	1.13733	3.00703	0.00263816	0.0118945
Gm13391	3.5458	3.4187	1.3322	2.56622	0.0102814	0.0364438
Wnt1	3.66696	3.41865	1.17181	2.91742	0.00352941	0.0151137
Rasgef1a	5.40714	3.41814	0.988786	3.4569	0.000546421	0.00312301
Rtn4rl2	100.721	3.41742	0.788731	4.33281	1.47219e-05	0.000136269
44258	42.8113	3.4153	0.621515	5.49513	3.90426e-08	6.859e-07
Arsi	27.8192	3.41513	0.49865	6.84876	7.44934e-12	2.93608e-10
Prrg3	51.7508	3.41184	1.05151	3.2447	0.00117574	0.00598196
Tbc1d2	34.6097	3.41124	0.504984	6.75515	1.42692e-11	5.26507e-10
Gm9484	5.74766	3.41078	1.01976	3.34467	0.000823804	0.00441623
Nr3c2	5.6963	3.40907	0.975673	3.49407	0.000475715	0.00276976
Osmr	257.946	3.40874	0.688629	4.95004	7.41964e-07	9.46618e-06
Gm47040	3.56312	3.40174	1.23174	2.76173	0.00574952	0.0227424
Syn2	7.59638	3.40155	1.20552	2.82166	0.00477759	0.0195114
Ahrr	5.5531	3.39647	1.03204	3.29102	0.00099825	0.00520655
Gpr157	38.9932	3.39598	0.765442	4.43663	9.13799e-06	8.91652e-05
Gm5738	3.75211	3.39493	1.22095	2.78058	0.00542627	0.0216623
Ifih1	201.348	3.39468	0.652545	5.20222	1.96925e-07	2.8924e-06
Mamdc2	28.4575	3.39298	0.788915	4.30081	1.70173e-05	0.000155033
Sdk1	20.9608	3.39287	1.05073	3.22906	0.00124197	0.00626507
Lpin3	60.9929	3.39265	0.576734	5.88252	4.04068e-09	8.95106e-08
Vcam1	1045.16	3.3917	0.324168	10.4628	1.28037e-25	2.87835e-23
Htra4	12.6837	3.39074	0.676685	5.01081	5.42011e-07	7.14412e-06
Ms4a6d	828.595	3.38711	0.606968	5.58037	2.40009e-08	4.47557e-07
F830016B08Rik	49.7247	3.38551	0.929131	3.64373	0.000268711	0.00169808
Slc25a34	24.1548	3.38395	1.29708	2.60889	0.00908361	0.0330349
Pla2g2d	5.37344	3.38166	1.08674	3.11173	0.00185994	0.00887701
Cyp2c65	5.33095	3.38069	0.977489	3.45855	0.0005431	0.00310623
Tmtc1	38.241	3.38039	0.703964	4.80193	1.57141e-06	1.85656e-05
Gca	15.2518	3.37978	0.997286	3.38898	0.000701533	0.003857
Per2	103.308	3.37947	0.677811	4.98585	6.16885e-07	8.02215e-06
Thrb	14.6364	3.37895	1.25563	2.69105	0.00712284	0.0271356
Slfn5	580.274	3.37764	0.499838	6.75747	1.4042e-11	5.18913e-10
Pde10a	22.3178	3.37607	0.99613	3.38918	0.000701009	0.00385587
Ccl7	568.043	3.37605	0.583241	5.78842	7.10515e-09	1.50792e-07
Akap6	65.7853	3.37459	0.374493	9.01109	2.04018e-19	2.29321e-17
Hist1h2ac	5.12669	3.36953	1.08747	3.0985	0.00194506	0.00920726
Gm11839	3.46646	3.36911	1.19228	2.82578	0.00471653	0.0193075
4930430E12Rik	44.5396	3.36832	0.713009	4.72409	2.31147e-06	2.62095e-05
Nebl	11.0957	3.36792	0.841628	4.00168	6.28952e-05	0.000485234
Duoxa1	16.3149	3.36403	1.14782	2.9308	0.00338092	0.0145904
Epha3	55.53	3.36205	0.63061	5.33142	9.74466e-08	1.54837e-06
Disp2	25.4946	3.36158	0.518349	6.48516	8.86397e-11	2.80585e-09
Ccl11	44.0263	3.35777	0.904528	3.71217	0.000205486	0.00135071
Catsperg1	9.52983	3.3577	1.31605	2.55134	0.010731	0.0377207
Cpxm2	208.637	3.35663	0.811814	4.13472	3.55381e-05	0.000297733
Nxph3	40.6834	3.35466	0.438478	7.65068	1.99916e-14	1.2074e-12
Olfr809	8.76308	3.35386	0.894392	3.74988	0.00017692	0.00118954
Cyyr1	98.1905	3.35233	0.608037	5.51336	3.52043e-08	6.2709e-07
Arhgef10	46.436	3.3502	0.507826	6.59714	4.19164e-11	1.40759e-09
Hdx	5.395	3.34989	1.0616	3.15551	0.00160216	0.00781345
Sulf2	367.262	3.34753	0.603523	5.54665	2.9119e-08	5.31165e-07
Gm20627	3.41713	3.34341	1.28188	2.60821	0.00910161	0.0330904
Zdhhc14	53.2977	3.34307	0.642904	5.19996	1.99335e-07	2.9225e-06
Cdh3	47.1978	3.34181	0.683544	4.88894	1.01381e-06	1.25136e-05
Dll1	27.9032	3.34164	0.516801	6.46601	1.00624e-10	3.14828e-09
Fez1	9.96548	3.3414	1.01778	3.28304	0.00102693	0.00533439
Fat4	64.8272	3.34055	0.530037	6.30249	2.92901e-10	8.30765e-09
Tgfbr3	333.266	3.33876	0.679318	4.91487	8.88405e-07	1.10955e-05
Gm13822	5.36447	3.33846	0.96965	3.44296	0.000575395	0.00326479
Ogn	111.931	3.33699	0.655372	5.09174	3.54793e-07	4.90268e-06
Aloxe3	10.265	3.33473	0.735055	4.5367	5.71403e-06	5.88092e-05
Cyp2j6	29.1999	3.33321	0.767248	4.34437	1.39673e-05	0.000130227
Gm26706	5.29955	3.32819	0.970749	3.42847	0.000606988	0.00340899
Zfp40	17.8289	3.32763	0.560478	5.93714	2.90046e-09	6.61222e-08
Eya2	3.41108	3.32684	1.22292	2.72042	0.00652	0.025243
Astl	5.27762	3.32583	0.93432	3.55962	0.000371391	0.00225144
Fam169b	13.0437	3.3257	0.907471	3.66481	0.000247527	0.00158609
Gm49240	3.49878	3.32362	1.32398	2.51032	0.0120622	0.0414033
Ifi207	495.947	3.32218	0.633797	5.24171	1.59096e-07	2.3888e-06
Slc7a15	3.57099	3.32129	1.18542	2.80179	0.00508206	0.0205577
Fignl2	31.095	3.32011	0.899438	3.69132	0.000223093	0.00144942
Ddit4l	39.4332	3.31987	0.839738	3.95346	7.70281e-05	0.000577568
Dok6	1.86364	3.31551	1.35562	2.44575	0.014455	0.0479112
Gpc2	1.86364	3.31551	1.35562	2.44575	0.014455	0.0479112
Rspo1	1.86364	3.31551	1.35562	2.44575	0.014455	0.0479112
Cdon	98.7221	3.31337	0.732342	4.52435	6.05802e-06	6.20705e-05
Gm16069	1.90119	3.31257	1.35298	2.44835	0.0143512	0.0476392
Smarca2	194.907	3.30897	0.53502	6.18477	6.21949e-10	1.62894e-08
Slc51a	1.88036	3.30762	1.34854	2.45273	0.0141775	0.0471981
Spx	12.1196	3.30594	0.65776	5.02606	5.00652e-07	6.68243e-06
Camk2b	59.8139	3.30535	0.766222	4.31382	1.60458e-05	0.000147009
Igsf10	59.4467	3.30133	0.646904	5.10327	3.33833e-07	4.64478e-06
Ldb3	219.948	3.30114	0.850509	3.88137	0.000103868	0.000751234
Sdcbp2	68.8346	3.3008	0.479313	6.88652	5.71728e-12	2.30581e-10
Susd2	39.3167	3.30028	0.813637	4.05621	4.98755e-05	0.000395987
Ano7	3.46449	3.29996	1.22132	2.70196	0.00689314	0.026439
Masp1	34.5021	3.29879	0.674506	4.89067	1.00492e-06	1.24291e-05
Myh15	3.33404	3.2932	1.16004	2.83886	0.00452753	0.0186596
Uts2r	31.9502	3.29137	0.777994	4.23059	2.33081e-05	0.000205036
Adcy2	26.4189	3.2913	1.00908	3.26168	0.00110754	0.00569102
Cpm	10.5914	3.2902	0.791713	4.1558	3.24148e-05	0.000274982
Tril	18.6779	3.29014	0.905691	3.63274	0.000280428	0.0017625
Pbxip1	449.376	3.28899	0.695001	4.73236	2.21928e-06	2.53204e-05
Gipc2	34.7222	3.28619	0.528986	6.21224	5.22332e-10	1.38901e-08
Trpv4	81.6336	3.28461	0.532388	6.16958	6.84707e-10	1.77433e-08
Muc19	4.86936	3.28453	1.10447	2.97384	0.00294096	0.012999
Anxa8	227.593	3.27843	0.836319	3.92007	8.85232e-05	0.000651684
Gas7	235.262	3.27654	0.691673	4.73712	2.16777e-06	2.4756e-05
Epb41l3	121.13	3.27649	0.61404	5.33596	9.5039e-08	1.51507e-06
Rab29	66.3703	3.27247	0.589689	5.54948	2.86519e-08	5.24615e-07
Hoxb6	29.8839	3.26725	0.544714	5.99811	1.99626e-09	4.7193e-08
Cd84	326.803	3.26644	0.498404	6.5538	5.60904e-11	1.84602e-09
Gdnf	54.0337	3.26286	0.801422	4.07134	4.67437e-05	0.000374058
A530058O07Rik	5.16191	3.262	0.949995	3.4337	0.000595399	0.00335944
Gpx7	182.135	3.26166	0.844857	3.86061	0.000113106	0.000806967
Ccdc80	702.417	3.26082	0.480472	6.7867	1.14727e-11	4.33198e-10
Btg2	229.359	3.26038	0.649077	5.02311	5.08422e-07	6.75642e-06
Cfh	241.11	3.25927	0.587087	5.55159	2.83084e-08	5.19501e-07
Meg3	412.153	3.25811	0.519867	6.2672	3.67607e-10	1.01422e-08
Cyb5a	157.476	3.25729	0.778987	4.18144	2.89665e-05	0.000248333
Nhlh1	3.42488	3.25507	1.19816	2.71671	0.00659341	0.0254866
Krt13	23.2473	3.25451	0.759171	4.28692	1.81165e-05	0.000163574
Adamts16	99.8574	3.25433	0.781381	4.16485	3.11561e-05	0.000265138
Ifi208	45.8287	3.25252	1.13766	2.85897	0.00425022	0.017697
B430306N03Rik	113.496	3.25167	0.298912	10.8783	1.46185e-27	4.03322e-25
Afp	163.679	3.25043	0.322546	10.0774	6.95245e-24	1.26916e-21
Plekha4	50.7774	3.24948	0.719691	4.51511	6.3284e-06	6.44223e-05
Anks6	23.1813	3.24715	0.504892	6.43138	1.2645e-10	3.87881e-09
Fndc7	4.95936	3.24712	0.981722	3.30757	0.000941087	0.00494025
Jaml	282.586	3.24521	0.417896	7.76561	8.12554e-15	5.15091e-13
Gm49454	3.19786	3.24329	1.26972	2.55434	0.0106389	0.0374677
Pde4d	90.0884	3.2429	0.918138	3.53204	0.00041237	0.00246054
Capn3	18.9731	3.24069	1.193	2.71642	0.00659922	0.0254878
Gna15	42.3326	3.23863	0.529052	6.12158	9.26513e-10	2.34565e-08
Gm11716	11.6161	3.2378	1.23223	2.6276	0.00859904	0.0316231
Fcrlb	48.6323	3.23061	0.537189	6.01391	1.81105e-09	4.3066e-08
Kctd4	49.9107	3.22967	0.391052	8.25893	1.46982e-16	1.20154e-14
Gm33682	3.30639	3.22765	1.29218	2.49783	0.0124956	0.0425997
Rny1	3.29658	3.22525	1.30424	2.4729	0.0134022	0.0450619
Olfml2b	289.301	3.22302	0.569051	5.66385	1.48015e-08	2.92405e-07
Slitrk4	3.15401	3.22255	1.23602	2.6072	0.00912853	0.0331685
Tlr3	62.3872	3.22245	0.481516	6.6923	2.19693e-11	7.78677e-10
Plac8	621.58	3.22116	0.883834	3.64453	0.000267884	0.00169374
Ttc38	36.2017	3.21962	0.723266	4.4515	8.52727e-06	8.40575e-05
Vgf	47.3319	3.21875	0.340194	9.4615	3.03551e-21	4.1638e-19
Sync	30.2938	3.21421	0.750112	4.28497	1.82765e-05	0.000164835
Dhdh	39.8597	3.21244	0.685076	4.68917	2.74314e-06	3.05473e-05
1110035H17Rik	3.11852	3.21192	1.23306	2.60485	0.00919158	0.033328
Gm22208	3.26969	3.20991	1.17238	2.73794	0.00618251	0.0241521
Slc8a2	6.38445	3.2096	0.848209	3.78397	0.000154346	0.00105733
Dnm3	23.4649	3.20101	0.663877	4.82169	1.4235e-06	1.69501e-05
Gas1	337.481	3.20006	0.924999	3.45952	0.000541135	0.00309718
Prrx2	129.791	3.19774	0.278431	11.4848	1.57227e-30	5.45331e-28
Rtn4rl1	15.8263	3.19723	0.99	3.22952	0.00123997	0.00625761
Aqp2	20.4879	3.19704	0.822376	3.88756	0.000101257	0.000734298
Tmed6	6.55234	3.19525	0.929981	3.43582	0.000590762	0.00333872
Kbtbd13	6.18719	3.19492	1.16946	2.73196	0.00629589	0.0245279
Dnah2	30.3668	3.19441	0.645819	4.94629	7.56417e-07	9.62529e-06
Fam217a	3.20743	3.19267	1.14808	2.78089	0.00542108	0.0216478
Limch1	101.108	3.1921	0.690882	4.62033	3.8313e-06	4.11959e-05
1110002E22Rik	86.9726	3.18938	0.822043	3.87982	0.000104532	0.000755337
Khdrbs3	33.3998	3.18935	0.713322	4.47112	7.78101e-06	7.75196e-05
Padi3	3.29137	3.18565	1.14953	2.77127	0.00558374	0.0221886
Rian	282.231	3.18515	0.615582	5.1742	2.28884e-07	3.31484e-06
Tg	5.85418	3.18131	1.23929	2.56705	0.0102568	0.0363751
Rnf125	34.9696	3.17675	0.517789	6.13521	8.50457e-10	2.16472e-08
Mmp23	201.297	3.17618	0.585828	5.42169	5.90384e-08	9.91281e-07
Kdm5d	49.2294	3.17589	0.409338	7.75859	8.58817e-15	5.38791e-13
Clip3	67.8277	3.17522	0.737124	4.30757	1.65055e-05	0.00015088
Trim43a	3.25091	3.1743	1.18475	2.6793	0.00737772	0.0279262
Ttbk1	4.7144	3.17404	0.952759	3.33142	0.000864032	0.00460242
Foxo1	88.178	3.17282	0.88496	3.58527	0.000336729	0.00206816
Pappa2	55.8701	3.17231	0.389602	8.14244	3.87386e-16	2.91187e-14
Gfap	12.5588	3.17215	0.696108	4.55698	5.18941e-06	5.42842e-05
Creg1	337.689	3.17163	0.479505	6.61438	3.73107e-11	1.2705e-09
Ms4a7	244.759	3.17065	0.650071	4.87739	1.075e-06	1.32084e-05
Il6	36.5457	3.16859	0.844265	3.75307	0.000174682	0.00117678
Cfap53	7.90184	3.16817	0.788543	4.01776	5.87544e-05	0.000456625
Ankrd55	12.741	3.16755	0.736521	4.30069	1.70271e-05	0.000155064
U90926	9.43704	3.16692	0.843847	3.75295	0.000174767	0.00117702
Cyp26a1	15.6227	3.16566	0.593119	5.3373	9.43401e-08	1.50492e-06
C78197	4.81579	3.16531	1.08304	2.92262	0.00347095	0.0148994
Slpi	103.685	3.16311	0.337568	9.37028	7.23404e-21	9.39226e-19
Clec14a	99.1578	3.15953	0.637551	4.95573	7.20609e-07	9.22768e-06
Lrp2	11.8752	3.15899	1.16286	2.71658	0.0065961	0.0254878
Sptbn5	14.4554	3.15896	1.28848	2.45169	0.0142188	0.0473033
Matn4	7.7465	3.15545	0.951344	3.31683	0.00091044	0.00480743
Bdh1	19.4366	3.15416	0.774376	4.07316	4.63796e-05	0.000371756
Cd163	23.1363	3.15212	0.673621	4.67936	2.87766e-06	3.183e-05
Thbs2	2809.06	3.14879	0.576739	5.45964	4.77097e-08	8.20938e-07
Aoc3	277.882	3.14273	0.354308	8.87005	7.31139e-19	7.68455e-17
Fxyd1	133.623	3.14104	0.910073	3.45142	0.000557648	0.00317522
Mdk	103.913	3.14007	0.567334	5.53478	3.11622e-08	5.65461e-07
Mrap2	10.2896	3.13841	1.06748	2.94003	0.00328182	0.01427
Il4ra	1763.52	3.1381	0.412267	7.61183	2.70238e-14	1.58481e-12
Clec2g	14.3043	3.13605	0.674345	4.65052	3.31106e-06	3.62114e-05
Slco2b1	74.1252	3.13492	0.78498	3.99363	6.50686e-05	0.000500164
Cd302	188.651	3.1349	0.458704	6.83427	8.24242e-12	3.21733e-10
Nox4	98.9215	3.13205	0.799694	3.91656	8.98221e-05	0.000660246
Sulf1	723.196	3.12926	0.296861	10.5412	5.58089e-26	1.31552e-23
Mafb	748.137	3.12746	0.442701	7.0645	1.61197e-12	7.2476e-11
9130208D14Rik	10.1838	3.12719	0.902105	3.46655	0.00052719	0.00302898
Atp8b3	8.84085	3.12593	0.87301	3.58064	0.000342757	0.00209988
Ascl3	2.98609	3.12575	1.18624	2.63501	0.00841359	0.031073
Gm43868	2.96041	3.12393	1.21295	2.57548	0.01001	0.035651
Glra1	6.01688	3.12375	0.881494	3.54371	0.000394546	0.00236836
Cd80	94.5682	3.12366	0.646003	4.83537	1.329e-06	1.59421e-05
Tmem176b	338.572	3.11837	0.583004	5.3488	8.85402e-08	1.42268e-06
Chsy3	13.5457	3.11794	0.755989	4.12432	3.71833e-05	0.000310124
Pgam2	171.764	3.11113	0.739582	4.20661	2.59234e-05	0.000225267
Cox6a2	105	3.11095	0.983284	3.16384	0.00155702	0.0076231
C1qtnf3	490.676	3.10903	0.917157	3.38985	0.000699299	0.00385032
Cd300lg	71.107	3.10836	0.872536	3.56244	0.000367423	0.00223072
Nefl	102.407	3.1079	0.362456	8.57455	9.94776e-18	9.2537e-16
Ivd	83.5287	3.10772	0.717319	4.33241	1.47483e-05	0.000136357
9930111J21Rik2	35.5335	3.1053	0.471412	6.58723	4.48095e-11	1.49647e-09
Vdr	210.456	3.10362	0.409302	7.58271	3.38402e-14	1.96556e-12
Mkx	3.15289	3.09992	1.20994	2.56205	0.0104055	0.0367898
Fscn3	3.14913	3.09956	1.20643	2.5692	0.0101933	0.0361869
Slc41a3	26.8123	3.09948	1.1257	2.75337	0.00589856	0.0232222
Gria1	7.95392	3.09934	0.917762	3.37706	0.000732654	0.00399284
Gm43068	3.15398	3.09919	1.27371	2.4332	0.0149658	0.0492819
Gm17518	2.99905	3.09909	1.23167	2.51618	0.0118636	0.040804
Acot4	6.06894	3.09535	0.975014	3.17467	0.00150006	0.00736502
Ptprv	175.626	3.0949	0.569499	5.43443	5.49711e-08	9.32666e-07
Map7d2	7.4755	3.09382	0.831884	3.71905	0.000199971	0.00131932
Mpo	4.71329	3.09305	1.03005	3.00281	0.00267502	0.0120316
Pdgfd	22.8551	3.0916	0.494249	6.25514	3.97154e-10	1.08709e-08
Gm26523	3.09656	3.09102	1.18646	2.60525	0.00918084	0.0333037
Tfpi2	116.489	3.08991	0.480736	6.42746	1.29755e-10	3.95818e-09
Lilra6	20.7073	3.08987	0.830693	3.71963	0.000199515	0.00131739
Rhov	25.2791	3.08918	0.581214	5.31504	1.06631e-07	1.67675e-06
Spon1	715.521	3.08657	0.337884	9.13499	6.54117e-20	7.59871e-18
Adrb2	53.0372	3.08608	0.492953	6.26039	3.84009e-10	1.05587e-08
Ctgf	1315.88	3.08525	0.589722	5.2317	1.67959e-07	2.50176e-06
Atoh8	41.5605	3.08477	0.763628	4.03963	5.35365e-05	0.000420924
Gm37233	8.95738	3.08445	0.858006	3.5949	0.000324513	0.00200185
Treml2	49.3001	3.08256	0.751374	4.10256	4.08609e-05	0.000335496
Lce1f	56.0871	3.0824	0.379323	8.12606	4.43473e-16	3.27267e-14
Fcgr3	1051.48	3.08173	0.639657	4.81778	1.45167e-06	1.72516e-05
Klhl34	6.08241	3.08131	0.938067	3.28475	0.00102073	0.00530671
Gm48793	9.59148	3.08105	0.93474	3.29615	0.000980187	0.00512371
Gm15834	13.6443	3.08032	0.622366	4.94937	7.44549e-07	9.49417e-06
Raet1d	18.6472	3.07935	0.68986	4.46373	8.0544e-06	7.9817e-05
Il17c	12.9519	3.07929	0.836126	3.6828	0.000230682	0.00149075
Rps7-ps2	4.34974	3.07868	0.997031	3.08785	0.00201612	0.00950104
Agmo	19.0372	3.07504	0.851269	3.6123	0.000303493	0.00188887
Kiss1r	42.6611	3.075	0.378204	8.13055	4.27361e-16	3.17306e-14
Aldh1b1	40.1702	3.07472	0.36918	8.32851	8.18633e-17	6.80671e-15
Gm38275	4.23694	3.07042	1.16189	2.64262	0.00822679	0.030527
C5ar1	255.703	3.07003	0.282001	10.8866	1.33575e-27	3.72767e-25
Mageh1	25.4816	3.06914	1.03636	2.96147	0.00306176	0.0134668
Tlr8	84.5031	3.0688	0.472119	6.50005	8.02927e-11	2.56166e-09
Cd53	574.46	3.06805	0.491548	6.24161	4.33079e-10	1.17878e-08
Slc9a4	4.41673	3.06567	1.00429	3.05259	0.00226875	0.010482
Zfp575	4.73303	3.0647	1.2071	2.53889	0.0111205	0.0387456
Fam149a	53.2865	3.0647	1.21317	2.52619	0.0115308	0.0398628
Hist2h3c2	2.8756	3.06457	1.25304	2.44571	0.0144568	0.0479112
Reep2	11.0266	3.06423	0.849756	3.60601	0.000310938	0.00192583
Ophn1	59.8632	3.05577	0.562933	5.42829	5.6895e-08	9.59274e-07
C2	175.474	3.05409	0.837591	3.64627	0.000266071	0.0016836
Neurl1a	86.4873	3.05296	0.543969	5.61239	1.9955e-08	3.81186e-07
Mr1	80.1366	3.05263	0.430423	7.09217	1.32025e-12	6.01395e-11
4732419C18Rik	4.49583	3.05191	1.00039	3.05071	0.00228301	0.0105319
Bmp4	7.43114	3.05117	0.89587	3.40582	0.000659661	0.00366413
Fibin	268.833	3.04999	0.582296	5.23787	1.62438e-07	2.43446e-06
Vmn2r1	2.86954	3.04876	1.19894	2.54289	0.010994	0.0383786
Manea	67.6001	3.04265	0.613501	4.95949	7.06788e-07	9.08904e-06
Lrmda	8.85332	3.04183	0.683398	4.45104	8.54543e-06	8.42023e-05
Kcnk4	7.37711	3.04099	0.766713	3.96627	7.30065e-05	0.000550645
Dnah10	38.5138	3.04061	0.483012	6.29511	3.07177e-10	8.69226e-09
B4galt6	100.79	3.0396	0.492765	6.16845	6.8961e-10	1.78497e-08
Pcsk6	35.1295	3.03889	0.84567	3.59347	0.000326306	0.00201127
Itih5	20.4341	3.0382	1.12432	2.70224	0.00688734	0.0264251
Raver2	11.9093	3.03531	0.656545	4.62315	3.7795e-06	4.07833e-05
Aqp7	9.81743	3.03497	0.901752	3.36564	0.000763667	0.00413929
Pde11a	9.00219	3.03496	0.778082	3.90056	9.597e-05	0.000700979
Abcg2	79.0152	3.03369	0.667574	4.54435	5.5104e-06	5.70159e-05
Gm47445	6.84709	3.03119	1.15894	2.61549	0.00890988	0.0325529
Gm43429	2.7925	3.03113	1.2142	2.4964	0.012546	0.0427335
Pclo	2.80231	3.03107	1.19918	2.52762	0.0114838	0.0397285
5430431A17Rik	4.31604	3.03	1.08576	2.79067	0.00525984	0.021129
Pid1	47.2835	3.02918	0.719515	4.21003	2.55334e-05	0.000222195
P2ry14	98.1694	3.0263	0.835822	3.62075	0.000293748	0.00183434
Mcoln2	24.1747	3.02579	0.804917	3.75913	0.000170502	0.00115374
4933430I17Rik	8.56512	3.02534	0.717135	4.21865	2.45767e-05	0.000215247
Tmem45a	70.6666	3.02491	0.965169	3.13407	0.001724	0.00831975
Rpl26-ps6	5.97506	3.02418	0.897852	3.36824	0.000756503	0.00410714
Thrsp	14.5662	3.02321	1.13687	2.65925	0.00783158	0.0292843
Ddx3y	191.916	3.02302	0.614303	4.92105	8.60817e-07	1.08207e-05
Cacna1d	47.3907	3.02219	0.428928	7.0459	1.84263e-12	8.14883e-11
Apoe	13217.4	3.02137	0.396116	7.62748	2.39383e-14	1.43506e-12
Tub	8.77941	3.02101	0.740678	4.0787	4.52874e-05	0.000364384
4930444E06Rik	2.89728	3.02038	1.18308	2.55297	0.0106809	0.0375772
Gm49390	4.33787	3.02007	1.08684	2.77877	0.00545653	0.0217536
Frmd4b	242.571	3.01894	0.530209	5.69387	1.24192e-08	2.49608e-07
Mcpt1	26.2812	3.01697	1.04302	2.89255	0.00382133	0.0161831
Rcn3	887.484	3.01694	0.400293	7.53683	4.81544e-14	2.75092e-12
Spon2	16.3864	3.01638	0.946748	3.18604	0.00144236	0.00711335
Ccdc189	11.1501	3.01552	0.715147	4.21664	2.47971e-05	0.000216927
Slc9a2	1101.33	3.01499	0.181484	16.613	5.61351e-62	1.70363e-58
Syt15	8.29679	3.01426	1.09115	2.76245	0.0057369	0.0227036
Meox2	48.2862	3.01375	0.749736	4.01975	5.82603e-05	0.000453512
Ly6a	1624.09	3.01365	1.08165	2.78616	0.0053337	0.0213727
Tmem235	21.4742	3.01073	0.498931	6.03436	1.59595e-09	3.84024e-08
Tigd2	56.0228	3.0103	0.603251	4.99012	6.03408e-07	7.87643e-06
Spaar	10.5736	3.00851	1.12299	2.67902	0.00738374	0.027941
Spata21	2.97516	3.00723	1.19901	2.5081	0.0121384	0.041596
Arrdc4	112.088	3.0036	0.618999	4.85236	1.22003e-06	1.47662e-05
Tusc5	20.7624	3.0013	0.759627	3.95102	7.78177e-05	0.000582769
Cryzl2	61.7565	3.00121	0.668835	4.48722	7.21574e-06	7.24229e-05
Nipal1	39.2029	3.00068	0.451865	6.64066	3.12285e-11	1.07546e-09
Bcl2a1b	121.505	2.99932	0.362392	8.27646	1.26892e-16	1.04081e-14
Zfp979	44.6417	2.99813	0.732927	4.09063	4.30203e-05	0.000350502
Mrap	28.2484	2.99715	1.00781	2.97391	0.00294032	0.0129985
Mmp12	581.991	2.99674	0.652655	4.59162	4.39824e-06	4.66203e-05
Nkd1	14.5036	2.99458	0.889591	3.36624	0.000762003	0.00413369
Ankrd33b	69.5627	2.99415	0.651304	4.59717	4.28275e-06	4.54462e-05
Gm11639	4.01997	2.99335	1.17418	2.54931	0.0107936	0.037875
Grb10	450.571	2.993	0.594467	5.03475	4.78465e-07	6.40742e-06
Prr9	13.0538	2.98844	1.05275	2.83871	0.00452964	0.0186651
Gm48014	7.11035	2.98839	0.771584	3.87306	0.000107477	0.000773567
Sell	55.8449	2.98745	1.07875	2.76937	0.00561656	0.0223073
Epas1	559.483	2.98734	0.4395	6.79713	1.06722e-11	4.0613e-10
Susd1	42.1775	2.98668	0.375258	7.95901	1.73423e-15	1.21341e-13
Mob3b	6.91286	2.98247	1.00444	2.96929	0.00298493	0.0131646
Cilp	425.417	2.9817	0.914126	3.2618	0.00110706	0.00568974
Dnajc6	6.89908	2.98071	0.785842	3.79301	0.000148831	0.00102336
Rpl10-ps2	5.44189	2.97847	1.04194	2.85859	0.00425527	0.0177141
Adgrb2	10.1034	2.97747	0.835368	3.56426	0.000364882	0.00221585
Bace2	21.4764	2.9761	0.613187	4.85349	1.21307e-06	1.4704e-05
Ramp1	22.6736	2.97524	0.910473	3.2678	0.00108387	0.00558949
Tmem98	52.4685	2.96904	0.639562	4.64231	3.44533e-06	3.7494e-05
Myo1d	77.4487	2.9681	0.50996	5.82027	5.87532e-09	1.27023e-07
Lrrc25	202.477	2.96756	0.508509	5.8358	5.35316e-09	1.16774e-07
Creb3l3	23.2966	2.96722	0.705217	4.20752	2.58184e-05	0.000224435
Adam8	1464.97	2.96681	0.399502	7.42627	1.11702e-13	6.00002e-12
Gm13212	33.1515	2.96659	1.12915	2.62727	0.00860722	0.0316485
Fetub	6.82235	2.96588	1.1466	2.58668	0.0096906	0.0347839
Frmd5	5.67763	2.96416	0.848658	3.49276	0.00047805	0.00278268
Sytl2	62.4355	2.96324	0.529426	5.59708	2.17995e-08	4.13169e-07
Pla1a	291.526	2.96164	0.597026	4.96066	7.02553e-07	9.03937e-06
Mid1ip1	89.3278	2.96016	0.352823	8.38992	4.86475e-17	4.17354e-15
Gm11496	8.18157	2.9597	0.730823	4.04982	5.12569e-05	0.000404836
Rfx2	23.0256	2.95841	1.04719	2.8251	0.00472653	0.0193419
Rnu5g	11.1917	2.95794	0.686219	4.3105	1.62887e-05	0.000149072
Fos	146.878	2.95592	0.64833	4.55928	5.13298e-06	5.37402e-05
Rbfox3	4.39223	2.95359	1.16048	2.54515	0.0109232	0.0382082
Alox5ap	95.9516	2.95335	0.602572	4.90123	9.52382e-07	1.18336e-05
Gm15854	15.5602	2.95218	0.890621	3.31475	0.000917257	0.00483922
Col6a3	2914.47	2.95184	0.647457	4.55912	5.13687e-06	5.37577e-05
Gm47111	4.38242	2.94834	1.18037	2.49781	0.0124962	0.0425997
Clec4a1	151.535	2.94761	0.672234	4.38479	1.16098e-05	0.00011015
Socs2	152.645	2.94689	0.394393	7.47198	7.89972e-14	4.31976e-12
Hdhd5	31.6493	2.94689	0.458212	6.43128	1.2653e-10	3.87881e-09
Matn3	15.4015	2.946	0.534196	5.51483	3.4912e-08	6.23592e-07
Ifi204	579.876	2.94588	0.396504	7.42965	1.08884e-13	5.86163e-12
Zc2hc1a	42.3316	2.94585	0.714671	4.12196	3.75655e-05	0.000313098
Nphp4	8.20783	2.94062	0.809469	3.63278	0.000280385	0.0017625
Laptm5	1447.31	2.93887	0.54102	5.43208	5.56994e-08	9.42851e-07
Entpd2	74.2049	2.93769	0.564859	5.20074	1.98493e-07	2.9119e-06
Fcgr4	380.83	2.93712	0.726969	4.04023	5.33998e-05	0.000419985
Fat2	4.03669	2.93657	1.06211	2.76484	0.00569516	0.0225604
BC034090	52.7934	2.93564	0.530422	5.53454	3.12052e-08	5.65818e-07
Dach1	10.9399	2.93508	0.683788	4.29238	1.76771e-05	0.000160262
Tmlhe	21.1842	2.93377	0.828196	3.54237	0.000396553	0.00237785
Pdk2	106.738	2.93289	0.935835	3.13398	0.00172451	0.00831975
4930593A02Rik	2.64421	2.93284	1.19287	2.45863	0.0139468	0.0465577
Oacyl	9.60758	2.93165	0.734773	3.98986	6.61113e-05	0.000506506
Gm42892	2.74402	2.92924	1.19452	2.45222	0.0141976	0.0472522
C3ar1	471.12	2.92813	0.401492	7.29312	3.02859e-13	1.54153e-11
BC028777	8.21512	2.92613	0.752541	3.88834	0.000100934	0.00073217
5033421B08Rik	2.73796	2.92591	1.18006	2.47946	0.0131583	0.0444017
Tigit	47.7371	2.92546	0.564524	5.18218	2.19307e-07	3.19601e-06
Car4	19.6551	2.92517	0.79209	3.69297	0.000221647	0.00144156
Ppfibp2	16.603	2.92432	0.837399	3.49215	0.000479145	0.00278772
C1qa	3333.11	2.92297	0.439769	6.6466	2.99934e-11	1.03734e-09
Gm47675	2.73312	2.92128	1.1689	2.49917	0.0124484	0.0424726
Tshz3	31.4205	2.91722	0.906484	3.21817	0.0012901	0.00646088
Csf2rb2	267.404	2.91581	0.448122	6.50673	7.68057e-11	2.46662e-09
Gm19684	5.38544	2.91377	0.931844	3.12689	0.00176666	0.00847849
Ephb3	49.8374	2.91374	0.515489	5.65237	1.58254e-08	3.10378e-07
Mettl7a1	69.7544	2.91147	1.04053	2.79808	0.00514081	0.0207332
Ifi44	220.524	2.91038	0.799276	3.64127	0.000271294	0.00171129
Rftn1	172.428	2.90972	0.254501	11.433	2.85917e-30	9.77714e-28
BC064078	32.9821	2.90931	1.13966	2.5528	0.0106862	0.0375904
BE692007	53.8256	2.90842	0.473395	6.14375	8.05966e-10	2.05763e-08
Cnksr1	82.1434	2.90721	0.978363	2.9715	0.00296347	0.013089
Armcx3	100.756	2.90698	0.525924	5.52736	3.25077e-08	5.86806e-07
Mrvi1	21.6833	2.90658	0.567263	5.12387	2.99325e-07	4.2105e-06
Timp3	269.426	2.9057	0.411886	7.05463	1.73066e-12	7.72404e-11
Tent5a	280.382	2.90541	0.295918	9.81828	9.39354e-23	1.52044e-20
Coro6	135.009	2.90233	0.546874	5.30712	1.11369e-07	1.7411e-06
Sirpa	1122.25	2.90191	0.521408	5.56553	2.6136e-08	4.8292e-07
Oas1b	40.6237	2.90071	0.836264	3.46866	0.000523063	0.00300792
Slc37a2	155.183	2.89872	0.287153	10.0947	5.8316e-24	1.07262e-21
Aoah	36.562	2.89721	0.837767	3.45826	0.000543682	0.00310809
Gm12892	9.64232	2.89638	1.05924	2.7344	0.00624941	0.0243742
Plekhg1	65.1444	2.896	0.460567	6.28789	3.21818e-10	9.06429e-09
Nefm	552.092	2.89446	0.197632	14.6457	1.43599e-48	2.05085e-45
Tmem159	58.7569	2.89432	0.770956	3.7542	0.000173897	0.00117344
Fam213b	64.0622	2.89417	0.536101	5.39854	6.71843e-08	1.11039e-06
Tcaf2	33.2829	2.89325	0.57343	5.04552	4.5229e-07	6.09725e-06
Entpd3	6.69893	2.88891	0.995354	2.9024	0.0037032	0.0157709
Aff3	6.3047	2.88888	1.09612	2.63555	0.00840014	0.0310422
Rora	174.789	2.88885	1.02963	2.80573	0.00502034	0.0203521
Gm32688	7.947	2.88838	0.744983	3.87711	0.000105702	0.000762433
Lynx1	96.1123	2.88831	0.539508	5.35359	8.62252e-08	1.38877e-06
Cdh17	28.27	2.88744	0.571977	5.04817	4.46074e-07	6.0291e-06
Slc11a1	436.85	2.88681	0.532199	5.4243	5.81833e-08	9.78955e-07
Otogl	5.63182	2.88661	1.03761	2.78196	0.00540314	0.0215974
Itgb6	10.6773	2.88383	0.604063	4.77406	1.80551e-06	2.09742e-05
Ptger2	31.7853	2.88142	0.727118	3.9628	7.40758e-05	0.000558189
Trim30c	12.6365	2.88121	0.882023	3.2666	0.00108849	0.00560853
Iqgap2	82.3688	2.88097	0.514938	5.59479	2.2089e-08	4.17976e-07
Cyp4v3	69.616	2.88016	1.07785	2.67214	0.00753691	0.0284054
A530064D06Rik	13.0985	2.87976	0.604249	4.76585	1.88061e-06	2.17425e-05
Gpd1	87.6057	2.87697	0.930347	3.09236	0.00198572	0.00937051
Tlr7	110.11	2.87384	0.43194	6.65334	2.86519e-11	9.92354e-10
Aph1c	39.0587	2.87361	0.789607	3.63929	0.000273395	0.00172364
Tmem47	61.3359	2.87156	0.416734	6.89064	5.55416e-12	2.25124e-10
Gm34086	9.21011	2.87131	0.702874	4.08509	4.40589e-05	0.000357044
Basp1	279.553	2.86581	0.385968	7.425	1.1278e-13	6.03123e-12
Ppp1r3d	29.8996	2.86562	0.62782	4.5644	5.0092e-06	5.25123e-05
Adap2os	6.50641	2.86455	0.850886	3.36655	0.00076114	0.00413047
Catip	8.15402	2.86381	0.83755	3.41928	0.00062788	0.00350847
Plet1os	29.8196	2.86133	0.674234	4.24382	2.1975e-05	0.000194294
C130074G19Rik	74.1041	2.85752	0.749733	3.81139	0.00013819	0.000956692
Dbt	49.3288	2.85704	0.636463	4.48893	7.15816e-06	7.19193e-05
Enpp4	67.9625	2.85583	0.66997	4.26263	2.02038e-05	0.000180208
Podn	269.146	2.85541	0.422744	6.75448	1.43349e-11	5.27329e-10
Zfp975	9.2887	2.8543	0.839837	3.39863	0.000677241	0.00374635
Dact1	45.939	2.8528	0.733291	3.8904	0.000100077	0.000726608
5430427N15Rik	3.86162	2.85278	0.98087	2.90841	0.00363267	0.0155086
Fibcd1	5.35173	2.85232	0.984693	2.89666	0.00377156	0.0160138
Add3	117.562	2.85209	0.733074	3.89058	0.000100003	0.000726461
Rrh	8.09757	2.85125	1.01911	2.79779	0.00514537	0.0207481
Npl	132.156	2.85058	0.336637	8.46781	2.50049e-17	2.19168e-15
Zfp618	28.1799	2.85025	0.508548	5.60469	2.08629e-08	3.96346e-07
Syt6	16.6641	2.84978	0.570014	4.99948	5.74847e-07	7.54417e-06
Mcpt4	4.85941	2.84966	1.08927	2.61613	0.00889329	0.0325083
Fahd2a	11.4774	2.84914	0.802001	3.55254	0.000381532	0.00230256
Icam1	243.346	2.84908	0.454171	6.27314	3.53834e-10	9.84047e-09
Grm7	10.3568	2.84835	0.682705	4.17215	3.01741e-05	0.000257594
Sema3a	98.029	2.84701	0.302886	9.3996	5.47716e-21	7.26667e-19
Rnf130	290.802	2.84251	0.498541	5.70166	1.18645e-08	2.38855e-07
Olfm2	15.3805	2.84248	0.610476	4.65617	3.22147e-06	3.53111e-05
Sp100	370.399	2.84205	0.616841	4.60743	4.07675e-06	4.35529e-05
Rasl11a	62.1055	2.8409	0.356587	7.96692	1.62672e-15	1.14658e-13
Dpp6	21.875	2.84041	1.06395	2.66967	0.00759257	0.028571
Ptprb	421.977	2.83954	0.419397	6.77054	1.28305e-11	4.77049e-10
Rtl8b	42.1766	2.83393	0.951656	2.9779	0.00290235	0.0128658
Naalad2	30.5367	2.83336	0.889164	3.18655	0.00143981	0.00710928
Cd37	71.7711	2.83192	0.612797	4.6213	3.81341e-06	4.10852e-05
Cd300e	16.3567	2.83004	0.681804	4.15081	3.31298e-05	0.000280264
Snai3	10.3766	2.82935	0.755578	3.74462	0.000180666	0.00121004
Rarb	5.12689	2.82805	0.962922	2.93695	0.00331458	0.0143714
Plxdc2	210.514	2.8276	0.346421	8.16231	3.28671e-16	2.53327e-14
F630028O10Rik	49.3207	2.82567	0.639529	4.41835	9.94559e-06	9.61644e-05
Olfml3	631.53	2.82483	0.461433	6.12186	9.24916e-10	2.34405e-08
Casp4	104.951	2.82302	1.02597	2.75157	0.00593102	0.0233348
Mrln	6.65625	2.82189	1.03985	2.71374	0.00665277	0.0256385
Gm32051	4.80805	2.82175	1.02481	2.75343	0.00589738	0.0232213
Sema3c	164.148	2.82154	0.395186	7.13978	9.34799e-13	4.38146e-11
2900060B14Rik	3.94532	2.82129	0.976125	2.89029	0.00384883	0.0162712
Il21r	109.939	2.82105	0.822953	3.42796	0.000608139	0.00341412
Gm10388	27.6091	2.82081	0.500643	5.63438	1.7569e-08	3.41117e-07
Gm33699	4.97305	2.82046	0.890006	3.16904	0.00152945	0.00749871
Clec7a	364.917	2.82006	0.649513	4.3418	1.41318e-05	0.000131558
Gm11627	3.97694	2.81909	1.06469	2.64781	0.00810145	0.0301541
Gm15513	3.7756	2.8174	1.08963	2.58565	0.0097196	0.0348673
Ephx2	27.9231	2.81716	1.10476	2.55003	0.0107715	0.0378359
Scn5a	11.9857	2.81466	1.03864	2.70996	0.00672916	0.0258918
Xaf1	354.824	2.8108	0.736443	3.81672	0.000135236	0.00093974
Ccl3	106.793	2.81049	0.398905	7.04551	1.84788e-12	8.1572e-11
Vopp1	109.443	2.80959	0.757404	3.70949	0.000207676	0.00136311
Frat1	7.28143	2.80935	0.81825	3.43336	0.000596154	0.00336058
Zfr2	10.4277	2.80933	0.784128	3.58275	0.00034	0.00208614
Olfm4	6.70387	2.80887	0.930017	3.02024	0.00252573	0.0114857
Myl9	417.725	2.80854	0.451835	6.21584	5.10499e-10	1.36202e-08
Slfn8	156.369	2.80591	0.477166	5.88037	4.09339e-09	9.05956e-08
Itga11	89.7161	2.80575	0.917714	3.05733	0.0022332	0.0103296
Bhlha15	12.6786	2.80536	0.663355	4.22905	2.3468e-05	0.000206218
Zfp760	24.6388	2.80326	0.779305	3.59712	0.000321756	0.00198776
Il1rl1	53.339	2.80255	0.76601	3.65863	0.000253565	0.0016205
Sprr1b	33.4804	2.80252	0.380201	7.37117	1.69134e-13	8.8691e-12
Flywch2	3.76469	2.80123	1.03007	2.71945	0.00653904	0.0253042
Trem2	216.982	2.79655	0.43829	6.3806	1.7639e-10	5.25469e-09
Ifi209	144.968	2.79184	0.917445	3.04306	0.00234183	0.0107542
Dusp23	27.9126	2.79098	0.616846	4.5246	6.05098e-06	6.20456e-05
Tmem171	13.9845	2.7909	0.813579	3.43039	0.000602704	0.00339042
Gm10532	3.71442	2.79081	1.01841	2.74036	0.00613719	0.0240021
Qrich2	11.4117	2.79024	0.613046	4.55144	5.32805e-06	5.5543e-05
Tmprss11e	15.302	2.78935	0.56136	4.96892	6.73279e-07	8.69959e-06
Cdh23	7.41068	2.78914	0.723658	3.85422	0.000116101	0.000823972
Ccl27a	7.47548	2.78654	0.913991	3.04876	0.00229784	0.0105822
Nlrp12	9.05962	2.78645	1.1396	2.44511	0.0144808	0.0479709
Lama3	21.5729	2.78638	0.595439	4.67953	2.87527e-06	3.18179e-05
Cfap73	8.73568	2.78594	0.669027	4.16417	3.12491e-05	0.000265743
Kalrn	58.8648	2.7839	0.534353	5.20984	1.89e-07	2.78781e-06
Htatip2	98.1249	2.78167	0.550471	5.05325	4.34362e-07	5.88169e-06
Ptgir	18.8458	2.78091	0.621054	4.47772	7.54437e-06	7.53475e-05
Elovl3	3.69141	2.78088	1.00496	2.76716	0.00565469	0.0224367
Gm4070	39.9901	2.77986	0.651393	4.26757	1.97615e-05	0.000176783
Adgrg3	72.631	2.77858	0.512743	5.41905	5.99157e-08	1.00393e-06
Ildr2	17.0303	2.77641	0.69906	3.97163	7.13819e-05	0.000539901
Adamtsl2	16.8734	2.77587	0.930502	2.9832	0.00285256	0.0126706
Mturn	30.1848	2.7737	0.924626	2.99981	0.00270151	0.0121328
Isg15	503.923	2.77121	0.482587	5.7424	9.33457e-09	1.92552e-07
Hmgcll1	281.028	2.76853	0.222065	12.4672	1.12694e-35	6.08024e-33
Abcd2	24.1541	2.76754	0.886891	3.12049	0.0018055	0.0086422
Ermap	6.28132	2.76582	0.802365	3.44708	0.000566673	0.00322132
Rho	3.53355	2.76352	1.1106	2.48832	0.012835	0.0435589
Cd177	7.91487	2.76342	0.970284	2.84805	0.00439875	0.0182186
Tnfrsf26	85.7073	2.76158	0.462319	5.97332	2.32473e-09	5.40117e-08
Fgf18	21.5824	2.7611	0.867189	3.18397	0.0014527	0.00715854
Pparg	29.1121	2.75824	0.613264	4.49764	6.87123e-06	6.93955e-05
Slc35g3	3.51162	2.75712	1.11231	2.47873	0.013185	0.0444566
Cyp2c52-ps	18.2958	2.75559	0.552419	4.98821	6.09403e-07	7.94613e-06
L3mbtl1	30.5571	2.75473	0.394355	6.98541	2.84028e-12	1.20558e-10
Slfn2	524.986	2.7529	0.587029	4.68954	2.73819e-06	3.05376e-05
Nxpe4	26.2174	2.75195	0.75366	3.65145	0.000260768	0.00165781
Gm43289	6.07888	2.75079	0.785701	3.50107	0.000463393	0.0027045
Gm20234	5.01579	2.75054	1.00564	2.73512	0.00623566	0.0243311
Colq	8.48089	2.74989	0.713661	3.85321	0.000116579	0.00082664
Shc2	54.6134	2.74959	0.64399	4.26961	1.95811e-05	0.000175363
Tlcd2	61.6713	2.74699	0.294694	9.32152	1.1469e-20	1.48114e-18
Ybx2	3.8582	2.74637	1.10396	2.48775	0.0128555	0.0436102
Cd300c2	181.078	2.74615	0.579038	4.74261	2.10985e-06	2.41514e-05
Slc13a4	3.49806	2.74543	1.07957	2.54308	0.010988	0.0383686
Gab3	12.2907	2.74541	1.06236	2.58425	0.0097591	0.034978
Cd200r4	31.7695	2.74445	0.558615	4.91295	8.97155e-07	1.11932e-05
Azin2	154.332	2.73934	0.592844	4.62068	3.82488e-06	4.1145e-05
Maf	628.67	2.7373	0.379354	7.21569	5.36605e-13	2.60564e-11
Fndc5	15.7206	2.73629	0.653304	4.18838	2.80949e-05	0.000241542
4930507D05Rik	4.74976	2.73149	0.916178	2.9814	0.00286932	0.012738
Camk2a	37.4101	2.73116	0.904887	3.01823	0.00254255	0.0115368
Zfp783	19.3398	2.72845	0.548457	4.97476	6.53273e-07	8.45009e-06
Oasl2	578.172	2.72684	0.670771	4.06524	4.79838e-05	0.000382469
Pcsk9	10.5824	2.72552	0.982469	2.77416	0.0055345	0.0220246
Ttll7	55.6756	2.7247	0.666005	4.09112	4.293e-05	0.000350117
Tmem132e	11.6363	2.72338	0.720367	3.78054	0.000156487	0.00106972
Cldn15	39.7724	2.72259	0.588002	4.63024	3.65238e-06	3.95169e-05
Slc6a4	163.115	2.72107	0.388413	7.00562	2.45895e-12	1.06419e-10
AU022793	13.1675	2.71647	0.573274	4.73852	2.15289e-06	2.45976e-05
Fam174b	22.1199	2.71502	0.909651	2.98469	0.00283868	0.0126158
Mmp1a	8.37805	2.71483	0.699722	3.87987	0.000104512	0.000755337
Als2cl	36.2793	2.71442	0.685734	3.95842	7.54459e-05	0.000567105
Lifr	105.959	2.71266	0.775838	3.49643	0.000471525	0.00274734
Hr	616.761	2.71223	0.343422	7.89767	2.84167e-15	1.91647e-13
Gm26753	4.99483	2.70985	0.938736	2.8867	0.00389302	0.0164185
Grem2	66.4968	2.70895	0.534947	5.06396	4.10626e-07	5.57584e-06
Serpina3h	34.5862	2.70868	0.615717	4.39923	1.08636e-05	0.000104005
Gnai1	22.0783	2.70824	1.03504	2.61657	0.00888184	0.0324713
Trp53cor1	7.29458	2.70499	0.89484	3.02288	0.00250384	0.0114014
Gm44851	5.71786	2.70279	0.923758	2.92587	0.00343499	0.014779
Zfp799	23.4966	2.70177	0.669199	4.03732	5.40656e-05	0.000423986
Ctss	3004.4	2.7002	0.515043	5.24267	1.58272e-07	2.38165e-06
Rragd	80.5748	2.70003	0.575164	4.69437	2.67436e-06	2.98909e-05
Igfbp7	2122.95	2.69912	0.397279	6.79402	1.09049e-11	4.13686e-10
E230032D23Rik	4.72492	2.69673	0.859416	3.13786	0.00170186	0.00823917
Gabrb3	21.1306	2.69628	0.998435	2.7005	0.00692353	0.0265262
Gm5544	4.74091	2.69589	0.861596	3.12894	0.00175436	0.00843448
Hpn	18.3866	2.69543	0.631757	4.26655	1.98518e-05	0.000177395
C1qb	2275.72	2.69442	0.431813	6.23977	4.38208e-10	1.19141e-08
Fcrl1	5.76815	2.69316	1.03632	2.59877	0.00935596	0.0337831
P2ry13	104.563	2.69212	0.474016	5.67938	1.35187e-08	2.69032e-07
Ak7	7.05013	2.69142	0.727469	3.69971	0.00021585	0.00140726
2210016F16Rik	109.351	2.69102	0.497402	5.41014	6.29742e-08	1.04866e-06
Ms4a4c	215.035	2.68891	0.719455	3.73743	0.000185911	0.00124174
Pira2	7.13783	2.68778	0.697467	3.85363	0.000116381	0.000825476
Pgbd1	3.56964	2.68446	1.08502	2.4741	0.0133571	0.0449538
C1qtnf1	134.926	2.68328	0.487833	5.50041	3.78918e-08	6.68101e-07
Crhbp	211.758	2.6832	0.283427	9.46699	2.88021e-21	3.97321e-19
Spaca9	6.02507	2.68264	0.886053	3.02763	0.00246477	0.0112464
Sncg	17.9007	2.68141	0.710822	3.77226	0.000161776	0.00110052
Bcl2a1a	108.701	2.67845	0.631199	4.24344	2.20119e-05	0.000194478
Usp2	72.7259	2.67767	0.64902	4.12571	3.69591e-05	0.000308467
Col12a1	3884.8	2.67697	0.405665	6.59897	4.14025e-11	1.39226e-09
Krt20	7.15612	2.67441	0.961862	2.78045	0.00542833	0.021666
C130083M11Rik	11.4834	2.67425	0.712147	3.75519	0.000173209	0.00116972
Susd3	12.5168	2.67378	0.729191	3.66677	0.000245632	0.00157437
Gm7497	12.822	2.67234	0.676974	3.94748	7.89773e-05	0.000590179
Elovl7	3.64377	2.67147	1.0327	2.58688	0.00968488	0.0347685
[truncated: 2,171 more rows]

## Sheet: RT_TMZ_PL_vs_control
	baseMean	log2FoldChange	lfcSE	stat	pvalue	padj
Cfd	3086.49	12.1694	1.76449	6.89686	5.31629e-12	4.07706e-10
Myl1	587.505	11.7899	2.31725	5.08791	3.62027e-07	8.78206e-06
Plin1	276.713	11.6659	2.10048	5.55394	2.79306e-08	9.1408e-07
Car3	1480.48	11.146	1.52424	7.31248	2.62259e-13	2.56757e-11
Adipoq	549.334	10.8294	1.4927	7.25494	4.01842e-13	3.77354e-11
Gdf10	150.104	10.7834	2.04294	5.27841	1.30313e-07	3.58625e-06
Sln	142.372	10.7072	2.28314	4.68966	2.73657e-06	4.87686e-05
Chl1	1159.4	10.6858	1.56165	6.84263	7.77537e-12	5.69707e-10
Actn2	139.79	10.6808	2.35178	4.54157	5.58369e-06	8.95219e-05
Mylf-ps	251.582	10.566	2.2278	4.74281	2.10774e-06	3.91071e-05
Dpt	1183.73	10.539	1.87462	5.62192	1.88848e-08	6.48913e-07
Csrp3	123.703	10.5044	2.70364	3.88526	0.000102218	0.000986467
Ces2g	118.501	10.4424	1.97576	5.28523	1.25548e-07	3.48009e-06
Myom2	117.311	10.4278	2.69265	3.8727	0.000107636	0.00102797
Pck1	367.906	10.3293	1.57495	6.55849	5.43563e-11	3.40756e-09
Cyp4b1	210.814	10.3105	1.72724	5.96935	2.38195e-09	1.00003e-07
Cidec	582.048	10.2958	1.36116	7.56404	3.90736e-14	4.45032e-12
Cd209g	105.547	10.2754	2.39709	4.2866	1.81427e-05	0.000237852
Cyp2e1	102.279	10.2299	1.77567	5.76115	8.35405e-09	3.15085e-07
Chrdl1	102.222	10.2292	2.21102	4.62644	3.72e-06	6.39657e-05
Lbp	1092	10.0513	1.3308	7.55276	4.26117e-14	4.78228e-12
Cxcl13	167.303	9.97669	1.70768	5.84223	5.15054e-09	2.02561e-07
Hp	7957.97	9.95091	1.12387	8.85416	8.43157e-19	1.84748e-16
Serpina3c	75.278	9.78769	2.01647	4.85387	1.21074e-06	2.4734e-05
Gm18787	75.1061	9.78441	2.15389	4.54267	5.5545e-06	8.92405e-05
Apoc1	145.418	9.77413	1.58659	6.16046	7.25318e-10	3.50794e-08
Adrb3	71.5348	9.71411	2.10934	4.60529	4.11888e-06	6.94744e-05
Glb1l2	67.424	9.6287	1.9215	5.01103	5.41394e-07	1.23082e-05
Reg3g	64.2664	9.55956	2.70451	3.53467	0.000408281	0.00305077
Pi15	60.6332	9.4755	1.86832	5.07167	3.94348e-07	9.39209e-06
Adora1	58.4352	9.42224	1.98476	4.74729	2.06161e-06	3.84372e-05
Retn	216.283	9.38643	1.68506	5.57038	2.54179e-08	8.47521e-07
Timp4	56.6251	9.37689	2.26992	4.13093	3.61304e-05	0.000418555
Mybph	56.1259	9.36415	2.48511	3.7681	0.000164497	0.00146349
Tmem100	53.8022	9.30305	1.9685	4.72596	2.29034e-06	4.19872e-05
Rnase2a	361.161	9.24646	0.97312	9.50188	2.06141e-21	6.40905e-19
Slc22a3	51.1451	9.23	2.13042	4.33248	1.47439e-05	0.000200126
Tpsb2	49.9782	9.1967	2.17466	4.22902	2.3471e-05	0.000293159
Fmo2	47.0656	9.11	1.89556	4.80596	1.54012e-06	2.99775e-05
Lgals12	44.7868	9.03845	2.19245	4.12253	3.74732e-05	0.00043172
Fam13a	86.6825	9.02654	1.56395	5.77163	7.85081e-09	2.97078e-07
Lep	43.4691	8.99541	2.34262	3.8399	0.000123086	0.00115162
Klhdc7a	43.3183	8.9903	1.98618	4.52642	5.99925e-06	9.49929e-05
Efemp1	495.565	8.9503	1.3534	6.6132	3.76108e-11	2.47232e-09
Reg1	41.4885	8.92813	2.58053	3.45981	0.000540559	0.00381024
Fgf23	80.7716	8.92525	2.14132	4.16811	3.07142e-05	0.000363686
Myh8	40.5886	8.89653	2.25939	3.93758	8.23091e-05	0.000829473
Cav3	38.5706	8.82291	2.52229	3.49797	0.000468813	0.00340359
Mmp27	37.1312	8.76784	1.76762	4.96026	7.04006e-07	1.53964e-05
Serpina3m	36.4935	8.74276	1.66609	5.24748	1.54191e-07	4.15395e-06
Kng2	35.6356	8.70854	1.89159	4.60382	4.14821e-06	6.96626e-05
Lyve1	817.671	8.69505	1.04002	8.36043	6.24906e-17	1.17846e-14
Prg4	955.995	8.62781	1.4937	5.77612	7.64412e-09	2.90691e-07
Adamts15	835.684	8.62412	1.25814	6.85468	7.14712e-12	5.30431e-10
Slc36a2	65.2817	8.61739	1.70224	5.06238	4.14062e-07	9.7706e-06
Cd209b	33.2481	8.60849	1.92787	4.46529	7.99588e-06	0.000119931
Ano3	31.8374	8.54594	1.99842	4.27635	1.8998e-05	0.000247081
Ces1d	30.2521	8.47222	2.03016	4.17318	3.00378e-05	0.000357406
Aldh1a2	353.155	8.45445	1.47873	5.71739	1.08174e-08	3.93167e-07
Ackr1	57.1539	8.42416	1.77079	4.75729	1.96206e-06	3.70617e-05
Aldh1a1	94.2491	8.28429	1.55853	5.31544	1.06399e-07	3.02955e-06
Bche	26.4389	8.27768	1.84199	4.49389	6.99336e-06	0.000107635
Dpep1	178.811	8.26994	1.35363	6.10947	9.99636e-10	4.66503e-08
Myh3	25.8514	8.24562	2.22603	3.70419	0.000212071	0.00179445
Pgm5	25.4486	8.22267	2.00941	4.09208	4.27523e-05	0.000480979
Bmp3	25.2054	8.20892	2.26334	3.62691	0.000286836	0.00229619
Xirp1	97.6349	8.19336	2.19192	3.73798	0.000185503	0.00161356
Slc16a14	24.4413	8.16431	1.87626	4.35137	1.35293e-05	0.000185942
Zim1	24.0745	8.14266	2.22958	3.6521	0.0002601	0.00211453
Mylpf	1081.71	8.12379	1.59664	5.08806	3.61741e-07	8.78206e-06
Tppp	23.4571	8.1051	2.07912	3.89833	9.68569e-05	0.000943832
Sphkap	23.3763	8.10021	2.30381	3.51601	0.000438087	0.00322118
Gm49257	23.3212	8.09676	2.18076	3.71281	0.000204969	0.00174591
Rbm46	22.9796	8.07531	1.88626	4.28112	1.85956e-05	0.000242533
Gpr27	22.7813	8.06296	2.20606	3.65492	0.000257267	0.00209892
Agtr2	22.5884	8.05082	2.46247	3.26941	0.00107771	0.00664561
Myom3	22.4179	8.03986	2.41431	3.33008	0.000868206	0.00558892
AW551984	43.1152	8.01734	1.83892	4.35982	1.30171e-05	0.000179871
Ppbp	432.536	7.98183	0.636495	12.5403	4.49316e-36	5.74301e-33
Synpo2l	41.563	7.96307	2.18438	3.64546	0.000266919	0.00216309
Ucp3	21.0798	7.95094	2.19292	3.62573	0.000288151	0.00230431
Tshr	20.9759	7.94368	1.94922	4.07531	4.59528e-05	0.000510989
Myog	20.3469	7.89997	2.36096	3.34608	0.000819636	0.00534203
Mypn	39.1533	7.87797	2.28387	3.44939	0.000561849	0.00392509
Saa3	1850.36	7.86791	1.26557	6.21687	5.07155e-10	2.57574e-08
Rarres2	2005.42	7.86291	1.38221	5.68863	1.28061e-08	4.5964e-07
Kcnj11	19.4904	7.83785	2.35278	3.33131	0.000864383	0.00557055
Rbfox1	19.3301	7.82597	2.45018	3.19404	0.00140296	0.00823417
Ccl9	4121.63	7.81697	0.764724	10.222	1.5812e-24	7.90843e-22
Lrrn1	18.9015	7.79362	2.39285	3.25704	0.00112579	0.00687758
Mlip	18.7086	7.77888	2.51313	3.09529	0.0019662	0.0108924
BC067074	18.5497	7.76615	1.85459	4.18753	2.82012e-05	0.000339344
Vsig4	18.4539	7.75871	1.78519	4.34616	1.38542e-05	0.000189728
Npy2r	17.7699	7.70409	1.77461	4.34128	1.41656e-05	0.000192968
Mpz	62.3089	7.67928	1.86773	4.11155	3.93014e-05	0.000447406
Stxbp6	33.4475	7.64791	1.73891	4.3981	1.09202e-05	0.00015576
Chp2	33.2091	7.63747	1.60139	4.76929	1.8488e-06	3.51242e-05
Pnpla3	32.8344	7.6229	1.89283	4.02726	5.64314e-05	0.000603027
Stfa2l1	32.3182	7.59992	1.80961	4.19975	2.67213e-05	0.000325278
Gm29371	16.4196	7.59016	1.7878	4.24552	2.18084e-05	0.00027493
Kcnb1	16.2987	7.57968	2.24386	3.37797	0.000730223	0.00485837
BC100530	16.2858	7.57843	1.89953	3.98962	6.61784e-05	0.000688944
Ccl6	8934.08	7.55888	0.806175	9.37622	6.83787e-21	1.87284e-18
Nog	15.9944	7.55261	2.51613	3.00168	0.00268494	0.0139852
Ttc30a1	15.7981	7.53411	1.57319	4.78906	1.67561e-06	3.23141e-05
Lmod3	30.7581	7.52845	2.32113	3.24344	0.00118095	0.00715759
Zdbf2	15.5821	7.51492	2.44953	3.06791	0.00215564	0.0117107
Prl2c2	30.4584	7.5149	1.31648	5.70833	1.14089e-08	4.12064e-07
Fam107a	15.2357	7.48194	1.60503	4.66156	3.13825e-06	5.49063e-05
Lum	1513.25	7.4711	1.34427	5.55774	2.73288e-08	8.96939e-07
Tmem52	15.0829	7.46797	2.63177	2.83762	0.00454511	0.0211722
Prelp	520.01	7.46773	1.64071	4.55153	5.3256e-06	8.62252e-05
Wnt16	15.0136	7.46113	2.24908	3.31742	0.000908544	0.00580313
Wfdc17	2280.69	7.42674	0.850545	8.73175	2.5077e-18	5.2931e-16
Tmem255b	14.5769	7.41836	2.03227	3.65028	0.000261957	0.00212738
Gpr88	14.4431	7.40516	2.19306	3.37664	0.000733783	0.00487783
Hif3a	14.2658	7.38703	1.77452	4.16284	3.14314e-05	0.000371413
Rgs7bp	13.9112	7.35119	2.4297	3.02555	0.00248183	0.0131143
Adgrd1	470.357	7.31792	1.21204	6.03767	1.56355e-09	6.94453e-08
Pdk4	256.396	7.29741	1.37005	5.32639	1.00182e-07	2.85967e-06
Ces1f	13.342	7.29023	1.71362	4.25428	2.09721e-05	0.00026643
Clec10a	2142.94	7.27972	1.21114	6.01062	1.84815e-09	7.97755e-08
Igsf9b	13.1879	7.27361	1.81324	4.0114	6.0361e-05	0.000636446
Rai2	13.1376	7.26846	2.22767	3.26281	0.00110314	0.00675897
Dpyd	13.1145	7.26592	1.89256	3.8392	0.000123434	0.00115347
Fam124a	13.0907	7.2632	2.08291	3.48704	0.000488392	0.0035092
Hspd1-ps4	12.9977	7.25314	2.45749	2.95145	0.00316286	0.0158966
Galnt9	12.9203	7.24429	2.10808	3.43643	0.000589435	0.00407854
Mcpt8	12.8605	7.23728	1.59745	4.53051	5.88425e-06	9.36879e-05
Fga	12.7674	7.2286	2.04954	3.52694	0.000420386	0.00311796
Lyz1	12.5922	7.20592	1.34763	5.3471	8.9375e-08	2.59628e-06
Dmrt2	12.4679	7.19312	2.56949	2.79943	0.00511928	0.0232273
Slc10a6	107.469	7.18221	1.33149	5.39413	6.88566e-08	2.05738e-06
Cd55	212.65	7.15905	1.61026	4.4459	8.75248e-06	0.000129248
Vgll2	12.0658	7.14579	2.50543	2.85213	0.00434277	0.0204425
Cd209e	12.0454	7.14317	2.26962	3.14729	0.0016479	0.00940074
Hcar1	23.2952	7.12276	1.93799	3.67534	0.000237535	0.00197362
Fabp4	3972.54	7.11537	1.01963	6.97842	2.98514e-12	2.42683e-10
Actc1	23.1702	7.11531	2.1017	3.3855	0.000710497	0.00476711
Ifitm6	11.79	7.11158	1.28355	5.54055	3.01532e-08	9.75715e-07
Cacng6	11.7248	7.10446	2.62316	2.70836	0.0067617	0.028881
Adamts3	11.5679	7.08435	1.85271	3.82378	0.000131422	0.00121724
Prl3d3	11.5523	7.08389	1.28252	5.52341	3.32488e-08	1.06097e-06
3425401B19Rik	22.6068	7.07896	2.15746	3.28116	0.00103381	0.00642917
Slc2a4	62.2716	7.06771	1.68095	4.2046	2.61548e-05	0.000320076
Svep1	1226.73	7.0674	1.11814	6.32066	2.60445e-10	1.41992e-08
Kcnj12	11.2935	7.04946	1.65319	4.26415	2.00662e-05	0.000258057
Ndnf	22.0632	7.04637	1.76186	3.9994	6.35039e-05	0.000666226
Gabra3	59.0196	7.04387	1.28236	5.49288	3.95423e-08	1.24623e-06
Vmn2r79	21.9298	7.03531	1.3208	5.32654	1.00104e-07	2.85967e-06
Doc2b	11.1658	7.03318	1.77435	3.9638	7.37657e-05	0.000755622
Orm1	11.125	7.02764	1.64442	4.27364	1.92311e-05	0.000249659
Abi3bp	1101.92	7.02349	1.43186	4.90515	9.33559e-07	1.9814e-05
Gm36107	11.087	7.02333	2.10957	3.32927	0.000870736	0.00560218
Gm10354	21.6176	7.01909	1.29005	5.44095	5.29975e-08	1.62792e-06
Cxcl3	301.139	7.01541	0.964319	7.27499	3.46448e-13	3.32114e-11
Dio3	240.398	7.01496	1.44717	4.84735	1.25122e-06	2.53852e-05
Kcna5	10.9627	7.00663	1.73079	4.04823	5.16066e-05	0.000561643
Stfa2	10.7318	6.97649	2.26566	3.07924	0.00207532	0.0113611
Pak3	10.7114	6.97356	2.10118	3.31888	0.000903807	0.00577608
Prr16	10.6727	6.96825	1.98662	3.5076	0.000452169	0.00330836
Arhgap20	10.6095	6.9594	1.77032	3.93116	8.45383e-05	0.000847852
Zbtb16	72.4492	6.95642	1.31302	5.29802	1.17065e-07	3.27654e-06
Ccl8	2701.15	6.94845	1.4433	4.81429	1.47725e-06	2.89992e-05
Fgl1	10.5239	6.94758	1.59983	4.34269	1.40746e-05	0.000192175
Arpp21	10.4594	6.93912	1.94294	3.57145	0.000355014	0.00272442
Trp63	20.3346	6.92791	2.01538	3.43751	0.000587087	0.00406474
Prlr	10.1286	6.89284	2.07213	3.32645	0.000879599	0.00564647
Cma1	78.9014	6.87782	1.93006	3.56352	0.000365915	0.00279657
Colec11	9.92553	6.86341	1.9502	3.51934	0.000432629	0.00319053
Wipf3	9.82434	6.84909	2.4316	2.8167	0.004852	0.0222504
Lcn2	329.066	6.84598	1.11455	6.14238	8.12957e-10	3.88044e-08
Aff2	9.73875	6.83612	2.01562	3.39157	0.000694929	0.00467629
Sox6	19.0862	6.83597	2.16826	3.15274	0.00161747	0.00928008
Galnt5	9.71633	6.83238	1.80943	3.77599	0.000159372	0.00142395
Zyg11a	9.70614	6.83084	1.78266	3.83182	0.000127201	0.00118386
Mmrn1	18.9707	6.82743	1.88747	3.61724	0.000297766	0.00236068
Pdpn	534.476	6.82153	1.47967	4.61016	4.02363e-06	6.82682e-05
Sfrp1	1759.06	6.8203	1.23049	5.54276	2.97745e-08	9.6482e-07
Smpx	37.1902	6.81492	2.04309	3.33559	0.000851182	0.00550552
Heph	33.9623	6.7995	1.44482	4.70613	2.52465e-06	4.54851e-05
Peg12	18.6479	6.79899	1.94219	3.50067	0.000464085	0.00337993
C1qtnf9	33.7905	6.7967	1.59084	4.2724	1.93381e-05	0.000250654
Cxcl14	5988.39	6.79571	1.10067	6.17418	6.65059e-10	3.28348e-08
Syt13	9.45546	6.79479	2.229	3.04836	0.00230096	0.0123112
Cyp2f2	9.29658	6.76942	2.54603	2.65881	0.00784176	0.0323771
Mc2r	9.25582	6.76276	2.20396	3.06846	0.00215166	0.0116973
Mmp16	9.22729	6.75823	2.10314	3.2134	0.00131171	0.0078001
Spaca1	9.08941	6.73666	2.30733	2.91967	0.00350401	0.0172553
Adra1d	9.07311	6.73398	2.21507	3.04007	0.00236522	0.0125877
Vat1l	9.0439	6.72917	1.65496	4.06606	4.78156e-05	0.000527876
Prl2c3	98.037	6.72813	0.621284	10.8294	2.49775e-27	1.43664e-24
Mme	106.734	6.72619	1.38435	4.85874	1.18136e-06	2.42242e-05
Angptl1	88.1945	6.72301	1.48688	4.52154	6.13902e-06	9.65789e-05
C4b	3736.26	6.72298	1.50446	4.46871	7.86941e-06	0.000118489
Arnt2	8.98548	6.7195	1.83484	3.66216	0.000250095	0.00205204
Fbln5	346.403	6.71249	1.44188	4.65537	3.23402e-06	5.64102e-05
Trim55	8.8734	6.70041	1.4669	4.56772	4.9305e-06	8.05654e-05
E230016K23Rik	8.85303	6.69792	1.53532	4.36256	1.28547e-05	0.000178269
Kcnma1	29.3357	6.68576	1.72039	3.88619	0.00010183	0.000983469
Klhl13	62.2103	6.68317	1.3217	5.05651	4.27009e-07	1.00452e-05
Gdf6	17.1749	6.68209	1.68126	3.97445	7.05429e-05	0.000726491
C3	3626.69	6.6763	1.33938	4.9846	6.20896e-07	1.38278e-05
Cyp26b1	278.793	6.65502	1.17964	5.64158	1.68493e-08	5.88241e-07
Des	1115.71	6.6516	1.37375	4.84194	1.28575e-06	2.58963e-05
Asb11	30.5323	6.64982	1.62117	4.10187	4.0982e-05	0.000464012
Kcnk3	29.1156	6.64882	1.51568	4.38669	1.15089e-05	0.000163146
Cd209c	8.37894	6.61945	2.64769	2.50009	0.0124163	0.046067
Serpinb9e	8.34087	6.61426	1.45436	4.54788	5.41899e-06	8.73072e-05
Ksr2	8.3205	6.61194	1.29794	5.09419	3.5024e-07	8.58145e-06
Ablim3	61.6712	6.61121	1.30641	5.0606	4.17942e-07	9.85204e-06
C1qtnf7	16.3442	6.6101	1.64156	4.02673	5.65576e-05	0.000603918
Folr2	187.173	6.60503	1.00661	6.56165	5.32173e-11	3.35444e-09
Tmem35a	8.2852	6.60248	1.9683	3.35441	0.000795346	0.00521177
Cxcl12	2162.21	6.59978	1.28209	5.14767	2.63737e-07	6.68258e-06
Hmcn1	45.1927	6.5927	1.49093	4.42188	9.7847e-06	0.000141494
Pi16	363.032	6.58318	1.03372	6.36846	1.90934e-10	1.07667e-08
Atcayos	8.15548	6.58005	2.26339	2.90717	0.00364712	0.0177925
Gm14418	8.11268	6.57216	2.02377	3.24748	0.00116433	0.00706611
Zbtb7c	15.9289	6.56886	1.66435	3.9468	7.92012e-05	0.000803514
Cyp1b1	1540.01	6.56584	1.34526	4.88073	1.05695e-06	2.19668e-05
Pappa	350.105	6.55994	1.67185	3.92376	8.71767e-05	0.00086901
Eln	994.016	6.55063	1.1518	5.68727	1.29083e-08	4.62587e-07
Gm37310	7.92997	6.5395	2.13523	3.06266	0.00219378	0.0118535
Aass	7.90348	6.53447	1.98254	3.29601	0.000980677	0.00616124
Steap4	611.443	6.52721	1.36411	4.78497	1.71012e-06	3.28694e-05
Pgpep1l	7.73229	6.50346	1.63245	3.98386	6.78048e-05	0.00070333
Gm12840	7.62092	6.48126	1.59498	4.06354	4.83337e-05	0.000532573
Neu2	14.9184	6.47705	1.43226	4.52226	6.11839e-06	9.64149e-05
Crispld2	1093.8	6.47656	1.09435	5.91816	3.25567e-09	1.33517e-07
Nat8f3	7.56251	6.47081	2.06389	3.13524	0.00171711	0.00974005
Prl3d2	7.53736	6.46571	1.41	4.58561	4.5267e-06	7.49601e-05
Adprhl1	14.6907	6.4513	1.96381	3.28509	0.0010195	0.0063617
Cd36	1377.63	6.44726	0.924914	6.97066	3.15459e-12	2.52884e-10
Ankrd2	142.566	6.4341	1.68328	3.82235	0.000132184	0.00122326
Cpz	202.574	6.42815	1.40303	4.58164	4.6135e-06	7.61972e-05
Brinp1	7.23784	6.40781	2.37424	2.69889	0.00695706	0.0294814
Tceal7	7.22562	6.40542	2.37321	2.69906	0.00695366	0.0294791
Vgll3	460.229	6.39816	1.29755	4.93097	8.18232e-07	1.75935e-05
Ppp1r36	7.18486	6.39664	1.98154	3.22811	0.00124611	0.00747764
D430019H16Rik	7.16448	6.3924	1.89168	3.37921	0.000726933	0.00484208
Wisp2	568.834	6.37463	1.59231	4.00338	6.24427e-05	0.00065689
Elfn1	13.8575	6.36942	1.63073	3.90587	9.38873e-05	0.000919568
Cd300ld4	34.4332	6.36456	1.71747	3.70577	0.000210747	0.00178456
Adamts18	6.99196	6.35728	1.94762	3.26413	0.00109799	0.00673821
Dhrs7c	6.97362	6.3542	2.18019	2.91451	0.00356244	0.0174645
Gm5483	124.33	6.349	1.25322	5.06614	4.05972e-07	9.61914e-06
Tc2n	6.94712	6.3478	1.7822	3.56179	0.000368338	0.0028098
Atp6v0d2	210.784	6.3444	0.809237	7.83998	4.50605e-15	6.24522e-13
Lox	5987.63	6.33569	1.10326	5.74267	9.31944e-09	3.46945e-07
Fbp1	13.5479	6.33293	1.39228	4.5486	5.40032e-06	8.71284e-05
Dmkn	6.87784	6.33237	1.47839	4.28328	1.8416e-05	0.000240444
Tceal5	6.86834	6.33223	2.4384	2.59688	0.00940753	0.0370488
Tmod2	22.7601	6.32953	1.84989	3.42156	0.00062262	0.00426709
Cd5l	59.1118	6.32764	1.02715	6.16037	7.25771e-10	3.50794e-08
Phf24	6.80517	6.31813	1.93326	3.26813	0.00108262	0.00666875
Mcpt4	43.2285	6.31363	1.92963	3.27193	0.00106815	0.006592
Ffar2	94.6137	6.30699	1.83796	3.43152	0.000600198	0.00413684
Gm32089	6.63808	6.28233	1.43225	4.38634	1.15274e-05	0.000163307
Adcy1	13.0928	6.28212	1.90055	3.30543	0.000948323	0.00601049
Rgs18	12.9909	6.27049	1.70997	3.66702	0.000245391	0.00202138
Gm7361	35.62	6.25747	0.912744	6.85567	7.098e-12	5.28491e-10
4933412O06Rik	6.49338	6.25553	1.4447	4.33	1.49111e-05	0.000201918
Gm15674	6.46216	6.24409	2.26741	2.75384	0.00589002	0.0259601
Ccdc152	12.7164	6.24393	1.55779	4.00821	6.11801e-05	0.000644197
Itih3	6.45401	6.24178	2.03906	3.06111	0.00220517	0.0119039
Kcnn3	6.4479	6.24029	1.98481	3.14402	0.00166642	0.0094967
Col6a6	12.5929	6.22472	1.6173	3.84883	0.000118683	0.00111496
Musk	12.561	6.22139	1.91362	3.25112	0.00114953	0.00699376
Kcna2	6.31341	6.20907	1.46933	4.22579	2.38109e-05	0.000296598
Zfp641	6.29371	6.20582	2.25714	2.74941	0.00597021	0.026245
Npy1r	6.2876	6.2042	2.15112	2.88417	0.00392449	0.0188656
Scn7a	363.494	6.2034	1.55183	3.99747	6.40225e-05	0.000670139
Mrgprb1	6.26722	6.19932	2.0246	3.062	0.00219867	0.0118771
Mgst1	521.531	6.19813	1.00566	6.16323	7.12742e-10	3.45951e-08
Bmp6	32.8501	6.19708	1.52898	4.05309	5.05454e-05	0.000552971
Cadps2	6.24889	6.19525	2.02214	3.06371	0.00218609	0.0118271
Pf4	1738.96	6.19419	0.50535	12.2572	1.53662e-34	1.76765e-31
Gjb5	44.8487	6.19381	1.47071	4.21144	2.53749e-05	0.000312862
Pde1a	80.9482	6.18826	1.50795	4.10377	4.0648e-05	0.000460911
Wfdc18	6.21832	6.1874	1.74861	3.53846	0.000402461	0.00301413
Vnn3	6.16533	6.17429	1.51581	4.07327	4.63576e-05	0.000514887
Dusp26	6.1273	6.16726	2.39552	2.5745	0.0100385	0.0388551
Gm45470	6.11711	6.16475	2.30787	2.67119	0.00755828	0.0315081
Cfb	78.2198	6.15258	0.947698	6.49213	8.46322e-11	5.0839e-09
Olfml1	41.2625	6.14201	1.39507	4.40266	1.06934e-05	0.000152904
Pabpc4l	5.98262	6.13137	1.57101	3.90283	9.50738e-05	0.000928817
C1ra	745.377	6.1293	1.10642	5.53974	3.02913e-08	9.7881e-07
Wnk2	5.95613	6.12466	1.46306	4.18619	2.83681e-05	0.000340817
Gm10636	11.7023	6.12432	1.29087	4.74435	2.09176e-06	3.8842e-05
Plin4	789.085	6.12333	1.15214	5.31473	1.06817e-07	3.034e-06
Ms4a8a	53.8342	6.11894	1.03236	5.92711	3.08316e-09	1.27122e-07
A530053G22Rik	5.89976	6.11236	2.14052	2.85555	0.00429623	0.0202631
Cpxm1	1426.03	6.11042	1.08219	5.64635	1.63894e-08	5.7568e-07
Adcy5	224.432	6.10432	1.331	4.58628	4.51209e-06	7.49528e-05
Wfdc21	22.4859	6.09726	1.58624	3.84385	0.000121121	0.00113508
Sfrp5	5.81622	6.09134	1.7339	3.51309	0.000442928	0.00325054
Tpbgl	20.6373	6.08013	1.71676	3.54164	0.000397648	0.00298294
Tmem30b	5.75373	6.07636	2.37137	2.56238	0.0103957	0.0400359
Tmem132d	5.71297	6.06586	2.12591	2.8533	0.00432677	0.0203862
Slitrk1	5.68445	6.05787	1.83332	3.30431	0.000952112	0.00602454
Aspg	5.66611	6.05433	2.0862	2.90208	0.00370689	0.0180153
Endou	20.4515	6.0511	1.46898	4.11924	3.80125e-05	0.000436161
Ccl11	251.178	6.04427	1.06654	5.66718	1.45167e-08	5.13036e-07
Mmp2	5096.14	6.03795	1.14885	5.25563	1.4752e-07	3.99832e-06
Vnn1	19.3524	6.03732	1.41513	4.26627	1.98764e-05	0.000256332
A530020G20Rik	11.0324	6.03191	1.83574	3.28581	0.00101688	0.00635054
Me3	18.6691	6.02883	1.74656	3.45182	0.00055681	0.00389733
Itm2a	949.031	6.0213	1.14959	5.23776	1.62542e-07	4.33325e-06
E230013L22Rik	10.9171	6.02025	1.30945	4.59755	4.27485e-06	7.13725e-05
Bmx	10.8913	6.01767	1.56331	3.84931	0.000118451	0.00111324
Slc4a4	48.0763	6.00921	1.32945	4.52009	6.1814e-06	9.6877e-05
Lrfn3	19.6198	6.00243	1.58581	3.78508	0.000153661	0.00138259
Hsd17b2	5.42972	5.99824	1.45845	4.11274	3.90993e-05	0.000446209
Gm14322	5.43042	5.99341	1.99419	3.00544	0.00265197	0.0138447
Gm47163	5.42226	5.98907	1.5052	3.97891	6.92307e-05	0.000715218
Nlrp10	5.37336	5.97722	1.41638	4.22006	2.44235e-05	0.000302754
Rxrg	5.35774	5.9733	2.25232	2.65206	0.00800026	0.0328623
Gm43618	5.35774	5.9733	2.25232	2.65206	0.00800026	0.0328623
Cdh6	5.35094	5.97262	1.47617	4.04602	5.20958e-05	0.000566164
Tmprss11g	5.33871	5.96932	1.2727	4.69028	2.72826e-06	4.8696e-05
B230206L02Rik	5.30679	5.95829	1.76309	3.37945	0.00072631	0.00483933
Nat8f6	5.29049	5.95348	1.66343	3.57904	0.000344864	0.00266162
Tshz2	34.3775	5.94985	1.5659	3.79963	0.000144912	0.0013183
Htr2a	28.8366	5.94511	1.35652	4.38261	1.17264e-05	0.000165515
Ifit3b	136.081	5.93698	1.10371	5.37911	7.48549e-08	2.21077e-06
Tmem215	5.20898	5.93095	1.37996	4.29792	1.72406e-05	0.0002277
Pitx2	5.19337	5.92827	2.33103	2.5432	0.0109842	0.0418623
Alpk3	28.655	5.92464	1.65532	3.57916	0.000344701	0.00266126
Ahsg	5.17299	5.92239	2.17237	2.72623	0.00640617	0.0276887
Galnt15	192.15	5.91965	1.06875	5.53886	3.04451e-08	9.81022e-07
Tmprss11d	5.13154	5.91561	1.29904	4.55382	5.2681e-06	8.54747e-05
Alox5	84.269	5.91527	1.31166	4.50976	6.49006e-06	0.000101026
Adamtsl1	274.904	5.91514	1.08164	5.46867	4.53433e-08	1.41357e-06
Sod3	1733.22	5.91511	1.31513	4.49773	6.86819e-06	0.000106194
Aox3	5.1037	5.90142	1.6402	3.59799	0.000320687	0.00250443
Saa4	5.09556	5.90049	1.82691	3.22977	0.00123892	0.00743837
Naaladl2	10.0801	5.89906	1.70163	3.46671	0.000526875	0.00373592
Adig	32.6203	5.89878	1.88471	3.1298	0.00174923	0.00989782
B3galt1	9.93578	5.87721	1.79422	3.27563	0.00105426	0.00652552
Gm5463	4.99366	5.87205	1.31311	4.47185	7.75444e-06	0.000117065
Robo2	4.98347	5.87027	1.33135	4.40925	1.03729e-05	0.000149063
5730419F03Rik	4.98009	5.86712	2.04115	2.87441	0.00404779	0.0193532
Ampd1	56.3818	5.86282	1.54756	3.78842	0.000151608	0.00136787
Mgmt	60.9914	5.86135	1.204	4.86825	1.1259e-06	2.32111e-05
Iqsec3	4.95971	5.86091	1.90338	3.07921	0.00207549	0.0113611
Fgf9	19.6936	5.85897	2.28693	2.56193	0.0104091	0.0400741
Grhl3	4.9536	5.85891	1.84185	3.18099	0.00146775	0.00856201
1700007K13Rik	4.93322	5.85261	1.71873	3.40519	0.000661183	0.00447407
Scg3	4.93118	5.85241	1.7716	3.30346	0.000955011	0.00603956
Tnfsf14	54.9516	5.84994	1.31848	4.43689	9.12661e-06	0.000133572
Krt14	18.7793	5.84854	1.45775	4.01203	6.01983e-05	0.000635605
Nexmif	4.9108	5.8456	1.59683	3.66075	0.000251478	0.00206156
Abcd2	173.384	5.84233	1.15306	5.0668	4.04562e-07	9.60552e-06
Il13ra2	100.841	5.83931	1.12399	5.19515	2.04556e-07	5.32377e-06
Gm9949	4.88635	5.83819	1.49469	3.90594	9.3858e-05	0.000919568
Gstm2	223.282	5.83684	1.17275	4.97706	6.45589e-07	1.42544e-05
Lims2	61.4256	5.83001	1.2198	4.77948	1.75752e-06	3.3612e-05
Wnt2	9.54511	5.82402	1.41671	4.11094	3.94057e-05	0.00044815
Krt26	4.82725	5.82149	1.30221	4.47048	7.80436e-06	0.000117741
Gm2666	4.81979	5.82036	2.30066	2.52987	0.0114105	0.0430788
Gprc5c	86.4765	5.81935	1.59649	3.64508	0.000267307	0.00216471
Hsd11b1	142.131	5.81391	1.00006	5.81354	6.11669e-09	2.36515e-07
Selenop	4635.95	5.80907	0.867015	6.70008	2.08305e-11	1.42633e-09
Klhl41	146.826	5.807	1.45321	3.99598	6.44276e-05	0.000673155
Arsi	130.73	5.80301	1.14076	5.08695	3.63867e-07	8.79357e-06
Serpinb1a	180.155	5.79824	1.21814	4.75992	1.93673e-06	3.66133e-05
4833403J16Rik	4.75051	5.79806	1.72541	3.36041	0.000778279	0.00511889
Pcdh20	4.7444	5.79653	1.74806	3.31598	0.000913237	0.00582825
Fam83a	24.1429	5.79152	1.29046	4.48794	7.19152e-06	0.000109937
Aldh3b2	9.31418	5.78908	1.72147	3.36286	0.000771386	0.00508227
Lama2	145.094	5.78802	1.17203	4.93846	7.87435e-07	1.70068e-05
Speer4e	93.0797	5.78493	0.813857	7.10804	1.17701e-12	1.02573e-10
Prox1	9.32651	5.78445	1.77895	3.2516	0.00114756	0.00698646
Spic	25.1319	5.78123	0.946177	6.11009	9.95768e-10	4.65643e-08
Cyp2j9	9.2347	5.77691	1.66022	3.47961	0.000502145	0.00359483
Ces2e	18.1467	5.77458	1.85904	3.10622	0.00189494	0.010592
Acot1	9.22248	5.77417	1.52298	3.79137	0.000149819	0.00135437
AC168977.1	4.66083	5.77324	1.73668	3.32429	0.000886436	0.00568718
Pcdh10	4.64658	5.76713	1.32848	4.34114	1.41747e-05	0.000192968
Tmem56	4.633	5.76322	2.28439	2.52287	0.0116402	0.0437593
Hspb2	9.14777	5.76283	1.78378	3.23069	0.00123493	0.00742408
Fitm1	16.6784	5.75946	2.06795	2.7851	0.00535109	0.0240548
Allc	4.60175	5.75861	1.28899	4.46753	7.91295e-06	0.000118911
Siglec1	1704.02	5.75715	0.873772	6.58885	4.4326e-11	2.85661e-09
Galnt17	155.563	5.75684	1.58123	3.64072	0.000271875	0.00219783
Rims4	4.61059	5.75621	2.18716	2.63182	0.00849281	0.0342917
Nipal4	4.61059	5.75621	2.18716	2.63182	0.00849281	0.0342917
Fgfr4	9.14414	5.75572	1.67066	3.44519	0.000570668	0.00397258
Rtl3	4.60651	5.75431	2.00202	2.87425	0.00404994	0.0193554
Gm34907	9.05403	5.74701	1.52674	3.76423	0.00016706	0.00147715
Acacb	116.192	5.74146	1.02318	5.61139	2.00714e-08	6.87175e-07
Kcnt2	4.56372	5.73996	1.70012	3.37621	0.000734918	0.00488396
Cemip	193.569	5.73897	1.27858	4.48855	7.17081e-06	0.000109693
Lrrn2	31.2542	5.73646	1.41963	4.04083	5.32631e-05	0.000575587
Arhgef37	16.4543	5.73356	1.56675	3.65953	0.000252677	0.00206881
Tmem45b	31.1282	5.7266	1.47743	3.87606	0.00010616	0.00101667
Edn2	4.50054	5.72262	1.92427	2.97391	0.00294028	0.015006
Olfr1318	4.51074	5.7219	1.4152	4.04317	5.27343e-05	0.000571339
Cbr3	76.4586	5.71855	1.27537	4.48382	7.33169e-06	0.000111709
Ndn	176.412	5.71589	1.23782	4.6177	3.88017e-06	6.61782e-05
Gm4316	4.48425	5.71372	1.32769	4.3035	1.68122e-05	0.000222938
Patj	8.87754	5.71079	1.47724	3.86586	0.0001107	0.00105374
Serpinb2	412.813	5.70624	1.06053	5.38058	7.42472e-08	2.19713e-06
C1s1	1236.94	5.70396	1.44246	3.95433	7.67502e-05	0.000780288
Tnfsf4	16.189	5.70049	1.08407	5.2584	1.45315e-07	3.95653e-06
AC114585.1	8.80317	5.69986	1.72833	3.2979	0.000974091	0.00613493
Rps4l	103.3	5.69875	1.32956	4.28619	1.81767e-05	0.000238015
Cavin2	334.405	5.69242	1.03988	5.47413	4.39655e-08	1.37434e-06
Stard8	712.52	5.69004	0.989823	5.74854	9.00178e-09	3.36754e-07
Hspa12a	37.3077	5.68831	1.46144	3.89225	9.93172e-05	0.000962507
Ifi27l2a	1948.36	5.68603	0.775573	7.33139	2.27771e-13	2.26854e-11
Mrc1	4191.47	5.68118	0.792909	7.16498	7.78003e-13	7.01942e-11
Fign	4.37693	5.67942	1.67348	3.39377	0.000689373	0.00464433
Tnfsf18	32.3034	5.66712	1.21683	4.6573	3.20384e-06	5.59263e-05
Gm16026	8.54596	5.66327	1.33549	4.24059	2.22931e-05	0.000280118
Ccdc85a	23.9133	5.66305	1.30104	4.35272	1.34456e-05	0.000184904
Ms4a4d	252.507	5.65195	1.44464	3.91235	9.14016e-05	0.000900975
Gm13614	4.27911	5.64984	1.38776	4.0712	4.67722e-05	0.000518123
Pmp22	671.268	5.64447	1.02686	5.49683	3.86678e-08	1.22034e-06
Matn1	8.42915	5.64311	1.8715	3.01529	0.00256735	0.0135041
Cyp7b1	102.057	5.64206	1.46498	3.85129	0.000117495	0.00110606
Sprn	8.42304	5.64187	1.81916	3.10136	0.00192633	0.010731
Ryr2	4.25943	5.64165	2.24904	2.50847	0.0121256	0.0452234
Gm19719	4.25332	5.63966	2.24806	2.50868	0.0121183	0.0452113
Cyp4a32	4.25332	5.63966	2.24806	2.50868	0.0121183	0.0452113
Kcnj3	4.25332	5.63966	2.24806	2.50868	0.0121183	0.0452113
Negr1	4.24924	5.63801	2.15092	2.62121	0.00876191	0.0351262
Ltc4s	45.9463	5.63485	0.892849	6.31109	2.77073e-10	1.49991e-08
Epha7	4.23905	5.63445	2.07979	2.70914	0.00674576	0.0288315
Tmprss11f	141.418	5.63398	0.516278	10.9127	1.00249e-27	6.2336e-25
Sbsn	76.2262	5.63156	1.21493	4.6353	3.56425e-06	6.16099e-05
Gm21671	4.20576	5.63147	1.40331	4.01299	5.99539e-05	0.000633605
Fabp5	1250.9	5.63129	0.377672	14.9105	2.8146e-50	8.09444e-47
Tusc5	110.932	5.62945	1.01266	5.55907	2.71208e-08	8.91384e-07
Kcnc3	4.22275	5.62821	1.8763	2.99964	0.00270298	0.0140537
Cd177	50.3012	5.6231	1.53371	3.66635	0.00024604	0.00202455
Gm12236	4.18403	5.61458	1.66932	3.36339	0.000769918	0.00507696
Ephx1	442.08	5.60245	0.959733	5.83751	5.29868e-09	2.07678e-07
Gstt1	52.1017	5.59651	1.74374	3.20948	0.00132974	0.00789504
Gprin3	8.15474	5.59386	1.58808	3.5224	0.00042766	0.00316271
Gm2619	4.11066	5.59234	1.73444	3.22429	0.00126286	0.00756043
Ms4a4a	857.114	5.59046	0.874768	6.39079	1.65026e-10	9.4919e-09
Klk9	8.11984	5.58427	1.54209	3.62123	0.000293202	0.00233254
Ifi205	351.101	5.57947	0.855868	6.51908	7.074e-11	4.34004e-09
Wasf3	8.06576	5.57843	1.8829	2.96267	0.00304979	0.0154518
Mgll	380.955	5.57823	1.02142	5.46127	4.72752e-08	1.46388e-06
Hspb1	533.342	5.57397	1.25902	4.42724	9.5446e-06	0.000138559
Gm454	4.06245	5.57299	2.1301	2.6163	0.00888882	0.0354797
Gm5862	4.03731	5.57104	1.46836	3.79405	0.000148213	0.00134249
Cfi	61.3865	5.56343	1.22837	4.52913	5.92276e-06	9.39824e-05
Gpm6b	213.336	5.55908	0.969033	5.73673	9.65197e-09	3.5587e-07
Gm10220	7.87353	5.54932	1.29406	4.2883	1.80046e-05	0.000236703
Irak3	114.985	5.54915	1.17154	4.73663	2.17297e-06	4.00269e-05
Slc27a6	14.3212	5.54148	1.65213	3.35415	0.000796105	0.00521526
Cntfr	21.0746	5.54145	1.32611	4.17873	2.9314e-05	0.000350431
Slc7a4	3.9789	5.54136	1.51113	3.66704	0.000245371	0.00202138
Cap2	43.9383	5.53754	1.44254	3.83875	0.000123663	0.00115493
Amy1	34.9421	5.52518	1.26259	4.37607	1.20838e-05	0.000169934
Cpa3	30.8339	5.51711	2.23425	2.46934	0.0135363	0.0491991
Itih5	99.4919	5.51662	1.19621	4.61176	3.99278e-06	6.78949e-05
F7	153.215	5.51517	1.53148	3.60121	0.000316742	0.0024812
Wfdc1	14.1782	5.51125	1.41287	3.90075	9.58955e-05	0.000936446
Armh4	81.7191	5.51087	1.24621	4.42209	9.77518e-06	0.000141445
Gstm7	3.87567	5.50488	2.10785	2.61161	0.00901168	0.0358892
Slit3	1121.99	5.50223	1.14281	4.81466	1.47451e-06	2.89702e-05
Dmbx1	3.84441	5.50044	1.58516	3.46995	0.000520553	0.00370098
Prickle2	49.1686	5.49695	1.14022	4.82097	1.42865e-06	2.81837e-05
Hpgd	101.507	5.49569	1.52142	3.61222	0.00030359	0.00239695
Lncbate1	3.84306	5.49164	1.78062	3.08411	0.00204161	0.011213
Cdo1	191.629	5.48636	0.918235	5.9749	2.30229e-09	9.73692e-08
Kcnn1	21.2592	5.48354	1.26757	4.32603	1.51824e-05	0.00020511
Ctxn3	7.55635	5.48319	2.1708	2.52588	0.0115408	0.0434713
Selp	371.7	5.48222	0.615733	8.90357	5.40766e-19	1.24414e-16
Rorc	13.7119	5.47477	1.5648	3.4987	0.000467531	0.00339643
Astn2	3.79211	5.47187	1.48662	3.68074	0.00023256	0.00193508
Xdh	1011	5.46587	0.881375	6.20152	5.59189e-10	2.80661e-08
C1s2	61.0182	5.45918	1.43747	3.79778	0.000145998	0.00132661
Pla2g5	7.4566	5.45343	1.55974	3.49638	0.00047162	0.0034132
Mansc1	14.1216	5.45266	1.29394	4.214	2.50893e-05	0.000309838
Gm5152	7.41923	5.45178	1.29123	4.22217	2.41959e-05	0.000300419
Gria3	195.605	5.45095	1.49517	3.6457	0.000266661	0.00216252
Fgfr2	14.309	5.44619	1.54454	3.52608	0.000421759	0.00312408
Ugt1a7c	116.444	5.44594	1.13358	4.80419	1.55378e-06	3.01924e-05
Nipal2	7.3553	5.44332	2.04783	2.65809	0.00785846	0.0324304
Fbn2	283.411	5.4431	1.19886	4.54022	5.61959e-06	8.99095e-05
Gm7347	3.67189	5.43592	1.45961	3.72423	0.000195914	0.00168375
C430002N11Rik	28.6524	5.4318	1.33774	4.06043	4.89824e-05	0.000538689
C230034O21Rik	3.67258	5.42629	1.88109	2.88466	0.00391837	0.018848
Prkg1	39.2542	5.42442	1.45771	3.7212	0.000198276	0.00169834
Drd1	3.66035	5.42255	2.00536	2.70403	0.00685048	0.0291599
Lrrc3	7.29053	5.42154	1.63804	3.30977	0.000933734	0.00592946
AC154691.1	3.65627	5.41944	1.75021	3.09644	0.00195859	0.0108686
Gja5	87.8248	5.4157	1.25275	4.32304	1.53893e-05	0.000206932
B230311B06Rik	3.64608	5.41491	1.65448	3.27288	0.00106459	0.00657663
Gzmd	25.2118	5.41101	1.30429	4.14861	3.34493e-05	0.000391761
Gm21188	93.0322	5.41017	0.92508	5.84833	4.96532e-09	1.96242e-07
Agtr1a	63.9312	5.39592	1.42652	3.78257	0.000155216	0.00139424
Dusp27	21.1876	5.39471	1.60401	3.36326	0.000770275	0.00507785
Fcer1a	7.09922	5.39019	1.68529	3.19838	0.00138202	0.00813697
Rspo3	19.0322	5.38655	1.26934	4.24359	2.19971e-05	0.000277156
Alpk2	33.4786	5.37743	1.42724	3.76771	0.000164752	0.00146349
Reps2	52.0723	5.3767	1.1567	4.64832	3.34651e-06	5.8108e-05
Kcnip3	22.8694	5.37397	1.8502	2.90453	0.00367801	0.0179014
Serping1	4291.84	5.37201	1.13373	4.73835	2.15463e-06	3.97526e-05
Apod	392.641	5.36725	0.884639	6.06716	1.30192e-09	5.91962e-08
Stmn2	17.4791	5.36424	1.66161	3.22833	0.00124515	0.00747384
Cbln2	3.48714	5.35891	1.79256	2.98953	0.00279408	0.0144101
Hcn4	3.50209	5.35819	2.05889	2.60247	0.0092554	0.0366
Gpd1	422.981	5.35799	1.14528	4.67831	2.89251e-06	5.12696e-05
Zfp970	32.9702	5.35469	1.20219	4.45412	8.42385e-06	0.000125361
Trim72	92.0161	5.35381	1.66938	3.20706	0.00134101	0.00795168
Parm1	87.8024	5.35165	1.14515	4.67331	2.9638e-06	5.22915e-05
Clca3a2	3.48171	5.34967	1.92579	2.77791	0.00547098	0.0244869
R3hdml	3.47356	5.34681	1.97833	2.70269	0.00687818	0.0292453
Xpnpep2	31.9512	5.34632	1.33026	4.01899	5.84481e-05	0.000620542
Rnf150	148.525	5.34458	1.07311	4.98047	6.34305e-07	1.40322e-05
Nxpe5	206.739	5.34223	1.15309	4.63297	3.60456e-06	6.21666e-05
BC021767	3.46541	5.34174	1.6956	3.15036	0.00163071	0.00933512
Mrap2	41.4537	5.34084	1.39621	3.82525	0.000130638	0.00121047
Hnmt	17.3833	5.33845	1.50534	3.54634	0.000390616	0.00294363
Gria4	6.8762	5.33407	1.45957	3.65454	0.000257641	0.00210048
AI854703	3.44911	5.33401	1.54663	3.44881	0.000563066	0.0039309
Pth1r	80.9875	5.33142	1.19969	4.44398	8.83079e-06	0.000130154
Lpl	1134.18	5.32994	0.958689	5.55961	2.70376e-08	8.8992e-07
Btnl9	57.0773	5.32724	1.18892	4.48072	7.43907e-06	0.000113045
Fst	320.571	5.32651	1.50754	3.53324	0.000410494	0.00306333
Sgsm1	11.6466	5.32626	1.67271	3.18421	0.00145148	0.00848
Gda	1275.21	5.31983	0.79298	6.70865	1.96436e-11	1.35312e-09
mt-Te	3.4002	5.31496	1.33596	3.97839	6.93842e-05	0.00071584
Mcoln2	101.815	5.31237	1.27727	4.15916	3.19423e-05	0.000375907
Cnrip1	69.1653	5.31179	1.12496	4.72175	2.33828e-06	4.27297e-05
Prl3d1	3.38594	5.31158	1.33116	3.99018	6.60221e-05	0.000687939
Krt27	3.36556	5.30616	1.4132	3.75471	0.000173541	0.00152391
Krt16	40.1379	5.30575	1.10243	4.81277	1.48852e-06	2.90717e-05
Gm48878	21.8967	5.30512	1.78509	2.9719	0.00295964	0.0150981
Serpinb1b	6.68693	5.30186	1.56803	3.38121	0.000721671	0.00482379
Slc52a3	28.722	5.30115	1.34405	3.94417	8.00763e-05	0.000810878
Setbp1	62.5329	5.30001	1.40189	3.78063	0.00015643	0.00140256
Cyp11a1	6.67878	5.29962	1.51015	3.50933	0.000449236	0.00328949
Cacna1g	175.134	5.2967	1.11535	4.74892	2.04501e-06	3.81586e-05
Gm4889	3.33092	5.29575	1.41445	3.74404	0.000181087	0.00158173
Pla2g2d	17.9138	5.29556	1.32332	4.00173	6.28806e-05	0.000660591
Il33	523.163	5.28713	1.20596	4.38417	1.16429e-05	0.000164639
C1qtnf2	21.7826	5.28225	1.60537	3.29036	0.00100059	0.00626468
Nos1	6.62048	5.27765	1.79954	2.93278	0.00335941	0.0166825
Gm37347	3.30308	5.27387	2.02836	2.60006	0.00932067	0.0368075
C130012C08Rik	3.29289	5.26843	1.81779	2.89826	0.00375242	0.018202
Reln	12.7166	5.26788	1.48343	3.55116	0.000383542	0.00290268
Igfbp2	6.51848	5.26409	1.58232	3.32681	0.000878447	0.00564064
Rab38	6.51848	5.26409	1.58232	3.32681	0.000878447	0.00564064
Sncg	89.0287	5.25394	1.2878	4.07979	4.50771e-05	0.000502709
Slc25a43	6.47161	5.25308	1.4524	3.61682	0.000298248	0.00236369
F13a1	2518.02	5.25211	0.921305	5.70073	1.19297e-08	4.29527e-07
Npas2	28.6518	5.24894	1.37032	3.83045	0.00012791	0.0011895
Cped1	105.82	5.246	0.97846	5.36148	8.25416e-08	2.42224e-06
Dapk2	12.54	5.24456	1.50756	3.47883	0.000503602	0.00360385
Tmigd3	3.22972	5.23939	1.35318	3.87191	0.000107986	0.00103089
Gm15326	3.20934	5.23379	1.32487	3.95042	7.80129e-05	0.000792075
Unc80	3.19915	5.23145	1.34182	3.89876	9.66846e-05	0.000942552
Ly6c1	1149.79	5.23008	0.887263	5.89462	3.75545e-09	1.51316e-07
Gm48408	3.1808	5.22427	1.78091	2.93348	0.00335189	0.0166523
Klk7	3.16451	5.22155	1.37676	3.79264	0.000149056	0.00134907
Catspere1	6.31131	5.21635	1.51986	3.43213	0.000598868	0.00413014
Ephb2	136.574	5.21165	1.23894	4.20652	2.59328e-05	0.000318153
Pltp	469.374	5.2081	1.14973	4.52984	5.90293e-06	9.38554e-05
Ptgis	67.5459	5.20763	1.54697	3.36635	0.000761688	0.00503567
Aqp5	11.929	5.20693	1.25793	4.13928	3.48395e-05	0.000405644
Gm21680	3.11968	5.19987	1.75931	2.95563	0.00312035	0.015735
Hpse2	3.13871	5.19983	2.11134	2.46281	0.0137855	0.0498761
Tbx5	6.2734	5.198	1.91477	2.71469	0.00663387	0.0284537
H60b	3.12852	5.19486	2.00204	2.59479	0.0094649	0.037211
Car4	82.2625	5.18684	0.927692	5.59113	2.25603e-08	7.59947e-07
Il20ra	3.10202	5.18125	1.69368	3.05916	0.00221961	0.0119593
4930512H18Rik	6.14898	5.17784	1.56419	3.31023	0.000932186	0.00592617
Gpm6a	3.07757	5.17223	1.78503	2.89757	0.0037607	0.0182306
Fcgrt	1713	5.17174	0.991264	5.21731	1.81536e-07	4.78967e-06
Slc19a3	3.07961	5.17045	1.54347	3.34988	0.00080848	0.00528129
Mpzl2	3.0735	5.16911	1.61762	3.19551	0.00139584	0.00820701
Fat1	682.857	5.1667	1.09564	4.71571	2.40865e-06	4.37033e-05
Tmem176a	656.916	5.16413	0.945246	5.46326	4.67471e-08	1.45143e-06
Scn3b	33.2271	5.15742	1.34904	3.82304	0.000131818	0.00122041
4930555G01Rik	6.06135	5.15671	1.35198	3.81419	0.000136631	0.00125538
Gzmf	3.0409	5.15604	1.53642	3.35588	0.000791142	0.00518717
Bicc1	402.604	5.15325	1.04352	4.93832	7.87987e-07	1.70068e-05
Epha4	21.8528	5.14698	1.31508	3.91382	9.08485e-05	0.000897587
Gm48480	3.01033	5.14619	1.32771	3.876	0.000106187	0.00101667
Kcne1l	6.05434	5.14608	1.76265	2.91951	0.0035058	0.0172567
Atp13a4	6.01256	5.14067	1.26641	4.05925	4.92296e-05	0.000540724
Gstk1	53.9145	5.14035	1.49616	3.43569	0.000591037	0.00408716
5031410I06Rik	2.98995	5.1396	1.3854	3.70982	0.000207407	0.00176017
Clca3a1	104.932	5.13959	1.1421	4.50011	6.79186e-06	0.000105226
Mmp8	41.2926	5.13751	0.959385	5.35501	8.55535e-08	2.49788e-06
Gxylt2	109.031	5.13569	1.37768	3.72778	0.00019317	0.00166764
Gsta2	2.96957	5.12757	1.74722	2.93471	0.00333857	0.0165933
Chga	46.8478	5.12487	1.92116	2.66759	0.00763973	0.0317958
Fhl5	29.5769	5.12284	1.54465	3.3165	0.00091154	0.00582065
Sytl4	26.2521	5.11887	1.36098	3.76116	0.000169124	0.00149196
Gm46223	11.4097	5.1104	1.47629	3.46166	0.00053686	0.00378882
5430403G16Rik	5.91136	5.10794	1.29741	3.93704	8.24925e-05	0.000830957
Ebf2	37.6367	5.10056	1.0422	4.89403	9.87901e-07	2.07523e-05
B3galt2	110.98	5.1002	1.4451	3.5293	0.000416662	0.0030963
Igf1	551.584	5.0963	0.994456	5.12471	2.97995e-07	7.46024e-06
Tmie	2.91931	5.09392	1.74536	2.91855	0.00351659	0.0172987
Serpina3h	153.266	5.08806	0.902963	5.63485	1.75211e-08	6.08007e-07
Rasgef1c	2.90912	5.08789	1.60509	3.16984	0.00152522	0.00883232
Rnasel	451.794	5.08435	0.792641	6.41444	1.41342e-10	8.15001e-09
Sh3rf3	20.7979	5.08405	1.78265	2.85197	0.00434494	0.0204425
Rbm20	21.7119	5.07878	1.62439	3.12657	0.00176857	0.00998027
Chrna1	75.1606	5.07837	1.20746	4.20583	2.60129e-05	0.000318679
Hebp2	78.4534	5.07731	0.862282	5.88822	3.90369e-09	1.55924e-07
Cobl	10.4109	5.07338	1.79228	2.83068	0.00464487	0.0214803
Dusp13	16.0838	5.07159	1.70716	2.97077	0.00297054	0.0151436
Prrg1	34.1434	5.06828	1.55693	3.25532	0.00113266	0.00690885
Apoc4	2.86633	5.06784	1.36169	3.72173	0.000197859	0.0016954
Brinp3	99.3831	5.06542	1.13178	4.47563	7.6185e-06	0.000115315
Gm43242	2.85002	5.06448	1.94032	2.61013	0.00905083	0.0360015
Eya2	10.0504	5.06418	1.36856	3.70036	0.000215294	0.00181638
Rnase4	1070.3	5.06226	0.91021	5.56165	2.67243e-08	8.81926e-07
1500009L16Rik	15.1226	5.05781	1.43487	3.52493	0.000423602	0.00313572
Rnaset2a	2.81946	5.05416	1.3818	3.65767	0.000254523	0.00208096
Chst10	9.77261	5.05364	1.5739	3.2109	0.00132322	0.00785837
Pparg	121.954	5.04978	1.02028	4.94942	7.44346e-07	1.61406e-05
Sdr42e1	23.1906	5.04612	1.44984	3.48047	0.000500538	0.00358527
Gm9758	2.79297	5.03968	1.71976	2.93046	0.00338466	0.0167718
Gm4610	25.1213	5.03953	0.835459	6.03205	1.61891e-09	7.10806e-08
Serpina1a	5.6339	5.03801	1.53796	3.27577	0.00105374	0.00652404
Nrxn3	21.1883	5.03681	0.865369	5.82041	5.87024e-09	2.28522e-07
Lsmem1	5.54379	5.02504	1.43512	3.50149	0.000462673	0.00337178
Clec4d	145.79	5.02361	0.617982	8.12905	4.32661e-16	6.961e-14
Jazf1	10.0719	5.02015	1.65555	3.03231	0.00242689	0.0128682
Arl4d	10.1847	5.0194	1.18591	4.23254	2.31071e-05	0.000289241
Celsr2	33.5429	5.01888	1.4914	3.36522	0.000764827	0.00505063
Ugt1a6b	5.51729	5.01837	1.37249	3.6564	0.00025578	0.00208975
Gm37691	20.106	5.0177	0.83178	6.03249	1.61451e-09	7.10232e-08
Rpl3l	43.5531	5.01543	1.50203	3.33909	0.000840523	0.00544884
Abca8a	151.468	5.01214	0.982164	5.10315	3.3404e-07	8.26373e-06
Hrct1	26.7836	5.01155	1.55683	3.21906	0.0012861	0.00767825
Ms4a2	2.75494	5.01063	1.935	2.58947	0.0096124	0.0376046
Sort1	197.411	5.01033	0.922484	5.43134	5.59321e-08	1.70894e-06
Gm14296	5.50756	5.00825	1.36053	3.6811	0.000232226	0.00193301
Hs3st3a1	2.74883	5.00692	1.83911	2.72247	0.00647953	0.0279532
Fcna	248.04	5.00499	0.539587	9.2756	1.76617e-20	4.56564e-18
Cidea	2.74272	5.00481	1.93068	2.59225	0.00953503	0.0374016
Abca13	2.73864	5.00083	1.70708	2.92947	0.00339545	0.0168143
Gm7897	5.42762	4.99861	1.85147	2.69981	0.00693798	0.0294289
Lmx1a	2.73253	4.99805	1.70438	2.93247	0.00336275	0.0166919
Gm13822	15.1064	4.99604	0.937428	5.32952	9.84744e-08	2.82847e-06
Col1a2	46625	4.99512	1.10015	4.5404	5.61477e-06	8.9895e-05
Pknox2	54.2254	4.99441	1.21769	4.10156	4.10383e-05	0.000464421
Gm44165	2.72234	4.99158	1.56247	3.19468	0.00139985	0.00822009
Spats2l	124.336	4.99067	1.12725	4.42729	9.54245e-06	0.000138559
Sostdc1	2.71623	4.98971	1.60743	3.10415	0.00190825	0.0106587
Pdgfrl	323.288	4.98535	1.07918	4.61956	3.84552e-06	6.56822e-05
Adh1	56.1907	4.98471	1.21028	4.11865	3.81103e-05	0.000436655
Col1a1	72178.1	4.98225	1.03355	4.82051	1.43192e-06	2.82057e-05
Unc93a2	10.3376	4.97853	1.39007	3.5815	0.000341634	0.00264378
Klhl29	24.6917	4.97775	1.42152	3.50171	0.000462288	0.00337004
Tpsab1	17.4865	4.97021	1.76304	2.81912	0.00481557	0.0221274
Gm38335	2.65916	4.96655	1.34167	3.70177	0.000214103	0.00180776
Ptprd	43.9756	4.96646	1.10634	4.48909	7.15275e-06	0.00010949
AC135964.2	2.65509	4.96459	1.4397	3.44836	0.000564001	0.00393569
Cd200r1	155.615	4.96338	1.18825	4.17705	2.9532e-05	0.000352774
Tnfsf15	2.64898	4.96302	1.38832	3.57483	0.00035046	0.00269757
Gm20744	2.64083	4.95939	1.43215	3.4629	0.000534384	0.00377597
Ctsk	799.963	4.95785	1.07208	4.6245	3.75499e-06	6.43269e-05
Kcnt1	5.29044	4.95673	1.88972	2.623	0.00871592	0.0349777
Ssu2	5.32519	4.95387	1.85557	2.66973	0.00759133	0.0316228
Ccdc184	13.5056	4.95256	1.4164	3.49658	0.000471272	0.00341283
Slc38a4	57.6933	4.94771	1.49515	3.30918	0.000935684	0.0059402
Klk6	5.26779	4.94723	1.33826	3.69676	0.000218373	0.00183831
Gp5	5.27152	4.94698	1.33644	3.7016	0.000214245	0.00180819
Zfp939	5.29089	4.94475	1.63796	3.01885	0.00253736	0.0133647
4933431E20Rik	5.27459	4.94002	1.58356	3.11958	0.00181112	0.0102003
Grip2	5.23135	4.93846	1.54047	3.2058	0.00134687	0.0079741
Lpar4	32.5811	4.92206	1.29338	3.80558	0.00014147	0.00129057
Gm38843	5.16411	4.92154	1.49996	3.28112	0.00103394	0.00642917
Pm20d1	13.1585	4.91894	1.4539	3.38327	0.000716269	0.00479744
Plekhs1	2.56815	4.90886	1.89653	2.58834	0.00964399	0.0376769
Gm43136	2.56815	4.90886	1.89653	2.58834	0.00964399	0.0376769
Tmem40	9.35148	4.90873	1.11054	4.42014	9.8639e-06	0.00014246
1700003M07Rik	2.55593	4.90271	1.89166	2.59175	0.00954904	0.0374331
Adra1a	2.55593	4.90271	1.89166	2.59175	0.00954904	0.0374331
Pdzrn4	2.55185	4.89827	1.66292	2.94559	0.00322336	0.0161252
Gm48832	2.55185	4.89827	1.66292	2.94559	0.00322336	0.0161252
1200007C13Rik	2.54574	4.89538	1.65988	2.94923	0.00318563	0.0159782
Fam213b	222.953	4.89248	0.985279	4.96558	6.84976e-07	1.50231e-05
Edn1	44.781	4.88872	1.18012	4.14258	3.43421e-05	0.000400461
Cxcr2	142.164	4.88774	0.92939	5.25908	1.44777e-07	3.94656e-06
Scube1	2.53147	4.88672	1.51225	3.23143	0.00123174	0.00740877
Gm26507	2.52333	4.88567	1.74622	2.79786	0.00514423	0.0233208
Fgf10	53.6834	4.88312	1.17201	4.16646	3.09364e-05	0.000365941
Slc2a12	5.03437	4.88125	1.48544	3.28607	0.00101596	0.00634706
Mirt2	5.02826	4.8793	1.46223	3.33689	0.000847223	0.005483
Gm47815	2.51109	4.87827	1.50167	3.24856	0.00115991	0.00704674
Gad1-ps	9.55818	4.87735	1.31032	3.72224	0.000197459	0.00169324
Krtap4-16	2.50906	4.87509	1.36626	3.56821	0.000359431	0.00275464
Nphs2	2.50906	4.87509	1.36626	3.56821	0.000359431	0.00275464
Adamts20	5.04501	4.87311	1.42117	3.42895	0.000605925	0.00417131
Dglucy	142.256	4.873	0.851461	5.7231	1.04596e-08	3.81368e-07
Angptl4	2013.52	4.87152	0.509378	9.56368	1.13642e-21	3.7351e-19
Hist1h2ab	2.48868	4.86899	1.35818	3.58494	0.000337161	0.00261533
AI606473	12.3835	4.86858	1.82771	2.66376	0.0077272	0.0320266
Adtrp	2.48664	4.86821	1.37854	3.53142	0.00041333	0.00307452
Gh	2.47646	4.86537	1.35339	3.59495	0.000324451	0.00252953
Fpr-rs7	2.47238	4.86393	1.3724	3.5441	0.00039395	0.00296293
Brinp2	2.47238	4.86393	1.3724	3.5441	0.00039395	0.00296293
Ctrb1	2.46627	4.86205	1.36969	3.54974	0.000385611	0.00291354
Sema3d	24.153	4.86114	1.60315	3.03224	0.00242744	0.0128682
Rsad2	358.876	4.86104	0.414157	11.7372	8.21631e-32	7.5613e-29
Serpinb9g	2.4683	4.86054	1.52951	3.17784	0.00148378	0.00862925
Cfh	657.45	4.86034	0.774109	6.27862	3.41583e-10	1.79835e-08
Gstt4	2.46015	4.85925	1.39975	3.47152	0.00051753	0.00368741
Igfn1	12.4888	4.8587	1.59773	3.041	0.0023579	0.0125546
Tlr5	26.6538	4.8581	0.926288	5.2447	1.56538e-07	4.20382e-06
Cdh15	40.8951	4.85519	0.562633	8.62942	6.16663e-18	1.24452e-15
Dnajb3	4.96622	4.85116	1.90391	2.548	0.0108342	0.0414195
Fcor	23.4528	4.85038	1.14904	4.22125	2.42953e-05	0.000301327
Plin5	13.2201	4.84998	1.32733	3.65393	0.000258254	0.00210473
Cmah	135.849	4.84895	1.15574	4.19553	2.7223e-05	0.000330511
Arg1	1855.03	4.84677	0.424881	11.4074	3.84164e-30	3.04774e-27
Ddc	4.91076	4.8456	1.7633	2.74804	0.00599531	0.0263183
Igsf10	156.682	4.84227	0.970189	4.99106	6.00486e-07	1.34522e-05
Irs3	9.48958	4.84195	1.60728	3.01251	0.00259094	0.0135782
Htr1b	17.7095	4.83815	1.46334	3.30624	0.00094558	0.00599806
Ampd3	148.229	4.83166	0.994169	4.86	1.17387e-06	2.40921e-05
Tex15	4.90101	4.82996	1.54694	3.12228	0.00179459	0.0101147
Tdrkh	13.5051	4.82248	1.46209	3.29833	0.000972605	0.00612893
Chsy3	38.5108	4.81618	1.42609	3.37719	0.000732303	0.0048708
Fez1	24.3796	4.81615	1.49685	3.21752	0.00129304	0.00770772
Avpr1a	135.957	4.81437	1.12374	4.28424	1.83366e-05	0.000239593
Psrc1	137.639	4.80826	1.01453	4.73938	2.14375e-06	3.95836e-05
Serpinb9b	49.0979	4.80703	0.731343	6.57289	4.93481e-11	3.13633e-09
Slc7a8	539.273	4.80138	0.808008	5.94225	2.8114e-09	1.16544e-07
Gm43050	2.38137	4.79936	1.8542	2.58837	0.00964313	0.0376769
Kcnc2	4.78962	4.79702	1.94413	2.46743	0.0136087	0.0493452
Fa2h	4.72939	4.79702	1.27942	3.74938	0.000177273	0.00155254
Gm17019	4.72939	4.79702	1.27942	3.74938	0.000177273	0.00155254
Fas	100.504	4.79424	0.925138	5.18219	2.19297e-07	5.6499e-06
Dok5	11.817	4.79344	1.7681	2.71107	0.00670656	0.0287279
Scgb3a1	2.36914	4.79284	1.84867	2.59259	0.00952551	0.0373918
Elmod1	2.36914	4.79284	1.84867	2.59259	0.00952551	0.0373918
Hist2h3c2	7.95976	4.78845	1.92373	2.48915	0.0128049	0.0470836
Unc93a	2.36099	4.78746	1.71937	2.78443	0.00536222	0.0240813
Gm36161	88.4646	4.78391	1.34704	3.55142	0.000383161	0.00290171
Agxt	2.35284	4.78362	1.76204	2.71482	0.00663127	0.0284478
Hhatl	28.56	4.78285	1.60171	2.98609	0.00282568	0.0145242
Gm13534	2.34876	4.7776	1.47484	3.23939	0.00119785	0.0072409
Amer2	2.34876	4.7776	1.47484	3.23939	0.00119785	0.0072409
Tnk1	2.34468	4.77613	1.48013	3.22684	0.00125167	0.00750317
Trf	143.942	4.77601	0.664303	7.18951	6.5024e-13	5.93654e-11
Tcf24	2.33654	4.77492	1.7053	2.80006	0.00510937	0.0232085
Wfs1	93.5733	4.77347	1.02962	4.63612	3.55009e-06	6.14574e-05
Plcd1	67.2722	4.7705	1.22912	3.88122	0.000103934	0.000998832
Pla2r1	65.8298	4.77043	0.968404	4.92608	8.38973e-07	1.7989e-05
Nova1	49.6052	4.76931	1.21772	3.91658	8.98141e-05	0.000889137
Ccl7	1355.11	4.76833	0.822602	5.79664	6.76547e-09	2.59855e-07
Gm5067	2.32431	4.768	1.50814	3.1615	0.00156958	0.0090482
Gm12708	2.32024	4.76665	1.67888	2.83919	0.00452279	0.0210853
Adamts2	1853.7	4.76577	0.982233	4.85197	1.22242e-06	2.49108e-05
Mcpt-ps1	8.72137	4.7654	1.11015	4.29258	1.7661e-05	0.000232452
Adgrg2	12.9998	4.76518	1.53675	3.10082	0.00192984	0.0107428
Calcb	8.18387	4.76331	1.37112	3.47404	0.000512692	0.00365865
Gm47754	2.31005	4.7616	1.459	3.26361	0.00110001	0.0067434
Lrrc7	2.308	4.76104	1.4529	3.27693	0.00104944	0.0065009
Gm41290	2.29986	4.75826	1.38514	3.43522	0.000592083	0.00409071
Calb2	2.29986	4.75826	1.38514	3.43522	0.000592083	0.00409071
Zfp521	98.8686	4.75584	0.95414	4.98443	6.21459e-07	1.38278e-05
Atp8b1	198.166	4.75432	0.995753	4.7746	1.80063e-06	3.43509e-05
Gm10505	2.28763	4.75014	1.72687	2.75073	0.00594634	0.0261599
Krt12	2.27948	4.74991	1.44073	3.29687	0.000977685	0.00615084
Nppb	17.4054	4.74867	0.84318	5.63186	1.78277e-08	6.17714e-07
Pcdh9	2.27337	4.74649	1.47817	3.21106	0.00132245	0.0078558
Syt16	2.2754	4.74459	1.66868	2.84332	0.00446464	0.0208946
Sox8	12.7729	4.74347	0.913674	5.19164	2.0845e-07	5.41287e-06
C7	7.80761	4.74262	1.76425	2.68818	0.00718425	0.0301991
Gpx3	4022.3	4.7402	0.933984	5.07525	3.86982e-07	9.24536e-06
Gm26877	4.57328	4.73386	1.36865	3.45877	0.000542645	0.00381793
Arhgap8	7.9027	4.72984	1.52014	3.11144	0.00186175	0.0104319
Rnf144a	108.757	4.72559	1.05156	4.49387	6.99415e-06	0.000107635
Rab40b	17.94	4.72363	1.75754	2.68764	0.00719596	0.0302277
Osmr	583.486	4.72273	1.05857	4.46142	8.14176e-06	0.000121952
44258	94.7451	4.71205	1.14057	4.13132	3.60692e-05	0.000418058
Wt1	77.9182	4.70793	1.45373	3.23852	0.00120153	0.00725932
Stox2	109.178	4.70421	1.01412	4.63872	3.50579e-06	6.07362e-05
Zcchc3	19.9258	4.70276	1.25424	3.74948	0.000177201	0.00155254
Slc24a3	27.8856	4.69205	1.07851	4.35049	1.35831e-05	0.000186238
Lyz2	9494.06	4.68658	0.497511	9.42004	4.50915e-21	1.26515e-18
Crisp1	78.9553	4.68627	1.07366	4.36478	1.2725e-05	0.000177004
Dlec1	2.19458	4.68086	1.80751	2.58967	0.0096067	0.0375887
Fam205c	2.19458	4.68086	1.80751	2.58967	0.0096067	0.0375887
Ccdc8	82.8949	4.67826	0.99866	4.68453	2.80596e-06	4.99279e-05
Col5a2	8894.34	4.67701	0.910816	5.13497	2.82195e-07	7.08011e-06
4931406B18Rik	2.18439	4.6743	1.72547	2.709	0.00674868	0.0288332
Gm32389	2.18439	4.6743	1.72547	2.709	0.00674868	0.0288332
Gstm5	61.9498	4.67418	1.30772	3.57429	0.00035118	0.0027004
Obsl1	191.85	4.67342	1.09845	4.25456	2.09461e-05	0.000266328
Col6a5	26.0578	4.67006	1.09595	4.26118	2.03346e-05	0.000260648
Slc7a10	24.5576	4.66781	1.28948	3.61993	0.000294681	0.00234026
Gm15684	2.17216	4.66535	1.56141	2.9879	0.00280899	0.0144643
Kprp	2.16401	4.66296	1.67369	2.78604	0.00533556	0.0239991
Gm5627	2.16401	4.66296	1.67369	2.78604	0.00533556	0.0239991
Slc43a3	486.836	4.66177	1.01251	4.60419	4.14067e-06	6.96377e-05
Cdkl4	4.33817	4.66126	1.70838	2.72846	0.00636304	0.0275436
Clmn	20.1592	4.66072	1.1306	4.12233	3.75054e-05	0.000431876
Atp1a4	4.37292	4.6571	1.61385	2.88571	0.00390538	0.0188047
Cdh19	2.15586	4.65632	1.47822	3.14996	0.00163293	0.00934317
Irgc1	2.14975	4.65522	1.66425	2.79719	0.00515487	0.0233645
Platr17	4.31576	4.65482	1.77168	2.62736	0.00860512	0.0346116
Ephx2	87.3531	4.6512	0.952365	4.88384	1.04039e-06	2.17208e-05
Gm2897	2.13956	4.64906	1.44463	3.21818	0.00129008	0.0076989
Tmem179	16.9659	4.64893	1.171	3.97004	7.18594e-05	0.000739056
Habp2	2.13548	4.64721	1.35869	3.42037	0.000625368	0.00427955
Pde7b	118.448	4.64272	0.769484	6.03356	1.60389e-09	7.0691e-08
Sox5os3	2.11918	4.642	1.37173	3.38406	0.000714234	0.00478659
Rab11fip4os1	2.1151	4.63922	1.45345	3.19187	0.00141356	0.00828582
Tmem45a	191.402	4.63222	1.22893	3.76932	0.000163691	0.00145801
Rlbp1	2.10491	4.63181	1.67655	2.76271	0.00573244	0.0253774
Fmo1	71.6138	4.6303	1.12524	4.11494	3.87287e-05	0.000443079
Il1f9	34.8823	4.62855	0.744736	6.21503	5.1316e-10	2.6005e-08
Trim29	12.285	4.6254	1.17731	3.92877	8.53816e-05	0.000854076
Bgn	11171.5	4.62528	0.940119	4.91989	8.65926e-07	1.85324e-05
Cdh2	64.1333	4.62508	1.37247	3.36991	0.00075194	0.00498412
A630001O12Rik	4.16089	4.60937	1.39207	3.31116	0.000929093	0.00591304
Ifit1bl2	12.2167	4.60852	1.17273	3.92973	8.50408e-05	0.000851408
Cryab	358.186	4.6077	1.03952	4.43252	9.31387e-06	0.000135881
Oasl1	561.42	4.60769	0.454875	10.1296	4.08489e-24	1.80733e-21
Nnmt	173.787	4.59793	1.62417	2.83093	0.00464123	0.0214732
Gm47507	7.84789	4.59693	1.13486	4.05068	5.10693e-05	0.000556986
AC122217.1	4.15138	4.59553	1.68853	2.72161	0.00649646	0.028
Gm12056	4.15114	4.59156	1.61451	2.84393	0.00445609	0.0208674
Tarm1	36.247	4.59063	1.5919	2.88374	0.00392985	0.0188874
BC106175	4.17628	4.5891	1.54016	2.97961	0.00288612	0.0147854
Ccl24	434.249	4.58816	0.647909	7.08149	1.4261e-12	1.22426e-10
Apol6	135.178	4.58763	1.41448	3.24334	0.00118137	0.00715822
Dapk1	264.315	4.58129	0.945104	4.84739	1.25096e-06	2.53852e-05
Slco2b1	181.485	4.58094	1.15039	3.98206	6.83206e-05	0.000707649
Serpina3i	40.1014	4.58078	1.5321	2.98986	0.00279102	0.0144072
Mfap5	1156.47	4.58011	1.1115	4.12065	3.77802e-05	0.00043417
Mageh1	64.6395	4.58006	1.32841	3.44777	0.000565232	0.0039407
Ube2ql1	4.11062	4.57886	1.42049	3.22344	0.00126661	0.00757696
Loxl1	1623.68	4.57471	1.14287	4.00282	6.25917e-05	0.000657856
Tmem178	7.30361	4.57397	1.29239	3.53915	0.000401418	0.00300828
Dcstamp	4.12126	4.57035	1.38289	3.30493	0.000949985	0.00601675
Mfap4	503.054	4.56966	1.13238	4.03546	5.44955e-05	0.0005867
Fndc1	575.856	4.5642	0.924882	4.9349	8.01927e-07	1.72752e-05
Col23a1	134.373	4.56343	0.934584	4.88285	1.04565e-06	2.17713e-05
Gm21698	4.04134	4.55972	1.28711	3.54262	0.000396177	0.00297482
Myo16	4.07642	4.55907	1.31416	3.4692	0.000522016	0.00370999
Cyyr1	206.196	4.5553	0.948468	4.8028	1.56463e-06	3.03521e-05
Col25a1	4.01688	4.55379	1.39405	3.26659	0.00108852	0.00669473
Gm38100	4.04756	4.55182	1.31366	3.46499	0.000530261	0.00375188
Ccl19-ps3	2.00779	4.55176	1.7553	2.59315	0.00951009	0.0373504
Mkx	7.73481	4.55158	1.32272	3.44107	0.000579417	0.00401997
Ano4	24.6702	4.54933	0.857618	5.30462	1.12909e-07	3.18737e-06
Ccdc80	1554.15	4.54917	0.940014	4.83947	1.30188e-06	2.61137e-05
Myoz3	1.9976	4.54483	1.677	2.7101	0.00672626	0.0287748
Gm11536	1.9976	4.54483	1.677	2.7101	0.00672626	0.0287748
Npy4r	1.9976	4.54483	1.677	2.7101	0.00672626	0.0287748
Gm34983	1.99557	4.54447	1.74801	2.5998	0.00932775	0.0368256
Fam3b	3.97613	4.54279	1.40283	3.23831	0.0012024	0.00726267
F10	101.841	4.54265	0.421557	10.7759	4.47502e-27	2.45135e-24
Spry3	7.3129	4.54144	1.67828	2.706	0.00680984	0.0290221
Fam19a2	1.98741	4.53879	1.64575	2.75788	0.00581771	0.0257054
Tbx4	1.99149	4.53844	1.5162	2.9933	0.00275977	0.0142812
1700012B09Rik	1.99149	4.53844	1.5162	2.9933	0.00275977	0.0142812
Myh7	1.99149	4.53844	1.5162	2.9933	0.00275977	0.0142812
Fam187b	1.98538	4.53535	1.51216	2.99925	0.00270642	0.0140684
Creb3l3	60.8132	4.53492	1.07691	4.21105	2.54186e-05	0.000313233
Zfp185	4.02617	4.53488	1.73437	2.61471	0.00893029	0.0356144
Ifi214	14.6506	4.53317	1.0038	4.51603	6.30108e-06	9.85512e-05
Gm44226	1.9813	4.53222	1.45325	3.11867	0.0018167	0.0102225
Tfec	210.937	4.52914	0.599391	7.55625	4.14865e-14	4.67883e-12
Gm10639	1.96703	4.52802	1.73065	2.61637	0.00888701	0.0354786
Loxhd1	1.97111	4.52779	1.44697	3.12915	0.0017531	0.00991266
Gpr176	125.403	4.52668	1.09622	4.12934	3.63811e-05	0.000421037
Sulf2	757.189	4.52447	0.905654	4.99581	5.85889e-07	1.31508e-05
Gzme	43.3591	4.52361	1.46467	3.08848	0.00201185	0.0111104
Sox10	3.95441	4.52205	1.5699	2.88047	0.00397084	0.0190407
Gm10825	3.99527	4.51987	1.5173	2.97889	0.00289295	0.0148104
Gm16098	1.95277	4.51983	1.43561	3.14838	0.00164179	0.00937874
Gm47128	1.9487	4.51877	1.37431	3.28804	0.00100888	0.00630743
Tcn2	814.593	4.51749	0.605076	7.46599	8.26778e-14	8.93037e-12
Cox6b2	42.5429	4.5153	1.28945	3.50172	0.000462268	0.00337004
Epha10	1.93851	4.51429	1.42754	3.16228	0.00156538	0.00903074
Gm39822	14.8368	4.51226	1.41225	3.19509	0.00139788	0.00821504
Clec2g	33.6312	4.51205	0.895848	5.03663	4.73811e-07	1.09668e-05
Gm28710	10.6139	4.5109	1.15467	3.90666	9.35804e-05	0.000917343
Cyb5a	340.297	4.50965	0.959044	4.70224	2.57327e-06	4.61551e-05
Gm2511	3.95485	4.50944	1.54172	2.92493	0.00344532	0.0170136
Ugt8a	1.93036	4.50659	1.70698	2.6401	0.0082882	0.0336843
Il1rn	717.418	4.50271	0.598092	7.52845	5.13444e-14	5.70667e-12
Chil3	57.3292	4.50068	0.655921	6.86161	6.8087e-12	5.11921e-10
Rbp7	58.2762	4.49919	0.897096	5.01528	5.29563e-07	1.2099e-05
Galnt6	285.74	4.49662	0.748588	6.00681	1.89214e-09	8.15215e-08
Mkln1os	3.87901	4.49645	1.34669	3.33888	0.00084118	0.00545015
Slfn5	1151.83	4.49642	0.751215	5.98554	2.15677e-09	9.17206e-08
Sfrp4	51.4528	4.49638	0.925884	4.85631	1.19592e-06	2.45009e-05
Gm21663	1.90998	4.49511	1.69359	2.65419	0.00794981	0.0327135
Aqp7	23.7314	4.49492	1.332	3.37457	0.000739323	0.00491039
Igsf11	3.84028	4.48702	1.37427	3.26502	0.00109455	0.00672069
Rdh8	3.87334	4.48589	1.34642	3.33172	0.000863104	0.00556959
Plscr2	42.1267	4.48567	0.964012	4.65312	3.26942e-06	5.68901e-05
Dmd	67.4625	4.4779	1.42751	3.13687	0.00170763	0.00969581
Gca	30.2032	4.47754	0.882683	5.07264	3.92327e-07	9.35364e-06
Lamb3	42.5611	4.47607	0.570645	7.84387	4.36876e-15	6.09164e-13
Atp1b2	85.4575	4.47409	1.18769	3.76703	0.000165199	0.00146633
Nrcam	75.2438	4.47105	1.05398	4.24205	2.21486e-05	0.000278455
Clec4n	652.819	4.47072	0.289604	15.4374	9.17742e-54	3.51908e-50
Gm15753	13.5909	4.4705	1.10812	4.0343	5.47661e-05	0.000589062
Ang2	7.0541	4.46881	1.10511	4.04375	5.26021e-05	0.000570857
Gm29243	21.5895	4.4669	1.5325	2.91478	0.00355941	0.0174571
Phf11d	223.438	4.46659	0.398303	11.214	3.47981e-29	2.50188e-26
Cngb1	3.8455	4.46603	1.80022	2.48082	0.0131081	0.047976
Asprv1	108.751	4.46582	0.923017	4.83828	1.30965e-06	2.62009e-05
Ccdc180	7.24065	4.46556	1.21532	3.67437	0.000238433	0.00197894
Tmem176b	773.697	4.46402	0.980763	4.55157	5.32466e-06	8.62252e-05
Zfp354b	3.83327	4.46079	1.71165	2.60614	0.00915702	0.0363422
Gpr31b	6.96851	4.45977	1.19668	3.72679	0.000193933	0.00167235
Chil1	220.625	4.45512	0.898899	4.95619	7.18889e-07	1.56624e-05
Clec14a	219.472	4.45247	0.955955	4.65762	3.19887e-06	5.58818e-05
Jph2	199.09	4.45156	1.19068	3.73868	0.000184986	0.00161089
Slc16a9	27.6612	4.45097	0.873567	5.09517	3.48431e-07	8.55533e-06
Ifit3	572.203	4.44868	0.70921	6.27273	3.5478e-10	1.86357e-08
Acer2	178.895	4.44846	0.85448	5.20605	1.92904e-07	5.05985e-06
4930429F24Rik	6.9288	4.44681	1.60927	2.76325	0.00572289	0.0253538
Oas1g	208.916	4.44584	0.592172	7.50768	6.01837e-14	6.65696e-12
Tram1l1	12.4072	4.44115	1.58733	2.79787	0.00514403	0.0233208
Sp140	55.1922	4.4408	0.454188	9.77744	1.40727e-22	5.39619e-20
Cd22	56.558	4.44017	0.82043	5.412	6.2324e-08	1.87928e-06
Fam198b	353.789	4.43983	0.930548	4.7712	1.83133e-06	3.48498e-05
Ms4a6d	1574.46	4.43781	0.792091	5.60265	2.11099e-08	7.16352e-07
Tmem202	3.7289	4.43654	1.51975	2.91925	0.00350875	0.0172638
Pygl	279.163	4.43619	0.898821	4.93557	7.99164e-07	1.72318e-05
Mrap	68.3477	4.43468	0.832228	5.32869	9.89256e-08	2.83788e-06
9330132A10Rik	6.77903	4.42991	1.7821	2.48579	0.0129265	0.0474247
Sema3g	193.22	4.42979	0.909648	4.86979	1.11719e-06	2.30522e-05
Slc1a2	3.72731	4.42266	1.29501	3.41516	0.000637438	0.00434178
Mmp19	350.179	4.42116	0.756456	5.84457	5.0787e-09	2.00078e-07
Gm1979	6.78546	4.41757	1.37504	3.21269	0.00131497	0.0078154
Cyp2c23	1.821	4.41004	1.69849	2.59645	0.00941922	0.0370694
Gm30085	1.821	4.41004	1.69849	2.59645	0.00941922	0.0370694
Sult1a1	197.975	4.40958	1.01073	4.36278	1.2842e-05	0.000178211
Rims3	10.6121	4.40704	1.24301	3.54545	0.000391942	0.00295169
Ddx60	195.561	4.4069	0.601091	7.33151	2.27581e-13	2.26854e-11
Gm32816	1.81489	4.40428	1.58855	2.77252	0.00556234	0.0247961
Nt5c1a	1.81489	4.40428	1.58855	2.77252	0.00556234	0.0247961
Hs3st1	58.596	4.4034	0.812944	5.41661	6.07385e-08	1.83628e-06
Ankrd55	27.2103	4.40326	1.04925	4.19658	2.70972e-05	0.000329332
Clec4a4	1.81081	4.40289	1.63022	2.70079	0.00691752	0.0293738
Lrat	1.80878	4.40239	1.68987	2.60517	0.00918288	0.0364007
1700003I16Rik	1.80878	4.40239	1.68987	2.60517	0.00918288	0.0364007
D030045P18Rik	1.80062	4.39696	1.62359	2.70817	0.0067656	0.028881
Fam170b	1.8047	4.3962	1.47275	2.98502	0.00283564	0.0145591
Foxf1	13.41	4.39406	0.97158	4.52259	6.10865e-06	9.63274e-05
9130008F23Rik	6.29293	4.39323	1.56272	2.81127	0.00493468	0.022571
Miat	28.3552	4.39258	1.43382	3.06354	0.00218735	0.0118271
Rtl9	1.79451	4.39075	1.43526	3.05921	0.00221921	0.0119593
Tmem252	229.941	4.38898	1.01336	4.33114	1.48342e-05	0.000200995
Usp18	242.287	4.38882	0.62911	6.97624	3.03185e-12	2.45554e-10
Ctsf	108.133	4.38863	0.900946	4.87113	1.10961e-06	2.29575e-05
Gm38407	1.7884	4.38745	1.39622	3.14238	0.00167583	0.00953175
Prss37	1.78432	4.38668	1.45973	3.00513	0.00265468	0.0138558
Marco	23.7978	4.3864	1.50428	2.91595	0.00354606	0.0174139
Syt15	19.1154	4.38607	1.46407	2.99581	0.0027372	0.0141931
Map7d3	10.1008	4.38513	1.72392	2.5437	0.0109686	0.041822
Apba1	56.6769	4.384	0.82806	5.29431	1.19468e-07	3.33163e-06
Gm5401	1.77821	4.38373	1.39184	3.1496	0.00163495	0.00935005
Prss27	1.77821	4.38373	1.39184	3.1496	0.00163495	0.00935005
Mapk4	1.77618	4.38262	1.60413	2.73209	0.00629345	0.0273195
Zfp286	6.14282	4.37716	1.72064	2.54391	0.0109618	0.0418102
Ttpa	6.14282	4.37716	1.72064	2.54391	0.0109618	0.0418102
Gm47675	6.58783	4.37202	1.70889	2.5584	0.0105155	0.0404046
Il24	1.75172	4.36924	1.58467	2.75719	0.00582996	0.0257398
Map7	6.94758	4.36765	1.51569	2.88162	0.00395642	0.0189953
Frem2	3.56453	4.36659	1.46476	2.98109	0.00287222	0.0147284
Mup-ps23	1.74561	4.36587	1.57949	2.7641	0.00570808	0.0252939
D730003K21Rik	1.74561	4.36587	1.57949	2.7641	0.00570808	0.0252939
Cmpk2	128.157	4.36513	0.464173	9.40411	5.24721e-21	1.45449e-18
Plagl1	65.5187	4.36413	1.14296	3.81826	0.000134398	0.00123931
Cd302	397.239	4.35926	0.874202	4.98656	6.14653e-07	1.37428e-05
Tmc7	12.9321	4.35431	1.33586	3.25957	0.00111583	0.00682763
Gm18445	256.66	4.35301	0.757357	5.74763	9.05004e-09	3.3801e-07
Gpc4	190.241	4.34977	0.945421	4.60088	4.20701e-06	7.04957e-05
Cd300ld	234.135	4.34935	0.819166	5.30949	1.09933e-07	3.11097e-06
Anxa8	435.466	4.34615	0.923169	4.70786	2.50335e-06	4.52432e-05
Zfp385b	10.4885	4.34205	1.61397	2.69028	0.00713917	0.0300551
Hal	298.525	4.34199	0.5705	7.61085	2.72293e-14	3.24593e-12
Fam20c	142.833	4.34199	0.426848	10.1722	2.63796e-24	1.21383e-21
Alox5ap	223.109	4.3406	1.00355	4.32526	1.52353e-05	0.000205344
Nmnat3	35.8911	4.33987	1.20341	3.6063	0.000310591	0.00243883
Cyp2j6	53.4415	4.3389	1.03159	4.20605	2.59872e-05	0.000318533
H2-M9	53.1829	4.33766	1.5086	2.8753	0.00403645	0.0193165
Dbt	121.264	4.33358	0.948844	4.56722	4.94235e-06	8.06821e-05
Enah	284.704	4.33225	1.13752	3.80851	0.000139808	0.00127946
Pctp	39.4825	4.33135	1.45962	2.96745	0.0030028	0.0152709
Entpd3	16.2404	4.32932	1.162	3.72574	0.000194741	0.00167743
Htra4	22.085	4.32435	0.782597	5.52564	3.28285e-08	1.05193e-06
Zfhx4	79.5592	4.32399	1.36183	3.17514	0.00149764	0.00869449
Lce1g	83.2988	4.322	0.69739	6.19739	5.74056e-10	2.85872e-08
Tmem26	31.3883	4.31982	0.629521	6.86208	6.78673e-12	5.11921e-10
Thbs1	3046.11	4.31966	0.954994	4.52323	6.09026e-06	9.61305e-05
Acss3	34.1262	4.31823	1.1636	3.7111	0.000206357	0.00175514
Krt28	6.3477	4.31456	1.21223	3.55919	0.000372	0.0028321
Bmp4	16.02	4.31376	1.25946	3.42508	0.000614608	0.00421846
Arhgap24	87.2224	4.31223	0.751538	5.73788	9.58714e-09	3.54301e-07
Gm42743	6.34159	4.31193	1.1796	3.65542	0.000256758	0.00209612
Txnip	1517.75	4.30993	0.71077	6.06375	1.32985e-09	6.02279e-08
Il7	6.71562	4.30954	1.48672	2.89868	0.0037474	0.0181882
Ccl17	27.1579	4.30796	0.797733	5.40026	6.65445e-08	1.99868e-06
Oas3	151.018	4.30793	1.04527	4.12136	3.76636e-05	0.000433047
Emx2os	6.30357	4.30782	1.40592	3.06405	0.0021836	0.011818
Cpeb1	32.443	4.30641	1.24684	3.45387	0.000552609	0.00387454
Casp12	170.098	4.30508	1.04696	4.11199	3.92257e-05	0.000447112
Bst1	225.5	4.30422	0.802243	5.36523	8.08475e-08	2.37859e-06
Atp1b1	54.32	4.30315	1.16573	3.69138	0.000223041	0.0018694
Oas1a	373.562	4.30199	0.574877	7.48331	7.2472e-14	7.90219e-12
C130074G19Rik	178.161	4.29945	1.09612	3.92243	8.76611e-05	0.000872704
Rab29	123.13	4.29822	0.824346	5.2141	1.84711e-07	4.85674e-06
Hist1h2bc	138.835	4.29817	0.568459	7.56109	3.99706e-14	4.53007e-12
Gm16556	3.39608	4.29355	1.51013	2.84317	0.00446671	0.0209001
Zfp503	107.4	4.29271	1.09045	3.93664	8.26305e-05	0.000831619
Acaa1b	15.1933	4.29043	1.3128	3.26815	0.00108253	0.00666875
Ggh	109.06	4.28901	0.837804	5.11935	3.06597e-07	7.65063e-06
Peg3	285.145	4.28777	0.96914	4.42431	9.67527e-06	0.000140176
Opcml	3.37774	4.28577	1.43922	2.97784	0.00290288	0.0148514
Ifit1	553.24	4.28122	0.453892	9.43225	4.01398e-21	1.14012e-18
Lipo3	59.7688	4.2807	1.24682	3.43329	0.000596307	0.00411495
Tmprss11b	1446.16	4.27832	0.521849	8.19838	2.43654e-16	3.97571e-14
A2m	69.3086	4.27591	0.980046	4.36297	1.28306e-05	0.000178211
Ly6a	3510.36	4.27567	1.13416	3.76989	0.000163322	0.00145585
Cdh11	587.192	4.27517	0.893393	4.78531	1.70719e-06	3.28407e-05
Spaar	22.7347	4.27261	1.14168	3.7424	0.000182275	0.00158969
Gm7592	26.8348	4.27259	1.42516	2.99797	0.00271787	0.0141152
Fcgr2b	1792.69	4.26682	0.669562	6.37256	1.85904e-10	1.05088e-08
Abcb11	46.6974	4.26617	0.493978	8.63636	5.80337e-18	1.18158e-15
Lpin3	103.142	4.26536	0.951622	4.4822	7.38783e-06	0.000112415
Pira2	18.7169	4.26425	0.929616	4.5871	4.49435e-06	7.47661e-05
4930459C07Rik	3.33709	4.26061	1.34719	3.16259	0.00156372	0.00902347
Mmp9	651.556	4.25612	0.772155	5.51201	3.54769e-08	1.12893e-06
Meox2	102.387	4.25459	1.08308	3.92823	8.55728e-05	0.000855617
Ush1g	1.63422	4.2531	1.63958	2.59401	0.00948624	0.0372758
Slc43a1	73.1642	4.25299	1.04608	4.06566	4.78972e-05	0.000528523
Gm807	15.0048	4.25158	0.99866	4.25728	2.06927e-05	0.000264193
Il4ra	3461.98	4.25072	0.889063	4.78112	1.74324e-06	3.34297e-05
Tnfrsf19	9.05335	4.24957	1.03566	4.10323	4.07427e-05	0.000461757
Usp29	1.6281	4.24699	1.53218	2.77186	0.00557371	0.0248035
Gm45216	1.6281	4.24699	1.53218	2.77186	0.00557371	0.0248035
Lrrc9	1.6281	4.24699	1.53218	2.77186	0.00557371	0.0248035
H2-Eb2	1.6281	4.24699	1.53218	2.77186	0.00557371	0.0248035
9430078K24Rik	1.6281	4.24699	1.53218	2.77186	0.00557371	0.0248035
Zswim5	1.62403	4.24608	1.59329	2.66498	0.00769925	0.0319338
Prl2c5	1.62403	4.24608	1.59329	2.66498	0.00769925	0.0319338
Bmp8a	1.62199	4.24518	1.62926	2.60559	0.0091717	0.0363753
Gm26544	1.62199	4.24518	1.62926	2.60559	0.0091717	0.0363753
Gm15990	1.62199	4.24518	1.62926	2.60559	0.0091717	0.0363753
Pcsk6	72.9326	4.24424	1.08617	3.90753	9.32435e-05	0.00091443
Gm24474	3.2943	4.24041	1.6289	2.60323	0.00923505	0.0365453
Gm39465	1.61384	4.24035	1.62451	2.61023	0.00904808	0.0359967
Fetub	14.781	4.2391	1.1238	3.77212	0.000161864	0.00144453
Gm20556	1.60772	4.23504	1.43829	2.9445	0.00323479	0.0161648
Gm31728	1.60772	4.23504	1.43829	2.9445	0.00323479	0.0161648
Il5ra	1.5955	4.22951	1.4313	2.95501	0.0031266	0.0157542
Plac8	1143.62	4.22819	0.891899	4.74066	2.13019e-06	3.93648e-05
Wnt4	22.1529	4.22747	1.51013	2.79941	0.00511956	0.0232273
Pde10a	37.1031	4.22689	1.18249	3.57456	0.000350813	0.00269896
Slc40a1	413.192	4.22554	0.593574	7.11881	1.08863e-12	9.59617e-11
Gm45418	1.58531	4.22531	1.42597	2.96312	0.00304542	0.0154466
Gm13474	1.58531	4.22531	1.42597	2.96312	0.00304542	0.0154466
Gm35154	1.58939	4.22508	1.60394	2.63419	0.00843388	0.0341436
Gm13986	1.58939	4.22508	1.60394	2.63419	0.00843388	0.0341436
Scara5	111.025	4.22503	0.860178	4.91181	9.02404e-07	1.91882e-05
Slfn1	242.433	4.22461	0.812287	5.20088	1.98345e-07	5.17384e-06
Ip6k3	40.2869	4.22084	1.31019	3.22154	0.00127503	0.00761937
Adam30	1.58123	4.22049	1.59742	2.64206	0.00824028	0.0335298
Krt36	1.57512	4.21759	1.55183	2.71781	0.00657152	0.0282336
Tox2	3.22967	4.21755	1.57142	2.68391	0.00727667	0.0304903
Kcnq4	16.2501	4.21562	1.5477	2.72379	0.00645371	0.0278627
Slc7a2	165.421	4.21151	0.577533	7.29224	3.04838e-13	2.94681e-11
Smoc1	48.735	4.20552	1.16769	3.60156	0.000316312	0.00247867
Trim30c	28.2101	4.20115	0.86684	4.84651	1.25651e-06	2.547e-05
Adcyap1r1	62.5892	4.20112	1.18875	3.53407	0.000409216	0.00305524
Gm4951	82.0115	4.20108	0.698284	6.01629	1.78465e-09	7.74705e-08
Itgam	439.386	4.19998	0.648488	6.47657	9.38326e-11	5.56393e-09
Cacng1	58.4039	4.19692	1.37602	3.05004	0.00228807	0.0122565
Dnah6	11.7228	4.19689	0.866151	4.84545	1.26323e-06	2.55613e-05
Tmem54	6.08564	4.1967	1.31645	3.18789	0.00143313	0.00838767
Thrsp	29.464	4.19061	1.19797	3.4981	0.000468591	0.00340306
Ms4a7	451.212	4.18792	0.832345	5.03147	4.86726e-07	1.12318e-05
Prss46	3.18732	4.18682	1.32482	3.16029	0.00157613	0.00907683
Acrv1	3.18698	4.18476	1.51446	2.7632	0.0057238	0.0253538
Fam149a	104.644	4.18425	1.48702	2.81386	0.00489509	0.0224211
Ephb3	106.205	4.18258	1.07486	3.89127	9.97228e-05	0.000966031
Ophn1	117.522	4.17999	0.968306	4.31681	1.58301e-05	0.000211993
Rtl6	23.9202	4.17924	1.09644	3.81165	0.000138045	0.00126584
Acot4	11.5414	4.17863	1.68882	2.4743	0.0133499	0.04866
Rtn4rl2	157.653	4.17754	1.15679	3.61133	0.000304628	0.00240431
Ms4a14	85.6986	4.17741	0.910765	4.5867	4.50305e-06	7.48566e-05
Bmp5	5.78192	4.17707	1.43788	2.90502	0.00367224	0.0178771
Gm45030	12.2514	4.17066	1.30894	3.1863	0.00144107	0.00842771
Gas7	400.838	4.1672	0.838	4.97279	6.59968e-07	1.4544e-05
Thsd4	7.99774	4.16676	1.42313	2.92789	0.00341275	0.0168818
Epas1	1139.77	4.16643	0.927436	4.49242	7.04186e-06	0.00010808
Ivd	157.675	4.16552	0.983114	4.23706	2.26463e-05	0.000284091
Wscd2	5.38549	4.16266	1.60243	2.59771	0.00938478	0.0369782
Cnn1	135.843	4.16234	1.13648	3.66248	0.000249782	0.00205152
Fat4	105.89	4.16104	0.976491	4.26122	2.03317e-05	0.000260648
Sell	113.684	4.16019	1.15058	3.61574	0.000299491	0.00237191
Il1rl1	120.437	4.15265	1.10308	3.76458	0.000166827	0.00147566
Gstt3	24.5811	4.1493	1.11832	3.71029	0.000207018	0.00175816
Cacng8	6.03403	4.14923	1.5566	2.66557	0.00768582	0.0319183
Nos1ap	6.01773	4.14906	1.51275	2.74272	0.0060932	0.026616
Bambi-ps1	5.70245	4.14549	1.19825	3.45963	0.000540924	0.00381165
Cd24a	102.868	4.13801	0.972391	4.2555	2.0858e-05	0.000265715
Cxcr1	3.09393	4.13196	1.6587	2.49109	0.0127354	0.0469104
Mn1	51.5568	4.13171	1.23629	3.34202	0.00083172	0.00540242
Gm24598	18.4558	4.13047	1.43382	2.88074	0.00396743	0.0190323
Pdgfd	42.8093	4.12865	1.05448	3.91535	9.0275e-05	0.000892547
Irf7	1429.31	4.12862	0.676498	6.10293	1.04141e-09	4.83057e-08
Adgrg1	360.455	4.12832	0.785508	5.2556	1.47545e-07	3.99832e-06
Disp2	40.5634	4.12657	0.863433	4.77926	1.75942e-06	3.36204e-05
Rassf9	5.58698	4.12603	1.4569	2.83206	0.00462491	0.0214224
Epb41l3	200.226	4.12501	0.843705	4.88916	1.01266e-06	2.12189e-05
Cdon	159.533	4.12341	1.01463	4.06394	4.82519e-05	0.000531927
Agmo	35.5388	4.11906	0.961686	4.28317	1.8425e-05	0.000240444
Gstm4	42.8543	4.11773	0.981134	4.19691	2.70583e-05	0.000329033
Zfp40	29.0893	4.11489	1.06461	3.86515	0.00011102	0.00105547
Aqp2	35.3133	4.11308	0.897289	4.5839	4.56387e-06	7.54317e-05
Gm10471	13.7865	4.11008	0.767581	5.35459	8.57508e-08	2.50047e-06
Ptger3	12.2829	4.10863	1.63539	2.51232	0.011994	0.0448525
Gm19684	11.0979	4.10809	1.03523	3.96827	7.23961e-05	0.000743247
Rassf6	5.68795	4.10793	1.14518	3.58716	0.000334305	0.00259843
Hoxb3	10.4974	4.10776	1.54055	2.66641	0.00766652	0.0318595
Aoah	75.3134	4.10233	1.02713	3.99398	6.49734e-05	0.000678241
Lrrc15	573.481	4.1015	1.0516	3.90025	9.6094e-05	0.000937986
Fam174b	51.309	4.10008	1.31271	3.12337	0.00178791	0.0100845
Pkd1l1	2.96952	4.09925	1.36059	3.01285	0.00258807	0.0135728
Papss2	142.186	4.09747	1.4695	2.78835	0.00529779	0.0238806
Rnf144b	138.506	4.09726	0.772842	5.30155	1.14822e-07	3.22948e-06
Gm19410	2.96137	4.09713	1.32842	3.0842	0.00204097	0.0112122
Gm22774	2.96137	4.09713	1.32842	3.0842	0.00204097	0.0112122
Slc22a18	12.915	4.09684	1.27193	3.22097	0.00127759	0.00763269
Trpv4	131.493	4.09329	0.964087	4.24577	2.17844e-05	0.000274778
Npl	279.73	4.09136	0.769895	5.31417	1.07143e-07	3.03952e-06
Art5	10.8269	4.0887	1.24993	3.27116	0.00107109	0.00660835
Zkscan4	5.44095	4.08839	1.54991	2.63783	0.00834378	0.0338324
Erp27	2.96793	4.08587	1.40574	2.90657	0.00365417	0.017817
Rdh12	13.7887	4.08533	1.22916	3.32367	0.000888419	0.00569395
Lrrc4c	8.72246	4.08517	1.56442	2.6113	0.00901989	0.0359094
Csf2	36.0718	4.08388	0.949425	4.30142	1.69704e-05	0.000224907
Ednrb	567.596	4.08009	1.02552	3.97854	6.93402e-05	0.00071584
Sncaip	27.3747	4.07802	1.03102	3.95533	7.64279e-05	0.000777355
Gm30411	1.44743	4.07767	1.58664	2.57001	0.0101696	0.0392636
Pou2af1	2.95333	4.07438	1.58199	2.57547	0.0100103	0.0387789
Tcaf2	67.3191	4.07434	1.03418	3.93967	8.15923e-05	0.000823331
Fignl2	48.3088	4.0724	1.1235	3.62475	0.000289246	0.00230946
Slc6a12	1.44132	4.07161	1.48671	2.73866	0.00616892	0.0268753
Gzmn	1.44132	4.07161	1.48671	2.73866	0.00616892	0.0268753
Mmp3	1138.85	4.07148	1.01289	4.01965	5.82842e-05	0.00061966
Gnaz	1.43724	4.07118	1.57775	2.58038	0.00986918	0.0383548
Nrxn1	1.4352	4.06964	1.57565	2.58283	0.00979932	0.0381542
2900052N01Rik	1.4352	4.06964	1.57565	2.58283	0.00979932	0.0381542
Igsf21	7.46387	4.06935	1.48009	2.74939	0.00597063	0.026245
Rtl8b	88.4058	4.06933	1.22111	3.33249	0.000860728	0.00556101
Cd53	1044.9	4.06778	0.577491	7.04388	1.86954e-12	1.55279e-10
Prrg3	75.8329	4.06609	1.10867	3.66754	0.000244892	0.00201877
Stoml3	1.43113	4.06564	1.43767	2.82794	0.00468488	0.0216262
Prok1	1.43113	4.06564	1.43767	2.82794	0.00468488	0.0216262
Gpr17	1.43113	4.06564	1.43767	2.82794	0.00468488	0.0216262
Gm27194	1.43113	4.06564	1.43767	2.82794	0.00468488	0.0216262
Serpinb5	1.43113	4.06564	1.43767	2.82794	0.00468488	0.0216262
Thrb	21.7393	4.06501	1.4556	2.79267	0.00522756	0.0236332
Gm3411	1.42502	4.06277	1.43439	2.8324	0.00462	0.0214126
Ifih1	296.74	4.06128	0.708597	5.73144	9.95839e-09	3.65411e-07
Gm22781	1.42094	4.06109	1.47326	2.75653	0.00584183	0.0257724
C2cd4a	1.42094	4.06109	1.47326	2.75653	0.00584183	0.0257724
Gm36642	1.42094	4.06109	1.47326	2.75653	0.00584183	0.0257724
Smpdl3a	398.629	4.06031	0.586984	6.91725	4.60498e-12	3.57928e-10
Ncan	1.41483	4.05839	1.42938	2.83926	0.00452177	0.0210848
Smarca2	302.546	4.05764	0.869593	4.66614	3.06918e-06	5.38206e-05
Gm42528	12.1871	4.0573	1.26575	3.20545	0.00134853	0.00798188
Lifr	237.089	4.05534	1.09755	3.69489	0.000219982	0.00185036
Gm22224	1.40871	4.05488	1.46537	2.76713	0.00565525	0.0250936
Ugt2b34	1.40871	4.05488	1.46537	2.76713	0.00565525	0.0250936
Slc39a12	11.4958	4.05416	1.44028	2.81484	0.00488019	0.0223707
Nhs	8.09644	4.04926	1.20641	3.35644	0.000789514	0.00517798
Mx2	97.6788	4.04792	0.94845	4.26793	1.97295e-05	0.00025492
Gm7694	15.3552	4.04768	1.32577	3.05307	0.00226515	0.0121649
Kcnmb3	1.39852	4.04767	1.54401	2.62152	0.00875379	0.0351052
Khdrbs3	55.7591	4.04598	1.04342	3.87761	0.000105486	0.00101206
Trim30b	23.3267	4.0457	0.647792	6.24537	4.22806e-10	2.18595e-08
Gm37233	15.6912	4.04542	1.26617	3.19501	0.00139826	0.00821504
Gm21083	7.86368	4.04485	1.04836	3.85828	0.00011419	0.00107936
Tlr8	150.574	4.04475	0.623843	6.48359	8.95636e-11	5.32452e-09
Gm13398	1.39241	4.04153	1.63986	2.46456	0.013718	0.0496868
Gpx7	287.925	4.04096	1.12611	3.58842	0.000332684	0.0025867
Rem1	77.8252	4.03761	0.926472	4.35804	1.3123e-05	0.000181007
Loxl3	1519.09	4.03707	0.797057	5.06497	4.08469e-07	9.66835e-06
Mrgpra2b	2.91122	4.03689	1.58055	2.55411	0.0106459	0.040808
Rtn4rl1	25.8042	4.03567	1.45361	2.77631	0.005498	0.0245759
Krt42	14.7577	4.03442	1.16676	3.45781	0.000544589	0.00383044
A530064D06Rik	25.981	4.03288	0.678719	5.9419	2.81729e-09	1.16578e-07
Gm39556	8.31186	4.03271	1.18432	3.40507	0.000661459	0.00447462
Acta2	2552.03	4.03227	1.04245	3.86808	0.000109693	0.00104459
Mal	8.58288	4.02846	1.59726	2.52211	0.0116653	0.0438322
Hdx	7.96671	4.02395	1.351	2.9785	0.00289663	0.014826
Slc2a10	29.8542	4.02309	1.08537	3.70666	0.000210009	0.00177897
Gm14267	2.8708	4.02277	1.5945	2.5229	0.0116392	0.0437593
F830016B08Rik	71.5714	4.02172	1.23549	3.25516	0.00113329	0.00691058
Susd2	59.552	4.02063	1.16713	3.4449	0.000571274	0.00397559
Tmem171	28.8229	4.02014	1.06621	3.77048	0.000162936	0.00145298
Gm14548	18.2556	4.01901	0.910684	4.41317	1.01867e-05	0.00014657
Xkrx	2.82757	4.01898	1.4588	2.75499	0.0058694	0.0258841
Dcn	3408.7	4.01777	1.13657	3.53501	0.000407757	0.00304785
Celf5	5.42272	4.01051	1.30862	3.0647	0.00217891	0.0118012
Tbc1d2	48.0831	4.00475	0.931141	4.30091	1.70097e-05	0.000225167
Abcb1a	517.494	4.00414	0.503457	7.9533	1.81608e-15	2.67837e-13
A530046M15Rik	15.0509	4.00301	0.927984	4.31367	1.60569e-05	0.000214249
Pid1	83.9769	4.00201	1.10298	3.62835	0.00028524	0.002285
Ccl22	62.1101	3.99989	1.56241	2.56007	0.010465	0.0402557
Ifi208	70.8262	3.99432	1.20647	3.31076	0.000930415	0.00591654
Olfm4	13.9615	3.99418	1.26399	3.15998	0.0015778	0.00908419
Capn6	73.5276	3.99379	1.32154	3.02206	0.00251058	0.0132419
Icam1	481.411	3.99289	0.631211	6.32576	2.5199e-10	1.38366e-08
Bglap	7.78228	3.988	1.26804	3.145	0.00166088	0.0094701
Abcg2	138.655	3.98313	0.89742	4.43842	9.0623e-06	0.000132885
Gm47242	2.77503	3.98302	1.53717	2.59114	0.00956587	0.0374799
Hook1	4.8129	3.98276	1.54064	2.58514	0.00973387	0.03797
Hrh1	13.1392	3.97467	0.81174	4.89648	9.75672e-07	2.05373e-05
Tslp	5.07926	3.97372	1.61187	2.46529	0.0136902	0.0496016
Timp3	507.505	3.97211	0.86844	4.57384	4.78858e-06	7.86935e-05
Frat1	14.2238	3.97089	1.1309	3.51125	0.000446003	0.00326894
Naalad2	59.8605	3.96588	0.95494	4.15301	3.28125e-05	0.000385161
Oas2	315.93	3.96217	0.879516	4.50495	6.63899e-06	0.000103135
Ccdc194	5.02255	3.96046	1.39752	2.83391	0.0045982	0.0213481
Emx2	18.7152	3.95876	1.33835	2.95794	0.00309703	0.0156413
Meox1	30.1804	3.95799	1.18083	3.35188	0.000802643	0.0052536
B430306N03Rik	169.716	3.95543	0.470659	8.40402	4.31458e-17	8.27213e-15
Aqp3	94.7021	3.95517	0.632184	6.25635	3.94088e-10	2.04668e-08
Gm11545	8.02827	3.95342	1.41003	2.80378	0.00505072	0.0229966
Clic6	5.10552	3.95234	1.14034	3.46592	0.000528425	0.00374307
Olfr810	27.9912	3.95106	0.578025	6.83544	8.17544e-12	5.91485e-10
Casp4	205.266	3.94618	1.17185	3.36748	0.00075859	0.00501952
Hmgcs2	26.0195	3.94594	0.82985	4.755	1.98444e-06	3.73377e-05
Hs6st2	244.619	3.94479	1.20861	3.26392	0.00109883	0.00674156
2810433D01Rik	4.99572	3.94352	1.33763	2.94813	0.00319699	0.0160282
Gna15	63.2466	3.94287	0.958885	4.11193	3.92368e-05	0.000447112
Grem2	138.099	3.9422	0.974991	4.04332	5.26994e-05	0.000571339
Ogn	158.377	3.93992	0.909281	4.33301	1.47084e-05	0.000199762
Nlrp12	17.9881	3.93815	1.10928	3.5502	0.000384933	0.00291041
Col11a1	175.542	3.93795	1.40488	2.80305	0.00506226	0.0230355
Lynx1	178.727	3.93247	0.986759	3.98524	6.74115e-05	0.000700513
Masp1	49.5662	3.9313	1.17424	3.34796	0.000814088	0.00531436
B4galt6	169.292	3.92797	0.920372	4.2678	1.97408e-05	0.00025492
Zfp105	19.1188	3.92486	0.922876	4.25286	2.1106e-05	0.000267984
Uchl1	61.5273	3.92461	1.24041	3.16396	0.00155636	0.00898326
Krt20	15.1625	3.92439	1.27527	3.0773	0.00208887	0.0114208
Sytl5	2.69625	3.92319	1.47654	2.65701	0.00788371	0.0325055
Mrvi1	39.553	3.92222	1.13818	3.44603	0.000568878	0.00396371
Colca2	7.77765	3.92196	1.19866	3.27197	0.00106802	0.006592
Manea	113.171	3.91998	0.935959	4.18819	2.81184e-05	0.000338701
Pde4c	2.68606	3.91703	1.38595	2.82625	0.0047096	0.0217186
Olfml2b	432.275	3.9167	0.858266	4.56351	5.0306e-06	8.19101e-05
Ankef1	37.6893	3.91622	1.04078	3.76278	0.000168032	0.00148347
Slfn4	743.801	3.91578	0.747431	5.23899	1.61461e-07	4.31049e-06
Ddx4	2.65957	3.90808	1.3277	2.9435	0.00324528	0.0162102
Cd163	35.565	3.90517	1.05216	3.71159	0.00020596	0.00175271
Gm26581	2.6453	3.9041	1.37174	2.84608	0.00442608	0.0207606
Fgf7	229.921	3.90351	1.07529	3.63021	0.00028319	0.00227174
Gm14224	2.60002	3.90265	1.34641	2.89856	0.00374878	0.0181882
Adgrl2	292.325	3.90206	0.927166	4.20859	2.56974e-05	0.000315823
Aoc3	431.245	3.90059	0.857466	4.54898	5.39067e-06	8.70949e-05
Cd59a	77.3664	3.89789	0.984346	3.95988	7.49865e-05	0.000766081
Ghr	798.601	3.89448	0.855672	4.55137	5.32983e-06	8.6233e-05
Rgs8	4.61184	3.89152	1.3815	2.81687	0.00484938	0.0222428
Armcx3	180.347	3.89137	0.925845	4.20305	2.63342e-05	0.000322027
Gm47692	2.61066	3.89038	1.44284	2.69633	0.00701089	0.0296398
Hist1h4c	2.60658	3.88643	1.53684	2.52884	0.011444	0.0431769
Mmp23	303.434	3.88582	0.905114	4.29318	1.7613e-05	0.000231954
Duox1	16.6744	3.88536	1.3579	2.86131	0.0042189	0.0199721
Cacna1d	79.0625	3.8828	0.65531	5.92514	3.12038e-09	1.28427e-07
Enpp2	123.404	3.88233	0.870641	4.45916	8.22808e-06	0.000123084
Gpnmb	151.337	3.88086	0.542751	7.15035	8.65539e-13	7.71839e-11
Mill2	14.152	3.88062	1.07784	3.60037	0.00031777	0.00248501
Mannr	1.26064	3.87937	1.55305	2.49791	0.0124926	0.0462831
Gm14434	1.25453	3.87401	1.4658	2.64294	0.00821904	0.0334741
1700066B19Rik	1.25453	3.87401	1.4658	2.64294	0.00821904	0.0334741
Hephl1	1.25453	3.87401	1.4658	2.64294	0.00821904	0.0334741
Bmp15	1.25453	3.87401	1.4658	2.64294	0.00821904	0.0334741
Lama3	41.0704	3.87247	0.936311	4.13588	3.53603e-05	0.000410876
Gm44765	1.24434	3.86895	1.46015	2.64969	0.0080566	0.0330144
CT030155.1	1.24434	3.86895	1.46015	2.64969	0.0080566	0.0330144
Gm9603	1.24434	3.86895	1.46015	2.64969	0.0080566	0.0330144
Gm6356	1.24434	3.86895	1.46015	2.64969	0.0080566	0.0330144
Gdf5	1.24434	3.86895	1.46015	2.64969	0.0080566	0.0330144
Slc36a3	1.24434	3.86895	1.46015	2.64969	0.0080566	0.0330144
B3gnt5	12.1566	3.86844	0.880513	4.39339	1.11595e-05	0.000158584
Il6	54.692	3.86776	0.78189	4.94668	7.54909e-07	1.63388e-05
Rnf125	51.9369	3.86666	0.752357	5.1394	2.75618e-07	6.93779e-06
Cnga3	1.23823	3.86586	1.45674	2.65378	0.00795969	0.0327424
Clip3	100.865	3.86431	0.958215	4.03282	5.51116e-05	0.00059112
Treml2	78.2921	3.86289	0.632138	6.11083	9.91136e-10	4.64421e-08
Gm29346	1.22804	3.85924	1.52526	2.53021	0.0113995	0.0430441
Gm18348	1.22804	3.85924	1.52526	2.53021	0.0113995	0.0430441
Ccnb3	1.22804	3.85924	1.52526	2.53021	0.0113995	0.0430441
Actrt3	1.22804	3.85924	1.52526	2.53021	0.0113995	0.0430441
Gm8488	1.22804	3.85924	1.52526	2.53021	0.0113995	0.0430441
Clrn1	1.22804	3.85924	1.52526	2.53021	0.0113995	0.0430441
Creg1	501.653	3.85798	0.639356	6.03417	1.59781e-09	7.05582e-08
Retnlg	35.0119	3.85686	1.26046	3.05988	0.00221424	0.0119416
Tmtc1	49.7731	3.8564	1.08728	3.54684	0.000389876	0.00293902
Gm49454	4.44678	3.8556	1.44194	2.6739	0.00749741	0.0312714
Dact1	82.8369	3.85503	0.85976	4.48384	7.33108e-06	0.000111709
Epha3	73.2046	3.8549	0.802037	4.80638	1.53686e-06	2.99395e-05
Lrmda	14.3345	3.85439	0.941977	4.09181	4.28026e-05	0.000481075
Rcn3	1447.68	3.85317	0.817308	4.71446	2.42347e-06	4.39376e-05
Tigd2	90.997	3.84466	0.760846	5.05314	4.34606e-07	1.01927e-05
Aff3	10.9215	3.84165	1.29356	2.96983	0.00297965	0.01518
Pamr1	14.2211	3.84044	1.01955	3.76678	0.000165365	0.00146724
Stra6l	48.2926	3.84011	0.821517	4.67442	2.94785e-06	5.209e-05
Sulf1	1087.41	3.83509	0.754736	5.08137	3.74725e-07	9.0181e-06
Laptm5	2450.21	3.83487	0.787964	4.86681	1.13411e-06	2.33595e-05
Ptprb	756.092	3.82987	0.813916	4.70549	2.53255e-06	4.55918e-05
Gm37800	12.0415	3.82636	1.29325	2.95872	0.00308916	0.01561
Lrrc32	464.032	3.82339	0.891634	4.28807	1.80232e-05	0.000236813
Myoz2	31.7627	3.8204	1.17594	3.24881	0.00115888	0.00704237
Cd80	141.439	3.82038	0.703348	5.43171	5.58178e-08	1.70771e-06
S100a8	230.938	3.81983	0.996743	3.83232	0.000126942	0.00118193
Tmlhe	35.6208	3.81928	1.07449	3.55451	0.000378679	0.00287723
Calml4	70.5501	3.81491	1.24304	3.06902	0.00214759	0.011678
Mgam	11.498	3.81388	1.16076	3.28566	0.00101743	0.00635223
Cd84	445.015	3.81368	0.547397	6.96693	3.23934e-12	2.58776e-10
Lilra6	31.2176	3.81133	1.22648	3.10753	0.00188658	0.0105505
Bace2	35.1174	3.81064	0.987774	3.8578	0.00011441	0.001081
Gm10827	4.59158	3.80948	1.15322	3.30335	0.000955368	0.00604016
Marveld3	2.51116	3.80889	1.36921	2.78181	0.00540563	0.0242432
Il7r	50.3854	3.80769	1.01288	3.75928	0.000170404	0.0015021
Scn2b	15.5243	3.80734	0.822083	4.63133	3.63322e-06	6.25417e-05
Asgr1	2.50504	3.80685	1.3671	2.78462	0.0053591	0.024072
Gm13212	54.0289	3.80573	1.27841	2.97694	0.00291145	0.0148853
Il19	2.49316	3.80568	1.41009	2.69889	0.00695709	0.0294814
4930430E12Rik	56.6445	3.80548	0.717985	5.30022	1.15665e-07	3.24525e-06
2210418O10Rik	2.48705	3.80435	1.54181	2.46745	0.0136078	0.0493452
Kdm5d	69.9226	3.80292	0.94077	4.04235	5.29192e-05	0.000572677
Ptgir	34.2852	3.80236	0.922587	4.12142	3.76552e-05	0.000433047
Tmem236	18.5434	3.80204	0.718558	5.29121	1.2151e-07	3.38038e-06
Nr3c2	7.31307	3.79895	1.46981	2.58466	0.00974753	0.0380104
Sp110	71.6909	3.79682	0.870278	4.36277	1.28428e-05	0.000178211
9130208D14Rik	14.4938	3.79518	1.37807	2.75398	0.00588751	0.025954
F630028O10Rik	87.5095	3.79478	0.930827	4.07678	4.56639e-05	0.000508022
Gm4070	72.3177	3.7944	0.802129	4.73041	2.2407e-06	4.11755e-05
Tm4sf19	9.32837	3.79365	0.902829	4.20196	2.64616e-05	0.000322972
Nkd1	22.6403	3.79215	1.26889	2.98856	0.00280296	0.0144429
Fam43a	324.08	3.79132	0.996904	3.8031	0.000142898	0.00130256
AI987944	41.4453	3.78812	0.810076	4.67625	2.92173e-06	5.17079e-05
Rerg	4.49071	3.78606	1.38547	2.73269	0.00628201	0.0272905
Gm43181	7.20677	3.78436	1.30811	2.893	0.00381582	0.0184395
Islr	353.691	3.78425	0.876504	4.31744	1.57852e-05	0.000211638
Clec4a1	246.414	3.78387	0.900962	4.19981	2.67139e-05	0.000325278
Actg2	234.835	3.78111	1.42571	2.65209	0.00799951	0.0328623
St6galnac5	15.3332	3.78044	1.149	3.29019	0.00100121	0.00626627
Srgn	1537.87	3.7777	0.513928	7.35064	1.97262e-13	2.00814e-11
Dlk1	45.4265	3.77723	1.43973	2.62357	0.00870125	0.0349371
Gm15987	23.366	3.77601	1.17357	3.21754	0.00129293	0.00770772
Lgr5	21.4974	3.77522	1.03566	3.64522	0.000267162	0.00216429
Nek10	11.8929	3.77446	1.04639	3.60713	0.0003096	0.00243291
Zfp975	15.9155	3.77102	1.34234	2.80929	0.0049651	0.0226921
Nov	393.845	3.77086	0.8073	4.67096	2.99801e-06	5.27333e-05
Dlc1	346.059	3.77033	0.903307	4.17391	2.99411e-05	0.000356919
Dhdh	54.5726	3.7682	0.896043	4.20538	2.6064e-05	0.000319135
Rftn1	283.364	3.76771	0.667521	5.64433	1.65822e-08	5.81567e-07
Tfpi2	171.464	3.76538	0.533304	7.06047	1.65943e-12	1.39337e-10
Ptprv	257.872	3.76523	0.862222	4.3669	1.26025e-05	0.000175832
Mettl7a1	114.849	3.76519	1.00263	3.7553	0.000173133	0.00152207
Fabp7	6.55483	3.76314	1.08501	3.4683	0.000523764	0.00371882
Rbfox3	7.11406	3.75916	1.4332	2.62292	0.00871801	0.03498
Raet1d	27.6433	3.75857	0.694843	5.40924	6.32933e-08	1.90601e-06
Tnfrsf21	444.449	3.75734	0.783267	4.79701	1.61049e-06	3.11889e-05
Acot11	10.8982	3.75552	0.91092	4.12277	3.74339e-05	0.000431484
Fgf18	38.406	3.75266	1.05707	3.55006	0.000385136	0.00291092
Aplnr	377.829	3.74712	1.06075	3.53251	0.00041163	0.00306597
Fabp3	68.3635	3.74709	0.743665	5.03868	4.68761e-07	1.08827e-05
Mob3b	10.8058	3.74658	0.904185	4.1436	3.41893e-05	0.00039888
Rpl39l	33.1913	3.74493	1.38467	2.70456	0.0068395	0.0291239
Slamf1	6.73392	3.74438	1.50491	2.48811	0.0128424	0.0471837
Arrdc4	171.593	3.74385	0.783057	4.78107	1.74363e-06	3.34297e-05
Slc28a2	99.6372	3.74345	1.0226	3.6607	0.000251523	0.00206156
Rtn1	4.37252	3.74289	1.13633	3.29385	0.000988246	0.00620098
Gpr160	41.1283	3.74253	0.951976	3.93133	8.44784e-05	0.00084762
Popdc2	16.6838	3.7409	1.48472	2.5196	0.0117489	0.0440929
Ifi207	621.993	3.74021	0.62407	5.99325	2.05688e-09	8.77969e-08
Vopp1	188.12	3.73897	0.938819	3.98263	6.81574e-05	0.000706376
Snap91	6.74421	3.73578	1.01938	3.66476	0.000247573	0.00203571
Slpi	141.678	3.73435	0.667524	5.59433	2.2147e-08	7.48216e-07
Olfml3	1065.82	3.72448	0.733066	5.08069	3.76064e-07	9.04086e-06
C2	257.408	3.72396	1.00194	3.71673	0.000201814	0.00172351
Cryzl2	93.1929	3.72378	0.915185	4.06888	4.72397e-05	0.00052227
Nxpe4	45.7982	3.71823	1.08695	3.42079	0.000624386	0.00427537
Kank4	24.3418	3.71375	1.46407	2.53659	0.0111938	0.0424695
Tmem47	99.1596	3.71218	0.967717	3.83602	0.000125044	0.00116568
Scin	163.581	3.70902	0.746654	4.96752	6.78156e-07	1.49019e-05
Ppp1r3d	48.4759	3.70809	0.950773	3.90008	9.6161e-05	0.000938242
Abcg1	498.214	3.70804	0.753951	4.91814	8.73693e-07	1.86639e-05
Cpn2	6.53117	3.70798	1.33896	2.7693	0.00561773	0.0249608
Actr3b	14.6005	3.70782	0.78786	4.70619	2.52391e-06	4.54851e-05
Rnf130	480.383	3.70756	0.76124	4.87043	1.11357e-06	2.29982e-05
Plxnb3	5.9981	3.70593	1.29904	2.85283	0.00433318	0.0204081
Tmod1	20.7326	3.70362	0.914113	4.0516	5.08694e-05	0.000555778
Cd59b	2.33897	3.70151	1.47561	2.50846	0.012126	0.0452234
Lrp2	15.8922	3.70149	1.02253	3.61995	0.000294663	0.00234026
Tlr3	81.0361	3.70052	0.475721	7.77876	7.32368e-15	9.79628e-13
Tnnt1	36.8606	3.69753	1.1627	3.18013	0.00147211	0.00857696
Spaca9	10.7944	3.69382	0.821319	4.49742	6.87829e-06	0.000106279
Fam189a2	19.963	3.69181	1.37171	2.69139	0.00711557	0.0299941
Sh3tc1	123.355	3.69094	0.840024	4.39385	1.11361e-05	0.000158349
Gm29155	2.31859	3.69036	1.35838	2.71673	0.00659296	0.0283151
Dcaf12l1	2.31215	3.6869	1.39538	2.64222	0.00823637	0.033521
Gm16894	2.26721	3.6869	1.39538	2.64222	0.00823637	0.033521
Bdkrb1	47.2415	3.68676	0.838988	4.39429	1.11135e-05	0.000158124
Flywch2	6.22371	3.68668	1.18208	3.11881	0.00181584	0.0102219
Pdzd2	161.909	3.68588	0.979363	3.76355	0.000167517	0.00148063
Tex45	2.29821	3.68426	1.3816	2.66667	0.00766075	0.0318545
CT033750.3	2.25091	3.68102	1.40455	2.62079	0.00877275	0.0351506
Csf2rb2	414.845	3.67876	0.552731	6.65561	2.82127e-11	1.88689e-09
Tnfsf11	186.645	3.67867	0.97404	3.77672	0.000158908	0.00142146
C3ar1	723.932	3.6771	0.540371	6.80478	1.01206e-11	7.23123e-10
Cd37	116.423	3.67662	0.956144	3.84525	0.000120428	0.00113043
Ang	20.9029	3.67589	1.41527	2.59731	0.0093956	0.0370145
Ptafr	228.443	3.67547	0.658577	5.58093	2.39237e-08	8.0235e-07
Tek	151.051	3.67545	1.04218	3.52671	0.000420764	0.00311796
Lrrc25	303.128	3.67534	0.722466	5.08721	3.63366e-07	8.79071e-06
Ccl3	176.205	3.6745	0.464283	7.91436	2.48534e-15	3.57376e-13
Fhad1	9.5945	3.67395	1.15933	3.16903	0.0015295	0.00885043
Zc2hc1a	63.8484	3.67168	0.985586	3.72538	0.00019502	0.00167795
Gm10655	4.14905	3.67131	1.23221	2.97944	0.00288775	0.0147904
Isg15	850.035	3.67018	0.480941	7.63126	2.32467e-14	2.81493e-12
Mmp12	855.715	3.66983	0.588035	6.24084	4.35241e-10	2.24018e-08
Ifi204	878.368	3.66982	0.456368	8.04135	8.88557e-16	1.37202e-13
Frmd4b	350.857	3.66973	0.739216	4.96436	6.89292e-07	1.51034e-05
Mfsd7a	43.7194	3.66683	1.00312	3.65543	0.000256754	0.00209612
Gab3	21.074	3.66639	1.06108	3.45532	0.000549635	0.00385885
Col28a1	114.114	3.6635	1.01937	3.59388	0.000325795	0.00253829
Dll1	32.2985	3.66345	0.935482	3.91611	8.9989e-05	0.000890484
Padi3	4.23678	3.66168	1.13851	3.21621	0.00129896	0.00773228
Scn9a	4.29385	3.66103	1.22577	2.98672	0.00281987	0.0145008
Sqor	147.646	3.66083	0.783676	4.67135	2.9922e-06	5.26715e-05
Acvrl1	442.376	3.65927	0.80267	4.55887	5.14292e-06	8.36206e-05
Plekhg1	100.996	3.65761	0.810006	4.51553	6.3158e-06	9.87144e-05
1500015O10Rik	75.5112	3.65645	1.42851	2.55963	0.0104783	0.0402864
Add3	186.815	3.65602	0.869134	4.20651	2.59343e-05	0.000318153
Apol10b	13.3	3.65523	1.22267	2.98954	0.00279402	0.0144101
Rmdn2	34.3651	3.65471	0.871245	4.19481	2.73101e-05	0.000331045
A530032D15Rik	6.14457	3.65039	0.967842	3.77168	0.000162153	0.00144655
Als2cl	62.0372	3.64798	1.02838	3.5473	0.000389195	0.00293542
Ddit4l	46.5078	3.64777	1.12444	3.24407	0.00117835	0.00714368
Ak8	7.43937	3.64713	1.47156	2.47841	0.013197	0.0482323
Prl6a1	1.06774	3.64709	1.47778	2.46795	0.0135889	0.0492969
Gm20753	1.06774	3.64709	1.47778	2.46795	0.0135889	0.0492969
Cdcp1	1.06774	3.64709	1.47778	2.46795	0.0135889	0.0492969
Igfbp7	3668.42	3.64184	0.846757	4.30093	1.70085e-05	0.000225167
Rgs5	971.543	3.63879	0.899199	4.0467	5.1945e-05	0.000564792
Zfp979	63.7063	3.63745	1.09817	3.3123	0.000925337	0.0058924
Efna3	20.8716	3.63516	0.610829	5.95118	2.66211e-09	1.10754e-07
Gipc2	41.3748	3.63201	0.471039	7.71062	1.25204e-14	1.58273e-12
P2ry14	138.269	3.63179	0.917413	3.95874	7.53475e-05	0.000768064
Cnmd	5.90957	3.62419	1.3262	2.73277	0.00628039	0.0272886
C1qtnf1	232.312	3.62214	0.763057	4.74688	2.0658e-06	3.8453e-05
BC034090	77.0936	3.62201	1.07543	3.36796	0.000757255	0.00501357
4930579C12Rik	40.7581	3.62109	0.893854	4.0511	5.09773e-05	0.000556373
S100a9	426.917	3.62031	1.10124	3.28748	0.00101087	0.00631816
Htatip2	158.609	3.61905	0.824936	4.38707	1.14889e-05	0.000162963
Pde11a	12.6872	3.61817	1.18015	3.06586	0.00217044	0.0117672
Prom1	16.3794	3.61315	1.39474	2.59056	0.00958198	0.0375302
Sprr1a	214.867	3.61105	0.896603	4.02748	5.63781e-05	0.000602738
Rarb	8.01862	3.61008	1.02693	3.5154	0.000439084	0.00322645
Apobec1	568.512	3.60859	0.769005	4.69255	2.69819e-06	4.82716e-05
Fcgr3	1409.23	3.6078	0.670344	5.38202	7.36546e-08	2.18373e-06
Dnah2	37.7437	3.60775	0.737818	4.88976	1.00958e-06	2.11737e-05
Ticam2	43.0568	3.60747	0.829339	4.34981	1.36254e-05	0.000186706
C130083M11Rik	19.3144	3.60612	1.20309	2.99738	0.0027231	0.0141359
A530076I17Rik	5.57358	3.60606	1.37153	2.62922	0.0085581	0.0345011
Ildr2	27.2736	3.60541	0.835186	4.3169	1.58238e-05	0.000211993
Rasgef1b	117.281	3.60348	0.796953	4.52158	6.13805e-06	9.65789e-05
Eif2s3y	123.135	3.59992	0.986027	3.65094	0.000261287	0.00212268
Rasgrf2	19.3362	3.59962	0.997175	3.60982	0.000306414	0.00241593
Apol8	29.8558	3.59894	0.496367	7.25056	4.15037e-13	3.88161e-11
Btg2	272.236	3.5942	0.827908	4.3413	1.41639e-05	0.000192968
Shc2	88.3809	3.5932	0.946324	3.79701	0.000146452	0.00133021
Enho	43.7973	3.59261	0.99787	3.60028	0.000317876	0.00248501
Spon2	22.5897	3.59212	0.991409	3.62324	0.000290932	0.00231688
Gm11836	31.9511	3.59191	1.36939	2.62301	0.00871568	0.0349777
Afp	194.284	3.59068	0.565123	6.3538	2.10053e-10	1.17298e-08
Adgre1	757.797	3.58973	0.788404	4.55316	5.28465e-06	8.56829e-05
Lgals9	909.815	3.58972	0.596273	6.02026	1.7414e-09	7.57362e-08
Slfn2	848.712	3.58743	0.651801	5.50387	3.71535e-08	1.17902e-06
Gm6145	3.75262	3.58565	1.38809	2.58316	0.00978993	0.038137
Plxdc2	323.499	3.58537	0.735017	4.87794	1.07202e-06	2.22598e-05
Cpm	12.5221	3.58519	1.20126	2.98453	0.00284018	0.0145792
Hey2	7.8444	3.58295	1.07209	3.34202	0.000831705	0.00540242
Bcl2a1b	168.806	3.58116	0.306507	11.6838	1.54304e-31	1.36542e-28
Fahd2a	17.2496	3.5792	1.00496	3.56155	0.000368675	0.00281144
Gm8773	4.07887	3.57914	1.32574	2.69973	0.00693963	0.0294304
Foxo1	109.379	3.5784	0.887692	4.03112	5.55106e-05	0.000594568
Gm29152	2.11913	3.57444	1.44469	2.47419	0.0133537	0.0486662
Pramef12	2.15219	3.57171	1.44198	2.47695	0.0132511	0.0483919
Col6a3	4118.79	3.57002	0.875032	4.07988	4.50598e-05	0.000502709
Phactr2	101.66	3.56817	0.866097	4.11983	3.79155e-05	0.000435508
Tent5a	408.257	3.56752	0.68056	5.24204	1.58814e-07	4.24863e-06
Gas1	409.087	3.56671	1.10266	3.23464	0.00121798	0.0073491
Zfp931	17.0207	3.56595	1.19836	2.9757	0.00292322	0.0149421
Gm11725	2.10283	3.56576	1.37563	2.59209	0.00953956	0.0374087
Zfp422	80.8705	3.5645	0.885402	4.02586	5.67684e-05	0.000605503
Cdk15	2.13181	3.56209	1.35706	2.62486	0.00866841	0.0348113
4930543E12Rik	2.1335	3.56163	1.43177	2.48758	0.0128617	0.0472319
Slitrk6	2.13147	3.56016	1.35532	2.6268	0.00861919	0.0346575
Gm5431	69.6737	3.56011	1.16342	3.06004	0.00221309	0.0119383
Hdc	124.391	3.55991	0.969714	3.67109	0.000241514	0.00199731
Raver2	16.1098	3.5593	1.10362	3.22511	0.00125924	0.00754464
Pkhd1l1	2.08245	3.55907	1.36915	2.59948	0.00933664	0.0368453
Syt14	2.10939	3.55507	1.3653	2.60388	0.0092176	0.0365007
Grp	2.07226	3.55505	1.42495	2.49486	0.0126006	0.0465856
Tshz3	44.7442	3.5549	1.20389	2.95284	0.00314862	0.0158478
Cacna1h	37.2679	3.54935	0.710911	4.99268	5.9546e-07	1.33526e-05
Notch3	332.791	3.54764	0.973153	3.64551	0.000266859	0.00216309
Clec4e	61.9904	3.54535	0.743145	4.77074	1.83546e-06	3.48996e-05
Tmem159	84.5611	3.54446	0.954165	3.71472	0.000203428	0.00173536
Trabd2b	68.7574	3.54428	1.09914	3.22459	0.00126151	0.00755429
Adra2a	169.393	3.5428	0.853987	4.14854	3.34598e-05	0.000391761
Thbs2	3453.2	3.54236	0.706115	5.0167	5.25675e-07	1.20221e-05
Plekha6	9.70995	3.54201	1.07407	3.29774	0.00097467	0.00613522
Ifi44	314.761	3.54061	0.750192	4.71961	2.36297e-06	4.30442e-05
Xaf1	537.773	3.54045	0.818578	4.32513	1.52444e-05	0.000205344
Iqgap2	119.151	3.53931	0.645566	5.48249	4.19386e-08	1.31634e-06
Dio3os	14.0868	3.53715	1.40394	2.51945	0.0117537	0.0440996
Tmem98	71.4857	3.53682	1.01125	3.49748	0.000469672	0.00340768
Depp1	94.3846	3.53472	1.15237	3.06736	0.00215959	0.0117266
Tlr7	159.222	3.53227	0.535807	6.59243	4.3269e-11	2.8042e-09
Sptbn5	17.5326	3.53144	1.4337	2.46316	0.0137717	0.0498421
Notum	11.5765	3.53123	0.712721	4.95457	7.24893e-07	1.57633e-05
Gm7346	3.77344	3.52847	1.33642	2.64023	0.00828486	0.0336767
Ccl4	164.023	3.52798	0.579764	6.08521	1.16338e-09	5.33187e-08
Enpp4	98.9837	3.52707	0.870748	4.05062	5.10818e-05	0.000556986
Snta1	169.095	3.52503	0.901427	3.9105	9.21048e-05	0.000905966
Chn2	16.7056	3.52373	1.09305	3.22375	0.00126524	0.00757069
Inka2	84.0682	3.5215	0.745084	4.72632	2.28624e-06	4.19455e-05
Mylk3	3.92808	3.52132	1.19713	2.94147	0.00326656	0.0163059
Ltf	7.23762	3.51926	0.957305	3.67622	0.000236718	0.00196755
Nr5a2	7.77013	3.51915	1.35092	2.60501	0.00918719	0.0364038
Smagp	82.7706	3.51879	0.947314	3.7145	0.00020361	0.00173627
Myo1d	104.806	3.51728	0.836165	4.20644	2.59424e-05	0.000318153
Cgref1	110.684	3.51664	0.361251	9.73463	2.14588e-22	8.09347e-20
Slfn8	233.606	3.51655	0.574032	6.12606	9.00834e-10	4.23834e-08
Gm6545	11.4566	3.51544	0.82241	4.27456	1.91516e-05	0.000248798
Dusp22	71.6911	3.51534	1.16864	3.00806	0.00262921	0.0137415
Ceacam1	54.0637	3.5153	0.99886	3.51931	0.000432671	0.00319053
Grb10	598.988	3.5133	1.02897	3.41438	0.00063927	0.00435139
Rasd1	42.4052	3.50919	1.27688	2.74826	0.00599131	0.0263103
Zdhhc14	56.8004	3.50816	0.779876	4.49835	6.84814e-06	0.000105955
Entpd2	101.735	3.5081	0.681881	5.14474	2.67895e-07	6.77304e-06
Vdr	260.563	3.50808	0.77773	4.51067	6.46224e-06	0.000100798
AC167363.2	16.3488	3.50495	1.38726	2.52653	0.0115195	0.0434189
Tfr2	45.6585	3.50319	1.00706	3.47864	0.00050397	0.00360424
Gpr149	11.3418	3.50216	0.932679	3.75495	0.000173378	0.00152306
Mt3	17.9662	3.50003	1.1461	3.05387	0.00225911	0.0121438
Pbxip1	493.216	3.49992	0.961841	3.63877	0.000273939	0.00221063
Nhsl2	84.9427	3.49725	0.983554	3.55573	0.000376934	0.00286587
Dnm3	27.3543	3.49638	0.869288	4.02212	5.76766e-05	0.000614336
Cers4	64.6535	3.49492	1.10543	3.16159	0.0015691	0.0090477
Clec7a	534.005	3.49347	0.578517	6.03867	1.55394e-09	6.91517e-08
Mx1	136.726	3.49344	0.651169	5.36487	8.10063e-08	2.38022e-06
Chst15	139.119	3.49318	0.892644	3.9133	9.1044e-05	0.00089822
Fam169b	13.9137	3.49247	0.934423	3.73757	0.000185808	0.0016156
Ppfibp2	22.6851	3.49237	0.79885	4.37175	1.23256e-05	0.000172806
Pde4d	101.126	3.49178	0.842409	4.14499	3.39828e-05	0.000397076
Duoxa1	16.9326	3.48975	1.28674	2.71209	0.00668604	0.028656
Ttc38	40.9884	3.48896	0.951696	3.66604	0.000246334	0.00202624
Clec4a2	261.192	3.48503	0.75771	4.59942	4.23664e-06	7.09406e-05
AU018091	120.803	3.48422	0.660916	5.27181	1.35088e-07	3.69995e-06
Ebi3	43.9062	3.4838	0.858244	4.05922	4.92379e-05	0.000540724
Cldn15	61.1179	3.48373	0.93495	3.72611	0.000194458	0.00167561
AC133103.5	3.70688	3.47912	1.18744	2.92993	0.00339037	0.0167964
Slc25a23	40.2462	3.47832	0.972443	3.57689	0.000347713	0.00268001
Slc41a3	32.5854	3.47711	1.30907	2.65616	0.00790371	0.0325529
Klhl34	7.57893	3.47662	1.16212	2.99162	0.00277506	0.0143441
Ncf1	649.643	3.47658	0.892178	3.89673	9.75004e-05	0.000948621
Pappa2	65.1054	3.47585	0.602457	5.76946	7.95271e-09	3.0044e-07
G0s2	151.093	3.47478	1.13355	3.0654	0.00217376	0.0117813
Fcrl1	9.14438	3.47307	0.826589	4.2017	2.64923e-05	0.000323175
AI429214	11.4775	3.47247	1.19978	2.89425	0.00380066	0.0183856
Ctdspl	73.869	3.47086	1.092	3.17846	0.00148062	0.00861524
Nebl	11.4374	3.46715	0.88219	3.93016	8.48906e-05	0.000850643
5033421B08Rik	3.64371	3.46606	1.2396	2.7961	0.00517228	0.0234295
Myzap	39.2633	3.46379	1.17996	2.9355	0.00333006	0.0165639
Gpr157	39.0952	3.46367	0.746405	4.64047	3.47622e-06	6.02693e-05
Col12a1	6063.78	3.46347	0.865701	4.00077	6.31377e-05	0.000662687
C1qa	4489.23	3.46329	0.604164	5.73237	9.90374e-09	3.63986e-07
Trim68	35.0656	3.46167	1.32041	2.62166	0.00875034	0.0350975
A330015K06Rik	5.37908	3.45668	1.0345	3.34141	0.000833536	0.00541128
Havcr2	318.844	3.45642	0.479167	7.21339	5.45744e-13	5.04254e-11
Tspan18	108.446	3.4562	0.873109	3.9585	7.54212e-05	0.000768474
Prr15	7.42169	3.45529	0.915461	3.77437	0.00016041	0.00143267
Zfp618	38.8945	3.45529	0.942342	3.66671	0.000245696	0.00202316
Fpr1	83.1101	3.45423	0.893609	3.86548	0.000110869	0.00105449
Igfbp5	159.896	3.44979	1.24349	2.77429	0.00553227	0.0246812
44256	180.365	3.44874	0.736845	4.68041	2.86297e-06	5.08243e-05
Atoh8	49.8297	3.44634	0.973087	3.54166	0.000397618	0.00298294
Prtn3	26.4635	3.44596	0.891877	3.86372	0.000111674	0.00105863
Fcrlb	53.1052	3.4455	0.675716	5.09903	3.41402e-07	8.41869e-06
Mid1ip1	115.738	3.44345	1.02749	3.35134	0.000804224	0.00526246
Rab3d	92.9794	3.44251	0.684591	5.02857	4.94138e-07	1.138e-05
Sirpa	1510.88	3.44235	0.727132	4.73415	2.19974e-06	4.04875e-05
Hdhd5	41.1005	3.44188	0.814437	4.22608	2.37794e-05	0.000296366
Vill	56.8001	3.43821	0.935594	3.67489	0.00023795	0.00197564
C230014O12Rik	3.68491	3.43819	1.21358	2.8331	0.00460987	0.0213786
Rasl10b	35.8765	3.43795	0.526704	6.52728	6.69752e-11	4.12005e-09
Efr3b	44.837	3.43677	0.829136	4.145	3.39807e-05	0.000397076
Gm32688	10.5732	3.43078	1.21008	2.83516	0.00458031	0.0212887
C5ar1	307.13	3.43008	0.568331	6.03536	1.58608e-09	7.01748e-08
Pnma5	3.44018	3.42801	1.28514	2.66742	0.00764366	0.0318064
Gm3591	1.91605	3.42513	1.36953	2.50095	0.0123859	0.0459914
Dnaic1	1.91605	3.42513	1.36953	2.50095	0.0123859	0.0459914
Mpo	5.49783	3.42468	0.961875	3.56042	0.000370263	0.00282035
Dach1	14.1334	3.42412	0.987026	3.46913	0.000522143	0.00370999
Aloxe3	10.4042	3.42287	0.757027	4.52146	6.14139e-06	9.65789e-05
E330013P04Rik	12.1965	3.42137	1.11362	3.07229	0.00212421	0.0115908
2900060B14Rik	5.52602	3.42136	0.991332	3.45127	0.000557947	0.0039041
Il1rl2	183.234	3.42029	0.859099	3.98125	6.8553e-05	0.000709491
Mr1	96.832	3.42013	0.654503	5.22553	1.73657e-07	4.59761e-06
Il12a	1.89974	3.41988	1.36496	2.50549	0.0122283	0.0455164
Armc2	3.47482	3.41765	1.18926	2.87377	0.00405609	0.0193687
Gm45847	1.88955	3.41625	1.38237	2.47129	0.0134625	0.0489772
Gm48242	1.88955	3.41625	1.38237	2.47129	0.0134625	0.0489772
Myl4	71.1073	3.41496	0.823414	4.14732	3.36384e-05	0.000393651
Lce1h	5.47337	3.41254	1.00816	3.38491	0.000712008	0.00477446
Cgn	3.55847	3.41242	1.31265	2.59964	0.00933223	0.0368342
Tmtc2	30.0808	3.40512	0.963108	3.53555	0.000406926	0.00304409
2210016F16Rik	162.431	3.40257	0.850975	3.99843	6.37633e-05	0.000668227
Plekha4	53.5606	3.4015	0.838086	4.05865	4.93571e-05	0.000541774
Gm11627	5.53688	3.40139	1.25093	2.71908	0.00654634	0.028157
Cdh3	47.2376	3.40139	1.22738	2.77127	0.00558388	0.0248392
Unc5c	24.9953	3.39928	1.04523	3.25218	0.00114525	0.00697613
Tmem132e	16.686	3.3978	1.01157	3.35894	0.000782426	0.00514175
Tmem181b-ps	85.0055	3.39686	0.970387	3.50053	0.000464341	0.00338073
Prex2	187.665	3.39558	0.750435	4.52481	6.04495e-06	9.5585e-05
Ms4a6c	419.103	3.39549	0.890171	3.81443	0.0001365	0.00125468
C6	26.8456	3.3928	1.16633	2.90895	0.00362648	0.0177135
Sparc	32363.6	3.39226	0.791366	4.28659	1.81437e-05	0.000237852
Il11ra1	609.573	3.39121	0.968002	3.5033	0.000459523	0.00335521
Ankrd1	232.365	3.39016	1.04471	3.24506	0.00117425	0.00712072
Sp100	500.021	3.39012	0.745542	4.54719	5.43674e-06	8.75319e-05
Gm17518	3.48138	3.3889	1.15559	2.93263	0.00336105	0.016687
Ankrd33b	85.3901	3.38769	0.785355	4.31357	1.60638e-05	0.000214249
Gm26740	7.99084	3.38736	1.15392	2.93553	0.00332983	0.0165639
Kctd12	320.078	3.38624	0.576981	5.8689	4.3869e-09	1.73717e-07
Prrx2	139.531	3.38446	0.568321	5.9552	2.59761e-09	1.08444e-07
Trim30a	522.713	3.38437	0.518106	6.53219	6.48131e-11	3.99774e-09
Gm10634	19.5824	3.38214	0.789127	4.28592	1.81984e-05	0.000238163
Vstm4	60.8071	3.38003	0.884308	3.82223	0.000132252	0.00122326
Slco3a1	125.659	3.37946	1.16942	2.88986	0.00385413	0.0185973
Baat	5.45639	3.37784	1.13075	2.98724	0.00281505	0.0144825
Ccl27a	10.3406	3.37744	1.15896	2.91419	0.00356617	0.0174754
Ifi209	200.281	3.37665	0.997108	3.38645	0.000708041	0.00475201
Slc35f1	6.8122	3.37521	0.878785	3.84077	0.00012265	0.00114801
Spon1	822.627	3.37475	0.462447	7.2976	2.92942e-13	2.84376e-11
Eqtn	3.56945	3.37415	1.23952	2.72214	0.00648602	0.0279655
B4galnt2	51.1767	3.37152	1.28632	2.62105	0.00876607	0.0351299
Vwa5a	439.319	3.37001	0.870483	3.87142	0.000108203	0.0010321
Akap17b	19.4216	3.36872	1.32623	2.54006	0.0110832	0.0421544
Pcdh18	40.8381	3.36855	1.10628	3.04494	0.00232724	0.0124233
Bcl2a1a	159.904	3.36652	0.64042	5.25673	1.46637e-07	3.98308e-06
Lgals3bp	2891.24	3.36645	0.512509	6.56857	5.08001e-11	3.21972e-09
Slc11a1	565.23	3.36527	0.62081	5.42077	5.93439e-08	1.79885e-06
Lipe	433.91	3.36287	0.974732	3.45004	0.000560504	0.00391723
Adamts5	1032.92	3.36029	0.892965	3.76307	0.00016784	0.00148234
Zfp783	27.1017	3.35391	1.18759	2.82413	0.00474087	0.0218321
Nefl	113.851	3.35347	0.565279	5.93242	2.985e-09	1.23296e-07
Slc9a7	6.80858	3.35264	1.22194	2.7437	0.00607514	0.0265573
Tbx20	5.1992	3.35145	1.22059	2.74576	0.00603713	0.0264478
H2-Q6	1032	3.34993	1.33557	2.50824	0.0121336	0.0452443
Gm19590	6.7797	3.34889	0.904417	3.70282	0.00021322	0.00180285
Il12b	6.78786	3.3478	0.840603	3.98262	6.81599e-05	0.000706376
Mcemp1	28.3672	3.34701	0.907664	3.6875	0.000226466	0.00189259
Il21r	146.472	3.34646	0.888761	3.76532	0.000166338	0.0014719
Lipg	48.7559	3.34546	0.500001	6.6909	2.21797e-11	1.51114e-09
Stac	10.6689	3.34314	1.10193	3.0339	0.00241416	0.0128095
Trem2	291.906	3.34003	0.423299	7.89046	3.0108e-15	4.30245e-13
Fpr2	59.0247	3.33793	0.839836	3.9745	7.0526e-05	0.000726491
Fxyd1	145.169	3.3362	1.07108	3.11478	0.00184081	0.0103322
Scn1b	408.014	3.33592	0.900986	3.70251	0.000213473	0.00180432
Fndc5	21.843	3.33357	0.616903	5.40371	6.52747e-08	1.96311e-06
Sobp	20.0684	3.33319	1.32565	2.51438	0.0119243	0.0446471
4933406P04Rik	3.38595	3.33156	1.30072	2.56133	0.0104273	0.0401308
Ltbp2	2128.99	3.33109	0.985107	3.38146	0.00072103	0.0048209
4732419C18Rik	5.11328	3.33087	0.978381	3.40448	0.000662912	0.00447863
Plvap	1372.4	3.33017	0.95226	3.49713	0.0004703	0.00340991
Cln8	231.496	3.32995	0.907061	3.67114	0.000241467	0.00199731
Adamts16	100.339	3.32911	0.923942	3.60316	0.000314375	0.00246686
Anks6	22.9878	3.3277	1.16391	2.85906	0.00424903	0.0200775
Gm15433	19.6501	3.32587	1.19741	2.77756	0.00547694	0.0245009
Cdkn1a	4069.69	3.32556	0.64611	5.14705	2.6461e-07	6.69733e-06
Atp10d	102.737	3.31834	1.11993	2.96298	0.00304678	0.0154467
Mamstr	20.4745	3.31637	1.14575	2.89449	0.00379773	0.0183791
Tyrobp	933.454	3.31601	0.580192	5.71537	1.09468e-08	3.96621e-07
Zbtb8a	22.2694	3.31593	1.10405	3.00342	0.00266961	0.0139179
Acod1	86.3362	3.31585	0.723138	4.58536	4.53208e-06	7.49601e-05
Fcgr4	462.338	3.3105	0.739867	4.47445	7.66092e-06	0.000115805
Apoe	15202.2	3.30984	0.451457	7.33146	2.27657e-13	2.26854e-11
Ifi211	306.25	3.30463	0.42782	7.72434	1.12432e-14	1.45322e-12
H2-Q10	52.5343	3.30282	1.02977	3.20735	0.00133966	0.00794777
Kit	52.5258	3.30249	1.00544	3.28462	0.0010212	0.00637061
Vcam1	944.036	3.29542	0.581083	5.67116	1.41836e-08	5.02808e-07
Zfp558	5.01853	3.29473	1.27036	2.59355	0.00949912	0.0373137
C1qtnf3	528.133	3.29112	0.886854	3.71101	0.000206437	0.00175518
Armcx4	186.197	3.2905	0.985058	3.34041	0.000836553	0.00542748
Lst1	145.746	3.28982	0.967809	3.39925	0.000675718	0.00455634
Plekha7	29.338	3.28957	1.01469	3.24195	0.00118716	0.00718765
Smim10l2a	3.4027	3.28824	1.25448	2.6212	0.00876207	0.0351262
Socs2	180.979	3.28736	0.547799	6.00104	1.96061e-09	8.41563e-08
Adrb2	57.7589	3.28646	0.69105	4.75575	1.97712e-06	3.73155e-05
Hk3	409.654	3.28568	0.93958	3.49697	0.000470573	0.00340991
Slc9a4	4.85303	3.28403	0.970752	3.38297	0.000717055	0.00480105
Ccnd2	533.967	3.28348	0.741935	4.42556	9.6191e-06	0.00013945
Tecta	3.36161	3.28295	1.18237	2.77658	0.00549334	0.0245599
Sdcbp2	65.4901	3.28238	0.343439	9.55738	1.20777e-21	3.91369e-19
Tro	22.7122	3.28049	1.15658	2.83636	0.0045631	0.0212302
P2ry12	68.6963	3.27825	0.724769	4.52317	6.09198e-06	9.61305e-05
Ptger4	90.7711	3.2768	1.05126	3.11701	0.00182697	0.010267
Heg1	961.918	3.27642	0.86349	3.79439	0.000148009	0.00134213
Plek	864.189	3.276	0.464106	7.05875	1.68009e-12	1.40357e-10
Il1a	99.9098	3.27389	0.445055	7.35615	1.89293e-13	1.93559e-11
Gm15931	19.7721	3.27239	1.10945	2.94956	0.00318226	0.0159682
Cd68	1142.77	3.27116	0.499842	6.54439	5.97368e-11	3.70449e-09
Nts	20.289	3.26003	0.721161	4.52052	6.16867e-06	9.68093e-05
Myl9	529.791	3.26003	0.97828	3.33241	0.00086098	0.00556108
Strip2	12.551	3.25967	0.875339	3.7239	0.000196171	0.00168407
Slc8a1	99.9741	3.2566	0.843775	3.85956	0.000113593	0.00107416
Il1r2	150.451	3.25659	0.903547	3.60423	0.000313078	0.00245751
Cd300c2	238.246	3.25602	0.615606	5.28913	1.22903e-07	3.41089e-06
Gpihbp1	233.938	3.25333	0.91862	3.54154	0.000397796	0.00298308
Lrrc17	305.22	3.25255	0.936947	3.47144	0.000517682	0.00368741
Mark1	75.9506	3.25061	0.899098	3.61541	0.00029987	0.00237409
Cyp4v3	83.8841	3.24512	1.16138	2.79418	0.00520316	0.0235416
Aldh1b1	42.719	3.24396	0.421054	7.70437	1.3149e-14	1.65312e-12
Plpp3	900.29	3.24354	0.93579	3.46609	0.000528078	0.00374176
Cpne9	4.70122	3.24338	1.06261	3.05227	0.00227119	0.0121916
Maf	823.708	3.2429	0.799864	4.05431	5.02829e-05	0.000550885
Mafb	770.431	3.23845	0.487148	6.64777	2.97567e-11	1.98438e-09
Rasl12	151.145	3.23691	0.973893	3.32368	0.000888373	0.00569395
Gpr15	6.32972	3.23607	0.911379	3.55074	0.000384153	0.00290635
Zfp760	30.7095	3.23455	1.08884	2.97065	0.00297171	0.0151462
Zbp1	504.9	3.23223	0.885712	3.64931	0.000262949	0.00213467
Cfap45	12.8122	3.23112	1.28899	2.50671	0.0121862	0.0453743
P2rx1	14.766	3.23091	0.980481	3.29523	0.000983396	0.00617663
Sirpb1b	25.266	3.23075	0.606344	5.32825	9.91644e-08	2.84119e-06
C1qb	3039.68	3.23057	0.562296	5.74532	9.175e-09	3.42122e-07
Pde3a	70.4288	3.22925	1.09408	2.95156	0.00316176	0.0158966
Kalrn	73.9839	3.22873	0.893819	3.61228	0.000303513	0.00239695
Krt17	24.4843	3.22351	0.823671	3.91358	9.09374e-05	0.000897587
Prkn	4.60817	3.2226	1.22414	2.63254	0.00847482	0.0342491
Scml4	4.60817	3.2226	1.22414	2.63254	0.00847482	0.0342491
Slc37a2	182.026	3.22217	0.52132	6.18079	6.37834e-10	3.16264e-08
Klk8	25.8872	3.2217	0.689818	4.67036	3.00667e-06	5.28452e-05
BE692007	62.4129	3.2187	0.822796	3.91191	9.15692e-05	0.000902241
Zfp799	30.823	3.2179	0.955265	3.3686	0.000755511	0.00500472
Nrros	401.328	3.21633	0.808449	3.97839	6.93823e-05	0.00071584
Gm5544	6.23122	3.21629	1.08554	2.96286	0.00304794	0.0154492
Acss1	78.4584	3.21444	0.819916	3.92046	8.83815e-05	0.000878153
Sdc3	1954.89	3.21425	0.486529	6.60649	3.93541e-11	2.55768e-09
Ctgf	1368.92	3.21365	0.848548	3.78723	0.000152338	0.00137283
Cnr2	21.4978	3.21243	1.04184	3.08342	0.00204635	0.0112337
Cep170	297.753	3.21218	0.832178	3.85996	0.000113404	0.00107325
Fli1	167.57	3.2111	0.773062	4.15374	3.27085e-05	0.000384137
Tcfl5	18.7273	3.20988	1.28918	2.48986	0.0127795	0.0470202
Rab44	89.4979	3.20908	0.975794	3.28869	0.00100656	0.00629635
P2ry6	384.913	3.20763	0.722197	4.44149	8.93397e-06	0.000131422
Grk1	4.47934	3.20636	1.06958	2.99778	0.00271953	0.0141206
Per2	88.9112	3.20547	0.764652	4.19207	2.76424e-05	0.000334368
Cfap53	7.75648	3.2048	1.08578	2.95162	0.00316116	0.0158966
Tdrp	20.4646	3.20424	0.92543	3.46244	0.000535308	0.00378134
Dzank1	5.99034	3.20338	1.10377	2.90221	0.00370545	0.0180121
Csf2rb	844.264	3.20336	0.489124	6.54917	5.78575e-11	3.60739e-09
Susd3	16.4399	3.20208	1.038	3.08485	0.00203658	0.0111987
Samsn1	101.345	3.20185	0.438643	7.29945	2.88941e-13	2.8168e-11
Kcne4	64.0131	3.20166	0.843806	3.79431	0.000148056	0.00134213
Prss23	585.567	3.20103	0.81601	3.92278	8.75314e-05	0.00087179
Ccrl2	116.15	3.20064	0.77583	4.12545	3.70018e-05	0.000427145
Epor	38.48	3.19978	1.02156	3.13225	0.00173472	0.00982783
Tnfsf8	39.2504	3.19908	0.71959	4.4457	8.76057e-06	0.000129284
Oasl2	742.102	3.19682	0.718382	4.45002	8.58618e-06	0.00012723
Bfsp1	27.7043	3.19502	0.479948	6.65701	2.79459e-11	1.87449e-09
Sdk2	15.8884	3.19491	1.07901	2.96096	0.0030668	0.0155243
Tnfrsf13b	85.8967	3.19357	0.751617	4.24893	2.14791e-05	0.000271372
Tspan32	56.5901	3.19188	0.91213	3.49937	0.00046636	0.00339114
Gdnf	49.666	3.19095	0.854231	3.73546	0.000187373	0.00162736
Kcnmb1	12.3685	3.1908	1.2393	2.57468	0.0100332	0.0388414
Ptger2	36.9634	3.1904	0.54687	5.83393	5.41379e-09	2.11611e-07
Ctsh	873.078	3.19001	0.407225	7.83355	4.74292e-15	6.53415e-13
Ms4a6b	556.279	3.18901	0.603713	5.28233	1.27549e-07	3.52283e-06
Mdk	102.31	3.18565	0.845343	3.76847	0.000164254	0.00146189
She	76.8464	3.1854	0.967766	3.2915	0.00099654	0.00624676
Ibsp	35.552	3.1854	0.90942	3.50267	0.000460616	0.00336212
Casp1	102.208	3.18481	0.919893	3.46215	0.000535869	0.00378414
Batf	59.442	3.18163	1.09844	2.89651	0.00377343	0.0182807
Akap12	296.82	3.17911	0.97002	3.27737	0.00104779	0.00649594
Ushbp1	150.104	3.17805	1.055	3.01238	0.00259206	0.0135782
Gucy1a1	40.904	3.17612	0.958099	3.31503	0.000916343	0.00584321
Fry	102.871	3.17494	0.977504	3.24801	0.00116216	0.00705675
Taf9b	48.4292	3.1689	0.906172	3.49702	0.000470491	0.00340991
Tle4	87.626	3.16745	0.884747	3.58006	0.000343509	0.0026574
Nox4	96.9151	3.16683	0.784638	4.03603	5.43622e-05	0.000585539
Azin2	192.034	3.16443	0.924875	3.42146	0.000622848	0.00426738
Ccl5	350.558	3.16344	1.06577	2.96822	0.00299529	0.0152428
Rgs4	79.5795	3.16181	0.823831	3.83793	0.000124075	0.00115805
Dusp23	33.4011	3.15912	0.775901	4.07156	4.67e-05	0.000518046
Morn4	37.094	3.15907	0.980548	3.22174	0.00127416	0.00761615
Tnfsf10	88.0603	3.15853	0.832477	3.79414	0.000148158	0.00134249
Zfp697	23.8708	3.15817	0.941334	3.35499	0.000793679	0.00520233
Sema3c	193.821	3.15717	0.428011	7.37638	1.62652e-13	1.6706e-11
Adgrl4	275.665	3.15665	0.749794	4.21002	2.55344e-05	0.000314491
Gpr146	261.191	3.15404	0.901854	3.49729	0.000470018	0.00340912
P2ry13	132.992	3.15227	0.523523	6.02126	1.73063e-09	7.55535e-08
Galnt18	98.1038	3.14676	1.03852	3.03005	0.00244516	0.0129502
Gfra1	458.943	3.14529	0.858586	3.66334	0.000248945	0.00204626
Uty	75.0392	3.14408	0.72943	4.31033	1.63015e-05	0.000217293
Nfam1	208.7	3.14249	0.73976	4.24799	2.15694e-05	0.000272214
Rassf2	406.955	3.14226	0.775227	4.05334	5.04908e-05	0.000552637
Csprs	31.6492	3.14191	1.16558	2.69557	0.0070269	0.0296911
Basp1	317.865	3.1417	0.641382	4.89833	9.66532e-07	2.03822e-05
Stab1	2129.24	3.13942	0.767155	4.09229	4.27134e-05	0.000480777
Rapgef3os2	2.9903	3.13777	1.20191	2.61065	0.00903701	0.0359688
Hcst	24.3269	3.13601	1.06301	2.95012	0.00317655	0.01595
Glul	3776.81	3.13459	0.517306	6.05946	1.36582e-09	6.1631e-08
Phf11a	28.5394	3.13255	0.878841	3.56441	0.000364675	0.00279018
Gm48295	2.98589	3.13155	1.18097	2.65168	0.0080092	0.0328932
BC018473	119.5	3.12919	1.25662	2.49016	0.0127686	0.0469953
Cyp4f18	83.5276	3.12779	0.545124	5.73775	9.594e-09	3.54301e-07
Cfp	1246.25	3.12472	0.69706	4.48271	7.36997e-06	0.000112218
H2-T24	264.987	3.12136	0.555107	5.62299	1.87681e-08	6.46403e-07
Akap6	53.7829	3.1198	0.372576	8.37358	5.58918e-17	1.06273e-14
Map9	19.1071	3.11863	1.24395	2.50705	0.0121743	0.0453449
Cygb	387.551	3.11776	0.733334	4.25149	2.12354e-05	0.000269033
Tub	8.95132	3.11474	1.03479	3.01002	0.00261229	0.0136655
C1qc	3205.78	3.11462	0.600745	5.18461	2.16472e-07	5.60221e-06
Tigar	52.9819	3.10934	0.856256	3.63132	0.00028197	0.00226354
Zfp704	73.1123	3.1086	1.01205	3.07158	0.00212928	0.011606
D830050J10Rik	15.0329	3.10687	0.890184	3.49014	0.000482765	0.00347854
Trem1	94.8777	3.10364	0.483148	6.42378	1.32927e-10	7.72286e-09
Sox13	57.0029	3.10295	0.875436	3.54447	0.000393409	0.0029608
Zfp709	41.3839	3.10282	0.949956	3.26628	0.00108971	0.00669989
Gm36079	4.16283	3.10256	1.14775	2.70317	0.00686806	0.0292181
Ralgps2	40.4451	3.10177	0.698884	4.43818	9.07221e-06	0.000132945
Fibin	266.35	3.10115	0.645053	4.80759	1.52759e-06	2.9784e-05
Rtl8c	44.5863	3.10065	0.993274	3.12164	0.00179846	0.010134
Siglecf	9.97439	3.09716	1.08127	2.86436	0.00417846	0.0198133
Gm14085	19.548	3.0968	0.850495	3.64118	0.000271394	0.00219471
Tspan6	180.847	3.09599	0.89201	3.4708	0.000518907	0.0036927
4933430I17Rik	8.48412	3.0928	0.885878	3.49123	0.000480805	0.00347094
Cmklr1	361.168	3.09259	0.518032	5.96988	2.37422e-09	9.98605e-08
Pirb	190.707	3.09098	1.08272	2.85483	0.004306	0.0202978
Dpp4	40.5007	3.09061	0.8777	3.52126	0.0004295	0.00317362
Ccl12	297.389	3.09022	0.518934	5.95493	2.60186e-09	1.08444e-07
Gm49390	4.37088	3.08982	1.01059	3.05745	0.00223227	0.0120191
Phactr1	21.8119	3.08857	0.870648	3.54744	0.000388995	0.00293526
Stard5	130.836	3.08433	0.736164	4.18974	2.79278e-05	0.000337111
Snai3	11.6122	3.08254	0.672222	4.58559	4.52707e-06	7.49601e-05
Rasl2-9	5.89785	3.08072	1.03579	2.97426	0.00293692	0.0149955
0610040J01Rik	7.69084	3.07677	1.17572	2.61691	0.00887298	0.0354411
Slc44a3	12.6411	3.07631	0.993463	3.09656	0.00195782	0.0108672
Cd300lf	486.755	3.076	0.445546	6.90389	5.05988e-12	3.91962e-10
Olfr809	7.0381	3.07364	0.950737	3.2329	0.0012254	0.00738224
Fmn1	104.604	3.07353	0.721627	4.25917	2.05189e-05	0.00026212
Krt13	19.9113	3.07333	0.8884	3.4594	0.00054138	0.00381369
Slc16a7	42.9909	3.07229	0.93184	3.29701	0.00097719	0.0061494
Ms4a4c	260.254	3.06927	0.721743	4.25258	2.11325e-05	0.000268171
Htra3	940.49	3.06821	0.603966	5.0801	3.77236e-07	9.05958e-06
Slc2a9	88.5339	3.06548	0.702238	4.3653	1.26948e-05	0.000176798
Egr1	161.942	3.0636	0.731363	4.18889	2.80321e-05	0.000338016
Nacc2	199.77	3.06179	0.955637	3.20393	0.00135568	0.00801595
Ptprg	254.192	3.06113	0.822808	3.72035	0.000198951	0.00170285
Dok7	10.1288	3.05864	0.852957	3.58593	0.000335882	0.00260893
Dnajc6	6.69024	3.05484	1.20193	2.54161	0.0110343	0.0420032
Rtp4	516.036	3.05371	0.70488	4.33225	1.47595e-05	0.000200219
Gnpda2	47.7444	3.05361	0.9303	3.28239	0.0010293	0.00641112
Aldh1l1	180.205	3.05298	0.948914	3.21734	0.00129383	0.00770772
Grm7	11.2534	3.05236	0.651652	4.68403	2.81285e-06	5.00118e-05
Osm	88.8745	3.0523	0.746663	4.08793	4.35247e-05	0.000487999
Acsl1	617.527	3.05165	0.80795	3.77702	0.000158713	0.00142082
Kcnd3	4.1935	3.05061	1.04802	2.91083	0.00360475	0.0176277
Shtn1	117.97	3.04498	0.654144	4.6549	3.24132e-06	5.64825e-05
Col15a1	1519.17	3.04464	0.787049	3.86843	0.00010954	0.00104355
Bdh1	17.5683	3.04287	0.68846	4.41982	9.8784e-06	0.00014258
Ctss	3559.41	3.0427	0.620485	4.90374	9.40299e-07	1.99387e-05
Sox18	260.904	3.04214	0.906299	3.35666	0.000788896	0.0051754
Spi1	620.078	3.04094	0.680653	4.46768	7.90717e-06	0.000118902
Csf3r	253.761	3.04058	0.846498	3.59195	0.000328212	0.00255366
Kctd12b	108.289	3.03912	0.83942	3.6205	0.000294037	0.00233675
Antxr1	708.633	3.03772	0.772082	3.93445	8.33878e-05	0.000838427
Gm48709	4.3608	3.03688	1.11245	2.7299	0.00633544	0.02745
Fat2	4.14901	3.03652	0.983519	3.08741	0.00201911	0.0111311
Klhl6	220.453	3.03593	0.58937	5.15114	2.58906e-07	6.57466e-06
Entpd1	606.292	3.03443	0.543272	5.58547	2.3307e-08	7.82808e-07
H2afy2	41.6292	3.03382	0.861988	3.51956	0.000432264	0.00318958
Nipal1	38.1985	3.03059	0.49247	6.15385	7.56223e-10	3.63984e-08
Filip1	51.1071	3.02902	1.01228	2.99228	0.00276903	0.0143226
Cachd1	42.9084	3.02766	1.0555	2.86845	0.00412485	0.0196156
Gm19510	2.76072	3.02437	1.19346	2.53411	0.0112733	0.0426894
2210408F21Rik	23.1321	3.02251	0.904015	3.34342	0.000827513	0.00538518
Abca8b	37.8866	3.02133	1.00906	2.99421	0.00275152	0.0142545
Klk10	21.693	3.01814	0.524557	5.75369	8.73142e-09	3.28779e-07
Lonrf3	14.1835	3.01491	0.782002	3.85537	0.000115556	0.00108959
Adam8	1449.67	3.01455	0.390223	7.72521	1.1167e-14	1.45152e-12
Zfp300	5.48341	3.01377	1.08843	2.76893	0.00562408	0.0249794
Akr1c13	74.5392	3.01362	0.438942	6.86565	6.61905e-12	5.00936e-10
Fcer1g	1050.26	3.0135	0.720593	4.18197	2.88999e-05	0.000346302
Nynrin	49.6345	3.0131	0.856453	3.51812	0.00043462	0.00319876
Gm5796	2.85456	3.01185	1.20742	2.49445	0.0126154	0.0466275
Pecam1	1489.42	3.01073	0.859671	3.50219	0.000461455	0.0033661
A230050P20Rik	71.9074	3.00602	0.876894	3.42803	0.00060797	0.00418164
Mall	40.9041	3.00504	1.15122	2.61031	0.00904603	0.0359948
Zfp429	22.945	3.00479	0.714919	4.20298	2.63422e-05	0.000322027
Angptl7	35.6473	3.00368	0.827611	3.62933	0.000284154	0.00227789
Tmem53	18.7158	3.00362	1.02781	2.92235	0.00347402	0.0171296
Sgk3	84.3825	3.001	0.81427	3.6855	0.000228252	0.00190475
Gstm1	119.464	2.99981	0.850509	3.52708	0.000420175	0.00311796
Pik3r5	165.049	2.99896	0.820183	3.65645	0.000255735	0.00208975
Jaml	232.293	2.99648	0.476733	6.28545	3.26898e-10	1.73294e-08
Msr1	1323.41	2.99597	0.412526	7.26251	3.79961e-13	3.59743e-11
Susd1	40.5791	2.99379	0.434792	6.88556	5.75604e-12	4.38508e-10
Cpxm2	159.325	2.9927	0.982211	3.0469	0.00231215	0.0123584
Fggy	26.7771	2.99183	0.546401	5.47553	4.3621e-08	1.36543e-06
Eepd1	126.804	2.99083	0.495916	6.03092	1.63027e-09	7.1443e-08
Gm31597	5.11641	2.9892	1.04022	2.87363	0.00405789	0.0193733
Slc16a12	23.399	2.98859	1.08944	2.74324	0.00608364	0.0265792
Itpkb	299.264	2.98766	0.738951	4.04311	5.27458e-05	0.000571339
Nxph3	30.8696	2.98463	0.514428	5.80184	6.55908e-09	2.53196e-07
Myo7a	286.262	2.98318	0.799106	3.73314	0.000189106	0.00163748
AU021092	17.7936	2.98142	0.789261	3.77748	0.000158424	0.00141879
Nr1h3	291.545	2.98107	0.576306	5.17272	2.30707e-07	5.92397e-06
Gm5150	56.4754	2.97968	0.562532	5.2969	1.17786e-07	3.28968e-06
Prkaa2	38.4285	2.97964	1.08784	2.73903	0.00616203	0.0268656
Aspa	17.9665	2.97856	0.728648	4.08779	4.35504e-05	0.000488049
Cd300a	235.121	2.97686	0.444921	6.69077	2.22005e-11	1.51114e-09
2610528A11Rik	4.24703	2.97621	1.14507	2.59915	0.00934561	0.0368681
mt-Tc	113.531	2.97616	0.643322	4.62623	3.72373e-06	6.3982e-05
Mpp2	38.2722	2.97442	0.72557	4.09942	4.14181e-05	0.000468258
Mmrn2	463.995	2.97414	0.843733	3.52498	0.000423509	0.00313572
Zfp810	50.0634	2.97397	1.12708	2.63865	0.00832378	0.0337722
Pdk2	105.144	2.97299	0.882838	3.36754	0.000758407	0.00501952
Ifit1bl1	30.2006	2.9727	0.809155	3.67383	0.000238938	0.00198171
Sema5b	9.68188	2.97122	1.00802	2.94757	0.00320284	0.0160526
Btk	105.266	2.96976	0.75662	3.92504	8.67169e-05	0.000865551
Mpzl3	35.8925	2.96946	0.847073	3.50556	0.000455654	0.00333012
Itgb2	1217.01	2.96686	0.494794	5.99615	2.02046e-09	8.64027e-08
Gucy1b1	39.143	2.96503	1.00356	2.95451	0.00313164	0.0157727
Cox7a1	36.131	2.96466	0.96742	3.06451	0.0021803	0.0118056
Hvcn1	26.4034	2.96413	1.01928	2.90807	0.00363669	0.0177491
Gli2	30.3456	2.9619	1.14348	2.59025	0.00959074	0.0375466
Adgrb2	9.60207	2.96055	0.856514	3.45652	0.000547206	0.00384414
F5	5.5236	2.96049	1.11079	2.66521	0.00769414	0.0319241
Olfr56	38.7463	2.95979	1.138	2.60088	0.00929845	0.0367285
C1rl	12.6141	2.95972	1.02744	2.88067	0.00396833	0.0190326
Olfr1372-ps1	53.2611	2.95862	0.847539	3.49084	0.000481501	0.00347378
Tmem8	740.504	2.95794	0.886695	3.33591	0.0008502	0.00550072
Rtl8a	67.5529	2.95793	1.03213	2.86583	0.00415912	0.0197361
Olfm2	15.6562	2.95484	0.952342	3.10271	0.00191759	0.0107005
Cd248	1004.3	2.95297	0.838739	3.52072	0.00043037	0.00317764
Hacd4	128.218	2.95178	0.645681	4.57158	4.84058e-06	7.94345e-05
Arhgap25	132.292	2.95034	0.665814	4.43117	9.3722e-06	0.000136559
Coro2b	47.5945	2.94946	1.03799	2.8415	0.00449021	0.0209844
Hoxb6	23.2115	2.94934	1.05746	2.78907	0.00528599	0.0238367
Clec4a3	204.741	2.94246	1.00136	2.93846	0.00329845	0.0164401
Lepr	49.4316	2.94172	1.09007	2.69866	0.00696196	0.0294883
Epsti1	105.814	2.94161	0.543225	5.41509	6.12582e-08	1.84956e-06
Fcgr1	465.853	2.94099	0.594618	4.94601	7.57487e-07	1.63792e-05
Adora2b	59.6722	2.93486	0.625704	4.6905	2.72537e-06	4.86821e-05
Mcc	33.9627	2.93283	1.11068	2.64058	0.00827637	0.033654
Atp9a	284.435	2.93185	0.799407	3.66754	0.000244899	0.00201877
Als2cr12	22.1625	2.93173	0.487434	6.01463	1.80301e-09	7.79735e-08
Kcnk6	172.006	2.93106	0.730477	4.01253	6.00709e-05	0.00063455
H2-M3	152.161	2.93082	0.849298	3.45088	0.00055877	0.00390867
Fgd5	168.528	2.9306	0.942295	3.11007	0.00187042	0.0104728
Cd300e	16.7212	2.93048	0.789557	3.71155	0.000205995	0.00175271
Ascl2	12.3714	2.92864	1.07615	2.7214	0.0065006	0.0280126
Col2a1	5.23345	2.92863	0.876468	3.34141	0.000833554	0.00541128
Zfp273	8.27492	2.9255	1.14368	2.55796	0.0105289	0.0404338
Klhl30	25.2773	2.92408	1.00028	2.92327	0.00346381	0.0170903
Gm22208	2.60654	2.92277	1.18636	2.46365	0.013753	0.0497821
Dbil5	2.6062	2.91925	1.18491	2.46368	0.0137519	0.0497821
Tnfrsf26	90.4908	2.91884	0.495611	5.88938	3.87639e-09	1.55373e-07
Mcpt1	23.999	2.91811	0.670697	4.35086	1.35605e-05	0.000186149
Bcl2a1d	201.516	2.91793	0.353876	8.24561	1.64313e-16	2.73938e-14
Maob	34.1195	2.9151	0.992446	2.93729	0.00331097	0.0164918
Oas1b	39.2897	2.91507	0.955269	3.05157	0.00227649	0.0122144
Popdc3	22.07	2.91226	0.851847	3.41877	0.000629056	0.0042987
Pla1a	271.606	2.9115	0.601322	4.84182	1.28654e-06	2.58963e-05
Tnfaip8l2	138.899	2.90778	0.666488	4.36284	1.28385e-05	0.000178211
Nfe2	11.906	2.90759	0.887157	3.27742	0.00104759	0.00649594
Rbm47	69.0718	2.90664	0.6537	4.44645	8.73013e-06	0.000129001
Postn	7651.7	2.90423	0.708642	4.0983	4.16197e-05	0.000470307
[truncated: 2,429 more rows]

## Sheet: PL_vs_control
	baseMean	log2FoldChange	lfcSE	stat	pvalue	padj
Car3	94.3204	7.11352	1.86734	3.80943	0.000139287	0.0136485
Igkv1-110	10.2295	6.87817	1.71873	4.00189	6.28392e-05	0.00744531
Igkv6-20	6.8168	6.29332	1.68972	3.72447	0.000195728	0.0166972
Igkv10-96	14.6119	5.60009	1.41583	3.95534	7.64269e-05	0.00853045
Hp	301.775	5.16672	1.38877	3.72035	0.000198943	0.0166972
Gm46223	11.5954	5.1523	1.13126	4.55448	5.25151e-06	0.00123295
Igkv1-117	14.8506	4.93686	1.1483	4.29927	1.71363e-05	0.00288816
Hist1h2af	28.5836	4.68982	0.934738	5.01725	5.24151e-07	0.000231261
Serpina3n	32.2934	4.55418	1.27909	3.5605	0.000370152	0.0246085
Igha	291.624	4.1819	0.966269	4.32789	1.50547e-05	0.00264343
Jchain	115.875	4.11948	1.01488	4.05909	4.92643e-05	0.00629015
Lbp	18.385	4.02932	0.951318	4.23551	2.28035e-05	0.00362575
Ighg2b	59.4775	3.9564	1.12363	3.5211	0.000429758	0.0273145
Igkc	305.044	3.88032	1.01069	3.83927	0.000123402	0.012529
H2-Q1	16.6062	3.80874	0.962875	3.95559	7.63458e-05	0.00853045
Gucy2c	9.70108	3.78661	1.14982	3.2932	0.00099053	0.0470265
Cxcl11	20.3325	3.75465	1.11924	3.35465	0.000794642	0.040832
Cfb	11.4811	3.23652	0.724273	4.46865	7.87154e-06	0.00170171
Sp140	21.3887	2.94763	0.632205	4.66245	3.12462e-06	0.00079135
Cyp4f18	60.7131	2.56836	0.527416	4.8697	1.11766e-06	0.000376741
Gm9104	9.56395	2.52948	0.684527	3.69522	0.000219696	0.0176945
Lyve1	12.8816	2.42871	0.691534	3.51206	0.000444648	0.0277047
Smim27	23.2422	2.20323	0.508724	4.3309	1.48502e-05	0.00264343
Gm4353	30.3552	2.18424	0.651926	3.35044	0.000806835	0.0413325
Ramp1	13.3985	2.12425	0.53778	3.95005	7.81358e-05	0.00866382
Gm5805	970.08	2.05697	0.31406	6.54961	5.76861e-11	8.83856e-08
mt-Atp6	990.272	2.05159	0.327526	6.26391	3.75441e-10	5.27308e-07
Mgll	39.8769	1.99979	0.568414	3.5182	0.000434492	0.02736
Lpin3	25.4469	1.96137	0.499788	3.9244	8.6945e-05	0.00933357
Rps27	15693	1.80401	0.159608	11.3028	1.27098e-29	1.07106e-25
Fabp5	108.09	1.72211	0.491477	3.50395	0.000458407	0.0280945
Rpl30-ps8	20.2385	1.71838	0.449644	3.82165	0.00013256	0.0131422
Arhgap24	17.1044	1.59443	0.460609	3.46157	0.000537028	0.0317581
Gm10076	705.664	1.58688	0.233253	6.80324	1.02294e-11	1.91562e-08
Gm8319	19.4067	1.54161	0.451183	3.41681	0.000633596	0.0360764
Crip1	623.647	1.52035	0.368344	4.12752	3.667e-05	0.0051503
Rps2	1009.62	1.51103	0.169755	8.90128	5.52063e-19	3.10149e-15
Serpind1	113.059	1.47661	0.401227	3.68024	0.000233016	0.018433
Rpl38	13069.7	1.3998	0.294996	4.74515	2.08355e-06	0.00059519
Gm10177	915.017	1.37368	0.110497	12.4318	1.75682e-35	2.96095e-31
Gm42067	36.5847	1.34403	0.397917	3.37766	0.000731061	0.0396303
Churc1	219.328	1.30226	0.278752	4.67176	2.98632e-06	0.000774329
Pygm	69.9498	1.30046	0.385626	3.37233	0.000745347	0.0396303
Gm16104	83.8032	1.29798	0.330626	3.92583	8.64317e-05	0.00933357
Gm7324	398.926	1.29667	0.256127	5.0626	4.13584e-07	0.000205561
Ctla2a	126.038	1.29559	0.263219	4.92211	8.56152e-07	0.000313496
Ndufa12	746.287	1.26562	0.259887	4.8699	1.11656e-06	0.000376741
1810024B03Rik	50.3026	1.26085	0.287798	4.38102	1.18124e-05	0.0023422
Gm10074	132.215	1.23051	0.292103	4.2126	2.5245e-05	0.003868
Gm10925	621.291	1.22124	0.224279	5.44517	5.17551e-08	3.96491e-05
Atp5k	1006.78	1.22042	0.273113	4.46854	7.87547e-06	0.00170171
Gm3362	1339.32	1.21965	0.361859	3.37051	0.000750283	0.0396404
Rpl37a	14135.2	1.1489	0.253589	4.53054	5.88318e-06	0.00135829
Cmbl	74.8624	1.1472	0.278348	4.12147	3.76454e-05	0.00524043
Romo1	1123.93	1.13903	0.280139	4.06596	4.78357e-05	0.00616342
Mien1	143.611	1.12784	0.280535	4.0203	5.81231e-05	0.00704753
Etfb	105.3	1.11636	0.307231	3.63363	0.000279458	0.0209333
Gm10132	602.694	1.10931	0.231236	4.79731	1.60808e-06	0.000507598
Dpm3	1328.68	1.09432	0.272592	4.0145	5.95725e-05	0.00717168
Rps18-ps3	554.311	1.09271	0.330065	3.3106	0.000930958	0.0454793
Gm13680	362.842	1.07786	0.160823	6.70214	2.05395e-11	3.46172e-08
Rps21	10334.5	1.07713	0.236196	4.56031	5.1078e-06	0.00122981
Guca1a	61.4689	1.07621	0.328862	3.27254	0.00106587	0.0496246
Clec5a	46.8208	1.05251	0.313145	3.36111	0.000776308	0.0403824
Gm15610	55.9054	1.03945	0.280035	3.71186	0.000205739	0.0169977
Rpl36	20559.9	1.03855	0.211173	4.91802	8.74232e-07	0.000313496
Rpl9-ps6	1318.34	1.03465	0.274104	3.77465	0.000160231	0.01498
Pet100	245.303	1.02567	0.235045	4.3637	1.27878e-05	0.00247731
Atp5mpl	2067.45	1.0222	0.195764	5.22156	1.77421e-07	0.00011075
Rpl41	37064.2	1.02111	0.205954	4.95796	7.12374e-07	0.000267201
Naa38	525.896	1.01555	0.269215	3.77228	0.000161763	0.01498
Rpl37rt	4403.31	1.01077	0.202787	4.98441	6.21524e-07	0.000261879
Sec61g	3490.89	1.01054	0.133703	7.55811	4.08955e-14	1.05106e-10
Mrpl33	1151.62	1.00905	0.178163	5.66363	1.48204e-08	1.38768e-05
Gm5611	236.012	1.0051	0.297526	3.3782	0.00072963	0.0396303
Tomm7	2408.66	1.00504	0.242069	4.15186	3.29784e-05	0.00480294
Gcat	202.434	1.00306	0.190376	5.26881	1.37308e-07	9.64243e-05
Pkd2l2	171.428	-1.01142	0.184144	-5.49256	3.96142e-08	3.17932e-05
Gm7162	92.4848	-1.02079	0.292858	-3.48561	0.000491008	0.0292419
Gm3531	304.477	-1.03697	0.206845	-5.01327	5.35135e-07	0.000231261
Dnah17	78.3151	-1.06616	0.226184	-4.71368	2.43283e-06	0.000656364
Gm43481	72.5305	-1.07461	0.264317	-4.06561	4.7906e-05	0.00616342
Mir17hg	168.202	-1.07888	0.214229	-5.03611	4.75084e-07	0.000222419
Ppp4r1l-ps	242.492	-1.08638	0.318078	-3.41546	0.000636737	0.0361332
Gm43414	139.076	-1.09149	0.264386	-4.12841	3.65283e-05	0.0051503
4930478K11Rik	43.264	-1.10528	0.277644	-3.98092	6.86487e-05	0.00797934
Gm43660	41.6553	-1.1386	0.296928	-3.83458	0.00012578	0.0126487
Ccdc39	66.2793	-1.14225	0.2598	-4.39666	1.09929e-05	0.00225945
Per1	830.94	-1.1597	0.238452	-4.86344	1.15363e-06	0.000381241
Slc4a3	111.274	-1.16716	0.346074	-3.37258	0.000744675	0.0396303
Sycp1	143.899	-1.17284	0.345369	-3.39591	0.00068402	0.0381737
B930095G15Rik	53.4131	-1.1781	0.30247	-3.89493	9.82278e-05	0.0103471
Gm38312	58.9172	-1.18132	0.335577	-3.52028	0.000431094	0.0273145
Snord72	36.5675	-1.19951	0.343006	-3.49704	0.00047045	0.0283177
Gm11400	24.643	-1.20689	0.361115	-3.34211	0.00083145	0.0422086
Kcnq1ot1	321.115	-1.22441	0.286288	-4.27686	1.89545e-05	0.00311778
Gm37422	55.9928	-1.22663	0.315212	-3.89145	9.96487e-05	0.0104315
Gm12940	268.394	-1.22987	0.330599	-3.72012	0.00019913	0.0166972
Has1	67.8666	-1.25225	0.337695	-3.70822	0.000208721	0.0171599
Gm7367	546.117	-1.27244	0.342031	-3.72024	0.000199031	0.0166972
Gm5869	27.47	-1.29123	0.375803	-3.43592	0.000590537	0.0343204
D630033A02Rik	67.0414	-1.29991	0.348213	-3.7331	0.000189135	0.0166972
6530409C15Rik	22.3615	-1.3152	0.377102	-3.48765	0.00048729	0.0291234
Gm28370	63.6723	-1.33104	0.357613	-3.722	0.000197649	0.0166972
Mtmr7	44.7691	-1.3342	0.371028	-3.59597	0.000323191	0.0228282
Mir22hg	188.24	-1.33852	0.273821	-4.8883	1.01709e-06	0.000357126
Dpm1	97.0008	-1.34173	0.379345	-3.53698	0.000404728	0.0262512
1700058P15Rik	30.8452	-1.34804	0.384329	-3.50753	0.000452291	0.0279228
Gm45853	31.6253	-1.39054	0.410621	-3.38643	0.000708083	0.0388731
Gm42611	17.7567	-1.40014	0.424359	-3.29941	0.000968869	0.0465223
Trp53-ps	60.771	-1.40441	0.343237	-4.09167	4.28274e-05	0.00568357
Cd46	59.5979	-1.42879	0.430345	-3.32009	0.000899872	0.0446072
Spag6	53.7126	-1.43588	0.419273	-3.42469	0.000615511	0.0354055
Gm43859	25.0527	-1.441	0.429383	-3.35598	0.000790843	0.0407611
CT010445.1	67.6346	-1.4486	0.333656	-4.34161	1.41444e-05	0.00259119
N4bp2os	37.983	-1.46362	0.341781	-4.28234	1.84938e-05	0.00308609
44441	79.0754	-1.4837	0.413443	-3.58864	0.000332403	0.0231231
Gm7265	22.1406	-1.50943	0.448432	-3.36601	0.000762635	0.0399175
Clca1	35.4857	-1.51492	0.448898	-3.37476	0.000738794	0.0396303
Gm8066	29.225	-1.5371	0.339537	-4.52704	5.98148e-06	0.00136232
Gm12854	114.639	-1.55572	0.310156	-5.01592	5.27792e-07	0.000231261
Lilr4b	103.356	-1.55808	0.433787	-3.5918	0.000328405	0.0229666
Pyroxd2	38.1023	-1.58864	0.425713	-3.73171	0.000190181	0.0166972
Gm15609	22.3934	-1.59572	0.463106	-3.44568	0.000569626	0.033335
Gm26518	37.534	-1.61251	0.348009	-4.63354	3.5946e-06	0.000890932
Gm10073	135.131	-1.65126	0.409947	-4.02799	5.62552e-05	0.00692062
Gm43071	19.5753	-1.652	0.490509	-3.36793	0.00075736	0.0397649
1810062O18Rik	18.2733	-1.68531	0.449545	-3.74893	0.000177591	0.016179
Gm7517	41.7074	-1.72059	0.360068	-4.77852	1.76587e-06	0.000522139
Gm5847	54.8874	-1.79007	0.503901	-3.55241	0.000381714	0.025229
Gm14286	17.9566	-1.81391	0.448089	-4.04811	5.1632e-05	0.00654289
Gm44423	10.4593	-1.86537	0.549016	-3.39767	0.000679622	0.0380543
Gm36988	22.2078	-1.88412	0.503108	-3.74496	0.000180423	0.0162713
4833422M21Rik	18.1401	-1.90517	0.528501	-3.60485	0.000312335	0.0224961
Rhbdl1	19.9232	-1.9245	0.438775	-4.38608	1.15411e-05	0.00233173
Gm45501	16.1593	-1.95329	0.576696	-3.38704	0.000706498	0.0388731
Gm22200	12.708	-1.97038	0.561267	-3.51059	0.000447115	0.0277047
Gm43359	17.326	-2.00204	0.459598	-4.35607	1.32418e-05	0.00253611
Gm37084	12.1944	-2.0115	0.587898	-3.42152	0.000622728	0.0356988
Gm16159	15.803	-2.10923	0.514752	-4.09757	4.17515e-05	0.00562943
Ptgfr	20.4232	-2.11946	0.557919	-3.79887	0.000145359	0.0138411
Gm49204	42.3215	-2.12623	0.503113	-4.22614	2.37735e-05	0.00373651
CT010445.2	12.6321	-2.1887	0.599166	-3.65292	0.000259278	0.0201376
Gm42930	10.5653	-2.34736	0.605048	-3.87962	0.000104618	0.0108841
Gm15696	11.7493	-2.35639	0.648444	-3.63391	0.000279154	0.0209333
Gm14636	15.0806	-2.3949	0.729451	-3.28315	0.00102653	0.0481926
Gm7962	48.8869	-2.43053	0.416343	-5.8378	5.2894e-09	5.94316e-06
Ccdc65	6.62504	-2.43104	0.73312	-3.31602	0.000913086	0.0450557
Gm5558	9.08811	-2.48702	0.754493	-3.29628	0.000979736	0.046729
Gm42843	6.8934	-2.50065	0.762235	-3.28068	0.00103557	0.0484818
Gm48958	24.7795	-2.53787	0.484512	-5.238	1.62326e-07	0.000105225
Gm38009	7.7791	-2.67864	0.74996	-3.57172	0.000354651	0.0239091
Gm26803	9.35254	-2.728	0.752942	-3.62312	0.000291072	0.0215164
Gm24616	9.29697	-2.73222	0.724075	-3.77339	0.000161046	0.01498
Gm44639	11.6043	-3.08697	0.762972	-4.04597	5.2106e-05	0.00655369
Gm7535	17.2735	-3.17025	0.884097	-3.58586	0.000335968	0.0231231
AU040972	6.85612	-3.60934	1.02797	-3.51114	0.000446194	0.0277047
Gm37333	7.3184	-3.7046	1.09391	-3.38655	0.00070777	0.0388731
Gm37465	7.84845	-3.82706	1.01182	-3.78235	0.000155353	0.0147097
Gm45342	5.91281	-3.99002	1.12571	-3.54446	0.000393421	0.0258005
Gm12039	3.99541	-4.34519	1.3058	-3.3276	0.000875969	0.0436793
Gm45033	5.63125	-4.86919	1.30812	-3.72227	0.00019744	0.0166972
Cd200r4	3.94677	-5.3813	1.47179	-3.65629	0.000255887	0.0199663
Lypd8	5.37015	-5.79901	1.43897	-4.02998	5.57824e-05	0.00691292
Pigr	5.43148	-5.82244	1.77012	-3.28929	0.00100442	0.0475517
Gm43773	5.37442	-5.8244	1.3507	-4.31212	1.61694e-05	0.00278081

## Sheet: RT_TMZ_PL_vs_RT_TMZ
	baseMean	log2FoldChange	lfcSE	stat	pvalue	padj
Eef1a1	163429	-0.0245929	0.193134	-0.127336	0.898675	0.94311
mt-Co1	142367	0.0861683	0.304417	0.283061	0.77713	0.868904
Vim	89240.1	-0.147195	0.208061	-0.707461	0.47928	0.640942
Hsp90ab1	70684.7	0.049425	0.261432	0.189055	0.85005	0.915417
Col3a1	96374.8	1.96168	0.914707	2.1446	0.0319849	0.0942103
Eef2	59584.4	-0.456006	0.136637	-3.33736	0.000845787	0.00547524
Col1a1	72178.1	4.98225	1.03355	4.82051	1.43192e-06	2.82057e-05
Pkm	49691.3	-0.203426	0.222746	-0.913262	0.361105	0.532185
mt-Cytb	48229.4	0.148711	0.306305	0.4855	0.627322	0.763559
Rpl8	37084.6	-0.0989881	0.288576	-0.343023	0.731581	0.837252
Fn1	40581	-0.0784838	0.507361	-0.15469	0.877066	0.930063
Actg1	34432.9	0.110683	0.126305	0.876317	0.380858	0.551518
Rpsa	33187.9	-0.525633	0.364443	-1.44229	0.14922	0.292653
Rpl13	32770.3	-0.435592	0.244237	-1.78348	0.0745074	0.177324
Col1a2	46625	4.99512	1.10015	4.5404	5.61477e-06	8.9895e-05
mt-Nd1	31778.5	0.785189	0.361073	2.1746	0.0296601	0.088859
Rpl41	29756.7	0.569592	0.32554	1.74968	0.0801729	0.187434
Rplp1	31597.2	0.340863	0.214515	1.589	0.112061	0.239764
Actb	32816	0.61497	0.219311	2.8041	0.00504569	0.0229874
Rpl4	30874	-0.103852	0.18543	-0.56006	0.575438	0.723449
Rps14	29609.3	0.0175063	0.281544	0.0621796	0.95042	0.97296
Pabpc1	30599.1	0.289215	0.20475	1.41253	0.157794	0.30344
Ctsl	29788.2	0.440774	0.2106	2.09294	0.0363544	0.103808
Eif5a	29709.2	0.237995	0.21679	1.09782	0.272285	0.439313
Rps3a1	30514.8	0.00591043	0.223279	0.026471	0.978882	0.988291
Rack1	28517.9	-0.109233	0.242804	-0.449883	0.652795	0.782615
Hsp90aa1	28933.2	0.510044	0.401397	1.27067	0.203846	0.35946
Lgals1	30046.4	-0.550562	0.150695	-3.65348	0.000258712	0.00210673
Ctsb	30974.6	1.60554	0.258904	6.20132	5.5993e-10	2.80661e-08
Itgb1	28824.8	0.321256	0.212579	1.51123	0.130729	0.266828
Ptma	26660.6	-0.407257	0.246043	-1.65523	0.0978782	0.217594
Rps3	27551.9	-0.176098	0.206815	-0.851473	0.394507	0.564208
Eno1	27357.6	-0.443853	0.293532	-1.51211	0.130506	0.266537
Tubb5	27059	-0.185665	0.188891	-0.982921	0.325646	0.49653
Eef1g	27801.7	-0.280684	0.237571	-1.18147	0.237414	0.399985
Ncl	27064.2	0.459346	0.287242	1.59916	0.109784	0.236256
Hspa8	26259.7	0.248734	0.239882	1.0369	0.299781	0.469187
Hspa5	27507.8	0.384333	0.207683	1.85058	0.0642301	0.158897
Cfl1	27087.8	0.0761525	0.124277	0.612765	0.540032	0.693719
Rpl12	25749.2	-0.161219	0.314336	-0.512887	0.60803	0.748393
Npm1	25386.2	0.00746901	0.336351	0.022206	0.982284	0.990497
Rpl10	26199.9	-0.351495	0.206751	-1.70009	0.0891146	0.203439
Tpt1	25768.6	0.0766935	0.20302	0.377764	0.705606	0.818879
Atp5b	24983.1	0.0680513	0.16571	0.410664	0.681319	0.801754
Ldha	24055.9	-0.168113	0.189623	-0.886565	0.375313	0.546301
Rplp0	24443.7	0.456501	0.143382	3.18381	0.00145351	0.00848751
Sparc	32363.6	3.39226	0.791366	4.28659	1.81437e-05	0.000237852
Rps2-ps13	22847.8	-0.0178275	0.250066	-0.071291	0.943166	0.969027
Serpinh1	23021	0.153624	0.228744	0.671599	0.501839	0.660289
Hnrnpa1	22248.6	-0.483973	0.29088	-1.66382	0.0961478	0.214925
Eif4g2	22775.1	0.099516	0.18421	0.540232	0.589037	0.733928
Rpl18a	21153.4	-0.233411	0.225324	-1.03589	0.300253	0.469736
Rpl7	21920.5	0.0996564	0.17663	0.564211	0.572611	0.721234
Rps4x	21651.1	-0.160113	0.169588	-0.944128	0.345104	0.516276
P4hb	21646.9	0.226452	0.136527	1.65867	0.0971832	0.216489
Rps24	20955.3	0.138989	0.205855	0.675177	0.499563	0.658311
Gm8730	19738.2	-0.125501	0.312044	-0.40219	0.687544	0.806323
Rps6	19893.8	0.00100254	0.212672	0.00471402	0.996239	0.998113
Myh9	21243	-0.143618	0.238487	-0.602204	0.547039	0.700504
Ybx1	19987.2	0.137009	0.15333	0.893556	0.37156	0.542555
Rpl5	19708.1	-0.106263	0.191319	-0.555426	0.578603	0.725953
Msn	20637.2	0.248016	0.184924	1.34118	0.179862	0.330809
Pgk1	19828.2	-0.388841	0.276126	-1.4082	0.159071	0.305117
Rps9	19556.6	-0.203332	0.182828	-1.11215	0.266073	0.431824
Calr	19903.7	0.987094	0.110236	8.95438	3.41642e-19	8.18766e-17
Eif4g1	18745.3	0.208006	0.159412	1.30483	0.19195	0.345771
Igfbp4	20952.1	-0.105675	0.36519	-0.289371	0.772298	0.865619
Rpl18	18590.6	-0.331512	0.23977	-1.38263	0.166779	0.314935
Hspa9	19268.5	-0.28165	0.296286	-0.950601	0.341807	0.513003
Rpl19	17829.4	0.308022	0.286915	1.07357	0.283017	0.45145
Ppia	18793.5	-0.22491	0.284954	-0.789286	0.429945	0.597399
Rpl27	17724.9	0.121119	0.274096	0.441885	0.658572	0.78686
Hnrnpa2b1	18566.4	-0.00684021	0.153826	-0.0444671	0.964532	0.980124
Rpl6	18217.6	0.10087	0.201816	0.49981	0.617209	0.755552
Fth1	20766.9	1.89145	0.294538	6.42174	1.34727e-10	7.79385e-09
Pfn1	17832.6	-0.017563	0.192127	-0.0914134	0.927164	0.959269
Rpl36	15959.7	0.507173	0.360939	1.40515	0.159977	0.306231
Atp5a1	17184.7	0.035711	0.142545	0.250524	0.802182	0.885893
Set	16819.8	-0.0501732	0.333026	-0.150659	0.880245	0.932146
Fau	16739.1	-0.203954	0.244491	-0.834201	0.404168	0.572826
Hspd1	16548.2	0.295885	0.326147	0.907214	0.364294	0.535291
Nedd4	17718.4	-0.148194	0.186256	-0.795646	0.426238	0.594364
Rps23	16710.6	0.0504404	0.213884	0.235831	0.813564	0.893778
Rpl27a	16026.7	0.180888	0.238793	0.75751	0.448744	0.614387
Psap	18329.5	1.98334	0.341146	5.81377	6.10817e-09	2.36515e-07
Rplp2	15208.4	0.344647	0.280273	1.22968	0.218816	0.378462
Fasn	15946	-0.063115	0.345039	-0.182921	0.85486	0.918325
Eif4a1	16635.5	0.377946	0.144369	2.61791	0.008847	0.0353742
H3f3b	16321.7	-0.461952	0.248135	-1.86169	0.0626465	0.156036
Hmga1	16149.6	0.218795	0.370062	0.59124	0.55436	0.7062
Kpnb1	15957.8	0.233927	0.215686	1.08457	0.278112	0.446014
mt-Nd4	16683.2	0.292577	0.406814	0.719191	0.472023	0.63467
mt-Nd5	17628.8	0.624968	0.464771	1.34468	0.178729	0.329559
S100a6	14705.3	-0.484157	0.278425	-1.73891	0.0820501	0.190872
Rpl15	15902.9	-0.0821719	0.278926	-0.294601	0.768298	0.862803
Ddb1	16355.8	0.142332	0.193855	0.734219	0.462815	0.62661
Rps25	15578.7	0.341803	0.284087	1.20317	0.228912	0.389799
Bsg	15050.1	0.269214	0.251631	1.06988	0.284675	0.452972
Rpl32	15860.3	0.049445	0.245674	0.201263	0.840493	0.909312
Rpl23	15351.2	-0.0207055	0.234538	-0.0882822	0.929652	0.960771
Hnrnpab	15712.6	-0.0409347	0.252801	-0.161925	0.871365	0.927431
Rpl11	15657.9	-0.175899	0.216345	-0.813045	0.416192	0.584861
Rtn4	16021.8	0.222242	0.129176	1.72047	0.0853477	0.196812
Rpl10a	15268.3	-0.44241	0.207734	-2.12969	0.0331971	0.0969245
Ywhae	15189.2	0.0569557	0.234026	0.243374	0.807716	0.889655
Rps16	15025.5	-0.115389	0.257196	-0.448642	0.65369	0.78324
Hnrnpu	15728.2	-0.33573	0.13022	-2.57819	0.00993206	0.0385536
Rps26	14439.2	0.200838	0.398427	0.504078	0.614206	0.753174
Rps5	14094.1	-0.20325	0.227743	-0.89245	0.372152	0.543179
Slc16a3	13591.8	-0.401735	0.272342	-1.47511	0.140183	0.279746
Serbp1	14526	-0.284195	0.217544	-1.30638	0.191423	0.345093
Lmna	14873.8	-0.147098	0.151171	-0.973058	0.330525	0.50141
Rpl3	14387.5	-0.429726	0.200262	-2.14582	0.0318875	0.0939836
Eif4b	14606.5	-0.688909	0.180789	-3.81057	0.000138647	0.00127035
Tuba1b	13578.8	0.459764	0.265294	1.73304	0.0830891	0.192802
Arhgdia	14241.3	-0.148158	0.12286	-1.20591	0.227854	0.388428
Calu	14886.9	0.226023	0.238003	0.949663	0.342283	0.513291
Rps18	12991.7	-0.395193	0.51408	-0.768737	0.442049	0.608303
Hsp90b1	14543	0.449777	0.131701	3.41514	0.000637482	0.00434178
Hnrnpk	14351	-0.116925	0.205781	-0.568202	0.569898	0.719116
Rps19	14683.8	0.0604233	0.204774	0.295073	0.767938	0.862483
Prrc2a	14122.9	-0.232758	0.154013	-1.51129	0.130714	0.266821
Ssr3	14360.4	0.117999	0.149269	0.790512	0.429229	0.596982
Anxa1	14770.4	-0.282808	0.262952	-1.07551	0.282145	0.450504
Rps15	13076.1	0.0637403	0.249717	0.25525	0.79853	0.88349
Ahnak	14074.1	-0.0930969	0.293834	-0.316835	0.751369	0.850768
Apoe	15202.2	3.30984	0.451457	7.33146	2.27657e-13	2.26854e-11
Canx	13492.9	0.477422	0.181324	2.63298	0.00846398	0.0342233
Rps17	13084.4	-0.0557451	0.205848	-0.270806	0.78654	0.875911
mt-Nd2	13697	0.503281	0.423946	1.18714	0.235174	0.397315
Rps27	12244.8	1.36765	0.346884	3.94268	8.05746e-05	0.000814849
Ank	13523.3	-0.580452	0.398297	-1.45734	0.145024	0.286769
Mif	12273.4	-0.239678	0.426723	-0.561672	0.57434	0.722592
Gm15772	11888.4	-0.103722	0.564453	-0.183757	0.854204	0.917977
Aldoa	12827.4	0.0392422	0.348832	0.112496	0.91043	0.949901
Rpl35	13201	-0.423811	0.297961	-1.42237	0.154919	0.300095
Hnrnpa0	13379.8	-0.776888	0.112572	-6.90126	5.15426e-12	3.97933e-10
Eef1b2	12720.1	0.128401	0.236917	0.541966	0.587842	0.732796
Rpl37a	12146.5	0.866454	0.268094	3.2319	0.0012297	0.0074023
Rpl31	12958.4	0.124822	0.200025	0.624033	0.532606	0.687212
Cct8	12685.5	0.370935	0.310997	1.19273	0.232976	0.394587
Rps20	12475.5	0.0398001	0.237728	0.167419	0.86704	0.924782
Lamp1	12735.3	0.922569	0.0687602	13.4172	4.79532e-41	1.00296e-37
Rps11	12956.5	0.25531	0.196954	1.29629	0.194874	0.349513
Col5a1	15260.5	1.24788	0.755214	1.65235	0.0984627	0.21869
Rpl28	12557.1	-0.314179	0.231657	-1.35622	0.175029	0.325128
Tmsb4x	14187.7	1.47558	0.370938	3.97797	6.95075e-05	0.000716469
Ddx17	12329.5	-0.621784	0.15757	-3.94607	7.94435e-05	0.000805179
Ddx3x	12783.6	-0.03106	0.289252	-0.10738	0.914487	0.952449
Tpm4	12852.2	-0.260199	0.0739852	-3.5169	0.000436622	0.00321246
Rpl39	11434	0.346372	0.306304	1.13081	0.258134	0.423843
Eif4h	11919	-0.0643421	0.196229	-0.327892	0.742993	0.84511
Ran	11503.9	0.0441873	0.284453	0.155341	0.876552	0.929937
Rps7	11795.1	0.225102	0.218946	1.02812	0.303894	0.47348
Rpl9	11980.3	0.268292	0.217914	1.23118	0.218254	0.377738
Pdia3	12646	0.540739	0.229202	2.35922	0.0183133	0.0620066
Spp1	12954.8	-0.144232	0.452054	-0.31906	0.749681	0.849483
Mybbp1a	11988.4	0.25229	0.311408	0.810158	0.417849	0.586508
Rps27a	11988.5	0.108924	0.514467	0.211722	0.832324	0.904249
Rps15a	11622.6	0.079141	0.239647	0.330239	0.741219	0.843593
Cct3	11837.9	0.242783	0.310222	0.782609	0.433857	0.600875
Cct5	11385.5	0.133104	0.294789	0.451524	0.651612	0.781669
Rpl14	11794.7	0.182124	0.197516	0.92207	0.356492	0.527414
Lamb1	12080.5	0.242896	0.159058	1.5271	0.126737	0.261019
Arf1	11844.8	0.229559	0.118361	1.93948	0.0524432	0.136581
Rps2-ps10	11459.8	-0.313829	0.348213	-0.901254	0.367453	0.538362
Gm12191	10753.7	-0.0912764	0.459164	-0.198788	0.842428	0.91054
Rpl34	10210.4	0.20802	0.57333	0.362827	0.716734	0.827267
Rps28	10157.7	0.399587	0.354749	1.12639	0.259998	0.425841
Top2a	11102.5	-0.299016	0.392619	-0.761593	0.446303	0.612326
Pdia6	11569.9	0.316679	0.11369	2.78547	0.00534498	0.024033
Lrrc59	11588	0.413759	0.176768	2.34069	0.0192479	0.064422
Fscn1	11326.3	-0.193562	0.155426	-1.24536	0.212998	0.371358
Hdgf	10986.1	0.294034	0.286201	1.02737	0.304248	0.473914
Cct2	11210.4	0.0397631	0.263131	0.151115	0.879885	0.931893
Emp1	11903.6	0.18551	0.200536	0.925074	0.354928	0.525702
Anxa2	11631.1	0.697589	0.121647	5.73453	9.77817e-09	3.59946e-07
Hdlbp	11636.4	0.291288	0.135779	2.1453	0.0319289	0.0940814
Calm1	11633.2	0.743366	0.131738	5.64274	1.67365e-08	5.86082e-07
Rpl38	8925.48	0.620346	0.413915	1.49873	0.133944	0.271247
Cpe	10631.2	-0.139869	0.364659	-0.383561	0.701304	0.815759
Rpl37	9973.24	0.308324	0.248711	1.23969	0.215091	0.373789
Flna	11840.6	-0.150437	0.377813	-0.398178	0.690499	0.808258
Prdx2	10535.4	-0.252637	0.345644	-0.730918	0.464829	0.628413
Tpi1	10470.9	-0.495382	0.239299	-2.07014	0.0384395	0.108168
Psmd2	10472.2	0.439989	0.238902	1.84171	0.0655171	0.161421
Eif1	10711.1	-0.218073	0.24917	-0.875198	0.381466	0.552078
Hmgn1	10274.5	0.0549004	0.324079	0.169405	0.865478	0.923822
Uba1	10717.5	0.35092	0.221428	1.5848	0.113011	0.241215
Itga5	11459.8	-0.265899	0.23432	-1.13477	0.256473	0.422412
Eif3a	10682.7	-0.110152	0.189995	-0.579764	0.562074	0.712879
Rpl26	10076.1	0.106229	0.188784	0.562702	0.573638	0.721944
Ubb	10407.5	0.215209	0.196481	1.09532	0.273378	0.440664
Pxdn	10604	-0.178573	0.181117	-0.98595	0.324158	0.494982
Cnbp	10731.5	-0.00187839	0.166767	-0.0112635	0.991013	0.995383
Ywhag	11001.2	-0.648022	0.144416	-4.48717	7.21747e-06	0.00011026
Plec	10401.8	0.0811559	0.194535	0.41718	0.676547	0.798655
H2afz	9824.73	-0.322247	0.367236	-0.877493	0.380219	0.55107
Ftl1	11277.9	1.21285	0.249788	4.85551	1.2008e-06	2.4561e-05
Flnb	10628.7	-0.100423	0.244412	-0.410877	0.681163	0.801612
Rps8	9840.67	-0.177652	0.227257	-0.781724	0.434377	0.601399
Ddx5	10389.9	0.298446	0.104212	2.86384	0.00418544	0.0198382
Rps29	9123.41	0.776718	0.296505	2.61958	0.00880374	0.0352196
Pgam1	10059.7	-0.347693	0.26699	-1.30227	0.192824	0.346939
Ywhaz	10234.5	0.146989	0.198253	0.74142	0.458439	0.622968
G3bp1	10010.9	-0.173331	0.232069	-0.746895	0.455127	0.619886
Nono	9920.64	-0.444367	0.247119	-1.79819	0.0721468	0.172994
Sqstm1	10327.6	0.140641	0.3516	0.400002	0.689155	0.807301
Atp2a2	9989.51	0.471104	0.16494	2.85622	0.00428715	0.0202327
Rps12	9566.2	0.486018	0.228208	2.12972	0.0331949	0.0969245
Col6a1	10798	0.0559049	0.556577	0.100444	0.919992	0.955673
Slc25a5	9796.57	0.102449	0.194953	0.525506	0.599231	0.741649
Map4k4	10007.8	-0.0429962	0.118117	-0.364014	0.715847	0.826463
Hnrnph1	9778.08	-0.528963	0.153754	-3.44032	0.000581028	0.00402885
Akt1	9514.21	-0.183301	0.110841	-1.65373	0.0981831	0.218209
Cd63	9951.98	0.840875	0.23201	3.6243	0.000289745	0.00231143
Rps21	8602.74	0.716543	0.308672	2.32138	0.0202666	0.0668779
H2-D1	12388.5	2.78374	0.709031	3.92611	8.63292e-05	0.000862055
B2m	11291.3	1.8815	0.479223	3.92615	8.63172e-05	0.000862055
Rpl23a	9127.37	-0.0131308	0.27648	-0.0474929	0.96212	0.979187
Eif5	9736.11	0.314189	0.235647	1.33331	0.182431	0.334091
Lrp1	12094.2	1.80293	0.713653	2.52633	0.011526	0.0434291
Ctnnb1	9566.05	0.00287956	0.0919214	0.0313263	0.975009	0.986418
Tuba1c	9384.44	0.730302	0.264452	2.76157	0.00575239	0.0254364
Fstl1	12298.4	1.43456	0.748766	1.9159	0.0553774	0.141975
Prdx1	9138	0.594688	0.243024	2.44704	0.0144036	0.0515772
Caprin1	9528.41	0.0692892	0.176257	0.393115	0.694234	0.810707
Ptbp1	9294.36	-0.103338	0.224295	-0.460724	0.644997	0.776771
Nisch	9666.32	-0.553387	0.0981223	-5.63977	1.70282e-08	5.93587e-07
Naca	9015.81	0.0432677	0.236141	0.183228	0.854619	0.918152
Cct7	9110.86	0.232045	0.294997	0.786601	0.431516	0.599003
Nars	9492.45	-0.904111	0.252357	-3.58267	0.000340106	0.00263462
Tnc	10711.8	-0.0291382	0.59029	-0.0493625	0.96063	0.978493
Srrm2	9702.59	-0.425968	0.155206	-2.74453	0.00605985	0.0265055
Mt1	11054.8	1.52513	0.474329	3.21533	0.00130294	0.00775192
Rpl3-ps1	9620.71	-0.693686	0.093694	-7.40374	1.32404e-13	1.40378e-11
Arpc1b	9698.76	0.0635648	0.199699	0.318302	0.750256	0.849925
Col4a1	11952.8	1.70284	0.662472	2.57044	0.0101571	0.0392416
Hspa4	9047.33	0.133502	0.250688	0.532543	0.59435	0.737823
Bzw1	9116.68	0.402853	0.240527	1.67487	0.0939589	0.211151
Srsf1	8930	-0.376478	0.254672	-1.47829	0.139331	0.278542
Hnrnpc	8627.81	0.0729218	0.29051	0.251013	0.801804	0.885688
Sf3b3	8828.44	-0.377473	0.286384	-1.31807	0.187481	0.339897
Etf1	8874.16	0.495473	0.32824	1.50948	0.131175	0.267288
Ybx3	8824.88	-0.197222	0.180979	-1.08975	0.275825	0.443367
Btf3	8874.01	0.217588	0.237548	0.915974	0.359681	0.530698
Oaz1	8675.28	0.128418	0.185969	0.690534	0.489859	0.650177
Gm13394	9132.79	-0.452934	0.178263	-2.54082	0.0110594	0.0420778
Tpm1	8726.29	0.507035	0.261331	1.94021	0.0523546	0.136397
Rpl35a	8083.41	0.00135955	0.486511	0.00279449	0.99777	0.998974
Gnb1	8955.71	0.216444	0.0961369	2.25142	0.0243591	0.07694
Tfdp1	8471.69	0.0640623	0.326947	0.195941	0.844656	0.912134
Eif3b	8658.72	0.285888	0.202672	1.41059	0.158364	0.304131
Odc1	8591.54	1.36158	0.191908	7.09495	1.29397e-12	1.115e-10
Acly	8488.47	-0.0732932	0.23093	-0.317383	0.750953	0.850422
Cox4i1	8270.52	0.441073	0.195673	2.25414	0.0241874	0.0766502
Prpf8	8643.81	0.287259	0.263374	1.09069	0.27541	0.442885
Tcp1	8590	0.0842514	0.291443	0.289084	0.772517	0.865681
Gdi2	8611.43	0.310571	0.0779941	3.98198	6.83443e-05	0.000707649
Tardbp	8211.31	-0.337807	0.214006	-1.57849	0.114452	0.243298
Huwe1	8661.07	-0.326076	0.220048	-1.48184	0.138383	0.277284
Rpl22	8221.76	0.073754	0.264797	0.27853	0.780606	0.871857
Ddx21	8451.4	0.424769	0.327989	1.29507	0.195295	0.349942
Txndc5	8380.05	0.172502	0.117343	1.47006	0.141545	0.281801
Rcc2	8512.15	-0.844843	0.207758	-4.06648	4.77278e-05	0.00052716
Atp1a1	8357.19	0.51279	0.136359	3.76059	0.000169514	0.00149483
Mmp14	8831.62	-0.0111506	0.323925	-0.0344235	0.972539	0.985002
Clic1	8289.83	0.12996	0.22671	0.573245	0.566479	0.716649
Stip1	7768.31	0.23784	0.328909	0.723119	0.469607	0.632928
Nap1l1	8156.32	-0.0754444	0.231765	-0.325521	0.744786	0.84648
Hyou1	7891.2	0.207518	0.207225	1.00142	0.316626	0.486842
Txn1	7901.02	0.535929	0.239753	2.23534	0.0253949	0.079502
Cltc	8719.6	0.380011	0.245329	1.54899	0.121384	0.253228
Inhba	7685.7	0.482613	0.445147	1.08417	0.278291	0.446271
Morf4l2	8382.32	-0.261083	0.0632371	-4.12863	3.64927e-05	0.000421903
Kars	7959.03	0.0982463	0.28834	0.340731	0.733306	0.838374
Prrc2b	8215.99	-0.148295	0.251958	-0.588571	0.556149	0.70771
Rps13	8106.18	0.356735	0.224985	1.5856	0.112831	0.240987
Bgn	11171.5	4.62528	0.940119	4.91989	8.65926e-07	1.85324e-05
Rpl36a	7422.77	0.287543	0.270402	1.06339	0.287605	0.456277
Csnk1a1	8625.61	-0.351954	0.169692	-2.07408	0.0380723	0.107461
Tubb6	7899.67	0.679298	0.178727	3.80075	0.000144261	0.00131342
Srsf3	7926.2	0.00288833	0.274928	0.0105058	0.991618	0.995686
Vars	7886.69	-0.58534	0.326716	-1.79159	0.0731992	0.174834
Surf4	7976.84	0.497394	0.103824	4.79072	1.66182e-06	3.2102e-05
Ssr1	7945.33	0.560925	0.135743	4.13227	3.59197e-05	0.000416535
Mlec	8160.37	-0.0663414	0.147771	-0.448947	0.65347	0.783163
Cdk4	7737.17	-0.302081	0.285014	-1.05988	0.289197	0.457856
Tex101	7298.42	-0.263969	0.482534	-0.547046	0.584347	0.729981
Akr1a1	8421.86	0.158989	0.249077	0.638311	0.523271	0.678324
Malat1	7933.95	-0.847017	0.679704	-1.24616	0.212707	0.371033
Eif3c	7940.72	0.0121567	0.254408	0.0477843	0.961888	0.97916
Atf4	7951.82	-0.844654	0.191571	-4.4091	1.03802e-05	0.000149075
Hnrnpm	7872.68	-0.379552	0.163042	-2.32794	0.0199155	0.0659655
Actn4	8013.18	0.95918	0.155903	6.15242	7.63097e-10	3.66525e-08
Fus	8057.15	-0.305471	0.112182	-2.723	0.00646925	0.0279141
Prelid1	7882.77	-0.210622	0.199094	-1.0579	0.2901	0.459
S100a10	7899.17	1.33225	0.317854	4.19137	2.77269e-05	0.000335212
Vcp	7923.82	0.438676	0.158346	2.77036	0.00559946	0.024897
Sin3b	7615.56	0.113793	0.383726	0.296548	0.766812	0.861848
Ly6e	8644.68	0.961115	0.338303	2.84099	0.00449738	0.0210094
Fam129b	7810.32	0.406785	0.111891	3.63555	0.000277392	0.00223145
Aars	8130.83	-0.996822	0.274373	-3.63309	0.000280051	0.00225127
Tm4sf1	7479.33	0.846843	0.218733	3.87159	0.000108127	0.0010318
Igf2r	8200.94	-0.226758	0.29776	-0.761548	0.44633	0.612326
Hmga1b	7713.43	0.516966	0.403835	1.28014	0.200496	0.356367
Csde1	7948.94	0.023031	0.10861	0.212053	0.832066	0.904182
Abce1	7613.99	0.295621	0.308311	0.958841	0.337639	0.508514
Junb	7878.37	-0.354203	0.356313	-0.994076	0.320186	0.490512
Slc25a3	7755.93	0.327885	0.0864054	3.79473	0.000147801	0.00134141
Cct6a	7457.06	0.25996	0.314754	0.825913	0.408853	0.577363
Nes	7712.29	-0.507752	0.342905	-1.48074	0.138676	0.277605
Ssr2	7413.41	0.250701	0.137769	1.81972	0.0688018	0.167293
Nsun2	7446.83	0.225339	0.297469	0.757521	0.448738	0.614387
Ipo7	7478.24	-0.158114	0.285594	-0.553633	0.57983	0.726548
Hnrnpul2	7735.07	-0.457936	0.111808	-4.09572	4.20853e-05	0.000474635
Prkar1a	7771.49	-0.059491	0.102301	-0.58153	0.560883	0.711722
44448	7847.97	-0.264406	0.183986	-1.4371	0.15069	0.294581
Gja1	7936.28	-0.891126	0.208205	-4.28004	1.8686e-05	0.000243307
Ctnna1	7638.19	0.283572	0.151488	1.8719	0.0612198	0.153472
Ppp1ca	7528.37	0.223321	0.228541	0.977161	0.328489	0.499475
Dync1h1	7752.47	0.2443	0.139474	1.75158	0.0798461	0.186822
Rad21	7343.31	-0.102816	0.304663	-0.337474	0.73576	0.840081
Axl	7426.14	-0.494401	0.149977	-3.29652	0.000978904	0.00615346
Maged1	7567.55	-0.0677566	0.139928	-0.484225	0.628226	0.764134
Hspg2	8687.52	0.398691	0.568982	0.70071	0.483484	0.644991
Klf6	7512.89	-0.0267381	0.478576	-0.05587	0.955445	0.975804
Eif3h	7425.55	-0.0982476	0.305222	-0.321889	0.747536	0.848188
Arf4	7530.11	0.415371	0.133919	3.10166	0.00192441	0.010727
Sptan1	7728.4	0.378053	0.128162	2.9498	0.00317982	0.0159594
Csnk1d	7251.8	-0.14293	0.213638	-0.669027	0.503478	0.661085
Larp1	7325.97	-0.271887	0.199066	-1.36582	0.171997	0.321823
Mapk6	7596.62	-0.294352	0.266623	-1.104	0.269593	0.436183
Mrfap1	7490.38	0.0168188	0.0616188	0.272949	0.784892	0.874854
Nid1	8188.6	0.914485	0.396838	2.30443	0.0211984	0.0693166
Lyz2	9494.06	4.68658	0.497511	9.42004	4.50915e-21	1.26515e-18
Rrm2	7082.14	0.889308	0.383825	2.31696	0.0205058	0.0674833
Fam120a	7451.1	-0.166691	0.111958	-1.48887	0.136522	0.274853
Fkbp4	6689.22	-0.73557	0.355887	-2.06687	0.0387468	0.108846
Col18a1	7564.11	-0.214734	0.246195	-0.872212	0.383093	0.552653
Glg1	7339.65	-0.254354	0.244671	-1.03957	0.298539	0.467912
Vdac1	7016.05	0.16731	0.180021	0.929391	0.352686	0.523433
Tmbim6	7188.14	0.305379	0.200738	1.52128	0.12819	0.262918
Ppp2ca	7183.08	0.148837	0.183537	0.810936	0.417402	0.586068
Sf3b2	7117.96	-0.435969	0.197556	-2.20681	0.0273274	0.0838408
Hint1	6721.54	0.0876543	0.284413	0.308194	0.757935	0.855591
Pebp1	6649.86	-0.190815	0.204413	-0.933481	0.350572	0.521109
Fbln2	7547.03	1.6701	0.489743	3.41015	0.000649267	0.00440668
Cdv3	6889.78	0.116943	0.256512	0.455896	0.648465	0.779398
Chd4	7130.04	0.14114	0.145009	0.973322	0.330393	0.501277
Tnpo1	6925.17	-0.206636	0.337522	-0.612215	0.540395	0.694031
Tnks2	7021.85	-0.466125	0.242537	-1.92187	0.0546218	0.140758
Plxnb2	7075.99	0.255092	0.100937	2.52724	0.0114963	0.0433601
App	7697.59	0.597982	0.405969	1.47297	0.140758	0.280674
Scd2	7121.18	-1.71119	0.225623	-7.58428	3.3434e-14	3.84607e-12
Cyb5b	6572.91	0.22001	0.321463	0.6844	0.493722	0.653534
Slc7a5	7091.26	-1.04265	0.278168	-3.74827	0.000178055	0.0015582
Cd44	6965.66	1.35684	0.203369	6.67183	2.52638e-11	1.69954e-09
Rpl17	6604.98	-1.07046	0.573373	-1.86695	0.0619086	0.154667
Sptbn1	7240.17	0.327954	0.224633	1.45995	0.144303	0.28586
Cct4	6680.05	0.212005	0.296045	0.716125	0.473914	0.636322
Col5a2	8894.34	4.67701	0.910816	5.13497	2.82195e-07	7.08011e-06
Myl6	6785.6	0.0622735	0.20931	0.297517	0.766072	0.861353
Angptl2	6652.01	-0.673535	0.0757463	-8.89198	6.00296e-19	1.3458e-16
Ube2d3	7059.18	0.168103	0.195838	0.858379	0.390683	0.560272
Ppfibp1	6860.84	-0.537407	0.275379	-1.95152	0.0509952	0.133746
Rpl34-ps1	7283.8	1.19458	0.186025	6.42163	1.34826e-10	7.79385e-09
Rrbp1	7189.26	0.57857	0.256978	2.25144	0.0243577	0.07694
Mta2	6664.12	-0.227173	0.21837	-1.04031	0.298196	0.467601
Iqgap1	7332.79	-0.0968788	0.228232	-0.424475	0.67122	0.795539
Ghitm	6837.08	-0.489608	0.153456	-3.19053	0.00142011	0.00832208
Ankrd11	6952.46	-0.712631	0.23953	-2.97513	0.00292867	0.0149633
Tpm3	6963.36	0.221122	0.244338	0.904987	0.365472	0.536257
Calm2	6843.58	-0.067512	0.129886	-0.519781	0.603216	0.744647
Eif4a2	6508.85	-0.199512	0.144006	-1.38544	0.165918	0.313843
Rad23b	6728.37	0.0326402	0.202491	0.161193	0.871942	0.927559
Mtpn	7083.14	0.370545	0.180458	2.05336	0.0400373	0.111464
Cul4a	6567.01	-0.32934	0.322667	-1.02068	0.307405	0.477385
Lamc1	7323.59	-0.234859	0.355821	-0.660047	0.509224	0.665968
Anp32e	6240.39	-0.112587	0.315216	-0.357174	0.720962	0.830188
Naa50	6770.84	0.348548	0.273575	1.27405	0.202646	0.358935
Tm9sf3	6756.69	0.135749	0.262781	0.516584	0.605447	0.74637
Brd2	6590.85	0.133393	0.134937	0.988554	0.322881	0.493721
Tmsb10	6412.44	0.338346	0.272155	1.24321	0.21379	0.372288
Dst	6912.8	-0.278432	0.212793	-1.30847	0.190716	0.344304
Ewsr1	6659.75	-0.352365	0.149609	-2.35523	0.0185111	0.0625565
Hspe1	6053.58	0.40738	0.357241	1.14035	0.25414	0.419802
Baz1b	6417.25	-0.211206	0.228663	-0.923657	0.355665	0.526563
Mtdh	6513.45	0.172098	0.225253	0.764024	0.444853	0.610675
Npc2	6818.09	1.11187	0.198708	5.59548	2.20012e-08	7.44386e-07
Timp2	7090.72	1.03636	0.325489	3.18399	0.00145258	0.00848424
Myof	6788.95	0.120415	0.239207	0.503394	0.614687	0.753467
Dnaja2	6507.74	0.239306	0.234714	1.01956	0.307936	0.477972
Selenof	6750.57	0.246578	0.107997	2.28318	0.0224198	0.0723336
Rhox5	6062.51	-0.570656	0.469636	-1.2151	0.224327	0.384668
Snrpd3	6450.51	-0.176221	0.264654	-0.665855	0.505504	0.662799
Psma7	6036.01	-0.00175201	0.2959	-0.00592097	0.995276	0.997782
Slc38a2	6501.67	-0.569984	0.139335	-4.09075	4.29977e-05	0.000482559
Fbn1	8203.1	1.53134	0.740204	2.0688	0.0385647	0.108467
Cdc42	6869.57	0.461369	0.208445	2.21339	0.026871	0.0828272
Nolc1	6226.47	0.373447	0.349561	1.06833	0.285371	0.453812
Gm9794	6234.9	-0.144141	0.232411	-0.620199	0.535127	0.68942
Laptm4a	7068.17	0.693772	0.36211	1.91592	0.0553758	0.141975
Gnai2	6823.56	0.462709	0.315254	1.46774	0.142176	0.28268
Tmed9	6352.23	0.0589178	0.17009	0.346391	0.729049	0.835528
Tnpo2	6223.09	-0.451211	0.213984	-2.10862	0.034977	0.100804
Rbbp7	6132.79	-0.0195449	0.303424	-0.0644144	0.94864	0.971977
Vegfa	7123.36	-2.29662	0.379463	-6.0523	1.42796e-09	6.41662e-08
Eprs	6570.14	-0.5343	0.173398	-3.08136	0.00206058	0.0112956
Trim28	6235.59	-0.134258	0.205558	-0.653136	0.513668	0.669877
Fkbp1a	6418.09	0.330463	0.141142	2.34135	0.0192142	0.0643278
Son	6347.01	-0.143658	0.175984	-0.816314	0.414321	0.582974
Rsl1d1	6273.12	0.226931	0.37521	0.604811	0.545304	0.699009
Ppp1r14b	6016.7	0.607583	0.300764	2.02014	0.0433693	0.117992
Sf3b1	6416.32	-0.118117	0.102617	-1.15104	0.249714	0.414724
Mprip	6414.95	0.472034	0.122817	3.8434	0.000121341	0.00113668
Papola	6327.76	-0.0921715	0.243915	-0.377884	0.705517	0.818879
Prmt1	6009.83	-0.190991	0.275849	-0.692376	0.488701	0.649203
Col4a2	8070.53	1.90828	0.655942	2.90923	0.00362323	0.0177022
Hmga2	6522.53	-0.544209	0.478973	-1.1362	0.255873	0.421786
Pa2g4	5944.64	0.27313	0.324148	0.84261	0.399447	0.568763
Psmc1	6094.1	0.220386	0.197114	1.11807	0.263539	0.429804
Rbm3	6227.38	0.128891	0.0978938	1.31664	0.187961	0.340478
Pdap1	5951.03	-0.000600992	0.292658	-0.00205357	0.998361	0.999013
Ssrp1	6068.41	-0.0735051	0.288159	-0.255086	0.798657	0.88349
Cnot1	6153.61	-0.13173	0.306151	-0.430277	0.666994	0.792725
2610507B11Rik	6295.37	0.328724	0.16255	2.0223	0.0431451	0.117542
Ctsd	6897.93	2.29444	0.420207	5.46026	4.75431e-08	1.47019e-06
Pabpc4	6134.69	-0.232738	0.202034	-1.15197	0.249333	0.414194
Actr3	6224.94	0.288669	0.0628572	4.59247	4.38038e-06	7.29757e-05
Ccl6	8934.08	7.55888	0.806175	9.37622	6.83787e-21	1.87284e-18
Ube2i	6108.34	-0.136229	0.188195	-0.723869	0.469146	0.632539
Sh3pxd2a	6294.39	-0.137648	0.168359	-0.81759	0.413591	0.582166
Mdh2	5963.7	0.164462	0.183604	0.895746	0.370388	0.541382
Trp53	6004.18	0.213432	0.345664	0.617456	0.536934	0.691075
Ubqln1	6072.32	0.181936	0.272352	0.66802	0.504121	0.661551
Marcksl1	5934.73	-0.217137	0.276866	-0.784269	0.432882	0.600068
Sars	6295.53	-1.09126	0.236678	-4.61074	4.01237e-06	6.81777e-05
Mki67	5837.57	-0.0296083	0.261604	-0.11318	0.909888	0.949723
Copa	6325.82	0.219782	0.173215	1.26884	0.204498	0.36039
Lgmn	7245.44	2.80316	0.516422	5.42804	5.69766e-08	1.73394e-06
Ctsz	6161.49	1.11065	0.239815	4.63126	3.63447e-06	6.25417e-05
Ubr5	6164.07	0.269141	0.213322	1.26167	0.207069	0.363778
Pcbp1	5914.66	-0.35633	0.104421	-3.41242	0.000643878	0.00437862
Sfpq	6148.09	-0.299244	0.111357	-2.68726	0.00720405	0.0302507
Amfr	5929.28	0.0910182	0.181038	0.502756	0.615136	0.753871
Eef1d	5756.76	0.0323276	0.27771	0.116408	0.90733	0.948182
Ywhah	5822.08	-0.00787986	0.137731	-0.057212	0.954376	0.975231
Ykt6	5888.21	0.799021	0.225949	3.53629	0.00040579	0.00303808
Srsf2	6010.26	-0.569614	0.124567	-4.57274	4.81389e-06	7.9053e-05
Hnrnpl	5929.38	-0.278322	0.121999	-2.28134	0.0225285	0.072625
Rac1	6280.5	0.0402397	0.0732441	0.549392	0.582736	0.728605
Postn	7651.7	2.90423	0.708642	4.0983	4.16197e-05	0.000470307
Pcna	5696.52	-0.0342903	0.336142	-0.102011	0.918748	0.954941
Col6a2	6738.25	0.422562	0.642206	0.657984	0.510548	0.667064
Rhoa	6206.82	0.263532	0.106435	2.47599	0.0132866	0.0484725
Gspt1	5834.29	0.275175	0.323546	0.850498	0.395048	0.564842
Plin2	6220.73	2.13322	0.164447	12.972	1.7627e-38	2.70363e-35
Eif3e	5963.82	0.0889583	0.245028	0.363053	0.716565	0.827113
Ganab	5989.42	-0.0587384	0.0747815	-0.785466	0.43218	0.599492
Kpna2	5672.7	0.152197	0.368173	0.413385	0.679325	0.800842
Mapk1	5849.47	0.0325361	0.250372	0.129951	0.896605	0.941866
Tuba1a	5686.84	0.410199	0.235946	1.73853	0.0821176	0.190991
Wnk1	6297.47	0.418182	0.279745	1.49487	0.134949	0.272641
Cald1	6191.22	0.112337	0.267413	0.420089	0.67442	0.797498
St13	5658.92	0.315737	0.25212	1.25233	0.21045	0.36834
Jpt1	5450.44	0.0790293	0.370475	0.213319	0.831078	0.903568
Otud4	5702.25	-0.0126476	0.350935	-0.0360397	0.971251	0.984169
Psat1	5823.65	-0.978097	0.262377	-3.72783	0.000193132	0.00166764
Slc3a2	6049.5	-0.57749	0.14899	-3.87602	0.000106178	0.00101667
Mcl1	6297.99	-0.0118017	0.210491	-0.0560673	0.955288	0.975694
Erh	5620.63	0.122334	0.367962	0.332463	0.73954	0.843141
Itm2b	7348.93	2.09404	0.628526	3.33167	0.000863266	0.00556959
Ak2	5551.57	0.175792	0.265664	0.661709	0.508158	0.665141
Ptgfrn	5669.13	-0.195831	0.161394	-1.21337	0.224988	0.385485
Nop56	5603.23	-0.203615	0.262565	-0.775486	0.438052	0.604719
Smarca5	5656.52	0.000658569	0.346029	0.00190322	0.998481	0.999089
Aprt	5299.89	-0.0588583	0.344051	-0.171075	0.864165	0.922848
Vdac2	5726.81	0.202238	0.162547	1.24418	0.213432	0.371877
Slc16a1	5477.71	0.562606	0.25293	2.22435	0.0261249	0.0810813
Pcbp2	5820.89	0.0681081	0.320177	0.21272	0.831545	0.903787
Serp1	5929.86	0.168522	0.165723	1.01689	0.309204	0.479143
Xpo1	5414.19	0.224555	0.283439	0.792249	0.428216	0.596005
Lman2	5554.38	-0.100773	0.0670514	-1.50291	0.132861	0.269577
Sdc1	5291.71	0.670806	0.190051	3.52961	0.00041618	0.00309372
Eif3d	5442.93	0.128151	0.306673	0.417874	0.676039	0.798277
Trip12	5981.85	0.262032	0.211905	1.23655	0.216253	0.375242
Ddx6	5891.98	-0.0155751	0.155037	-0.100461	0.919978	0.955673
Banf1	5485.75	-0.455284	0.297439	-1.53068	0.125848	0.259932
Gnb2	5665.17	0.115895	0.133469	0.868327	0.385215	0.554852
Paics	5550.77	-0.0575281	0.28081	-0.204865	0.837678	0.907494
Gm10123	5226.94	0.973739	0.663308	1.468	0.142103	0.282619
9530068E07Rik	5600.66	-0.0646723	0.108166	-0.597898	0.549908	0.702602
Wwtr1	5956.68	-0.160659	0.301999	-0.531985	0.594736	0.738085
Bag6	5770.99	-0.307329	0.197807	-1.55368	0.12026	0.25153
Nsd2	5520.03	-0.0537571	0.31256	-0.17199	0.863445	0.922364
Dnaja1	5598.86	0.192176	0.21584	0.890363	0.373271	0.544154
Sf1	5845.17	-0.420126	0.193394	-2.17239	0.0298264	0.0891885
Mta1	5642.72	-0.654624	0.312856	-2.09241	0.0364017	0.103856
Tnfrsf12a	5392.15	0.388397	0.294497	1.31885	0.18722	0.339815
Nop58	5439.21	0.29281	0.349313	0.838245	0.401893	0.571186
Snrpb	5320.6	0.0215915	0.242475	0.0890463	0.929045	0.960308
Cyb5r3	5608.27	-0.336236	0.152018	-2.21182	0.026979	0.0829821
Nfat5	5912.01	-0.466634	0.308805	-1.5111	0.130764	0.266851
Dhx15	5578.36	0.180784	0.262594	0.688456	0.491166	0.65135
Gpi1	5577.22	-0.349234	0.269745	-1.29468	0.19543	0.350049
Ppp2r1a	5582.31	-0.0185596	0.164711	-0.112679	0.910285	0.949871
Slc25a4	5667.55	-0.0469521	0.206229	-0.22767	0.819903	0.897555
Cdc37	5616.67	-0.106152	0.208242	-0.509752	0.610225	0.750011
Cd164	5846.04	0.42345	0.182337	2.32234	0.0202145	0.0667444
Clic4	5853.22	0.374036	0.182957	2.0444	0.0409142	0.113193
Ppm1g	5266.17	0.522184	0.294559	1.77277	0.0762674	0.180376
Col7a1	5499.02	-1.8279	0.221009	-8.27072	1.33153e-16	2.23609e-14
Capns1	5650.61	0.187857	0.147696	1.27192	0.203403	0.358935
Anp32b	5377.53	0.24376	0.18663	1.30611	0.191514	0.345175
Lman1	5707.92	-0.0982398	0.140056	-0.701433	0.483033	0.644548
Psmd7	5309.65	0.249858	0.242478	1.03044	0.302805	0.472342
Chchd2	5110.66	0.533655	0.153508	3.47639	0.000508208	0.00363229
Gm10275	5196	0.288226	0.412507	0.698718	0.484728	0.645902
Tln1	5852.25	0.430414	0.202264	2.12798	0.0333384	0.0972617
Snu13	5186.03	-0.0218464	0.361791	-0.0603841	0.95185	0.974034
Tcf25	5496.7	-0.334066	0.138836	-2.4062	0.0161194	0.0560893
Nudt4	5826.42	-0.47282	0.153721	-3.07583	0.00209917	0.0114689
Usp7	5341.36	-0.180136	0.165544	-1.08815	0.276531	0.444171
Rangap1	5048.47	0.680216	0.302681	2.2473	0.0246207	0.0776275
Ipo5	5426.23	0.0636462	0.134919	0.471738	0.637114	0.770972
Eif2s1	5336.32	0.407017	0.295622	1.37681	0.16857	0.317208
Rbbp4	5269.13	-0.0855786	0.259971	-0.329185	0.742016	0.844264
Rhob	5427.32	-0.0179677	0.334573	-0.0537034	0.957171	0.976743
Psmb4	5240.23	-0.00638412	0.186904	-0.0341571	0.972752	0.98503
S100a11	5478.11	0.888155	0.185801	4.78013	1.75182e-06	3.35588e-05
Tpm3-rs7	5247.44	0.112943	0.175721	0.642744	0.52039	0.67573
Hif1a	5697.95	0.41721	0.255333	1.63398	0.102262	0.224757
Gm6472	5195.5	0.0125976	0.233573	0.0539343	0.956987	0.976685
Usp9x	5530.85	0.232987	0.326743	0.713059	0.475809	0.637763
Mcm7	5002.7	-0.319395	0.404491	-0.789622	0.429748	0.597331
Actn1	5514.14	0.360581	0.198878	1.81307	0.0698203	0.169037
Aff4	5395.35	0.14437	0.333999	0.432246	0.665562	0.792239
Tubb4b	5061.82	0.641421	0.185648	3.45504	0.000550202	0.00386166
Purb	5280.19	-0.364426	0.235326	-1.5486	0.121477	0.25324
Rai14	5482.32	-0.0669689	0.23469	-0.285351	0.775375	0.867504
Gm11361	4701.07	0.482866	0.300252	1.6082	0.107791	0.233188
Mcm6	5061.79	-0.240623	0.411777	-0.584354	0.558982	0.710402
Cttn	5235.57	-0.153215	0.0957585	-1.60001	0.109596	0.235983
Syncrip	5298.7	-0.129769	0.238506	-0.54409	0.58638	0.731625
Macf1	5328.83	-0.0763068	0.177748	-0.429298	0.667706	0.79315
Pafah1b1	5176.19	-0.0705789	0.184556	-0.382426	0.702146	0.816441
Tkt	5095.43	0.0127842	0.198097	0.0645349	0.948544	0.971977
C1qbp	5024.62	0.126791	0.361833	0.350411	0.72603	0.833582
Qk	5325.11	-0.114283	0.214647	-0.53242	0.594435	0.737823
Sod1	4782.58	0.114985	0.2784	0.413019	0.679593	0.801034
Slk	5234.42	0.247245	0.259624	0.952322	0.340934	0.512001
Eif3l	4986.58	0.345233	0.247234	1.39638	0.162599	0.309397
Lamp2	5507.54	0.74236	0.270323	2.7462	0.00602907	0.0264261
Ccdc50	5229.27	-0.748645	0.263883	-2.83703	0.0045535	0.0211984
Rbfox2	5191.83	-0.80648	0.149369	-5.39925	6.69192e-08	2.00731e-06
Fxr2	4895.08	-0.245918	0.218712	-1.12439	0.260847	0.426558
Ddx39b	4966.88	-0.0343616	0.172371	-0.199347	0.841992	0.910282
Psmd3	5008.68	0.317651	0.173091	1.83517	0.0664809	0.163179
Srsf5	5412.2	-0.307648	0.132735	-2.31777	0.0204619	0.0673775
Nfe2l1	5338.42	-0.333414	0.255439	-1.30526	0.191805	0.345565
Hnrnpf	5004.82	-0.172535	0.151095	-1.1419	0.253497	0.419131
Gars	5227.5	-0.447048	0.101413	-4.4082	1.04231e-05	0.000149504
Rpn2	5146.79	0.561671	0.180575	3.11046	0.00186794	0.0104615
Acta1	4037.91	10.7574	1.60691	6.6945
Cbx5	5042.87	-1.04572	0.279241	-3.74488	0.000180483	0.00157705
Gm26917	3835.35	1.67745	0.270557	6.19997	5.64722e-10	2.82447e-08
Cad	4913.69	0.105326	0.251245	0.419217	0.675057	0.797691
Galnt1	4916.34	-0.297091	0.201029	-1.47785	0.139449	0.278668
Got2	4992.58	0.200549	0.304461	0.658703	0.510087	0.666659
Fgfr1	5252.57	0.00182255	0.204927	0.00889364	0.992904	0.996325
Atp5f1	4973.13	0.421837	0.136853	3.08242	0.00205325	0.0112635
Wdr1	5109.44	0.0692423	0.127447	0.543302	0.586922	0.732085
Strap	4909.81	0.274	0.19489	1.40592	0.159748	0.306047
Bmp1	5518.19	0.655708	0.575896	1.13859	0.254876	0.420685
Mlf2	4871.55	-0.140803	0.127099	-1.10782	0.267939	0.434118
Anxa5	5159.7	0.302389	0.104801	2.88537	0.0039095	0.0188132
Ap2m1	5289.7	0.261908	0.211549	1.23805	0.215698	0.374561
U2af2	4811.02	-0.101929	0.149189	-0.683223	0.494466	0.65433
Phb2	4850.31	-0.00570845	0.26423	-0.021604	0.982764	0.990679
Actr2	5249.43	0.564668	0.168412	3.3529	0.000799704	0.00523735
Crk	4957.99	0.0196152	0.146865	0.13356	0.893751	0.940112
Prpf19	4763.02	-0.21435	0.267291	-0.801934	0.422591	0.591325
Dhx9	4914.16	0.323752	0.239541	1.35155	0.176519	0.327197
Cnn3	4909.39	0.135051	0.125056	1.07993	0.280174	0.448352
Hmgb2	4573.38	-0.0903939	0.388485	-0.232683	0.816008	0.895359
Eftud2	4761.06	0.21623	0.293813	0.735945	0.461764	0.625629
Lars	5168.85	-0.915951	0.226274	-4.04797	5.16645e-05	0.000562007
Fam168b	4864.8	-0.263049	0.169193	-1.55473	0.120011	0.251253
Chd3	4845.41	-0.674972	0.182919	-3.69	0.000224255	0.00187712
Eif4a3	4582.59	0.0651426	0.292897	0.222408	0.823997	0.899769
Snrnp70	4929.71	-0.61647	0.189163	-3.25894	0.00111831	0.00683587
Rrp1	4805.09	-0.158367	0.209361	-0.756428	0.449393	0.614805
Arcn1	5064.41	0.0758934	0.122152	0.621303	0.5344	0.688831
Rbm39	4936.43	-0.252865	0.114376	-2.21081	0.0270487	0.0831742
Dusp9	4422.37	-0.161709	0.425009	-0.380484	0.703587	0.817307
Pum2	4872.1	-0.159612	0.223694	-0.713528	0.475519	0.637656
Eaf1	4891.52	0.0475018	0.24711	0.192229	0.847563	0.913771
Tomm70a	4750.12	0.215306	0.307323	0.700585	0.483562	0.645058
Eif2s2	4970.82	-0.282549	0.169092	-1.67098	0.094726	0.212475
Ezr	4602.36	0.805759	0.36045	2.23542	0.0253896	0.0794962
Vps35	4839.28	0.429851	0.301396	1.4262	0.153811	0.298627
Txnrd1	4737.88	0.141534	0.189343	0.747501	0.454761	0.619607
Rab1a	5112.68	0.478495	0.152833	3.13084	0.00174308	0.00986787
Lmnb1	4607.28	-0.114589	0.359093	-0.319105	0.749647	0.849483
Cul7	4812.94	-0.234376	0.227606	-1.02975	0.303129	0.472596
Rbms1	5123.88	-0.372009	0.19572	-1.90072	0.0573382	0.146008
Vmp1	4877.01	-0.351486	0.161215	-2.18023	0.0292403	0.0880885
Piezo1	4998.15	0.508103	0.281412	1.80555	0.0709884	0.170946
Tomm20	4694.83	0.198367	0.285076	0.69584	0.486529	0.647327
Ptpn11	4750.6	-0.0266206	0.13792	-0.193015	0.846947	0.913517
Hsph1	4106.29	0.0464949	0.393662	0.118109	0.905981	0.947253
Ubr4	4866.65	-0.059088	0.162247	-0.364185	0.71572	0.826386
Mcm4	4502.96	0.170623	0.425665	0.400838	0.688539	0.806908
Rpn1	4695.38	0.472987	0.155945	3.03304	0.00242102	0.0128401
Picalm	5259	0.56203	0.358791	1.56645	0.117242	0.247286
Skp1a	4786.32	0.677234	0.274257	2.46934	0.0135361	0.0491991
Slc1a5	4957.86	-1.09076	0.179637	-6.07203	1.26306e-09	5.77717e-08
Gsto1	4657.38	-0.137673	0.354421	-0.388446	0.697686	0.812948
Clint1	4704.84	0.212983	0.271233	0.785238	0.432314	0.599569
Ptp4a2	4871.73	0.0524857	0.0947849	0.553735	0.57976	0.726548
Gaa	4658.41	-0.234124	0.179755	-1.30246	0.192759	0.346875
Ptprs	4701.26	-1.03019	0.17125	-6.01572	1.79089e-09	7.75953e-08
Tes	4651.67	-0.0299349	0.365018	-0.0820092	0.934639	0.963709
Myo10	4525.7	1.18189	0.256736	4.60352	4.15405e-06	6.97098e-05
Rab7	4834.36	0.810497	0.0869268	9.32391	1.12133e-20	2.96533e-18
Ucp2	5133.63	1.09207	0.304776	3.58318	0.000339435	0.00263031
Serpinb6a	5084.11	1.12858	0.216987	5.20114	1.98065e-07	5.17384e-06
Eif1a	4791.02	-0.268749	0.214852	-1.25086	0.210986	0.368969
Mat2a	4719.32	-0.118438	0.159947	-0.740485	0.459006	0.623287
Ppid	4512.09	-0.332077	0.340688	-0.974724	0.329697	0.500451
Cdk1	4435.93	0.0376156	0.406074	0.0926324	0.926196	0.958852
Tagln2	4906.05	0.815519	0.15463	5.274	1.33484e-07	3.66475e-06
Rps10-ps2	4483.47	-0.104613	0.265287	-0.39434	0.69333	0.810129
Sdcbp	5124.37	1.06345	0.135846	7.82835	4.94332e-15	6.7697e-13
Rpl7l1	4629.23	0.115081	0.273328	0.421038	0.673727	0.797143
Kif5b	4663.97	0.0489633	0.307013	0.159483	0.873289	0.928123
Col12a1	6063.78	3.46347	0.865701	4.00077	6.31377e-05	0.000662687
Lonp1	4734.43	-1.0886	0.248924	-4.37321	1.22432e-05	0.000171965
Gpx4	4460.16	0.13413	0.29164	0.459916	0.645576	0.777225
Nploc4	4468.14	0.433227	0.291988	1.48371	0.137885	0.276628
44450	4725.35	-0.09074	0.169756	-0.534533	0.592973	0.737105
Raly	4544.46	0.0289074	0.211038	0.136977	0.891049	0.938232
Ckap4	5009.38	0.564908	0.395285	1.42912	0.152971	0.297774
Gtf2i	4823.66	-0.95854	0.152316	-6.2931	3.11192e-10	1.65732e-08
Ddost	4577.9	0.251807	0.128465	1.96013	0.0499812	0.131739
Cbfb	4572.03	-0.135386	0.229388	-0.590205	0.555054	0.706898
Smarcc1	4610.09	-0.359865	0.276273	-1.30257	0.192721	0.346834
Arhgef40	4994.02	-1.30574	0.138361	-9.43719	3.82928e-21	1.10125e-18
Grk6	4406.48	-0.0843109	0.259505	-0.324891	0.745264	0.846855
Psma2	4484.62	0.490265	0.292043	1.67874	0.0932023	0.210059
Srsf6	4634.2	-0.164725	0.117036	-1.40747	0.159288	0.305395
Fkbp10	4597.08	0.396392	0.23527	1.68483	0.0920207	0.208153
Zfp106	4557.12	0.000622895	0.132952	0.00468509	0.996262	0.998113
Rpl17-ps3	4391.72	0.131648	0.313778	0.419559	0.674808	0.797553
Metap2	4534.03	0.318949	0.211157	1.51048	0.13092	0.267028
Pls3	4705.09	0.247355	0.207536	1.19187	0.233313	0.395013
Cox8a	4403.87	0.412926	0.196472	2.1017	0.0355794	0.102122
Fubp1	4529.13	-0.385295	0.230557	-1.67114	0.0946932	0.212443
Stt3a	4835.23	0.286093	0.156509	1.82797	0.0675542	0.164956
Tcof1	4561.71	-0.302243	0.320793	-0.942174	0.346104	0.517203
Rnf10	4708.95	-0.0585221	0.104243	-0.5614	0.574525	0.722616
Plod2	4787.52	-1.10473	0.200459	-5.51102	3.56753e-08	1.13368e-06
BC005537	4787.91	0.263545	0.222493	1.18451	0.236211	0.398366
Ehmt2	4504.57	-0.24099	0.127527	-1.88972	0.0587958	0.148814
Ddit4	4643.27	-2.40584	0.496709	-4.84357	1.2753e-06	2.57517e-05
Mcm3	4349.11	0.208452	0.374046	0.557291	0.577329	0.724756
Polr2a	4616.48	0.0217496	0.193148	0.112606	0.910343	0.949871
Cd9	4415.51	0.00134886	0.290178	0.00464839	0.996291	0.998113
Ubtf	4494.01	-0.245412	0.113411	-2.16391	0.0304709	0.0906209
Naa15	4526.5	0.0224788	0.287711	0.0781298	0.937725	0.965636
Ppp1cb	4533.86	-0.154216	0.209165	-0.737294	0.460943	0.624959
Atp13a3	4479.67	0.331004	0.335608	0.986282	0.323995	0.494924
Man2a1	4803.63	0.548332	0.28077	1.95296	0.0508243	0.133453
Rap1b	4977.57	1.19488	0.147389	8.10703	5.18728e-16	8.17423e-14
Ywhaq	4497.15	0.312742	0.255021	1.22634	0.220071	0.379919
Furin	4616.96	0.201642	0.161326	1.2499	0.211335	0.369382
Shmt2	4524.68	-1.34005	0.260317	-5.14778	2.63587e-07	6.68258e-06
Nhp2	4256.64	0.778406	0.367021	2.12088	0.0339319	0.098607
Pdcd6ip	4625.47	0.150203	0.136919	1.09702	0.272633	0.439802
Acin1	4493.51	-0.505466	0.118459	-4.26703	1.98096e-05	0.000255614
Serinc1	4647.57	0.571242	0.14589	3.91556	9.01941e-05	0.000892131
Fbl	4304.77	-0.229251	0.270127	-0.848678	0.396061	0.565727
Myo1c	4558.51	0.042684	0.176703	0.241557	0.809123	0.890395
Alkbh5	4288.48	-0.234294	0.203002	-1.15414	0.248441	0.413237
Ptpa	4428.41	0.000551713	0.133395	0.00413595	0.9967	0.998297
Khdrbs1	4519.85	-0.27295	0.219037	-1.24614	0.212715	0.371033
Igf2bp2	4473.71	-0.499538	0.425435	-1.17418	0.240322	0.403701
Nasp	4314.33	0.185796	0.338847	0.548318	0.583473	0.729286
Atp5c1	4337.88	0.0366152	0.168895	0.216793	0.82837	0.902138
Rdx	4424.41	-0.00267334	0.214448	-0.0124662	0.990054	0.994809
Hcfc1	4471.97	-0.0979188	0.196991	-0.497072	0.619139	0.756842
Tmed2	4319.85	0.563554	0.124262	4.5352	5.7548e-06	9.18811e-05
Slc30a4	4657.99	-0.988573	0.379649	-2.60391	0.00921658	0.0365007
Ptms	4717.9	-0.479593	0.282379	-1.6984	0.0894323	0.204023
Anln	4370.82	0.0919702	0.352394	0.260987	0.794103	0.880242
Gpc1	4470.71	-0.657181	0.157649	-4.16863	3.06435e-05	0.000363111
Slc20a1	4583.83	-1.19726	0.242847	-4.9301	8.21868e-07	1.76552e-05
Capg	4406.87	0.290182	0.245431	1.18234	0.237072	0.399526
Smg5	4194.69	-0.0110687	0.277816	-0.0398417	0.968219	0.982482
Stt3b	4492.31	0.197325	0.113463	1.73911	0.0820157	0.190831
Phc2	4407.09	-0.278447	0.22547	-1.23496	0.216845	0.376037
Ctbp1	4498.41	-0.401338	0.125363	-3.20141	0.00136758	0.00807598
Iars	4446.49	-0.881018	0.197778	-4.45458	8.40588e-06	0.000125174
Itpripl2	4498.51	-0.0887872	0.266607	-0.333027	0.739114	0.842823
Ago2	4368.13	-0.135537	0.324563	-0.417597	0.676242	0.798449
Aplp2	4731.23	0.912224	0.20806	4.38443	1.16292e-05	0.000164547
Uqcrq	4235.29	0.432685	0.277656	1.55835	0.119151	0.250029
Gatad2a	4287.75	0.140967	0.256146	0.55034	0.582086	0.728101
Usp47	4451.63	0.188456	0.127353	1.47979	0.138928	0.277853
Drap1	4124.73	-0.0211331	0.263141	-0.0803108	0.93599	0.964669
Dek	4296.97	0.116216	0.357368	0.325199	0.74503	0.846632
Thrap3	4495.44	-0.291046	0.0991483	-2.93546	0.0033305	0.0165639
Foxk2	4061.28	-0.352895	0.283268	-1.2458	0.212839	0.371193
Psmb1	4275.43	0.219925	0.196335	1.12015	0.26265	0.428658
Rnf44	4179.87	-0.129828	0.206166	-0.629724	0.528875	0.683763
Nacc1	4266.48	-0.407313	0.220068	-1.85085	0.0641906	0.158816
Cavin1	5018.36	0.591008	0.45924	1.28693	0.19812	0.353298
Ifitm3	5271.25	2.07528	0.497276	4.1733	3.00223e-05	0.000357406
Selenot	4371.88	0.123636	0.170789	0.723909	0.469122	0.632539
Zfp207	4252.99	-0.190751	0.171012	-1.11542	0.264669	0.430839
Utp4	4229.49	0.293889	0.336388	0.873663	0.382302	0.552653
Tmed7	4332.1	0.117196	0.237948	0.492525	0.622348	0.759514
Snx5	4502.46	0.379297	0.0785774	4.82705	1.38572e-06	2.75314e-05
Psmc2	4318.29	0.196162	0.238943	0.820958	0.41167	0.580054
Lasp1	4527.39	0.856641	0.170546	5.02293	5.089e-07	1.16849e-05
Nudc	4194.31	-0.128532	0.226989	-0.566249	0.571224	0.720197
Capzb	4587.31	0.433161	0.233122	1.85809	0.0631567	0.15702
Bclaf1	4485.64	-0.282433	0.202451	-1.39507	0.162994	0.309867
Tars	4173.6	-0.586344	0.176588	-3.3204	0.000898883	0.0057542
Uba2	4140.92	0.019743	0.231752	0.0851899	0.93211	0.962321
Tmed10	4370.2	0.349983	0.0923148	3.79119	0.000149926	0.00135481
Atxn2l	4432.7	-0.58589	0.153113	-3.82652	0.000129968	0.00120538
Gls	4263.72	-0.147999	0.280519	-0.52759	0.597784	0.740778
Rars	4377.66	-0.472451	0.231834	-2.03789	0.0415612	0.114446
Calm3	4321.93	0.336786	0.244817	1.37566	0.168926	0.317522
Dynll2	4083.1	0.427346	0.220132	1.94131	0.0522203	0.136096
Atp5g3	4118.59	0.466653	0.18511	2.52095	0.011704	0.0439498
Atic	4150.21	0.129293	0.30102	0.429516	0.667548	0.793095
Rnf4	4201.23	0.037005	0.248065	0.149175	0.881416	0.932857
Eif4e	4245.45	0.250801	0.20186	1.24245	0.21407	0.37269
Zmiz1	4446.22	-0.63746	0.195092	-3.26748	0.00108508	0.00668211
Cnot6	4281.08	-0.269135	0.245027	-1.09839	0.272036	0.439055
Plaur	4056.71	1.37939	0.252668	5.45929	4.78054e-08	1.47632e-06
Api5	4318.12	0.189945	0.214201	0.88676	0.375208	0.546217
Ube2s	4016	0.182125	0.315226	0.577759	0.563427	0.714241
Mtch1	4356.75	-0.519063	0.261862	-1.9822	0.047457	0.126517
Arpc2	4509.62	0.464877	0.18643	2.49357	0.0126464	0.0466725
Btg1	4358.36	-0.359056	0.345865	-1.03814	0.299205	0.46867
Ppic	4325.57	0.590914	0.106547	5.54605	2.922e-08	9.48186e-07
Eif3f	4332.34	-0.0798488	0.18054	-0.442277	0.658289	0.786603
Gmps	4212.49	0.306665	0.341272	0.898595	0.368869	0.539754
Ndfip1	4349.42	-0.259276	0.223496	-1.16009	0.246012	0.410382
Elavl1	4186.56	-0.318435	0.263494	-1.20851	0.226851	0.387321
Glud1	4388.26	0.551076	0.0996963	5.52755	3.24741e-08	1.04202e-06
Arf3	4340.05	-0.13101	0.0670867	-1.95285	0.0508379	0.133458
Rbm25	4298.67	-0.399226	0.187303	-2.13144	0.0330527	0.0966132
Rhoc	4302.22	-0.46754	0.197923	-2.36223	0.0181655	0.0616057
Pes1	4031.27	0.231973	0.270023	0.859085	0.390293	0.559923
Vasp	4381.35	-0.780961	0.129147	-6.04707	1.47507e-09	6.61538e-08
Phb	4086.8	0.0625091	0.255603	0.244555	0.806801	0.889073
Alyref	3876.65	0.247356	0.331776	0.745552	0.455938	0.620696
Trir	4117.41	-0.303311	0.249012	-1.21806	0.223202	0.383739
Ftsj3	4080.16	0.356383	0.294181	1.21144	0.225725	0.386248
Sar1a	4389.61	0.412512	0.239297	1.72385	0.0847347	0.195732
Dlst	4177.25	-0.05495	0.0785289	-0.699742	0.484088	0.645395
Slc38a10	4470.67	0.366666	0.29403	1.24703	0.212385	0.370542
Ube2z	4193.95	0.095768	0.136233	0.702975	0.482071	0.643629
Cox7c	3993.47	0.00720281	0.162239	0.0443962	0.964589	0.980138
Cox6c	4129.21	0.633942	0.231345	2.74025	0.00613929	0.0267766
Tra2b	3988.59	-0.163244	0.217071	-0.752028	0.452034	0.616988
Ubap2l	4238.52	-0.123552	0.130873	-0.944063	0.345137	0.516292
Pitpna	4415.96	0.884514	0.229333	3.8569	0.000114836	0.00108457
Zwint	4179.2	0.244088	0.260687	0.936326	0.349105	0.519727
Rab2a	4197.4	0.244734	0.0626255	3.90789	9.31067e-05	0.000913868
Snd1	4255.35	-0.332682	0.149019	-2.23248	0.0255835	0.0798861
Matr3	4268.69	-0.333956	0.180123	-1.85404	0.0637332	0.158024
Psme3	4002.18	-0.0889897	0.217895	-0.408406	0.682976	0.803018
Sec61a1	4188.25	0.419865	0.126117	3.32918	0.000871019	0.00560233
Plau	4374.32	1.98363	0.248334	7.98775	1.37425e-15	2.09386e-13
Psmc6	4078.99	0.225712	0.324981	0.694539	0.487344	0.648149
Rasa3	3995.51	-0.273846	0.13513	-2.02654	0.0427096	0.116867
Mmd	4123.92	-0.0330469	0.36194	-0.0913048	0.92725	0.959315
Mbtps1	4109.8	-0.395016	0.161016	-2.45327	0.0141564	0.0509698
Cspg4	4260.49	-0.936099	0.314015	-2.98107	0.00287244	0.0147284
Rlim	4114.5	-0.0174786	0.206516	-0.0846357	0.932551	0.962635
Zfp706	4039.07	-0.0554692	0.246644	-0.224895	0.822061	0.898743
Mfge8	3923.54	0.381525	0.130057	2.93353	0.00335133	0.0166523
44446	4246.06	0.366384	0.19215	1.90677	0.0565509	0.144435
Gpx1	4195.78	0.87543	0.184624	4.74169	2.11939e-06	3.92599e-05
Grn	4806.08	2.47589	0.537196	4.60891	4.0479e-06	6.85788e-05
Dynll1	3941.32	0.120679	0.179071	0.673919	0.500363	0.659045
Rpl17-ps10	3966.42	0.587135	0.370408	1.5851	0.112943	0.241158
Cotl1	3977.61	0.411747	0.206362	1.99526	0.0460141	0.1234
Unc5b	4144.23	-0.903841	0.199519	-4.5301	5.8956e-06	9.38036e-05
Rab5c	4303.92	0.609886	0.197845	3.08265	0.00205165	0.0112574
Neat1	4207.78	0.0157974	0.913797	0.0172876	0.986207	0.992766
Sdha	4058.1	-0.0415139	0.148632	-0.279306	0.78001	0.871404
Rbm8a	3878.48	-0.0282283	0.319786	-0.0882727	0.92966	0.960771
Rnf187	3972.33	-0.0992125	0.180896	-0.548451	0.583383	0.72925
Chtop	4066.93	-0.404703	0.1215	-3.33089	0.000865693	0.00557431
Sae1	3900.47	0.19011	0.238078	0.798517	0.42457	0.592976
Ccnd1	4132.29	0.359129	0.356314	1.0079	0.313502	0.484142
Abcf1	3968.9	0.128203	0.180571	0.709986	0.477713	0.639442
Tcf12	4190.82	-0.774633	0.250803	-3.08862	0.0020109	0.011108
Lrrfip1	4028.19	-0.0498027	0.268254	-0.185655	0.852715	0.916819
Psmb7	3873.23	0.289998	0.34449	0.841818	0.39989	0.569112
Spcs3	3968.68	0.016568	0.200486	0.0826391	0.934139	0.963374
Larp4	4000.66	-0.12018	0.345141	-0.348205	0.727686	0.834529
Sec31a	4154.91	-0.0367977	0.157856	-0.23311	0.815676	0.895151
Jun	4169.4	-0.561306	0.365157	-1.53716	0.124254	0.257611
Rnf145	3868.66	-0.568945	0.140513	-4.04905	5.14254e-05	0.000560201
Pfkl	3854.29	-0.867105	0.228516	-3.7945	0.000147944	0.00134213
Hp	7957.97	9.95091	1.12387	8.85416	8.43157e-19	1.84748e-16
Itga6	4264.87	0.789802	0.235587	3.35248	0.0008009	0.00524369
Ncor2	4158.39	-0.580659	0.13442	-4.31974	1.56212e-05	0.000209684
E2f4	3836.12	-0.46915	0.228877	-2.04979	0.0403848	0.112134
Glrx5	3908.62	0.0996464	0.279571	0.356426	0.721522	0.830583
Nedd8	3935.24	0.0374238	0.217966	0.171695	0.863677	0.922541
Mcm5	3782.57	-0.0926993	0.3941	-0.235217	0.81404	0.894181
Srpr	4015.08	0.139917	0.12262	1.14106	0.253846	0.419588
Lox	5987.63	6.33569	1.10326	5.74267	9.31944e-09	3.46945e-07
Denr	3992.95	0.510837	0.282893	1.80576	0.0709562	0.170936
Smc4	3957.57	0.237032	0.368312	0.643561	0.51986	0.675379
Nomo1	3929.21	0.44619	0.153031	2.91568	0.00354914	0.0174216
Kmt5a	3884.97	-0.274044	0.216478	-1.26592	0.20554	0.361756
Tbl1x	4003.64	-0.359751	0.259882	-1.38428	0.166272	0.314305
Myc	4580.14	-1.37598	0.54248	-2.53647	0.0111976	0.042477
Vcp-rs	3908.85	0.473507	0.148951	3.17895	0.0014781	0.00860494
Polr2m	3989.18	0.092188	0.179647	0.513163	0.607837	0.748315
Txnl1	3809.41	0.0360782	0.281079	0.128356	0.897867	0.942607
Clta	4045.83	0.740578	0.131733	5.6218	1.88974e-08	6.48913e-07
Psmb6	3869.97	0.22079	0.263783	0.837015	0.402584	0.571568
Ahsa1	3758.16	0.115309	0.282725	0.407849	0.683385	0.803236
Ano6	4091.07	0.143675	0.135123	1.06329	0.287649	0.456315
Celf1	3815.59	-0.215372	0.190206	-1.13231	0.257504	0.423263
Cs	3875.29	0.308588	0.0810016	3.80965	0.000139162	0.00127456
Cox6a1	3995.71	0.397455	0.290601	1.3677	0.171406	0.320926
Abcf2	3768.21	0.315416	0.236857	1.33167	0.182967	0.334914
Eif6	3764.22	0.30769	0.174157	1.76674	0.077272	0.182261
Copb2	3949.44	0.516925	0.150767	3.42865	0.000606602	0.00417472
Psmb3	3867.45	0.719166	0.235577	3.05279	0.00226727	0.0121734
Galk1	3647.19	-0.84815	0.298037	-2.84578	0.00443022	0.0207758
Ppp3r1	3895.73	-0.104104	0.226685	-0.459247	0.646057	0.777613
Mapk8ip3	3978.14	-0.615935	0.246507	-2.49865	0.0124666	0.046194
Sh3glb1	4059.63	0.472387	0.0942625	5.01139	5.40371e-07	1.2297e-05
Pus7	3871.29	-0.685726	0.339277	-2.02114	0.0432651	0.117763
Scaf11	3901.54	-0.147355	0.192108	-0.767045	0.443055	0.608994
Cenpb	4040.76	-0.0802924	0.289934	-0.276933	0.781832	0.872973
Zcchc14	3893.18	-0.378523	0.15204	-2.48963	0.0127875	0.0470424
Atp2b1	4126.72	-0.308027	0.261697	-1.17703	0.239182	0.402413
Bcat1	3916.02	-0.894631	0.0662152	-13.511	1.34745e-41	3.10007e-38
Supt6	3942.3	0.317104	0.175288	1.80904	0.0704443	0.170084
Patl1	3923.79	-0.970576	0.226507	-4.28497	1.82763e-05	0.000239047
Psmd8	3834.56	0.594479	0.197327	3.01266	0.00258973	0.0135753
Crlf1	3389.57	-0.549354	0.285887	-1.92158	0.0546587	0.140805
Rcn1	4183.09	0.408184	0.382227	1.06791	0.285561	0.454036
Pdlim7	3944.04	-0.902122	0.202615	-4.4524	8.49168e-06	0.000126044
Nadk	3911.52	0.412128	0.124303	3.31551	0.000914777	0.00583646
Sh3pxd2b	4112.99	-0.196896	0.184427	-1.0676	0.285699	0.454161
Bcl2l2	4080.88	-1.86045	0.222772	-8.35134	6.74945e-17	1.23631e-14
Pds5a	3822.6	-0.424327	0.290997	-1.45818	0.144791	0.286505
Ubxn1	3781.59	-0.216137	0.263131	-0.821406	0.411415	0.579848
Ube3c	3765.48	0.257973	0.38024	0.678446	0.497489	0.656894
Txn2	3650.14	-0.434496	0.268928	-1.61566	0.106168	0.230694
Ywhab	4063.82	0.326511	0.242511	1.34638	0.178181	0.329112
Ptges3	3759.65	-0.00785096	0.241917	-0.0324531	0.974111	0.985722
Kpna4	3810.79	0.550006	0.286999	1.9164	0.0553136	0.141905
Wdr43	3755.65	-0.260015	0.296834	-0.875961	0.381051	0.551721
Swi5	3695.06	-0.219268	0.206604	-1.0613	0.288554	0.457404
Hnrnpul1	3819.82	-0.30851	0.120864	-2.55255	0.0106937	0.0409505
Fxr1	3795.23	0.0766692	0.243472	0.314899	0.752838	0.85197
Nckap1	3880.84	0.0249884	0.176993	0.141183	0.887725	0.936575
Carhsp1	3904.66	0.341643	0.119791	2.85199	0.00434466	0.0204425
Ltbp4	4053.32	-1.46688	0.287599	-5.10045	3.38846e-07	8.37361e-06
Dnttip2	3853.65	0.33685	0.409334	0.822921	0.410553	0.579093
Twsg1	3792.36	-0.473265	0.24617	-1.92251	0.0545414	0.140613
Nudt21	3619.27	-0.318943	0.361813	-0.881513	0.37804	0.549054
Atp5g2	3758.78	-0.379563	0.179446	-2.1152	0.0344131	0.0996153
Tmem33	3697.02	-0.00847967	0.317669	-0.0266934	0.978704	0.988197
Specc1	3613.07	0.418587	0.352141	1.18869	0.234561	0.396484
Ssb	3744.85	0.177446	0.207593	0.854779	0.392673	0.562238
Psmd1	3682.03	0.783629	0.262901	2.9807	0.0028759	0.0147412
Ero1l	4195.12	-1.2059	0.424347	-2.84176	0.00448648	0.0209712
Psma1	3715.38	0.127369	0.22463	0.567018	0.570702	0.719775
Nup153	3790.52	0.0240543	0.303809	0.0791756	0.936893	0.965125
Sox4	3745.61	-0.826062	0.410875	-2.01049	0.0443791	0.120036
Tmpo	3593.65	-0.461568	0.314347	-1.46834	0.142012	0.282464
Atp6v1g1	3491.05	0.720323	0.354968	2.02926	0.0424313	0.11623
Psme4	3711.24	0.170808	0.279577	0.610951	0.541232	0.694796
Cdc42se1	3800.62	-0.163885	0.0988529	-1.65787	0.0973439	0.216721
Gnai3	3870.16	0.293298	0.20154	1.45529	0.14559	0.287741
Atrx	3972.71	-0.761128	0.21439	-3.5502	0.000384943	0.00291041
Prrc2c	3892.62	-0.0685832	0.25861	-0.265199	0.790856	0.878445
C1qa	4489.23	3.46329	0.604164	5.73237	9.90374e-09	3.63986e-07
Aebp1	4406.06	1.89526	0.613621	3.08864	0.00201075	0.011108
Tcf3	3727.84	-0.943585	0.175373	-5.38046	7.42978e-08	2.19713e-06
Gas6	5586.38	7.49041	1.14652	6.53315
Hnrnpd	3789.52	-0.238255	0.149504	-1.59364	0.111017	0.238131
Rpl7a	3760.81	-0.0434945	0.513456	-0.0847094	0.932492	0.962617
Gtpbp4	3668.68	0.163247	0.3342	0.48847	0.625217	0.761884
Supt16	3598.78	0.00810278	0.301702	0.0268569	0.978574	0.988197
Lbh	4013.84	-2.33734	0.242925	-9.62166	6.47791e-22	2.19173e-19
Kif1c	3723.24	-0.0606705	0.278687	-0.217701	0.827662	0.901854
Smarce1	3663.37	-0.0927915	0.287384	-0.322883	0.746784	0.847745
Zfp91	3794.66	-0.236163	0.189186	-1.24831	0.211917	0.369979
Fam91a1	3770.83	0.193615	0.259505	0.746094	0.455611	0.620345
Arglu1	3907.81	-1.15342	0.118762	-9.71206	2.67862e-22	9.78206e-20
Fbxw11	3638.47	-0.124758	0.294257	-0.423976	0.671583	0.795721
Srsf7	3514.49	-0.384057	0.237695	-1.61575	0.106147	0.230694
Psmc5	3554.94	-0.0237321	0.1909	-0.124317	0.901064	0.944627
Rpl37rt	3203.22	0.310578	0.476695	0.651524	0.514708	0.670815
Rps27l	3825.18	1.17322	0.217863	5.38514	7.23895e-08	2.15176e-06
5031439G07Rik	3618.94	0.187935	0.168846	1.11306	0.265684	0.431498
Cdc34	3489.55	0.464419	0.263843	1.76021	0.0783717	0.184272
Itm2c	3875.77	0.678848	0.334073	2.03204	0.04215	0.115711
Prpf40a	3740	0.0354682	0.317864	0.111583	0.911154	0.950355
Smg1	3748.78	-0.138843	0.227838	-0.609393	0.542264	0.695716
Srsf11	3645.08	-0.14211	0.152927	-0.929268	0.35275	0.52346
Jmjd1c	3823.11	-0.237645	0.378347	-0.628112	0.52993	0.68466
Lpgat1	3812.28	0.397269	0.278472	1.4266	0.153694	0.298551
Wapl	3657.05	0.242445	0.28208	0.85949	0.39007	0.559673
Copb1	3820.54	0.281983	0.124543	2.26415	0.0235649	0.0751196
Rfwd3	3549.25	0.258603	0.364514	0.709446	0.478048	0.639667
mt-Rnr2	3599.78	0.558822	0.379114	1.47402	0.140476	0.280258
Psmc3	3560.74	0.400317	0.140107	2.85722	0.00427371	0.0201775
Lyar	3511.16	0.382184	0.406028	0.941275	0.346564	0.517531
Uck2	3597.93	0.171029	0.13842	1.23558	0.216615	0.375781
Dbn1	3698.92	-0.586587	0.125758	-4.66442	3.09492e-06	5.41893e-05
Myl12a	3726.58	-0.23022	0.220907	-1.04216	0.297338	0.466698
Cks1b	3469.22	-0.0414211	0.415917	-0.0995899	0.92067	0.956094
Srp68	3739.92	-0.49878	0.232108	-2.14891	0.0316414	0.0933538
Aes	3558.6	0.181922	0.150192	1.21126	0.225796	0.386248
Trim35	3901.76	-0.684459	0.187957	-3.64157	0.000270979	0.00219213
Psma4	3619.96	0.292887	0.145636	2.0111	0.0443153	0.11992
Fndc3b	3948.95	0.162636	0.297804	0.546119	0.584984	0.730461
Sec24d	3823.57	-0.13488	0.171768	-0.785244	0.43231	0.599569
Cap1	3817.02	0.703817	0.192944	3.64777	0.000264525	0.00214604
Maz	3645.25	-0.788184	0.157545	-5.0029	5.64736e-07	1.27258e-05
H2afy	3633.44	-0.367166	0.202358	-1.81444	0.0696098	0.168685
Rbm17	3563.28	-0.171894	0.223009	-0.770794	0.440829	0.607206
Ptprf	3550.03	-0.0546119	0.268224	-0.203606	0.838661	0.908218
Hsbp1	3794.32	0.496832	0.288191	1.72397	0.084714	0.195704
Rab14	3822.09	-0.115356	0.172682	-0.668025	0.504118	0.661551
Pdia4	3702.51	0.479713	0.210012	2.28421	0.022359	0.0721984
Ppm1f	3615.42	0.315403	0.244639	1.28926	0.197307	0.352411
Sgpl1	3686.18	0.858264	0.133292	6.43898	1.2028e-10	7.00578e-09
Uggt1	3773.53	0.477583	0.140809	3.39171	0.000694571	0.00467525
Etnk1	3593.44	-0.321789	0.232502	-1.38403	0.166349	0.314401
Vcl	3797.63	-0.150951	0.352092	-0.428727	0.668122	0.793162
Srm	3497.55	-0.141972	0.211803	-0.670303	0.502665	0.660592
Pitrm1	3625.69	-0.169864	0.325319	-0.522146	0.601569	0.743456
Slc6a6	3516.39	0.27113	0.198584	1.36532	0.172153	0.321958
Ice1	3665.88	-0.627833	0.145528	-4.31417	1.60206e-05	0.000213921
Pam	3882.15	-0.165134	0.195674	-0.84392	0.398714	0.567991
Impdh2	3467.11	0.0531798	0.316691	0.167923	0.866644	0.924528
Cfdp1	3474.51	0.309046	0.32064	0.963839	0.335127	0.505964
Map7d1	3736.94	0.0118792	0.129843	0.0914888	0.927104	0.95925
Cttnbp2nl	3666.24	-0.767577	0.341763	-2.24594	0.0247081	0.0778713
Ktn1	3703.59	0.142276	0.27116	0.524693	0.599797	0.742189
Psma5	3493.11	0.18508	0.266556	0.694337	0.487471	0.648226
D17Wsu92e	3545.06	0.0615254	0.0787968	0.780811	0.434914	0.601816
Rab31	3431.53	0.138155	0.185317	0.745506	0.455966	0.620697
Ddx39	3388.72	0.23403	0.262269	0.892327	0.372218	0.543204
Eif4a-ps4	3610.8	0.489396	0.217908	2.24588	0.0247117	0.0778717
Arhgef2	3773.08	-1.02099	0.217604	-4.69197	2.7058e-06	4.83702e-05
Snrpd2	3404.4	0.109338	0.307865	0.35515	0.722477	0.831309
Zc3h18	3526.65	-0.412581	0.25827	-1.59748	0.110159	0.236862
Pmepa1	3463.16	-0.719272	0.13866	-5.1873	2.13364e-07	5.53424e-06
Zc3h14	3652.37	-0.267483	0.329101	-0.812768	0.416351	0.585012
Senp3	3403.55	0.110108	0.209073	0.526647	0.598439	0.741249
Actr1b	3567.11	0.182903	0.122692	1.49074	0.136029	0.274233
Chd1	3476.98	0.185572	0.285106	0.650886	0.51512	0.671123
Clptm1l	3566.41	0.491709	0.101771	4.83151	1.35502e-06	2.69912e-05
mt-Nd6	3709.62	1.03101	0.504516	2.04356	0.0409973	0.113273
Prkcsh	3513.39	0.308614	0.114234	2.7016	0.00690067	0.0293136
Ivns1abp	3652.75	-0.892273	0.245459	-3.63511	0.000277858	0.00223442
Aco2	3550.68	-0.0281828	0.0998831	-0.282158	0.777823	0.869509
Uqcrc1	3343.32	0.10269	0.127602	0.804765	0.420955	0.589537
Ddx1	3588.66	0.279544	0.2291	1.22018	0.222397	0.382728
Cdc16	3541.57	-0.164629	0.18422	-0.893651	0.371509	0.542555
Ilf3	3517.05	-0.702862	0.255754	-2.7482	0.00599234	0.0263103
Mmp2	5096.14	6.03795	1.14885	5.25563	1.4752e-07	3.99832e-06
Gabarap	3758.57	0.483094	0.295684	1.63382	0.102297	0.224811
Cers2	3523	0.218893	0.112389	1.94764	0.0514584	0.134718
Rrm1	3421.78	-0.000194808	0.256857	-0.000758431	0.999395	0.999591
Usp34	3537.3	-0.0672357	0.322434	-0.208526	0.834819	0.905719
Nip7	3308.85	-0.0330263	0.37647	-0.0877262	0.930094	0.961004
Topbp1	3497.15	-0.617561	0.286142	-2.15823	0.0309101	0.0916194
Rnf126	3497.36	-0.511737	0.252054	-2.03027	0.0423289	0.116072
Rpl14-ps1	3609.75	-0.0662098	0.162995	-0.406207	0.684591	0.804042
Ranbp1	3398.85	0.634757	0.360192	1.76227	0.0780232	0.183678
Upf1	3496.37	-0.234829	0.141067	-1.66466	0.0959798	0.21466
Cd109	3411.01	-0.346583	0.381319	-0.908905	0.3634	0.53437
Kdelr2	3594.38	0.251125	0.108006	2.3251	0.0200664	0.0663315
Rpsa-ps10	4562.72	1.64537	0.760691	2.163	0.0305413	0.0908068
Tead2	3364.21	-0.961991	0.418634	-2.29793	0.0215659	0.0702487
Ccni	3612.14	-0.298029	0.147312	-2.02311	0.0430621	0.117343
Wsb1	3688.34	-0.706074	0.156328	-4.51663	6.28313e-06	9.83375e-05
Psma6	3451.62	0.343621	0.147643	2.32737	0.0199454	0.0660476
Atxn10	3484.47	0.217203	0.248685	0.873408	0.382441	0.552653
Syce2	3205.86	0.443077	0.494414	0.896166	0.370164	0.541167
M6pr	3511.49	0.743497	0.117259	6.34064	2.28814e-10	1.26546e-08
Mapre1	3584.4	0.404285	0.132632	3.04816	0.00230244	0.0123162
Anapc1	3561.89	-0.149264	0.164904	-0.905157	0.365382	0.536221
Dazap2	3494.33	0.130921	0.109228	1.1986	0.230684	0.391773
Rock2	3547.89	-0.0160962	0.161754	-0.0995102	0.920733	0.956094
Frmd4a	3603.99	-0.593686	0.271675	-2.18529	0.028868	0.0874568
Paip2	3535.28	-0.44504	0.221518	-2.00905	0.044532	0.120351
Coro1c	3442.83	0.435023	0.17408	2.49899	0.0124549	0.0461656
Slc38a1	3351.85	-0.766556	0.325775	-2.35303	0.0186213	0.0628644
Ltbp3	3680.3	-0.389525	0.302947	-1.28579	0.198518	0.353917
Pbrm1	3519.42	-0.275007	0.317743	-0.865501	0.386764	0.556089
Wls	3679.7	-0.934322	0.226831	-4.11902	3.80482e-05	0.000436161
B4galt1	3769.59	0.939398	0.375501	2.50172	0.0123591	0.0459364
Slc25a39	3455.17	-0.0630049	0.204672	-0.307834	0.758209	0.855771
Adam10	3571.85	0.433003	0.179426	2.41327	0.0158101	0.0553896
Smad5	3430.85	-0.809911	0.177063	-4.57413	4.78207e-06	7.86427e-05
Uhrf1	3343.91	-0.32001	0.325871	-0.982016	0.326092	0.496979
Gm7993	3220.54	1.14409	0.382982	2.98732	0.00281436	0.0144822
Ankrd10	3243.51	-0.681622	0.233122	-2.92389	0.00345689	0.0170634
Top2b	3655.78	-0.432574	0.169347	-2.55436	0.0106382	0.0407935
Srsf10	3261.45	-0.280695	0.201847	-1.39063	0.164337	0.311621
Chmp4b	3564.34	0.661141	0.201545	3.28037	0.00103671	0.00644254
Heatr1	3424.74	0.241305	0.257542	0.936953	0.348782	0.519448
Ccna2	3274.25	0.250163	0.442416	0.565448	0.571769	0.720528
Map4	3606.15	0.0051145	0.326777	0.0156513	0.987513	0.99354
Plp2	3411.41	-0.04335	0.237982	-0.182156	0.85546	0.918498
Nf2	3438.59	0.0589492	0.193008	0.305423	0.760044	0.857008
Arhgef7	3359.14	0.0151167	0.133265	0.113433	0.909687	0.949557
Pafah1b2	3480.16	-0.283238	0.144078	-1.96587	0.0493138	0.130397
Crabp2	3267.24	-1.71973	0.466634	-3.68539	0.000228355	0.00190492
Eif3i	3252.32	0.017145	0.196082	0.0874379	0.930323	0.961198
Capza2	3546.25	0.549894	0.163725	3.35864	0.00078327	0.00514583
Mob1a	3578.58	0.0707642	0.198079	0.357251	0.720904	0.830163
Cpd	3570.93	0.61998	0.219979	2.81837	0.00482688	0.0221617
Tns3	3347.58	-0.0468641	0.133527	-0.350971	0.72561	0.833261
Ppp1cc	3413	0.291391	0.140541	2.07335	0.0381395	0.107547
Spop	3455.42	0.344134	0.0790335	4.35429	1.33501e-05	0.000183729
Colgalt1	3422.75	0.525367	0.252106	2.08391	0.0371682	0.105467
Pgd	3347.24	0.555371	0.15896	3.49377	0.000476252	0.00344023
Mthfd1	3190.53	-0.0773329	0.339545	-0.227754	0.819837	0.897555
Csnk1g2	3441.32	-0.594256	0.143168	-4.15075	3.31388e-05	0.000388596
Suz12	3285.95	-0.337855	0.289729	-1.16611	0.243572	0.407494
Ece1	3483.39	1.20467	0.152712	7.88851	3.05826e-15	4.32642e-13
Atp5j	3350.38	0.173657	0.199066	0.872356	0.383014	0.552653
Nras	3443.8	-0.209924	0.174418	-1.20357	0.228757	0.389593
Cyfip1	3492.65	0.113585	0.195106	0.582169	0.560453	0.711373
Csnk2a2	3336.58	-0.0888043	0.304497	-0.291643	0.77056	0.864456
Wdr26	3569.68	0.182707	0.147306	1.24032	0.214856	0.373523
Snx9	3623.33	-0.334298	0.123909	-2.69793	0.0069773	0.0295303
Ddx46	3344.38	-0.0437692	0.195084	-0.224361	0.822476	0.898813
Map1b	3418.16	-0.23718	0.273663	-0.866689	0.386112	0.555551
Ccnb1	3301.29	0.190532	0.442531	0.430551	0.666795	0.79265
Gm6793	3480.35	-0.204661	0.135843	-1.5066	0.131914	0.268371
Col6a3	4118.79	3.57002	0.875032	4.07988	4.50598e-05	0.000502709
Uhrf2	3346.33	-0.203898	0.175233	-1.16358	0.244595	0.408789
Serinc3	3881.04	1.23618	0.543114	2.27609	0.0228405	0.0733517
Hdac2	3266.27	0.0990503	0.24209	0.409146	0.682432	0.802695
Cxcl14	5988.39	6.79571	1.10067	6.17418	6.65059e-10	3.28348e-08
Azin1	3374.87	0.230925	0.262111	0.88102	0.378307	0.549123
Mdn1	3226.69	-0.0308057	0.279977	-0.110029	0.912386	0.951165
Kmt2d	3340.39	-0.89395	0.158822	-5.62862	1.8166e-08	6.27544e-07
Ncaph2	3256.2	-0.205633	0.262882	-0.782227	0.434081	0.60115
Srebf2	3379.28	-0.879481	0.192415	-4.57075	4.85993e-06	7.96385e-05
Timp1	4254.01	2.18902	0.637019	3.43635	0.000589616	0.00407856
Abl1	3393.08	-0.482309	0.0761715	-6.33188	2.4219e-10	1.33623e-08
Usmg5	3255	1.01277	0.307374	3.29491	0.000984517	0.0061803
Ipo9	3379.59	-0.231092	0.141064	-1.63821	0.101377	0.22343
Atp5d	3280.02	0.126598	0.203177	0.623092	0.533224	0.687843
Gns	3608.31	1.32367	0.370388	3.57375	0.000351908	0.00270419
Rcn2	3304.2	0.107753	0.0915274	1.17727	0.239086	0.40233
Dap	3392.44	-0.224944	0.227214	-0.990012	0.322168	0.49286
Plod3	3417.33	0.662019	0.311483	2.12538	0.033555	0.0977499
Sdf4	3340.65	0.32725	0.137748	2.37572	0.017515	0.0598229
P4ha1	3467.98	0.121859	0.263754	0.462017	0.644069	0.775978
Taf15	3345.64	-1.19548	0.236666	-5.05135	4.387e-07	1.02782e-05
Kdm2a	3376.75	-0.393578	0.18425	-2.13611	0.0326708	0.0958379
Hnrnpdl	3401.89	-0.297866	0.0929561	-3.20438	0.00135355	0.00800751
Tpr	3475.19	0.391206	0.140817	2.77813	0.00546735	0.0244818
Xpot	3441.68	-0.785398	0.121327	-6.47338	9.58319e-11	5.66788e-09
Psmd4	3237.47	0.383645	0.205414	1.86767	0.0618087	0.154468
Trim27	3185.51	-0.578163	0.262244	-2.20468	0.0274766	0.0841636
Fkbp9	3868.23	1.24257	0.554601	2.24049	0.0250594	0.0787195
Lima1	3622.83	-0.687028	0.359859	-1.90916	0.0562413	0.143836
Arpc5	3592.61	0.679533	0.336308	2.02057	0.0433247	0.117891
Sf3b4	3379.65	-0.166717	0.301447	-0.553055	0.580226	0.726807
Eif2s3x	3275.46	0.640407	0.356399	1.79688	0.0723539	0.17334
Grsf1	3265.36	0.0140445	0.251869	0.0557613	0.955532	0.975829
Ranbp2	3398.3	0.489651	0.234804	2.08536	0.0370366	0.105198
Gnl3	3253.3	-0.115976	0.263773	-0.439682	0.660167	0.788029
Mcm2	3111.74	0.0712728	0.363442	0.196105	0.844528	0.912038
Slc2a1	3544.97	-1.72351	0.462639	-3.72539	0.000195017	0.00167795
Atp8b2	3363.85	-0.433458	0.172378	-2.51457	0.0119176	0.0446343
Ddx23	3204.19	0.102549	0.171712	0.597215	0.550364	0.702936
Npm3	3138.39	-0.022763	0.38604	-0.0589655	0.95298	0.974652
Bzw2	3231.12	0.0904292	0.309672	0.292016	0.770274	0.86423
Ogt	3644.94	-1.39593	0.257558	-5.41987	5.96418e-08	1.8055e-06
Vat1	3331.36	1.1476	0.21265	5.39668	6.78834e-08	2.03359e-06
Ppp3ca	3465.02	-0.277931	0.201031	-1.38253	0.16681	0.314945
Rpl21	2962.68	0.449781	0.284915	1.57865	0.114417	0.243295
Smc2	3226.76	0.265566	0.406865	0.652714	0.513941	0.66998
Sf3a1	3259.93	-0.18249	0.215596	-0.846441	0.397307	0.566688
Snrpg	2967.99	0.347836	0.389807	0.89233	0.372216	0.543204
Ergic1	3221.23	0.241504	0.133713	1.80613	0.0708975	0.170836
Zc3h7b	3352.7	-0.54205	0.245444	-2.20845	0.0272129	0.0835727
Ctss	3559.41	3.0427	0.620485	4.90374	9.40299e-07	1.99387e-05
Coro1b	3335.18	-0.372326	0.201768	-1.84532	0.0649913	0.160418
Efnb2	3147.94	0.813936	0.284811	2.85781	0.0042657	0.0201505
Afdn	3139.86	-0.136532	0.226101	-0.603853	0.545942	0.699553
Eif4ebp1	3294.81	-0.76785	0.206217	-3.7235	0.000196483	0.00168612
Ecm1	3196.23	1.3378	0.29108	4.59599	4.30698e-06	7.18048e-05
Kras	3235.51	-0.560285	0.236861	-2.36546	0.0180076	0.0611244
Casp3	3211.34	-0.149343	0.35169	-0.424643	0.671097	0.795504
Kpna3	3150.07	0.591685	0.322699	1.83355	0.0667212	0.163489
Lsm14a	3268.32	-0.296902	0.155848	-1.90508	0.0567695	0.144802
Asna1	3128.89	0.403191	0.304089	1.3259	0.184873	0.337409
Pik3r2	3185.42	-1.01647	0.223896	-4.53991	5.62782e-06	8.99786e-05
Yy1	3249.13	-0.217121	0.130022	-1.66987	0.0949449	0.212821
Dstn	3331.67	-0.0706619	0.0907373	-0.778753	0.436125	0.602895
Atp1b3	3241.88	0.597211	0.145403	4.10728	4.00337e-05	0.000454843
Dazap1	3211.85	-0.679386	0.17116	-3.96931	7.20804e-05	0.000740757
Gcn1l1	3236.97	-0.520249	0.0698458	-7.44853	9.43874e-14	1.01003e-11
Nap1l4	3203.15	-0.0221931	0.130087	-0.170602	0.864537	0.923117
Mafg	3176.23	-0.774488	0.0817789	-9.47052	2.7846e-21	8.42186e-19
Tpm2	3130.4	0.624929	0.620903	1.00649	0.314182	0.484728
Cherp	3174.97	-0.499471	0.194814	-2.56383	0.0103524	0.0398891
Nucks1	3333.11	-0.283447	0.175867	-1.61172	0.107024	0.232008
Gart	3176.52	0.477797	0.319706	1.49449	0.135048	0.272645
Tpx2	3147.53	0.107297	0.381552	0.281211	0.778548	0.870109
Fkbp8	3251.05	-0.104096	0.182842	-0.569321	0.569138	0.718673
Tcerg1	3337.44	-0.348869	0.233718	-1.49269	0.135517	0.273424
Bin1	3176.36	0.773105	0.122571	6.30741	2.83746e-10	1.52527e-08
Ndst1	3231	-0.0596921	0.300748	-0.198479	0.842671	0.910688
Zfr	3258.67	0.146904	0.278622	0.527252	0.598019	0.740938
Elob	3186.14	0.416144	0.189056	2.20117	0.0277243	0.0846632
Rasa1	3472.97	-0.652925	0.295652	-2.20843	0.0272146	0.0835727
Errfi1	3430.56	-0.393444	0.479327	-0.820827	0.411745	0.580063
Larp4b	3241.37	-0.0145671	0.201448	-0.072312	0.942354	0.968538
Sun1	3094.84	-0.474686	0.203686	-2.33048	0.019781	0.0657499
Ruvbl2	3130.8	-0.068967	0.310169	-0.222353	0.824039	0.899769
Dusp6	3349.27	-0.521195	0.243588	-2.13966	0.032382	0.0951241
Rcc1	2986.06	-0.0344371	0.301265	-0.114308	0.908993	0.949236
Xpo4	3059.41	0.000405566	0.415937	0.000975065	0.999222	0.999483
Ppp1r9b	3247.77	-0.0170805	0.225632	-0.0757008	0.939657	0.967106
Ehd1	3332.31	1.09819	0.219777	4.99682	5.82835e-07	1.3095e-05
Psmd14	3144.81	0.264013	0.264031	0.99993	0.317344	0.487519
Cdc20	3012.02	0.421272	0.378328	1.11351	0.26549	0.43133
Tcf4	3587.81	-1.12764	0.287725	-3.91914	8.8865e-05	0.000882399
Slc6a8	3043.42	0.250307	0.23496	1.06532	0.286732	0.455364
Eif4ebp2	3177.54	-0.027147	0.131142	-0.207004	0.836007	0.906471
Zc3h15	3156.74	0.138223	0.195427	0.707289	0.479387	0.641012
Eif3g	3056.97	-0.210283	0.270995	-0.775966	0.437769	0.604544
Srpk1	3091.12	-0.22595	0.27162	-0.831862	0.405487	0.57413
Gng5	3122.86	0.295238	0.215039	1.37295	0.169768	0.318669
Gapvd1	3209.35	-0.230017	0.178757	-1.28676	0.198179	0.353367
Numa1	3205.46	-0.354605	0.133959	-2.64711	0.00811837	0.0331934
Egln1	3195.59	-0.872718	0.211672	-4.12298	3.74005e-05	0.000431315
Bag1	3200.16	0.701215	0.146216	4.79574	1.62074e-06	3.13611e-05
Sympk	3151.78	-0.452323	0.137901	-3.28006	0.00103785	0.00644651
Pkn2	3198.92	0.0900636	0.28669	0.31415	0.753407	0.852328
Cep170b	3075.65	-0.0457501	0.127195	-0.359685	0.719083	0.828772
Itgav	3334.9	0.0776792	0.254898	0.304747	0.760559	0.857292
Zfp36l2	3301.57	-0.105407	0.331475	-0.317994	0.750489	0.850106
Adrm1	3072.78	0.0141586	0.172988	0.0818475	0.934768	0.963799
Hspa4l	3051.15	-1.01434	0.425194	-2.38558	0.017052	0.0585547
Slc29a1	2909.66	-0.020577	0.228595	-0.0900151	0.928275	0.9598
Rbmxl1	3003.38	-0.356567	0.256618	-1.38949	0.164684	0.312099
Serpine1	3691.84	2.42661	0.698637	3.47336	0.00051399	0.00366678
Psmd6	3126.59	0.513734	0.211486	2.42917	0.0151335	0.0535574
Jag1	2901.4	1.21679	0.235901	5.15805	2.49537e-07	6.36487e-06
Ubr2	3222.62	-0.459138	0.172802	-2.65702	0.00788343	0.0325055
Pum3	3078.19	0.0201092	0.215354	0.0933772	0.925604	0.958689
Wdr5	2977.18	-0.017051	0.296429	-0.0575215	0.95413	0.975124
Mapkapk2	3172.42	0.242468	0.100004	2.4246	0.0153255	0.0540916
2900097C17Rik	3290.57	-0.295576	0.350443	-0.843435	0.398985	0.568282
Gm4735	3241.51	-0.137903	0.24062	-0.573117	0.566565	0.71668
Glul	3776.81	3.13459	0.517306	6.05946	1.36582e-09	6.1631e-08
Nfic	3180.34	-0.383388	0.143364	-2.67422	0.00749026	0.0312633
Anapc5	3205.92	0.0178863	0.12038	0.148582	0.881884	0.933024
Arih1	3158.57	-0.204785	0.173855	-1.17791	0.238834	0.402023
Anp32a	3091.08	-0.193689	0.140504	-1.37853	0.16804	0.316582
H13	3376.96	-0.645098	0.303524	-2.12536	0.0335562	0.0977499
Kirrel	3126.57	-0.516432	0.218823	-2.36005	0.0182727	0.061887
Ncln	2990.07	0.132613	0.110871	1.1961	0.231659	0.392877
Dhx38	2930.81	0.239077	0.251509	0.950568	0.341824	0.513003
Ankrd28	3335.96	-0.661354	0.336433	-1.96578	0.0493235	0.130405
Gtf2h1	3012.22	0.656555	0.322067	2.03857	0.041493	0.114313
Arl4c	3215.99	-1.10012	0.28379	-3.87651	0.000105965	0.00101623
Trio	3086.56	0.230579	0.222371	1.03691	0.299776	0.469187
Ap1s1	2998.98	0.203048	0.131782	1.54078	0.12337	0.256241
Lrp5	3074.4	-0.0120261	0.151475	-0.0793936	0.93672	0.965125
Wasf2	3291.39	-0.0633138	0.168682	-0.375345	0.707404	0.819922
Ndufs2	3086.43	-0.0392177	0.193038	-0.20316	0.83901	0.908509
Pank3	3127.11	-0.155155	0.307149	-0.505147	0.613456	0.752634
Pdha1	3133.28	-0.350289	0.10176	-3.44231	0.00057676	0.0040065
Prkacb	3334.94	-0.532107	0.273229	-1.94748	0.0514776	0.134753
Zswim8	3049.04	-0.0250324	0.122113	-0.204994	0.837577	0.907428
Phgdh	2868.31	-0.672588	0.390411	-1.72277	0.0849306	0.196111
Ppp1r18	3221.31	-0.0833586	0.13942	-0.597896	0.549909	0.702602
Nt5dc2	2840.36	0.638584	0.251929	2.53477	0.011252	0.0426341
Ebna1bp2	2948.24	0.0743144	0.258987	0.286943	0.774156	0.8668
Luc7l3	3042.93	-0.553878	0.188595	-2.93686	0.00331551	0.0165073
Cbx1	3027.15	-0.576055	0.281394	-2.04715	0.0406438	0.112675
Snrnp200	3044.34	0.197899	0.165303	1.19719	0.231233	0.392358
Ruvbl1	2872.42	-0.0246257	0.31737	-0.0775931	0.938152	0.965803
Ube2d2a	3092.42	0.0848594	0.202417	0.41923	0.675048	0.797691
Inppl1	3022.53	-0.15122	0.100333	-1.50719	0.131763	0.268187
Actr1a	3034.01	0.302244	0.0847496	3.56631	0.000362038	0.00277093
Dennd5a	3209.19	-0.101133	0.162557	-0.622138	0.533851	0.688509
Usp10	2961.02	-0.393753	0.279512	-1.40872	0.158919	0.304916
Ppa1	2944.72	0.808705	0.290399	2.78481	0.00535598	0.0240674
Rtn3	3107.15	0.548277	0.0984372	5.56982	2.5501e-08	8.49061e-07
Tnfaip1	3076.29	0.445483	0.148575	2.99836	0.00271435	0.0141015
Cdkn1a	4069.69	3.32556	0.64611	5.14705	2.6461e-07	6.69733e-06
Fut8	3323.29	-0.683612	0.21945	-3.11511	0.00183876	0.0103231
Dbf4	2973.58	0.135367	0.397333	0.340689	0.733338	0.838374
Mex3c	2994.38	0.268868	0.275719	0.975152	0.329485	0.500195
Dnmt1	2991.11	-0.184603	0.230921	-0.799421	0.424046	0.592606
Slc39a6	2893.9	0.549689	0.222833	2.46682	0.0136318	0.0494195
Flnc	3060.47	0.634253	0.446215	1.42141	0.155198	0.300534
Zmynd19	2901.77	-0.186096	0.34125	-0.545336	0.585523	0.730934
Prpf4b	3052.99	-0.874983	0.17354	-5.04196	4.60783e-07	1.07083e-05
Zyx	3353.98	-0.239966	0.318215	-0.7541	0.450789	0.615946
Lzts2	2999.68	-0.9385	0.184639	-5.08288	3.71746e-07	8.95577e-06
Ubap2	3033.15	-0.167351	0.164391	-1.01801	0.308673	0.478644
Bptf	3094.11	-0.42428	0.271138	-1.56481	0.117627	0.247883
Arid1a	3035.74	-0.33146	0.117022	-2.83246	0.00461911	0.0214126
Rapgef1	3021.52	0.0578634	0.129165	0.447981	0.654167	0.783365
Nucb1	3221.3	0.525918	0.302254	1.73998	0.0818617	0.190569
Sec24c	3010.76	-0.243271	0.0829995	-2.93099	0.00337883	0.0167536
Safb	2906.6	-0.15947	0.0903144	-1.76572	0.0774424	0.182534
Atp5j2	2857.49	0.657084	0.275062	2.38886	0.0169007	0.0581566
Lsm4	2855.74	0.032992	0.300602	0.109753	0.912605	0.951307
Ppp1r15b	3050.22	-0.242572	0.143389	-1.69171	0.0907005	0.206119
Rif1	3022.89	-0.57301	0.371018	-1.54443	0.122485	0.254839
Eno1b	2925.3	-0.592314	0.421388	-1.40563	0.159836	0.306067
Ubqln4	2845.01	0.0296576	0.230602	0.128609	0.897667	0.942483
Mex3a	2917.94	-1.3205	0.310644	-4.25085	2.12965e-05	0.000269658
Nop2	2930.01	-0.194977	0.245172	-0.795268	0.426458	0.594435
Top1	3045.7	0.121181	0.237053	0.511198	0.609212	0.749246
Nmt1	3063.28	0.278939	0.0771964	3.61337	0.000302244	0.00239032
Prkar2a	2900.69	0.261908	0.301482	0.868736	0.384992	0.554599
Col5a3	3351.79	2.43663	0.471191	5.17121	2.32586e-07	5.96557e-06
Ncor1	3166.94	-0.446795	0.183561	-2.43404	0.0149313	0.053088
Tmem123	3110.01	-0.327014	0.170802	-1.91459	0.0555454	0.142277
Rtcb	2928.73	0.148686	0.0971439	1.53057	0.125876	0.259943
Hectd1	3029.81	0.37277	0.197382	1.88858	0.0589488	0.148988
Shc1	3185.83	-0.534704	0.180653	-2.95983	0.00307807	0.015568
Setd5	3181.38	-0.851393	0.159259	-5.34596	8.994e-08	2.60939e-06
Eif5b	3048.3	0.212872	0.21037	1.01189	0.311589	0.482229
Ap2b1	3124.58	-0.0440529	0.150362	-0.292978	0.769539	0.863655
Thbs2	3453.2	3.54236	0.706115	5.0167	5.25675e-07	1.20221e-05
Dab2	4007.67	2.57985	0.640686	4.02669	5.65673e-05	0.000603918
Sem1	2968.26	0.467225	0.209489	2.23031	0.0257268	0.0801485
Gpx3	4022.3	4.7402	0.933984	5.07525	3.86982e-07	9.24536e-06
Tug1	3088.41	-0.449291	0.14976	-3.00007	0.00269915	0.0140369
Ankrd17	3110.58	-0.00227428	0.213655	-0.0106446	0.991507	0.995662
Manf	2936.74	0.407967	0.245125	1.66432	0.0960475	0.21477
Pno1	2934.85	0.584853	0.371643	1.5737	0.115558	0.24487
Sec61g	2759.96	0.521307	0.277247	1.8803	0.0600678	0.151317
Grb2	2983.51	0.353883	0.085515	4.13825	3.49959e-05	0.000407053
Resf1	2971.8	0.191024	0.215271	0.887365	0.374882	0.545846
Gm14494	2851.31	0.339371	0.471722	0.719429	0.471877	0.634619
Cggbp1	3021.88	-0.46211	0.190894	-2.42077	0.0154875	0.0545
Puf60	2897.73	-0.291217	0.174665	-1.66729	0.095456	0.213759
Pmpca	2916.85	0.037438	0.205514	0.182168	0.855451	0.918498
Tspan3	3106.3	0.53063	0.247383	2.14497	0.0319553	0.0941471
Rpa1	2845.36	0.439423	0.344782	1.2745	0.202487	0.358881
Nek9	3075.22	0.0681483	0.14272	0.477495	0.633009	0.767358
Agpat3	2960.63	0.336535	0.0680213	4.94749	7.51769e-07	1.62862e-05
Noc2l	2965.96	-0.315157	0.183641	-1.71616	0.0861333	0.198207
Luc7l2	3151.31	-0.60773	0.21818	-2.78546	0.00534519	0.024033
Arpp19	2846.7	-0.111898	0.215387	-0.519521	0.603397	0.744762
Sh3kbp1	3068.1	-0.375762	0.288254	-1.30358	0.192377	0.346406
Npepl1	2968.35	-0.872142	0.209588	-4.16123	3.16538e-05	0.000373275
Idh2	2882.51	-0.67344	0.154796	-4.3505	1.35826e-05	0.000186238
Mbd3	2870.64	-0.207881	0.175263	-1.18611	0.235579	0.397796
Cd81	3052.18	0.266582	0.353708	0.753676	0.451044	0.616212
Dnm1l	3026.11	-0.148268	0.19298	-0.768311	0.442302	0.60847
Mrc1	4191.47	5.68118	0.792909	7.16498	7.78003e-13	7.01942e-11
Cic	2984.34	-0.776555	0.156535	-4.9609	7.01684e-07	1.53603e-05
Glrx3	2920.43	0.0278154	0.114962	0.241953	0.808816	0.890143
Adcy7	3088.95	-1.14693	0.155186	-7.3907	1.46058e-13	1.51971e-11
Psmd11	2870.87	0.402423	0.212644	1.89247	0.058428	0.148046
H3f3a	2928.8	-0.178286	0.16781	-1.06242	0.288043	0.456722
Kcmf1	2960.92	-0.144886	0.175137	-0.827272	0.408083	0.576741
Nfkb1	3039.37	-0.149156	0.174055	-0.856948	0.391474	0.560882
Zranb2	2913.51	-0.540167	0.209721	-2.57565	0.0100052	0.0387721
Pacsin2	2947.38	0.174399	0.131941	1.3218	0.186234	0.339085
Prdx6	3091.82	0.768575	0.239638	3.20723	0.00134021	0.00794899
Tecr	2835.52	-0.706043	0.131014	-5.38905	7.08304e-08	2.11087e-06
Tapbp	3095.65	0.258725	0.350689	0.737762	0.460659	0.624684
Cluh	2932.26	0.149215	0.101029	1.47695	0.139689	0.278956
Psmd12	2908.91	0.256859	0.212278	1.21001	0.226276	0.386713
Brd1	2906.02	-0.51463	0.173403	-2.96783	0.00299911	0.0152555
Serpinf1	3391.34	1.70568	0.582052	2.93045	0.00338469	0.0167718
Cyr61	3251.02	0.0780289	0.641974	0.121545	0.903259	0.945635
Ldb1	2871.31	-0.669296	0.220023	-3.04194	0.0023506	0.0125254
Sbf1	2897.01	-0.495786	0.0839093	-5.9086	3.45025e-09	1.40247e-07
Git1	2872.53	0.345236	0.139043	2.48295	0.01303	0.0477282
Rab1b	3009.99	0.128154	0.176257	0.727087	0.467172	0.630691
Pxn	3006.29	0.19019	0.125081	1.52054	0.128376	0.263082
Ccdc47	2928.02	0.258366	0.191596	1.34849	0.177501	0.328329
Gm7901	2873.1	-0.73464	0.396487	-1.85288	0.0639002	0.158268
Ap2a2	3206.82	0.68714	0.401547	1.71123	0.0870384	0.19983
Cenpe	2885.08	-0.00206284	0.376847	-0.00547395	0.995632	0.997932
Mbnl2	3116.38	-0.00733163	0.311778	-0.0235155	0.981239	0.9898
Selenop	4635.95	5.80907	0.867015	6.70008	2.08305e-11	1.42633e-09
Gps1	2741.29	0.237895	0.233397	1.01927	0.308074	0.478033
Qars	2824.08	0.178149	0.167421	1.06408	0.287293	0.455979
Dag1	2881.35	0.329545	0.264072	1.24794	0.212054	0.370133
Asns	2996.95	-1.70335	0.220766	-7.71564	1.20377e-14	1.53861e-12
Scpep1	3026.04	-0.0324909	0.107357	-0.302642	0.762162	0.858552
Acsl4	3047.44	-0.11451	0.254508	-0.449927	0.652763	0.782615
Gorasp2	3054.29	0.162679	0.119264	1.36402	0.172562	0.322487
Rnf213	3204.47	0.957452	0.166769	5.74118	9.40185e-09	3.48885e-07
Tspo	2988.22	0.0695062	0.273299	0.254323	0.799246	0.883796
Pdhb	2860	-0.0205311	0.202542	-0.101367	0.919259	0.955257
Atp6v1b2	2912.71	0.623548	0.111491	5.59283	2.23403e-08	7.53643e-07
2410006H16Rik	2710.31	-0.7519	0.40726	-1.84624	0.0648575	0.160191
Ncs1	2756.61	-0.0807077	0.300521	-0.268559	0.788269	0.876883
Nudcd2	2841.37	0.00467025	0.228231	0.0204628	0.983674	0.991084
Fxyd5	2934.05	0.473316	0.230902	2.04986	0.0403785	0.112134
Pnn	2762.83	-0.250627	0.170577	-1.46929	0.141754	0.282
Poldip3	2814.28	-0.0624627	0.188676	-0.331058	0.740601	0.843593
Nin	2923.82	-0.0783054	0.224301	-0.349109	0.727008	0.833978
Dnajc2	2842.59	0.405848	0.378591	1.072	0.283721	0.452038
Cbx6	2844.97	-0.889424	0.127385	-6.9822	2.90598e-12	2.37084e-10
Cul3	2953.58	0.410104	0.199008	2.06074	0.0393279	0.109914
Golga4	2878.31	-0.179798	0.200808	-0.895375	0.370587	0.541614
Myo5a	3149.51	0.393763	0.336244	1.17106	0.241573	0.405259
Ccl9	4121.63	7.81697	0.764724	10.222	1.5812e-24	7.90843e-22
Bop1	2766.47	-0.0864928	0.220677	-0.391944	0.6951	0.81122
Ifrd1	2845.24	0.967572	0.322365	3.00148	0.0026867	0.0139911
Skil	2969.24	-0.519866	0.34661	-1.49986	0.13365	0.270772
Cdt1	2776.64	-0.42385	0.412573	-1.02733	0.304263	0.473914
Smchd1	2879.11	-0.293296	0.279843	-1.04807	0.294604	0.463542
Cdca7	2776.84	-0.527614	0.377328	-1.39829	0.162026	0.308859
Cand1	2865.58	0.0686936	0.157145	0.437134	0.662014	0.789611
Sumo2	2841.06	-0.734556	0.532075	-1.38055	0.167417	0.315771
Lap3	2841.59	0.48823	0.168856	2.8914	0.00383532	0.0185182
Ube2g2	2747.05	0.200847	0.172134	1.16681	0.243287	0.407195
Prnp	3100.18	0.458961	0.311032	1.47561	0.140049	0.279528
Racgap1	2813.01	-0.00898298	0.384604	-0.0233564	0.981366	0.989842
Hipk1	2990.91	-0.0269747	0.125025	-0.215754	0.82918	0.902666
Slc7a1	2968.72	-0.91797	0.258294	-3.55398	0.000379455	0.00288218
Sidt2	2916.52	0.355528	0.134261	2.64804	0.00809597	0.0331254
Impad1	2844.8	0.194931	0.280829	0.694126	0.487603	0.648306
Atp6ap1	2875.56	0.542055	0.228889	2.3682	0.017875	0.0608088
Plxnd1	2826.16	-0.310729	0.228708	-1.35863	0.174265	0.324091
Krt8	2749.57	-0.421472	0.390722	-1.0787	0.280722	0.449054
Cmtm4	2720.59	-0.624349	0.321926	-1.93942	0.0524507	0.136586
Ciapin1	2751.72	-0.243339	0.294663	-0.825823	0.408905	0.577363
Nup205	2844.32	0.389766	0.293822	1.32654	0.184662	0.337184
Hells	2752.58	0.00016106	0.42591	0.000378156	0.999698	0.999742
Srrt	2706.97	0.160533	0.182201	0.88108	0.378275	0.549118
Dkc1	2752.13	-0.0169654	0.337754	-0.0502301	0.959939	0.978135
Vapb	2851.12	0.085123	0.121815	0.698787	0.484685	0.645882
Yme1l1	2924.55	0.105093	0.211912	0.495927	0.619946	0.757547
Ehbp1l1	2883.41	0.352218	0.161818	2.17662	0.0295087	0.0885606
Yap1	2822.76	0.0247548	0.0935355	0.264657	0.791274	0.878697
Nus1	2940.21	0.651414	0.210923	3.0884	0.00201239	0.0111104
Otud6b	2737.55	0.700864	0.349628	2.0046	0.0450055	0.12126
Rai1	2927.23	-1.30148	0.190332	-6.83797	8.03216e-12	5.84797e-10
Jpt2	2742.23	-0.140244	0.275243	-0.509526	0.610384	0.750131
Tsnax	2797.68	-0.545504	0.0969275	-5.62796	1.82353e-08	6.28995e-07
Tacc3	2697.16	0.113217	0.391216	0.289398	0.772277	0.865619
Eif1ax	2692.91	0.211682	0.230051	0.920154	0.357492	0.528384
Chtf8	2784.76	-0.139929	0.211576	-0.661368	0.508376	0.665352
Zdhhc20	2903.36	-0.231908	0.25793	-0.899111	0.368594	0.539505
B230219D22Rik	2854.82	-0.793108	0.184647	-4.29526	1.74488e-05	0.000229922
Serping1	4291.84	5.37201	1.13373	4.73835	2.15463e-06	3.97526e-05
Rabl6	2819.95	-0.193884	0.185185	-1.04698	0.29511	0.46396
Nup85	2671.28	-0.125563	0.325311	-0.385978	0.699513	0.814541
Bap1	2733.21	-0.221349	0.259083	-0.854355	0.392908	0.562482
Jmjd6	2626.41	-0.558574	0.279688	-1.99713	0.0458106	0.122911
Plat	2765.98	1.0131	0.265855	3.81074	0.000138552	0.00126999
Fmr1	2896.09	0.248147	0.203697	1.21822	0.223141	0.383683
Litaf	3055.75	0.487651	0.243197	2.00517	0.0449448	0.121168
Atad2	2695.84	0.0162498	0.355163	0.0457531	0.963507	0.979818
Gmfb	2906.74	0.129172	0.193497	0.667565	0.504411	0.661857
Rps12-ps3	2835.89	0.420502	0.265948	1.58114	0.113845	0.242477
Akap8	2773.03	-0.363997	0.214871	-1.69403	0.0902601	0.205422
Cenpa	2701.88	0.242009	0.44684	0.541603	0.588092	0.733028
Ltbp1	2912.41	0.203279	0.196669	1.03361	0.301317	0.470952
Smo	2884.28	-0.407755	0.111138	-3.66891	0.000243586	0.00200948
Il1rap	2823	-0.556449	0.380341	-1.46303	0.14346	0.284557
Setd7	2842.4	0.0552375	0.24304	0.227277	0.820208	0.897613
Lpp	3100.9	-0.39071	0.35857	-1.08964	0.275874	0.443389
Gsn	3799.14	1.98365	0.887822	2.23428	0.0254644	0.0795997
Brd4	2866.45	-0.206044	0.15878	-1.29767	0.194401	0.348981
Neo1	2729.47	0.882949	0.267304	3.30316	0.000956004	0.00604253
Grk2	2789.71	0.524706	0.126739	4.14005	3.47234e-05	0.000404497
Mdh1	2716.57	0.235335	0.127112	1.8514	0.064112	0.158639
Zfp740	2730.89	-0.781541	0.226112	-3.45643	0.000547386	0.00384424
Nrip1	2526.01	0.38775	0.367555	1.05495	0.29145	0.460519
Fosl1	2812.27	0.551763	0.328504	1.67963	0.0930299	0.209817
Cox7b	2626.2	0.313947	0.227213	1.38173	0.167054	0.31529
Ss18	2745	-0.0191343	0.211126	-0.0906297	0.927787	0.959525
Mib1	2928.08	-0.492836	0.17906	-2.75235	0.00591684	0.0260583
Sec62	2842.42	0.318148	0.136557	2.32978	0.0198176	0.0657499
Efhd2	2969.4	1.11929	0.286001	3.91357	9.09408e-05	0.000897587
Hnrnpr	2844.36	-0.789209	0.176909	-4.46111	8.15376e-06	0.000122052
Hspa13	2724.4	0.477913	0.333492	1.43306	0.151842	0.296179
Ahctf1	2810.84	0.00428534	0.227476	0.0188387	0.98497	0.992172
Gm9800	2811.26	-0.931701	0.22922	-4.06466	4.81021e-05	0.000530529
Amotl1	2672.84	-0.416228	0.216121	-1.9259	0.0541165	0.139784
Gm6136	2795.87	-0.154592	0.183799	-0.841095	0.400295	0.569547
Crtap	2922.27	0.303683	0.322763	0.940884	0.346764	0.517531
Prpf38b	2711.98	-0.741144	0.145773	-5.08424	3.69105e-07	8.90148e-06
Sfr1	2815.7	-0.0305204	0.14326	-0.213042	0.831294	0.9036
Pdlim5	3056.46	-0.723429	0.436592	-1.65699	0.0975216	0.217053
Cst3	3029.21	1.54995	0.41154	3.76623	0.000165734	0.00146921
Mapk1ip1l	2759.93	-0.282973	0.145003	-1.95149	0.0509984	0.133746
Psmc4	2665.78	0.101473	0.164636	0.616349	0.537664	0.691605
Lgals3	2843.32	1.24427	0.283136	4.39459	1.10982e-05	0.000158005
Scaf1	2879.91	-0.635144	0.158188	-4.01511	5.94176e-05	0.000628804
Cycs	2724.3	0.616154	0.216068	2.85167	0.004349	0.0204575
Dync1li2	2949.85	-0.334416	0.146598	-2.28117	0.0225385	0.072625
Tfrc	2699.97	0.572102	0.264503	2.16293	0.0305463	0.0908101
Ptbp3	2852.29	0.332021	0.205374	1.61666	0.105951	0.230485
Crip2	2567.05	0.115391	0.146725	0.786446	0.431606	0.599084
Erf	2779.78	-0.378571	0.221649	-1.70797	0.0876418	0.200874
Setx	2698.91	0.0754711	0.234293	0.322122	0.74736	0.848134
Xpo5	2690.41	0.0338012	0.260376	0.129817	0.896711	0.941866
Mark3	2701.55	-0.192587	0.205467	-0.937312	0.348598	0.519308
Gm9625	2567.79	-0.380111	0.311035	-1.22209	0.221675	0.381999
Ctsa	2876.61	1.0924	0.319052	3.4239	0.000617296	0.00423438
Spred1	2933.48	-0.362606	0.157685	-2.29955	0.0214735	0.070027
H2-K1	2829.07	1.62486	0.524977	3.09512	0.00196735	0.0108962
Birc6	2785.44	0.0208225	0.180918	0.115094	0.908371	0.948957
Mical2	2700.52	-0.730831	0.24949	-2.9293	0.00339724	0.0168195
Ube2n	2814.28	0.115401	0.106658	1.08197	0.279265	0.447489
Cstb	2621.8	1.30376	0.162834	8.00667	1.17859e-15	1.80772e-13
Prep	2677.49	0.163022	0.175178	0.930609	0.352056	0.522733
Psmb5	2519.33	0.289683	0.283993	1.02004	0.307712	0.477801
Dld	2775.74	0.160591	0.138563	1.15897	0.246467	0.410946
Dnajc10	2929.37	-0.00421463	0.24839	-0.0169678	0.986462	0.992931
Atp5h	2589.07	0.237821	0.192976	1.23239	0.217804	0.377176
Zmynd11	2799.12	-0.536735	0.195854	-2.74049	0.00613478	0.0267671
Trmt1	2650.05	-0.69489	0.249735	-2.78251	0.00539406	0.0242054
Add1	2847.7	-0.157235	0.234998	-0.669092	0.503437	0.661085
Bnip2	2754.55	0.0844178	0.100488	0.840076	0.400866	0.570148
Pdcd11	2679.1	0.0323812	0.208173	0.155549	0.876388	0.929937
Igfbp7	3668.42	3.64184	0.846757	4.30093	1.70085e-05	0.000225167
Bmi1	2677.12	-0.425473	0.330159	-1.28869	0.197506	0.352667
Pvt1	2572.53	-0.604051	0.325411	-1.85627	0.0634149	0.157454
Clstn1	2745.9	-0.230544	0.0701137	-3.28815	0.00100848	0.00630662
Chd8	2697.11	-0.122805	0.20698	-0.59332	0.552967	0.705358
Pcbp4	2569.05	-0.334154	0.288569	-1.15797	0.246876	0.411317
Ahcyl1	2799.15	-0.139984	0.185185	-0.755914	0.449701	0.615034
Cdc42bpb	2797.11	0.106402	0.203993	0.521595	0.601952	0.743656
Hp1bp3	2831.31	-0.115963	0.0954045	-1.21549	0.224178	0.38447
Nup50	2704.14	0.261169	0.201073	1.29888	0.193987	0.34854
Dnajb11	2627.86	0.633423	0.140704	4.50182	6.73737e-06	0.000104452
Cdk16	2778.59	-0.40723	0.0884306	-4.60508	4.12311e-06	6.94772e-05
Smad4	2656.83	-0.122269	0.222519	-0.549475	0.582679	0.728605
Sh3bgrl	3070.56	0.154076	0.346032	0.445266	0.656128	0.785038
Rsrp1	2793.22	-0.302154	0.528739	-0.571462	0.567686	0.717624
1110004F10Rik	2697.69	-0.0744992	0.189381	-0.393383	0.694036	0.810625
Ddx42	2835.44	-0.562843	0.116265	-4.84102	1.29176e-06	2.5942e-05
Msl1	2696.14	-0.419122	0.0805095	-5.20586	1.93096e-07	5.05985e-06
Bmpr1a	2735.79	-0.395317	0.176076	-2.24514	0.0247588	0.0779776
Jak1	2908.26	0.848266	0.271225	3.12753	0.00176281	0.00995507
Epb41l2	2669.14	0.235992	0.155192	1.52064	0.128349	0.263067
Vapa	2675.09	0.0331634	0.152268	0.217797	0.827587	0.901854
Cdc27	2742.64	-0.214041	0.24537	-0.872322	0.383033	0.552653
Golt1b	2556.25	0.0691948	0.191397	0.361525	0.717707	0.827974
Sntb2	2767.45	-0.332212	0.20776	-1.59902	0.109817	0.236288
Fnbp1l	2657.61	-0.693776	0.311046	-2.23046	0.0257167	0.0801485
Sp1	2679.64	-0.821162	0.195192	-4.20695	2.58841e-05	0.000317947
Ankrd50	2633.53	0.0842074	0.262543	0.320737	0.748409	0.848795
Tm9sf2	2752.73	0.272671	0.214305	1.27235	0.203249	0.358935
Thbs1	3046.11	4.31966	0.954994	4.52323	6.09026e-06	9.61305e-05
Kctd20	2722.68	0.22259	0.155051	1.43559	0.15112	0.295262
Bcap31	2667.82	0.307813	0.123896	2.48444	0.0129754	0.0475738
Psip1	2637.46	-0.42191	0.357188	-1.1812	0.237523	0.400139
Trip10	2583.95	-0.486359	0.157483	-3.08834	0.00201279	0.0111104
Incenp	2547.3	3.23457e-05	0.279282	0.000115817	0.999908	0.999908
Nup188	2658.56	-0.397098	0.267755	-1.48306	0.138058	0.276885
Cyc1	2551.8	0.0422775	0.140878	0.3001	0.764101	0.86023
Tnk2	2609.62	-0.0178503	0.151587	-0.117756	0.906261	0.947402
Aldh2	2926.65	-0.00736393	0.286349	-0.0257166	0.979483	0.98858
Ostc	2764	0.257473	0.208709	1.23365	0.217335	0.376636
Hmox1	3512.82	2.81807	0.763452	3.69123	0.000223175	0.00186984
Dnajb6	2682.67	0.23146	0.168664	1.37231	0.169966	0.318983
Gtf3c4	2697.29	-0.274048	0.300478	-0.912039	0.361748	0.532723
Slc7a6	2591.39	-0.0294095	0.237315	-0.123926	0.901374	0.944693
Taok1	2804.7	-0.0858984	0.219189	-0.391893	0.695137	0.81122
Pdxdc1	2677.77	0.130785	0.142519	0.917661	0.358796	0.529699
Net1	2575.37	0.323556	0.234905	1.37739	0.168391	0.317061
Pom121	2601.69	-0.0859292	0.219827	-0.390894	0.695876	0.811862
Ccdc6	2675.59	-0.749647	0.130386	-5.74943	8.95437e-09	3.35527e-07
Parp1	2661.48	-0.0621501	0.258409	-0.24051	0.809935	0.891033
Plxna1	2825.89	0.185291	0.28935	0.640371	0.521932	0.677084
Cpsf6	2722.47	-0.602669	0.183038	-3.29259	0.000992681	0.00622645
Maea	2664.46	-0.0392075	0.111095	-0.352918	0.72415	0.832318
Eif4g3	2807.47	-0.171606	0.17801	-0.964022	0.335035	0.505883
Atox1	2541.69	0.366279	0.31315	1.16966	0.242137	0.40592
Brd3	2607.12	-0.540327	0.240228	-2.24922	0.0244982	0.0772943
Dad1	2637.02	0.148748	0.127228	1.16915	0.242344	0.406119
Uqcrfs1	2537.63	0.0647013	0.174137	0.371555	0.710224	0.821938
Slc5a3	2765.59	-1.43584	0.284775	-5.04202	4.60647e-07	1.07083e-05
C1qc	3205.78	3.11462	0.600745	5.18461	2.16472e-07	5.60221e-06
Dnajb1	2642.97	-0.38195	0.271048	-1.40916	0.158788	0.304716
Eif1ad	2498.4	0.148251	0.328948	0.450684	0.652217	0.782151
Ythdc1	2648.44	-0.0594918	0.180455	-0.329676	0.741644	0.843952
Ralbp1	2737.2	-0.502656	0.076278	-6.58979	4.40438e-11	2.84639e-09
Wac	2649.08	0.0551292	0.25273	0.218134	0.827325	0.90182
Ccnl2	2863.2	-1.2429	0.442844	-2.80664	0.0050061	0.0228251
Tram1	2703.37	0.526933	0.176132	2.9917	0.00277429	0.0143441
Cnih1	2583.3	0.459607	0.204136	2.25148	0.0243554	0.07694
Kmt2a	2696.97	-0.624982	0.171672	-3.64055	0.00027206	0.00219855
Rnh1	2565.86	0.211123	0.119696	1.76383	0.0777611	0.183154
Cpsf2	2594.33	0.0993945	0.26416	0.376266	0.706719	0.81953
Abr	2575.24	-0.136879	0.207822	-0.658637	0.510129	0.666659
Ier2	2686.15	-0.847024	0.2827	-2.99619	0.00273376	0.0141817
Tnks1bp1	2809.63	0.0534446	0.234389	0.228017	0.819633	0.897555
Chsy1	2586.36	-0.200853	0.0809964	-2.47977	0.0131466	0.0480866
Gar1	2431.1	0.0758221	0.307105	0.246893	0.804991	0.887759
Prmt5	2600.31	0.00199717	0.294142	0.00678982	0.994583	0.997313
Ripk3	2723.22	-0.651308	0.143649	-4.53404	5.78666e-06	9.22618e-05
Tceal9	2644.17	-0.135081	0.124209	-1.08753	0.276804	0.444443
Acaca	2563.76	-0.110072	0.332698	-0.330847	0.74076	0.843593
Map2k3	2636.84	0.252882	0.176274	1.4346	0.151402	0.295546
Reep5	2621.79	0.511488	0.162172	3.15399	0.00161056	0.00924505
Sart1	2507.5	0.063765	0.201394	0.316618	0.751533	0.850912
Gnpat	2554.24	-0.40399	0.216107	-1.86939	0.061568	0.154
Sap18	2582.02	0.355016	0.185013	1.91887	0.0550014	0.141435
Pomp	2580.93	0.273065	0.16594	1.64557	0.0998532	0.22109
Gosr2	2679.34	0.332986	0.0897128	3.71169	0.000205876	0.00175271
Fbf1	2703.44	-1.13087	0.261048	-4.33203	1.4774e-05	0.000200298
Phf2	2622.3	-0.62938	0.156696	-4.01658	5.905e-05	0.000625778
Nufip2	2581.05	0.0636905	0.242159	0.263012	0.792542	0.87937
Rtraf	2569.12	0.333376	0.258115	1.29158	0.196503	0.351512
Rrs1	2524.15	-0.363481	0.231196	-1.57218	0.11591	0.245262
Adh5	2595.82	-0.398977	0.169609	-2.35233	0.0186561	0.0629224
Copg1	2679.78	-0.00732699	0.138134	-0.0530425	0.957698	0.97702
Srrm1	2664.96	-0.0988068	0.142883	-0.691524	0.489236	0.649538
Srp72	2729.15	-0.000317005	0.124953	-0.002537	0.997976	0.998974
Ppp2r5c	2675.73	0.0695402	0.121391	0.572861	0.566739	0.71686
Wdr45b	2538.07	0.276853	0.25163	1.10024	0.271227	0.438087
Gsr	2504.19	0.256047	0.23087	1.10905	0.267407	0.433469
Rab10	2681.86	0.0549632	0.123521	0.444971	0.656341	0.785101
Extl3	2648.15	-0.118363	0.185541	-0.637933	0.523517	0.678567
Mgea5	2674.84	-0.138539	0.268322	-0.516317	0.605633	0.74656
Nfatc3	2584.78	-0.159727	0.251695	-0.634604	0.525687	0.680459
Anxa7	2669.01	0.460916	0.112555	4.09504	4.22093e-05	0.000475568
Odf2	2574.8	-0.238636	0.253113	-0.942805	0.34578	0.516918
Ogdh	2615.65	0.439872	0.19123	2.30022	0.0214356	0.069943
Atf5	2965.34	-2.39882	0.392892	-6.10554	1.02455e-09	4.77163e-08
Gm15427	2514.98	-0.210996	0.218587	-0.965272	0.334409	0.505237
Polr2e	2516.05	-0.0370071	0.277992	-0.133123	0.894096	0.940278
Dnajc7	2645.49	-0.410611	0.145524	-2.82161	0.00477827	0.0219736
Derl1	2646.66	-0.0210897	0.202691	-0.104049	0.917131	0.954209
Insr	2736	-0.317044	0.280553	-1.13007	0.258447	0.424213
Ncbp1	2479.76	0.123532	0.251971	0.490261	0.62395	0.760742
Tead1	2714.18	-0.675583	0.266952	-2.53072	0.0113827	0.0430302
Cast	2673.72	0.39497	0.124103	3.18259	0.00145963	0.00851896
Ier3	2538.89	0.12626	0.580936	0.217338	0.827945	0.901952
Usp22	2579.49	-0.225221	0.267366	-0.842371	0.39958	0.568812
Atp6v1a	2631.9	0.665355	0.252076	2.6395	0.00830275	0.0337077
Fgfr1op2	2554.63	-0.588466	0.148272	-3.96884	7.22239e-05	0.000741811
Slc39a1	2738.4	0.595607	0.229239	2.5982	0.00937145	0.036932
Prc1	2530.72	0.292589	0.392918	0.744656	0.45648	0.621177
Smc1a	2585.93	-0.307141	0.163354	-1.88021	0.0600792	0.151329
Gm4204	2543.97	-0.0764629	0.346919	-0.220406	0.825555	0.900894
C1qb	3039.68	3.23057	0.562296	5.74532	9.175e-09	3.42122e-07
Axin1	2471.05	-0.355305	0.208613	-1.70317	0.0885354	0.202398
Fip1l1	2569.75	-0.222616	0.258108	-0.862492	0.388417	0.557845
Arl1	2780.14	0.612895	0.265265	2.3105	0.0208603	0.0684054
Tnrc6a	2596	-0.410842	0.136353	-3.01308	0.00258613	0.0135688
Txlna	2583.09	-0.208461	0.134166	-1.55375	0.120244	0.251519
Polr1d	2492.64	0.160114	0.321482	0.49805	0.618449	0.756401
Agap3	2426.17	-0.52208	0.137809	-3.78842	0.000151609	0.00136787
Ppp4c	2489.64	-0.05394	0.167523	-0.321986	0.747463	0.848182
Ube2l3	2568.87	0.267249	0.192468	1.38854	0.164972	0.312389
Ythdf3	2646.32	-0.241164	0.216424	-1.11431	0.265144	0.431108
Tmem167	2573.94	0.0737411	0.0983734	0.749604	0.453493	0.618539
Wdr3	2470.38	0.160621	0.318903	0.503668	0.614495	0.753407
Golph3	2630.63	0.140919	0.154493	0.91214	0.361695	0.532699
Slc12a2	2644.1	-0.27603	0.238573	-1.157	0.247271	0.411856
Myadm	2829.85	-0.0986412	0.454631	-0.21697	0.828232	0.902061
Tsr1	2540.48	0.370806	0.371469	0.998216	0.318174	0.488211
Ptpn12	2531.78	0.339657	0.164685	2.06247	0.0391635	0.109601
2810004N23Rik	2500.72	-0.126394	0.318058	-0.397393	0.691078	0.808565
Ranbp3	2471.31	-0.146964	0.206577	-0.711424	0.476822	0.638598
Ext1	2644.99	-0.127455	0.192579	-0.661834	0.508078	0.665074
Man1b1	2546.26	0.129746	0.0908453	1.42821	0.153232	0.29803
Col4a3bp	2582.39	-0.705855	0.236004	-2.99086	0.00278196	0.0143733
Nrd1	2555.08	-0.083065	0.11934	-0.696035	0.486407	0.647201
Aff1	2675.08	-0.0685503	0.252174	-0.271837	0.785747	0.875418
Mrc2	2766.44	-0.0842257	0.448925	-0.187616	0.851177	0.915866
Usp19	2541.07	0.114814	0.144273	0.795814	0.42614	0.594338
Josd1	2481.21	-0.421088	0.244816	-1.72002	0.085429	0.19694
Gprc5b	2632.09	-0.248438	0.306781	-0.809822	0.418043	0.586708
Nrp2	2681.51	-0.241859	0.303414	-0.797125	0.425378	0.5936
Peak1	2651.93	-0.461244	0.249479	-1.84883	0.0644825	0.159418
Gabpb2	2403.15	-0.499087	0.286177	-1.74398	0.0811623	0.189166
Rab18	2657.68	0.129291	0.126624	1.02106	0.307226	0.477205
Tab2	2592.11	-0.0840316	0.160615	-0.523188	0.600843	0.742908
U2af1	2384.14	-0.0306537	0.289214	-0.10599	0.915591	0.95321
Drosha	2486.8	0.00207786	0.248574	0.00835913	0.99333	0.996492
Ddr2	2854.53	-0.905154	0.397697	-2.27599	0.0228466	0.0733611
Tmed5	2566.08	0.839249	0.315348	2.66135	0.0077829	0.0322053
Cdk6	2517.46	-0.608647	0.242194	-2.51305	0.0119691	0.044776
Nxf1	2467.32	0.0757562	0.0618634	1.22457	0.220736	0.380739
Cops2	2541.59	0.297313	0.159112	1.86858	0.0616814	0.1542
Slmap	2526.64	0.102097	0.23113	0.44173	0.658685	0.786912
Spcs2	2607.15	0.18566	0.091735	2.02387	0.0429834	0.11724
Vdac3	2507.08	0.29915	0.171545	1.74386	0.081184	0.189183
Timm23	2317.67	0.587903	0.258926	2.27055	0.0231744	0.074124
Marcks	2924.16	-0.10498	0.452864	-0.231814	0.816682	0.895737
Ly6a	3510.36	4.27567	1.13416	3.76989	0.000163322	0.00145585
Eif3m	2436.06	0.0384233	0.226245	0.169831	0.865143	0.92355
Gpat4	2429.47	0.102571	0.0632632	1.62135	0.104944	0.228835
Bub3	2418.24	-0.00889058	0.186859	-0.047579	0.962052	0.979187
Dcaf7	2551.98	-0.363811	0.138372	-2.62922	0.00855817	0.0345011
Aimp1	2489.92	-0.216736	0.256995	-0.843347	0.399034	0.568317
Lrp10	2493.44	-0.120875	0.12028	-1.00495	0.314923	0.485488
Dgkd	2446.54	-0.856633	0.191319	-4.47752	7.5516e-06	0.000114453
Ttll4	2464.01	-0.607624	0.219191	-2.77212	0.0055693	0.0248035
Pprc1	2519.74	-0.608733	0.119503	-5.09389	3.50793e-07	8.58585e-06
Creb3l2	2676.09	-0.590743	0.138501	-4.26527	1.99662e-05	0.000257202
Sbno1	2500.13	-0.250652	0.122524	-2.04574	0.0407822	0.112936
Prdx4	2300.9	-0.208681	0.210502	-0.991351	0.321514	0.492187
Dennd2a	2642.71	-1.33887	0.281882	-4.74978	2.03643e-06	3.80293e-05
Mybl2	2269.75	0.502397	0.443228	1.1335	0.257006	0.422857
Spag9	2633.44	0.185691	0.268513	0.691554	0.489218	0.649538
Usp1	2450.88	-0.140551	0.326236	-0.430827	0.666594	0.792494
Max	2505.61	0.181882	0.136209	1.33532	0.181773	0.333391
Emg1	2427.92	-0.0620752	0.270187	-0.229749	0.818287	0.896876
Ensa	2561.76	-0.531161	0.0903937	-5.87609	4.20082e-09	1.66923e-07
Chmp1a	2522.93	-0.32363	0.145257	-2.22797	0.0258822	0.0805018
Tjp1	2564.45	-0.657512	0.199229	-3.30028	0.00096587	0.00609484
Zfand5	2578.74	-0.143104	0.260393	-0.54957	0.582614	0.728569
Camsap1	2437.31	-0.0790154	0.308025	-0.256523	0.797547	0.882723
Kansl3	2514.88	-0.272367	0.166415	-1.63667	0.1017	0.223904
Trim25	2551.23	0.42635	0.163623	2.60568	0.00916928	0.0363753
Atad1	2445.05	0.324494	0.197829	1.64028	0.100948	0.222675
Cops6	2434.18	0.000799425	0.161721	0.00494323	0.996056	0.998109
Palm	2436.85	-0.872524	0.234204	-3.72548	0.000194942	0.00167795
Nup88	2479.17	-0.161106	0.230785	-0.69808	0.485127	0.646172
Xrn2	2537.42	-0.138809	0.183007	-0.758493	0.448156	0.613917
Ehd2	2828.97	0.378929	0.431894	0.877365	0.380288	0.551102
Thap12	2521.01	0.0465669	0.228466	0.203824	0.838491	0.908118
Pim3	2484.09	-0.293517	0.110935	-2.64584	0.00814885	0.0333003
Ankhd1	2469.87	-0.278772	0.223288	-1.24848	0.211854	0.369896
Dlg5	2535.81	-0.312651	0.214818	-1.45543	0.145551	0.287689
Fermt2	2518.62	-0.210845	0.266393	-0.791482	0.428663	0.596519
Snrpd1	2331.71	0.102156	0.392981	0.259951	0.794902	0.880854
Ube2b	2469.95	-0.10881	0.130014	-0.836916	0.40264	0.571575
Itpr3	2390.67	-0.584377	0.274583	-2.12824	0.0333176	0.097227
Arsa	2276.65	0.0817596	0.198202	0.412507	0.679968	0.801312
Tet3	2507.46	-0.798459	0.195485	-4.08451	4.41701e-05	0.000494031
Mef2d	2519.36	-0.29698	0.119244	-2.49051	0.0127559	0.0469753
Nob1	2384.64	-0.459087	0.271843	-1.68879	0.0912589	0.206999
Bub1b	2347.39	-0.374717	0.426604	-0.878371	0.379742	0.550554
Rrn3	2450.37	0.481803	0.288232	1.67158	0.0946074	0.212313
Fosl2	2786.66	-0.639809	0.509939	-1.25468	0.209596	0.367181
Mast2	2470.08	0.112298	0.214873	0.522626	0.601235	0.743293
Pak2	2546.45	0.376969	0.152004	2.47999	0.0131385	0.0480644
Tra2a	2336.31	-0.331368	0.123306	-2.68736	0.00720195	0.0302474
Ash2l	2479.73	-0.0460142	0.266834	-0.172445	0.863088	0.922252
Nsa2	2477.78	-0.22084	0.115345	-1.91461	0.0555417	0.142277
Snx3	2650.66	0.692731	0.28208	2.45579	0.0140573	0.0506844
Nfix	2538.3	-0.363129	0.198411	-1.83018	0.0672225	0.164338
Myo18a	2331.94	-0.0150674	0.168614	-0.0893604	0.928795	0.960222
Edf1	2420.66	0.0975653	0.192536	0.506737	0.61234	0.751606
Ddx27	2337.82	-0.304479	0.225172	-1.3522	0.17631	0.326863
Tulp4	2596.3	-0.0967478	0.292039	-0.331283	0.74043	0.843593
Ankrd52	2394.45	-0.397553	0.252378	-1.57523	0.115204	0.244297
Cope	2504.83	-0.310521	0.21006	-1.47825	0.139341	0.278542
Rbm33	2455.6	-0.276454	0.217789	-1.26937	0.20431	0.360139
Snx2	2849.22	1.00992	0.40855	2.47196	0.0134376	0.0489254
Mtap	2443.17	-0.24567	0.293648	-0.836613	0.40281	0.571665
Nrbp1	2447.03	-0.356361	0.125292	-2.84425	0.00445157	0.0208589
Ppp6r3	2527.39	-0.0747374	0.168448	-0.443682	0.657272	0.785796
Csk	2360.25	-0.0992838	0.159933	-0.620783	0.534743	0.689157
Pard3	2393.54	-0.370897	0.329372	-1.12608	0.260134	0.425981
Akr1b3	2458.27	0.539244	0.168749	3.19555	0.00139566	0.00820701
Lix1l	2547.4	-0.691908	0.155383	-4.45292	8.47118e-06	0.000125821
Il4ra	3461.98	4.25072	0.889063	4.78112	1.74324e-06	3.34297e-05
Ppp4r3b	2470.06	0.0332363	0.250559	0.132649	0.894471	0.940415
Ep400	2485.55	-0.352419	0.127725	-2.7592	0.00579428	0.0256167
Flii	2459.26	0.185144	0.107262	1.72608	0.0843328	0.194901
Trrap	2554.83	-0.275961	0.0987599	-2.79426	0.0052019	0.0235416
Adipor1	2439.59	0.387133	0.2039	1.89864	0.0576114	0.146557
Tmem30a	2576.92	0.301546	0.270976	1.11281	0.265788	0.431514
Tax1bp1	2544.04	0.589349	0.0645285	9.13316	6.65289e-20	1.62833e-17
Pcnx3	2453.22	-0.448539	0.104123	-4.30777	1.6491e-05	0.000219312
Dicer1	2423.83	-0.174167	0.165359	-1.05326	0.292222	0.461469
Hsd17b12	2426.21	0.517167	0.107676	4.80298	1.56322e-06	3.03503e-05
Phip	2388.26	-0.309457	0.255171	-1.21274	0.225228	0.385696
Gcsh	2323.86	0.458846	0.403571	1.13697	0.255553	0.421397
Ckap5	2446.22	0.146768	0.284935	0.515093	0.606488	0.747094
Npr3	2455.44	-1.63856	0.34619	-4.73311	2.211e-06	4.06623e-05
Trpc4ap	2446.6	0.0834943	0.0823805	1.01352	0.310812	0.481345
Supt5	2437.24	-0.114997	0.159986	-0.718796	0.472267	0.634899
Champ1	2378.46	-0.412954	0.315613	-1.30842	0.190731	0.344304
Ets1	2487.78	0.0817148	0.178561	0.457631	0.647218	0.778343
Myo9b	2481.2	-0.203991	0.168417	-1.21122	0.22581	0.386248
Ccar1	2485.37	-0.263668	0.19571	-1.34724	0.177903	0.328676
Itsn1	2624.02	0.0558037	0.368879	0.151279	0.879756	0.931799
Nop53	2522.59	-0.488741	0.168075	-2.90787	0.00363896	0.0177564
Klhdc2	2375.31	-0.277341	0.281164	-0.986404	0.323935	0.494872
Selenow	2753.21	0.966454	0.616625	1.56733	0.117038	0.247012
Antxr2	2485.65	0.212101	0.180771	1.17331	0.24067	0.404108
Mfsd1	2439.84	0.742819	0.205611	3.61274	0.000302981	0.0023946
Tpp2	2483.96	0.210001	0.251568	0.83477	0.403847	0.572619
Cdr2l	2460.7	-0.626662	0.158806	-3.94608	7.94411e-05	0.000805179
Cacybp	2323.38	0.0590693	0.184676	0.319854	0.749079	0.84923
Pin1	2333.31	0.445787	0.321332	1.38731	0.165348	0.31292
Bicd2	2359.7	0.342296	0.158027	2.16606	0.0303065	0.0902136
Cox6b1	2405.2	0.461622	0.117623	3.92459	8.68782e-05	0.000866409
Ddx18	2337.84	0.274952	0.318963	0.862018	0.388678	0.558057
Cse1l	2437.13	0.0684417	0.288349	0.237357	0.81238	0.892869
Luc7l	2347.94	-0.245845	0.185018	-1.32877	0.183925	0.336265
Mthfd2	2309.52	-1.23866	0.310401	-3.99051	6.59316e-05	0.000687308
Serpina3n	3800.62	11.5245	1.40495	8.20274
Otud7b	2418.96	-0.778771	0.230347	-3.38087	0.000722574	0.00482702
Dync1li1	2369.05	-0.188759	0.232363	-0.812345	0.416594	0.58521
Glyr1	2446.07	0.250928	0.104007	2.4126	0.0158392	0.0554747
Hjurp	2366	-0.724117	0.230857	-3.13664	0.00170895	0.00969998
Scarb1	2361.09	0.0498585	0.119041	0.418836	0.675336	0.797857
Arfgef1	2409.47	0.0547606	0.207363	0.264081	0.791718	0.878978
Nde1	2347.87	-0.291304	0.2057	-1.41616	0.156728	0.302202
Rxrb	2335.04	-0.766121	0.228117	-3.35845	0.000783795	0.00514781
Aamp	2406.35	0.0791906	0.19139	0.413767	0.679045	0.800756
Med22	2276.43	0.189294	0.23401	0.808915	0.418564	0.587261
Dhx36	2447	-0.372254	0.285195	-1.30526	0.191803	0.345565
Nbr1	2541.7	-0.0638257	0.179774	-0.355033	0.722565	0.831327
Pofut2	2463.06	0.127856	0.202901	0.630138	0.528604	0.68356
Abhd2	2484.65	0.178407	0.208156	0.857083	0.391399	0.560809
Kpna6	2401.82	0.137499	0.198478	0.692768	0.488455	0.648951
Agfg1	2608.14	0.418875	0.209911	1.99548	0.0459901	0.12335
Hars	2314.83	0.247023	0.179505	1.37613	0.16878	0.317301
Setd2	2450.49	0.0293224	0.155916	0.188065	0.850825	0.915813
Sel1l	2528.36	0.0388748	0.274103	0.141825	0.887218	0.936368
Eif3k	2294.66	0.107917	0.164675	0.655333	0.512254	0.66849
Arap3	2444.14	-0.858607	0.0810739	-10.5904	3.30132e-26	1.72622e-23
Tmem59	2464.17	0.261094	0.0952775	2.74035	0.00613738	0.0267733
Rnaseh2a	2229.21	-0.371621	0.36404	-1.02083	0.307337	0.477345
Morf4l1	2463.58	0.308181	0.160509	1.92002	0.0548556	0.141186
Arhgap35	2343.6	-0.0286135	0.150483	-0.190145	0.849196	0.914813
Slc30a9	2404.79	-0.674752	0.154303	-4.37291	1.22599e-05	0.000172094
Tgfbr2	2964.92	1.80445	0.627849	2.87402	0.00405288	0.0193654
44261	2423.44	-0.258413	0.18422	-1.40274	0.160693	0.307193
Kdm1a	2400.02	0.0848671	0.270279	0.313998	0.753522	0.852338
Gemin5	2348.45	0.266875	0.339618	0.785808	0.43198	0.599289
Map1lc3b	2410.26	0.743621	0.170156	4.37024	1.24109e-05	0.000173896
Ano1	2289.52	-0.789901	0.420512	-1.87843	0.0603229	0.151827
Plcb3	2294.38	0.000290951	0.132872	0.00218971	0.998253	0.998991
Wars	2406.87	-0.294374	0.183043	-1.60822	0.107787	0.233188
Med13	2484	0.0718797	0.216729	0.331657	0.740148	0.843584
Ing1	2259.87	-0.278264	0.22643	-1.22892	0.219103	0.378844
44260	2460.45	-0.037804	0.151561	-0.249431	0.803027	0.886358
Pkd1	2539.41	-0.500863	0.350036	-1.43089	0.152461	0.29711
Pfkp	2442.82	-0.895394	0.319679	-2.80092	0.00509575	0.0231558
Pgs1	2309.12	0.479068	0.0950913	5.03798	4.70474e-07	1.09115e-05
Ppp5c	2245.58	0.33598	0.160616	2.09182	0.0364543	0.103954
Hip1	2493.23	-0.00056461	0.244907	-0.0023054	0.998161	0.998986
Papss1	2348.53	-0.842019	0.205705	-4.09332	4.25232e-05	0.00047887
Isyna1	2294.19	-0.464442	0.165064	-2.8137	0.00489746	0.0224233
Prdx5	2470.6	1.3104	0.379901	3.44933	0.00056197	0.00392509
Gabpa	2365.73	0.121156	0.304983	0.397255	0.69118	0.808643
Nme1	2195.46	0.843399	0.380502	2.21654	0.0266543	0.0823245
D8Ertd738e	2206.12	0.327198	0.277655	1.17843	0.238624	0.401729
Gatad1	2370.82	0.0734836	0.219695	0.33448	0.738017	0.842073
Uso1	2427.45	0.370873	0.176543	2.10075	0.0356629	0.102281
Cdk13	2375.76	-0.365878	0.208451	-1.75522	0.0792214	0.185719
Twf1	2433.28	0.50995	0.124462	4.09723	4.18128e-05	0.000472025
Heatr3	2296.22	0.0401272	0.315324	0.127257	0.898737	0.943111
Col16a1	2705.54	-0.264788	0.532627	-0.497136	0.619093	0.756842
Fam107b	2414.86	0.643807	0.354464	1.81628	0.0693272	0.168339
Man1a2	2323.88	0.109499	0.279257	0.392109	0.694977	0.81118
Sec63	2465.66	0.350425	0.217142	1.61381	0.10657	0.231328
Sod2	2470.44	0.907893	0.210737	4.30817	1.64609e-05	0.000219164
Ube2q1	2340.39	-0.120165	0.110764	-1.08487	0.277978	0.445893
Ubxn4	2354.57	0.386116	0.0825248	4.67879	2.88573e-06	5.11889e-05
Alg10b	2361.65	-0.549532	0.25102	-2.18919	0.0285827	0.0867436
Bms1	2368.65	0.0936531	0.160417	0.583812	0.559347	0.710456
Tnrc18	2437.86	-0.513856	0.303982	-1.69041	0.0909491	0.206541
Klhl22	2229.85	0.0421764	0.249521	0.169029	0.865774	0.923966
Coa5	2345.52	0.502192	0.156596	3.20693	0.00134158	0.00795304
Plaa	2300.62	0.222649	0.225374	0.987909	0.323197	0.494139
Ddx24	2332.57	0.4547	0.203243	2.23722	0.0252721	0.0792362
Herc2	2312.32	0.159483	0.229998	0.693411	0.488051	0.648565
Fam208b	2432.99	0.123807	0.408562	0.303032	0.761866	0.858302
Kif20a	2238.29	0.615583	0.435018	1.41508	0.157046	0.302534
Bmpr2	2481.12	0.151654	0.362359	0.418519	0.675568	0.79797
Rbbp6	2311.47	0.0119498	0.0859623	0.139012	0.88944	0.9375
Pcolce	2827.92	1.16788	0.711124	1.6423	0.100529	0.222096
Tcea1	2366.63	0.150001	0.298509	0.5025	0.615316	0.754012
Hspb8	2266.98	0.507478	0.119453	4.24835	2.15346e-05	0.000271925
Pcnx	2354.26	-0.243066	0.182061	-1.33508	0.181849	0.333476
Snx27	2374.49	0.176879	0.203335	0.869891	0.38436	0.553862
Emc10	2187.92	-0.292459	0.0988134	-2.95971	0.00307932	0.0155706
Afg3l2	2271.06	-0.0404547	0.172416	-0.234634	0.814493	0.894337
Fam102b	2502.66	-0.583678	0.213866	-2.72918	0.00634919	0.0274941
Tmem259	2327.71	-0.330731	0.165787	-1.99491	0.0460522	0.123431
Rrp7a	2325.92	-0.143602	0.17363	-0.827054	0.408206	0.576874
Agrn	2374.14	-0.0185531	0.199256	-0.0931116	0.925815	0.958782
Ash1l	2375.95	-0.0096235	0.221309	-0.0434844	0.965315	0.980595
Sec61b	2199.14	0.530697	0.131799	4.02656	5.65991e-05	0.000603977
Pold2	2200.73	-0.46732	0.3097	-1.50894	0.131313	0.267497
Cyba	2354.35	1.11097	0.295264	3.76264	0.000168131	0.00148377
Tomm7	2149.57	0.799357	0.40016	1.99759	0.0457609	0.122807
Cyp51	2155.09	-0.563075	0.289432	-1.94545	0.0517205	0.135203
Sdc2	2405.62	-0.516759	0.261558	-1.97569	0.0481894	0.128069
Dmxl1	2346.35	-0.250384	0.320821	-0.780448	0.435127	0.602005
Tex19.1	2128.4	-0.635177	0.512334	-1.23977	0.21506	0.373765
Xpo6	2318.03	0.0285124	0.111779	0.255079	0.798662	0.88349
Pttg1ip	2363.26	0.983053	0.152353	6.45246	1.1005e-10	6.45897e-09
Zdhhc5	2330.18	0.296567	0.169774	1.74684	0.0806659	0.188319
Szrd1	2277.86	0.280162	0.0914474	3.06365	0.00218656	0.0118271
Virma	2327.79	-0.0281464	0.203624	-0.138227	0.890061	0.937835
Tbca	2363.29	0.402994	0.2055	1.96104	0.049874	0.131528
Mknk2	2147.13	0.677898	0.175372	3.86548	0.000110871	0.00105449
Nudcd3	2266.06	0.137295	0.0971252	1.41359	0.157483	0.303071
Ndufa4	2252.11	0.577716	0.130034	4.44279	8.87992e-06	0.00013076
Phldb1	2305.91	-0.0503257	0.11271	-0.446508	0.65523	0.784296
Zzz3	2315.64	-0.335588	0.227214	-1.47697	0.139685	0.278956
Sec24b	2344.5	-0.30128	0.162986	-1.8485	0.0645303	0.159502
Nop14	2257.43	0.107094	0.296268	0.361477	0.717743	0.827974
Cab39	2389.32	0.108064	0.132587	0.815047	0.415046	0.583606
Atl3	2551.68	-0.177854	0.289419	-0.61452	0.538872	0.692771
Cnn2	2395	-0.522589	0.371135	-1.40808	0.159107	0.30515
Hprt	2261.42	0.499581	0.160926	3.10442	0.00190652	0.0106516
Reep3	2386.69	0.0200903	0.23047	0.0871707	0.930536	0.961362
Gm16286	2253.19	-0.194846	0.19414	-1.00363	0.315555	0.485752
Krtcap2	2270.76	-0.138235	0.216526	-0.638422	0.523199	0.678308
Ppm1a	2374.25	-0.0837507	0.103662	-0.807922	0.419136	0.587776
Wipi2	2315.01	-0.0219049	0.160156	-0.136772	0.891211	0.938316
Ociad1	2336.89	-0.0347864	0.0932842	-0.372908	0.709217	0.821268
Uqcr10	2174.63	0.614514	0.263888	2.32869	0.0198753	0.0658798
Hmgcr	2278.61	-0.234927	0.297852	-0.788736	0.430266	0.597762
Zfp598	2272.55	-0.647715	0.0713293	-9.08063	1.07951e-19	2.61434e-17
Atxn7l3	2294.22	-0.718135	0.0767484	-9.35701	8.20276e-21	2.22025e-18
Frrs1	2170.15	0.0773424	0.283057	0.273239	0.784669	0.874655
Dut	2174.09	-0.291577	0.395102	-0.737978	0.460528	0.624579
Hmgb1	2238.75	0.289125	0.311735	0.927472	0.353681	0.524537
Tmod3	2398.57	0.33911	0.181295	1.87048	0.061417	0.153755
2310022B05Rik	2202.66	-0.215124	0.205635	-1.04614	0.295496	0.464421
Gfpt1	2353.66	-0.145539	0.22154	-0.656945	0.511216	0.667511
Fabp4	3972.54	7.11537	1.01963	6.97842	2.98514e-12	2.42683e-10
Elovl6	2124.6	-0.446688	0.314969	-1.41819	0.156134	0.301661
Bst2	2641.58	2.47368	0.506211	4.88665	1.02565e-06	2.14714e-05
Adam19	2357.9	0.893302	0.221249	4.03754	5.40147e-05	0.000583038
Fam32a	2318.67	-0.262825	0.070437	-3.73135	0.000190459	0.00164794
Cited2	2284.27	-0.521881	0.443562	-1.17657	0.239368	0.402627
Sec13	2251.71	0.511688	0.12095	4.23056	2.33105e-05	0.000291629
Clptm1	2270.4	0.427254	0.0975165	4.38135	1.17945e-05	0.000166374
Rabggtb	2163.95	-0.0817959	0.19068	-0.428969	0.667946	0.79315
Trap1	2265.84	-0.168701	0.140502	-1.2007	0.229868	0.390762
Cndp2	2577.28	1.55715	0.370701	4.20056	2.66261e-05	0.000324635
Wdfy3	2367.45	-0.0680276	0.317553	-0.214224	0.830372	0.903395
Las1l	2258.9	0.491569	0.312591	1.57256	0.11582	0.245117
Ireb2	2347.97	-0.399052	0.160966	-2.47911	0.013171	0.0481604
Tbrg4	2206.74	-0.112635	0.240969	-0.467425	0.640196	0.773021
Sephs1	2147.28	-0.221184	0.246483	-0.897361	0.369526	0.540442
Clns1a	2204.48	0.281309	0.300985	0.934626	0.349981	0.520522
Sema7a	2402.34	-0.268274	0.350563	-0.765265	0.444114	0.610013
Fads1	2213.61	-0.787608	0.230172	-3.42183	0.000622013	0.0042642
Afap1	2226.84	-0.569122	0.174106	-3.26883	0.00107994	0.00665582
Ola1	2215.26	0.333305	0.305348	1.09156	0.275027	0.442363
Nup155	2155.33	-0.0838646	0.30506	-0.274912	0.783384	0.873692
Bcas2	2142.25	-0.0872773	0.285763	-0.305419	0.760047	0.857008
Ylpm1	2298.25	-0.436382	0.170045	-2.56627	0.0102799	0.0396363
Hdac3	2192.64	-0.258635	0.199685	-1.29521	0.195247	0.349903
44262	2309.78	-0.360492	0.28577	-1.26147	0.207138	0.363844
Lgals3bp	2891.24	3.36645	0.512509	6.56857	5.08001e-11	3.21972e-09
Rnf19b	2321.14	1.12476	0.210547	5.34206	9.1898e-08	2.66284e-06
Tmem2	2389.08	-0.616933	0.294836	-2.09246	0.0363975	0.103856
Lrig1	2378.91	-1.22836	0.240416	-5.10932	3.23319e-07	8.00711e-06
Tomm22	2157.91	0.293131	0.314171	0.933032	0.350803	0.521412
Usp36	2276.29	-0.743458	0.120526	-6.16845	6.89643e-10	3.3903e-08
Ik	2295.01	-0.00382212	0.100056	-0.0381999	0.969528	0.983074
Hmmr	2242.88	0.992105	0.44431	2.23291	0.0255547	0.0798075
Usp14	2278.11	0.178011	0.254702	0.698901	0.484614	0.645852
Lemd2	2155.39	-0.376643	0.150626	-2.50052	0.0124011	0.0460254
Ubn1	2238.06	0.0692307	0.205717	0.336533	0.736469	0.840515
Sec16a	2374.01	-0.317693	0.233505	-1.36054	0.173659	0.323696
Arf6	2266.9	-0.471756	0.229887	-2.05212	0.0401578	0.111705
Kif11	2165.94	0.110943	0.43286	0.256302	0.797717	0.882869
Rab21	2245.69	0.324626	0.101279	3.20527	0.00134936	0.00798473
Ist1	2308.24	-0.131778	0.141787	-0.929408	0.352678	0.523433
Ppib	2304.17	0.260822	0.145774	1.78922	0.0735792	0.175551
Umps	2168.13	0.110503	0.352246	0.313709	0.753742	0.852448
Pgrmc1	2199.55	0.508867	0.0825227	6.16639	6.98669e-10	3.40557e-08
Smc5	2236.65	-0.310536	0.21743	-1.42821	0.153231	0.29803
Wdr36	2261.16	0.180158	0.27422	0.656982	0.511192	0.667511
Efr3a	2291.96	-0.327366	0.267336	-1.22455	0.220745	0.380739
Gnl1	2152.97	0.214519	0.156468	1.37101	0.170372	0.319587
Lrp6	2364.11	-0.0691979	0.356432	-0.19414	0.846066	0.913013
Sinhcaf	2175.29	-0.854497	0.411056	-2.07879	0.0376369	0.10643
Ugdh	2269.77	0.963011	0.0836944	11.5063	1.22657e-30	1.04517e-27
Pak1ip1	2106.2	0.17511	0.263567	0.664386	0.506443	0.663652
Adamts1	2399.02	1.3624	0.575681	2.36658	0.0179531	0.0609867
Idh3a	2210.06	0.282514	0.114318	2.4713	0.0134624	0.0489772
D10Wsu102e	2234.51	-0.518106	0.225334	-2.29929	0.0214887	0.0700569
Dtymk	2223.36	-0.318058	0.244903	-1.29871	0.194044	0.34856
Eif4enif1	2202.36	0.0415495	0.182571	0.22758	0.819972	0.897555
Dync1i2	2282.32	0.0546255	0.12655	0.431652	0.665995	0.792354
Epha2	2209.86	0.731421	0.279788	2.6142	0.00894369	0.0356492
Emilin2	2463.76	2.28928	0.312795	7.31879	2.50216e-13	2.47069e-11
Rer1	2228.7	0.213554	0.0921522	2.31741	0.0204815	0.0674227
Timm44	2232.31	-0.459781	0.250763	-1.83353	0.0667237	0.163489
Ttc3	2270.76	-1.00204	0.162191	-6.17814	6.48632e-10	3.20926e-08
Bcar1	2278.29	-0.528564	0.161132	-3.28031	0.00103693	0.00644254
Rap1a	2246.61	0.306699	0.13457	2.2791	0.022661	0.0729483
Tshz1	2116.05	0.0843642	0.304363	0.277183	0.781639	0.8728
Nipbl	2283.74	0.181553	0.196634	0.923305	0.355848	0.526635
Igfbp3	2341.72	0.883954	0.579724	1.52478	0.127313	0.261765
Khsrp	2149.64	-0.38667	0.154523	-2.50235	0.0123373	0.0458774
Rbp1	2119.63	-0.343368	0.298037	-1.1521	0.249281	0.414155
Atp6ap2	2225.52	0.744187	0.173418	4.29128	1.77646e-05	0.000233683
Gusb	2253.9	0.491456	0.204903	2.39848	0.0164632	0.0570607
Ube3a	2304.45	-0.187616	0.356989	-0.525553	0.599199	0.741649
Dctn2	2267.94	-0.134287	0.143602	-0.935137	0.349718	0.520279
Ankfy1	2342.18	0.0953244	0.18572	0.51327	0.607763	0.748263
Uqcrc2	2287.93	-0.0537739	0.128094	-0.419801	0.674631	0.797553
Il6st	3093.96	2.68169	0.821674	3.26369	0.0010997	0.00674329
Nutf2	2199.61	-0.315341	0.300504	-1.04937	0.294006	0.463368
Ncapg2	2133.49	0.245951	0.3556	0.69165	0.489157	0.649538
Tmem131	2278.82	0.562961	0.13693	4.11132	3.93403e-05	0.000447628
Limd2	2160.51	-0.739699	0.210227	-3.51857	0.000433887	0.00319438
Utp20	2162.18	0.276177	0.243546	1.13398	0.256802	0.422681
Gpd2	2152.97	0.195233	0.360315	0.54184	0.587929	0.732864
Npepps	2238.5	-0.061999	0.148184	-0.418391	0.675661	0.798036
Zfand2a	2214.82	0.968676	0.33726	2.87219	0.00407637	0.0194398
Dpysl3	2545.25	0.23093	0.360158	0.641191	0.521399	0.676736
Immt	2212.44	0.117261	0.101664	1.15342	0.248737	0.413606
Srsf9	2162.74	-0.310467	0.112404	-2.76207	0.00574369	0.0254125
Ssbp4	2391.4	-1.00634	0.281747	-3.57179	0.00035455	0.00272177
Ppp4r2	2266.51	0.105786	0.235843	0.448544	0.653761	0.78324
Cks2	2122.41	0.191751	0.413866	0.463316	0.643138	0.775304
Spats2	2157.44	-0.269275	0.306209	-0.879382	0.379194	0.55014
Syne2	2221.43	-0.90709	0.173038	-5.24213	1.58737e-07	4.24863e-06
Tmx3	2252.42	-0.554423	0.247814	-2.23725	0.0252698	0.0792362
Crkl	2205.94	-0.238827	0.185954	-1.28434	0.199024	0.354435
Hdac1	2151.5	-0.0850608	0.197599	-0.430471	0.666853	0.792678
Pkp4	2029.33	0.168898	0.196466	0.859682	0.389964	0.55959
Wdr75	2169.22	0.143768	0.274614	0.523526	0.600608	0.742714
Ctcf	2139.15	-0.437278	0.223512	-1.95639	0.0504187	0.132554
Farsa	2088.87	0.0397448	0.240939	0.164958	0.868977	0.926053
Bak1	2177.6	0.125777	0.19787	0.635655	0.525001	0.679839
Arl6ip5	2265.55	0.673275	0.143152	4.7032	2.56109e-06	4.60336e-05
Fkbp5	2245.17	0.381846	0.374782	1.01885	0.308275	0.47821
Mars	2171.95	-0.624885	0.101671	-6.14613	7.93957e-10	3.79762e-08
Pja1	2146.84	-0.0871102	0.150909	-0.577238	0.563779	0.714472
Tmco1	2159.68	0.707409	0.125141	5.65287	1.57786e-08	5.55075e-07
C3	3626.69	6.6763	1.33938	4.9846	6.20896e-07	1.38278e-05
Dnajc5	2362.86	0.184123	0.271828	0.677351	0.498183	0.657472
Seh1l	2181.37	-0.342331	0.247383	-1.38381	0.166417	0.314503
Adsl	2155.92	0.141732	0.303269	0.467346	0.640252	0.77304
Pcgf3	2213.74	-0.472581	0.215362	-2.19436	0.0282098	0.0858301
Mapk3	2160.98	-0.370101	0.180432	-2.0512	0.0402478	0.11186
Ptges	2249.32	1.05292	0.357898	2.94195	0.00326157	0.016288
Grina	2268.83	0.915391	0.309115	2.96133	0.00306315	0.0155092
Phf3	2192.73	0.0993236	0.179994	0.551816	0.581075	0.727437
Degs1	2191.91	0.966966	0.217883	4.43799	9.08008e-06	0.000132976
Spred2	2217.02	-0.259707	0.258462	-1.00482	0.314986	0.48552
Elp2	2160.88	-0.532218	0.166604	-3.19451	0.00140069	0.00822292
Btbd7	2193.83	-0.440352	0.229499	-1.91875	0.0550161	0.141437
Gm3608	2271.37	0.263681	0.294239	0.896146	0.370175	0.541167
Parvb	2116.4	0.757408	0.247593	3.05909	0.00222011	0.0119593
Cbx3	2151.66	-0.0516936	0.281302	-0.183765	0.854198	0.917977
Nup62	2060.41	0.0290993	0.208496	0.139567	0.889002	0.93732
Tbrg1	2276.34	0.025467	0.163122	0.156123	0.875936	0.929664
Isg20l2	2120.67	-0.462175	0.323749	-1.42757	0.153415	0.298236
Selenok	2169.3	0.310886	0.12256	2.53661	0.0111932	0.0424695
Sumo1	2153.02	0.264993	0.247625	1.07014	0.284557	0.452941
Cip2a	2100.72	0.171649	0.397986	0.431294	0.666254	0.792403
Dnm2	2283.03	0.333243	0.206345	1.61498	0.106315	0.230863
Kat7	2198.07	0.191851	0.272275	0.704623	0.481045	0.642705
Traf4	2125.84	-0.583593	0.329166	-1.77294	0.0762382	0.180361
Polr2b	2163.96	0.123528	0.243652	0.506985	0.612165	0.751432
Exosc2	2005.19	0.139634	0.342247	0.407991	0.68328	0.8032
Snx6	2342.32	0.3711	0.206749	1.79493	0.0726655	0.173894
Efemp2	2520.63	1.13601	0.626999	1.81182	0.0700146	0.169384
Wbp11	2148.43	-0.280259	0.17768	-1.57732	0.114722	0.243691
Gna13	2155.09	0.123044	0.118503	1.03832	0.299119	0.468599
Usp24	2231.67	0.181975	0.189169	0.961973	0.336063	0.506771
Tmx1	2098.66	0.595284	0.214171	2.77948	0.00544455	0.0243939
Prpsap1	2035.47	-0.238844	0.302837	-0.788688	0.430294	0.597762
Knop1	2152.32	-0.317979	0.242159	-1.3131	0.18915	0.342093
Utp6	2128.99	0.0485592	0.184645	0.262987	0.792561	0.87937
Emp3	2108.24	0.143896	0.142358	1.0108	0.31211	0.482705
Zc3hav1	2323.17	-0.802153	0.208255	-3.85178	0.00011726	0.0011043
Atxn1l	2154.5	-0.460092	0.235933	-1.9501	0.0511645	0.134056
Prkaca	2147.2	0.218342	0.11524	1.89467	0.0581355	0.147516
Crmp1	2070.58	-0.819622	0.378227	-2.16701	0.030234	0.0900562
Pten	2309.04	-0.082541	0.197891	-0.417104	0.676603	0.798655
Ubr3	2239.16	0.161327	0.238008	0.677821	0.497885	0.657153
Nampt	2159.87	0.0425644	0.162367	0.262149	0.793207	0.879739
Csnk1e	2091.37	-0.448998	0.226679	-1.98077	0.0476175	0.126871
Polr2g	2031.68	0.0234087	0.36036	0.0649591	0.948207	0.971732
[truncated: 52,428 more rows]
