# Supplementary material for: Piperlongumine conquers temozolomide chemoradiotherapy resistance to achieve immune cure in refractory glioblastoma via boosting oxidative stress-inflamation-CD8+-T cell immunity
Source: J Exp Clin Cancer Res. 2023 May 10;42:118. doi: 10.1186/s13046-023-02686-1 (PMC10170830; doi:10.1186/s13046-023-02686-1)
Supplement: Supplementary file 6 — Supplementary Material 6 [file 13046_2023_2686_MOESM6_ESM.xlsx]

## Sheet: Transitory TAMs
gene	description	p_val	avg_logFC	pct.1	pct.2	p_val_adj	cluster.1	cluster.2	dataset	ave.norm.expr.1	ave.norm.expr.2	pseudocount	max.cells.per.ident	cytokine_activity_GO0005125
Ly6c2	lymphocyte antigen 6 complex, locus C2 [Source:MGI Symbol;Acc:MGI:3712069]	0	2.54412	0.951	0.515	0	Transitory Mo-TAM (1)	All other cells	Mouse_GBM_TAM	49.7441	3.8978	0.01	1300	FALSE
Plac8	placenta-specific 8 [Source:MGI Symbol;Acc:MGI:2445289]	0	2.2728	0.959	0.484	0	Transitory Mo-TAM (1)	All other cells	Mouse_GBM_TAM	50.3682	5.18015	0.01	1300	FALSE
S100a6	S100 calcium binding protein A6 (calcyclin) [Source:MGI Symbol;Acc:MGI:1339467]	2.87041e-242	1.73695	0.916	0.474	4.06593e-238	Transitory Mo-TAM (1)	All other cells	Mouse_GBM_TAM	12.3975	2.17441	0.01	1300	FALSE
Ms4a4c	membrane-spanning 4-domains, subfamily A, member 4C [Source:MGI Symbol;Acc:MGI:1927656]	1.14535e-237	1.37674	0.983	0.816	1.62239e-233	Transitory Mo-TAM (1)	All other cells	Mouse_GBM_TAM	21.6321	5.45244	0.01	1300	FALSE
Ly6i	lymphocyte antigen 6 complex, locus I [Source:MGI Symbol;Acc:MGI:1888480]	3.9512e-229	2.36825	0.834	0.353	5.59688e-225	Transitory Mo-TAM (1)	All other cells	Mouse_GBM_TAM	14.3659	1.33623	0.01	1300	FALSE
Ifitm3	interferon induced transmembrane protein 3 [Source:MGI Symbol;Acc:MGI:1913391]	7.76939e-226	0.878499	1	0.996	1.10053e-221	Transitory Mo-TAM (1)	All other cells	Mouse_GBM_TAM	62.4994	25.9568	0.01	1300	FALSE
S100a11	S100 calcium binding protein A11 [Source:MGI Symbol;Acc:MGI:1338798]	1.65189e-174	1.51348	0.849	0.542	2.3399e-170	Transitory Mo-TAM (1)	All other cells	Mouse_GBM_TAM	6.49576	1.4222	0.01	1300	FALSE
Ms4a6c	membrane-spanning 4-domains, subfamily A, member 6C [Source:MGI Symbol;Acc:MGI:2385644]	5.14125e-173	0.757904	0.991	0.955	7.28257e-169	Transitory Mo-TAM (1)	All other cells	Mouse_GBM_TAM	19.429	9.10004	0.01	1300	FALSE
Ccr2	chemokine (C-C motif) receptor 2 [Source:MGI Symbol;Acc:MGI:106185]	7.52939e-173	1.91107	0.739	0.239	1.06654e-168	Transitory Mo-TAM (1)	All other cells	Mouse_GBM_TAM	4.97616	0.727561	0.01	1300	FALSE
Prdx5	peroxiredoxin 5 [Source:MGI Symbol;Acc:MGI:1859821]	5.10289e-171	0.974271	0.993	0.983	7.22824e-167	Transitory Mo-TAM (1)	All other cells	Mouse_GBM_TAM	23.8688	9.00347	0.01	1300	FALSE
Il1b	interleukin 1 beta [Source:MGI Symbol;Acc:MGI:96543]	1.30815e-161	1.63205	0.856	0.531	1.85299e-157	Transitory Mo-TAM (1)	All other cells	Mouse_GBM_TAM	19.3691	3.77917	0.01	1300	TRUE
Irf7	interferon regulatory factor 7 [Source:MGI Symbol;Acc:MGI:1859212]	9.1611e-151	0.865334	0.979	0.944	1.29767e-146	Transitory Mo-TAM (1)	All other cells	Mouse_GBM_TAM	14.8836	6.25887	0.01	1300	FALSE
H3f3b	H3.3 histone B [Source:MGI Symbol;Acc:MGI:1101768]	1.35165e-146	0.652683	0.999	0.997	1.91461e-142	Transitory Mo-TAM (1)	All other cells	Mouse_GBM_TAM	38.6236	20.1045	0.01	1300	FALSE
Ms4a6d	membrane-spanning 4-domains, subfamily A, member 6D [Source:MGI Symbol;Acc:MGI:1916024]	1.52196e-145	0.977272	0.948	0.89	2.15585e-141	Transitory Mo-TAM (1)	All other cells	Mouse_GBM_TAM	10.685	4.01492	0.01	1300	FALSE
Ifi27l2a	interferon, alpha-inducible protein 27 like 2A [Source:MGI Symbol;Acc:MGI:1924183]	7.40267e-141	0.662693	0.991	0.996	1.04859e-136	Transitory Mo-TAM (1)	All other cells	Mouse_GBM_TAM	51.9458	26.7712	0.01	1300	FALSE
Fos	FBJ osteosarcoma oncogene [Source:MGI Symbol;Acc:MGI:95574]	1.61691e-128	1.02436	0.941	0.826	2.29035e-124	Transitory Mo-TAM (1)	All other cells	Mouse_GBM_TAM	21.5455	7.72903	0.01	1300	FALSE
Tgfbi	transforming growth factor, beta induced [Source:MGI Symbol;Acc:MGI:99959]	8.28499e-128	0.677247	0.982	0.881	1.17357e-123	Transitory Mo-TAM (1)	All other cells	Mouse_GBM_TAM	22.4906	11.4206	0.01	1300	FALSE
Tmsb10	thymosin, beta 10 [Source:MGI Symbol;Acc:MGI:109146]	2.64238e-127	0.866949	0.978	0.947	3.74293e-123	Transitory Mo-TAM (1)	All other cells	Mouse_GBM_TAM	19.7027	8.27388	0.01	1300	FALSE
Ms4a6b	membrane-spanning 4-domains, subfamily A, member 6B [Source:MGI Symbol;Acc:MGI:1917024]	5.90252e-116	0.782497	0.934	0.862	8.36092e-112	Transitory Mo-TAM (1)	All other cells	Mouse_GBM_TAM	8.61662	3.93463	0.01	1300	FALSE
Junb	jun B proto-oncogene [Source:MGI Symbol;Acc:MGI:96647]	1.06213e-98	0.72143	0.959	0.918	1.50451e-94	Transitory Mo-TAM (1)	All other cells	Mouse_GBM_TAM	13.6029	6.60664	0.01	1300	FALSE
Slfn1	schlafen 1 [Source:MGI Symbol;Acc:MGI:1313259]	1.00263e-96	1.20273	0.75	0.519	1.42023e-92	Transitory Mo-TAM (1)	All other cells	Mouse_GBM_TAM	3.67476	1.09681	0.01	1300	FALSE
Ifitm2	interferon induced transmembrane protein 2 [Source:MGI Symbol;Acc:MGI:1933382]	2.96207e-96	0.755321	0.908	0.851	4.19577e-92	Transitory Mo-TAM (1)	All other cells	Mouse_GBM_TAM	8.95446	4.20204	0.01	1300	FALSE
Cd52	CD52 antigen [Source:MGI Symbol;Acc:MGI:1346088]	4.01244e-94	0.366908	1	0.999	5.68363e-90	Transitory Mo-TAM (1)	All other cells	Mouse_GBM_TAM	39.9437	27.6729	0.01	1300	FALSE
Ubb	ubiquitin B [Source:MGI Symbol;Acc:MGI:98888]	1.59039e-91	0.343412	0.999	0.998	2.25279e-87	Transitory Mo-TAM (1)	All other cells	Mouse_GBM_TAM	26.887	19.0692	0.01	1300	FALSE
Isg15	ISG15 ubiquitin-like modifier [Source:MGI Symbol;Acc:MGI:1855694]	4.0615e-83	1.0635	0.924	0.884	5.75312e-79	Transitory Mo-TAM (1)	All other cells	Mouse_GBM_TAM	22.8724	7.89008	0.01	1300	FALSE
Lst1	leukocyte specific transcript 1 [Source:MGI Symbol;Acc:MGI:1096324]	1.34726e-81	0.531503	0.97	0.944	1.9084e-77	Transitory Mo-TAM (1)	All other cells	Mouse_GBM_TAM	11.0303	6.47862	0.01	1300	FALSE
Psmb8	proteasome (prosome, macropain) subunit, beta type 8 (large multifunctional peptidase 7) [Source:MGI Symbol;Acc:MGI:1346527]	3.07973e-81	0.439417	0.988	0.986	4.36243e-77	Transitory Mo-TAM (1)	All other cells	Mouse_GBM_TAM	13.0673	8.41719	0.01	1300	FALSE
Chil3	chitinase-like 3 [Source:MGI Symbol;Acc:MGI:1330860]	3.39204e-80	1.70291	0.396	0.076	4.80483e-76	Transitory Mo-TAM (1)	All other cells	Mouse_GBM_TAM	3.79293	0.682715	0.01	1300	FALSE
Hp	haptoglobin [Source:MGI Symbol;Acc:MGI:96211]	1.47982e-78	2.00234	0.34	0.056	2.09617e-74	Transitory Mo-TAM (1)	All other cells	Mouse_GBM_TAM	1.90894	0.249093	0.01	1300	FALSE
Npc2	NPC intracellular cholesterol transporter 2 [Source:MGI Symbol;Acc:MGI:1915213]	6.11883e-78	0.33377	0.997	0.999	8.66732e-74	Transitory Mo-TAM (1)	All other cells	Mouse_GBM_TAM	33.6414	24.0918	0.01	1300	FALSE
S100a4	S100 calcium binding protein A4 [Source:MGI Symbol;Acc:MGI:1330282]	3.78431e-75	1.4235	0.545	0.242	5.36048e-71	Transitory Mo-TAM (1)	All other cells	Mouse_GBM_TAM	3.57326	0.8531	0.01	1300	FALSE
Btg2	BTG anti-proliferation factor 2 [Source:MGI Symbol;Acc:MGI:108384]	5.04998e-75	0.791521	0.881	0.772	7.15329e-71	Transitory Mo-TAM (1)	All other cells	Mouse_GBM_TAM	9.04191	4.09192	0.01	1300	FALSE
Slfn2	schlafen 2 [Source:MGI Symbol;Acc:MGI:1313258]	9.4175e-74	0.698578	0.903	0.877	1.33399e-69	Transitory Mo-TAM (1)	All other cells	Mouse_GBM_TAM	6.75305	3.35321	0.01	1300	FALSE
Ass1	argininosuccinate synthetase 1 [Source:MGI Symbol;Acc:MGI:88090]	5.10025e-73	1.15586	0.679	0.497	7.2245e-69	Transitory Mo-TAM (1)	All other cells	Mouse_GBM_TAM	3.31433	1.03645	0.01	1300	FALSE
Zbp1	Z-DNA binding protein 1 [Source:MGI Symbol;Acc:MGI:1927449]	7.85581e-73	0.682995	0.906	0.881	1.11278e-68	Transitory Mo-TAM (1)	All other cells	Mouse_GBM_TAM	7.17717	3.62025	0.01	1300	FALSE
Fxyd5	FXYD domain-containing ion transport regulator 5 [Source:MGI Symbol;Acc:MGI:1201785]	1.66812e-71	0.433386	0.988	0.968	2.3629e-67	Transitory Mo-TAM (1)	All other cells	Mouse_GBM_TAM	13.4624	8.72429	0.01	1300	FALSE
Crip1	cysteine-rich protein 1 (intestinal) [Source:MGI Symbol;Acc:MGI:88501]	4.3984e-68	0.842329	0.837	0.711	6.23033e-64	Transitory Mo-TAM (1)	All other cells	Mouse_GBM_TAM	7.87073	3.38428	0.01	1300	FALSE
Fcgr1	Fc receptor, IgG, high affinity I [Source:MGI Symbol;Acc:MGI:95498]	5.42402e-68	0.636143	0.929	0.929	7.68312e-64	Transitory Mo-TAM (1)	All other cells	Mouse_GBM_TAM	8.73159	4.61719	0.01	1300	FALSE
Rtp4	receptor transporter protein 4 [Source:MGI Symbol;Acc:MGI:1915025]	8.25385e-68	0.68521	0.873	0.851	1.16916e-63	Transitory Mo-TAM (1)	All other cells	Mouse_GBM_TAM	5.83452	2.93555	0.01	1300	FALSE
Cdk2ap2	CDK2-associated protein 2 [Source:MGI Symbol;Acc:MGI:1098779]	1.1325e-67	0.938669	0.768	0.694	1.60419e-63	Transitory Mo-TAM (1)	All other cells	Mouse_GBM_TAM	4.28649	1.67056	0.01	1300	FALSE
Ifi205	interferon activated gene 205 [Source:MGI Symbol;Acc:MGI:101847]	5.1282e-66	1.57751	0.507	0.253	7.26409e-62	Transitory Mo-TAM (1)	All other cells	Mouse_GBM_TAM	2.58399	0.525628	0.01	1300	FALSE
Ly6e	lymphocyte antigen 6 complex, locus E [Source:MGI Symbol;Acc:MGI:106651]	8.66733e-66	0.308114	1	0.998	1.22773e-61	Transitory Mo-TAM (1)	All other cells	Mouse_GBM_TAM	29.3942	21.5972	0.01	1300	FALSE
Ubc	ubiquitin C [Source:MGI Symbol;Acc:MGI:98889]	5.13591e-64	0.453819	0.97	0.97	7.27502e-60	Transitory Mo-TAM (1)	All other cells	Mouse_GBM_TAM	9.979	6.33499	0.01	1300	FALSE
Mcemp1	mast cell expressed membrane protein 1 [Source:MGI Symbol;Acc:MGI:1916439]	1.2385e-63	1.94186	0.405	0.137	1.75433e-59	Transitory Mo-TAM (1)	All other cells	Mouse_GBM_TAM	1.67054	0.231051	0.01	1300	FALSE
Pid1	phosphotyrosine interaction domain containing 1 [Source:MGI Symbol;Acc:MGI:2138391]	3.44824e-63	1.21384	0.655	0.461	4.88443e-59	Transitory Mo-TAM (1)	All other cells	Mouse_GBM_TAM	3.04109	0.896342	0.01	1300	FALSE
Sirpb1c	signal-regulatory protein beta 1C [Source:MGI Symbol;Acc:MGI:3807521]	3.2645e-62	0.852516	0.727	0.555	4.62416e-58	Transitory Mo-TAM (1)	All other cells	Mouse_GBM_TAM	3.29035	1.39707	0.01	1300	FALSE
Msrb1	methionine sulfoxide reductase B1 [Source:MGI Symbol;Acc:MGI:1351642]	6.95596e-62	0.6224	0.915	0.856	9.85311e-58	Transitory Mo-TAM (1)	All other cells	Mouse_GBM_TAM	8.40557	4.50626	0.01	1300	FALSE
Cstb	cystatin B [Source:MGI Symbol;Acc:MGI:109514]	9.59717e-62	0.534571	0.966	0.964	1.35944e-57	Transitory Mo-TAM (1)	All other cells	Mouse_GBM_TAM	12.6306	7.39641	0.01	1300	FALSE
Atox1	antioxidant 1 copper chaperone [Source:MGI Symbol;Acc:MGI:1333855]	8.32586e-61	0.362616	0.987	0.99	1.17936e-56	Transitory Mo-TAM (1)	All other cells	Mouse_GBM_TAM	13.1119	9.12089	0.01	1300	FALSE
Napsa	napsin A aspartic peptidase [Source:MGI Symbol;Acc:MGI:109365]	1.67919e-60	1.07148	0.565	0.311	2.37857e-56	Transitory Mo-TAM (1)	All other cells	Mouse_GBM_TAM	2.01903	0.684945	0.01	1300	FALSE
AB124611	cDNA sequence AB124611 [Source:MGI Symbol;Acc:MGI:3043001]	3.04458e-59	0.964051	0.659	0.497	4.31265e-55	Transitory Mo-TAM (1)	All other cells	Mouse_GBM_TAM	2.56131	0.970557	0.01	1300	FALSE
F10	coagulation factor X [Source:MGI Symbol;Acc:MGI:103107]	6.10745e-58	1.99242	0.334	0.081	8.65121e-54	Transitory Mo-TAM (1)	All other cells	Mouse_GBM_TAM	1.38341	0.180012	0.01	1300	FALSE
Samhd1	SAM domain and HD domain, 1 [Source:MGI Symbol;Acc:MGI:1927468]	7.41114e-58	0.73266	0.828	0.765	1.04979e-53	Transitory Mo-TAM (1)	All other cells	Mouse_GBM_TAM	4.75681	2.28106	0.01	1300	FALSE
Arpc1b	actin related protein 2/3 complex, subunit 1B [Source:MGI Symbol;Acc:MGI:1343142]	1.55237e-57	0.287082	0.994	0.995	2.19893e-53	Transitory Mo-TAM (1)	All other cells	Mouse_GBM_TAM	16.6596	12.4997	0.01	1300	FALSE
Fcgr2b	Fc receptor, IgG, low affinity IIb [Source:MGI Symbol;Acc:MGI:95499]	2.02273e-57	0.502136	0.898	0.91	2.8652e-53	Transitory Mo-TAM (1)	All other cells	Mouse_GBM_TAM	7.22499	4.36888	0.01	1300	FALSE
Slfn4	schlafen 4 [Source:MGI Symbol;Acc:MGI:1329010]	1.11621e-56	1.66901	0.461	0.212	1.58111e-52	Transitory Mo-TAM (1)	All other cells	Mouse_GBM_TAM	2.03684	0.375692	0.01	1300	FALSE
Ifit1bl1	interferon induced protein with tetratricpeptide repeats 1B like 1 [Source:MGI Symbol;Acc:MGI:3650685]	5.25422e-56	2.19038	0.318	0.076	7.44261e-52	Transitory Mo-TAM (1)	All other cells	Mouse_GBM_TAM	1.4329	0.151423	0.01	1300	FALSE
S100a10	S100 calcium binding protein A10 (calpactin) [Source:MGI Symbol;Acc:MGI:1339468]	4.61773e-55	1.09791	0.683	0.494	6.54102e-51	Transitory Mo-TAM (1)	All other cells	Mouse_GBM_TAM	4.0698	1.35089	0.01	1300	FALSE
Ccrl2	chemokine (C-C motif) receptor-like 2 [Source:MGI Symbol;Acc:MGI:1920904]	5.52568e-55	0.972851	0.668	0.538	7.82712e-51	Transitory Mo-TAM (1)	All other cells	Mouse_GBM_TAM	4.22994	1.59271	0.01	1300	FALSE
Btg1	BTG anti-proliferation factor 1 [Source:MGI Symbol;Acc:MGI:88215]	7.62692e-54	0.659238	0.892	0.899	1.08035e-49	Transitory Mo-TAM (1)	All other cells	Mouse_GBM_TAM	8.59858	4.44275	0.01	1300	FALSE
Tspo	translocator protein [Source:MGI Symbol;Acc:MGI:88222]	1.21774e-53	0.58693	0.96	0.977	1.72493e-49	Transitory Mo-TAM (1)	All other cells	Mouse_GBM_TAM	12.8939	7.16496	0.01	1300	FALSE
Isg20	interferon-stimulated protein [Source:MGI Symbol;Acc:MGI:1928895]	4.72885e-53	1.43594	0.582	0.358	6.69841e-49	Transitory Mo-TAM (1)	All other cells	Mouse_GBM_TAM	2.93694	0.691054	0.01	1300	FALSE
Psmb10	proteasome (prosome, macropain) subunit, beta type 10 [Source:MGI Symbol;Acc:MGI:1096380]	2.91262e-50	0.568856	0.87	0.865	4.12572e-46	Transitory Mo-TAM (1)	All other cells	Mouse_GBM_TAM	5.07412	2.86849	0.01	1300	FALSE
Prdx6	peroxiredoxin 6 [Source:MGI Symbol;Acc:MGI:894320]	1.38484e-49	1.02875	0.664	0.574	1.96162e-45	Transitory Mo-TAM (1)	All other cells	Mouse_GBM_TAM	3.22074	1.14483	0.01	1300	FALSE
H3f3a	H3.3 histone A [Source:MGI Symbol;Acc:MGI:1097686]	1.48354e-49	0.366364	0.988	0.987	2.10144e-45	Transitory Mo-TAM (1)	All other cells	Mouse_GBM_TAM	13.4584	9.327	0.01	1300	FALSE
Pim1	proviral integration site 1 [Source:MGI Symbol;Acc:MGI:97584]	7.693e-49	0.756127	0.761	0.682	1.08971e-44	Transitory Mo-TAM (1)	All other cells	Mouse_GBM_TAM	4.49097	2.10312	0.01	1300	FALSE
Emp3	epithelial membrane protein 3 [Source:MGI Symbol;Acc:MGI:1098729]	2.27026e-48	0.546006	0.876	0.865	3.21582e-44	Transitory Mo-TAM (1)	All other cells	Mouse_GBM_TAM	6.06071	3.50651	0.01	1300	FALSE
Cyp4f18	cytochrome P450, family 4, subfamily f, polypeptide 18 [Source:MGI Symbol;Acc:MGI:1919304]	7.38637e-48	0.602756	0.827	0.813	1.04628e-43	Transitory Mo-TAM (1)	All other cells	Mouse_GBM_TAM	5.798	3.16873	0.01	1300	FALSE
Epsti1	epithelial stromal interaction 1 (breast) [Source:MGI Symbol;Acc:MGI:1915168]	1.7419e-47	0.725199	0.79	0.761	2.46739e-43	Transitory Mo-TAM (1)	All other cells	Mouse_GBM_TAM	3.90251	1.88455	0.01	1300	FALSE
Lyz2	lysozyme 2 [Source:MGI Symbol;Acc:MGI:96897]	1.82363e-47	0.434634	0.993	0.993	2.58317e-43	Transitory Mo-TAM (1)	All other cells	Mouse_GBM_TAM	69.0229	44.6889	0.01	1300	FALSE
Jun	jun proto-oncogene [Source:MGI Symbol;Acc:MGI:96646]	7.36834e-47	0.625132	0.765	0.725	1.04373e-42	Transitory Mo-TAM (1)	All other cells	Mouse_GBM_TAM	4.81412	2.57182	0.01	1300	FALSE
Ly6a	lymphocyte antigen 6 complex, locus A [Source:MGI Symbol;Acc:MGI:107527]	1.00403e-46	0.5374	0.956	0.951	1.42221e-42	Transitory Mo-TAM (1)	All other cells	Mouse_GBM_TAM	23.5291	13.7431	0.01	1300	FALSE
Dusp1	dual specificity phosphatase 1 [Source:MGI Symbol;Acc:MGI:105120]	1.32775e-46	0.820257	0.722	0.622	1.88076e-42	Transitory Mo-TAM (1)	All other cells	Mouse_GBM_TAM	5.27128	2.31545	0.01	1300	FALSE
Alox5ap	arachidonate 5-lipoxygenase activating protein [Source:MGI Symbol;Acc:MGI:107505]	4.86421e-46	0.49297	0.906	0.912	6.89015e-42	Transitory Mo-TAM (1)	All other cells	Mouse_GBM_TAM	6.92107	4.22356	0.01	1300	FALSE
Rgs2	regulator of G-protein signaling 2 [Source:MGI Symbol;Acc:MGI:1098271]	2.52095e-45	0.695916	0.879	0.873	3.57093e-41	Transitory Mo-TAM (1)	All other cells	Mouse_GBM_TAM	8.35347	4.16017	0.01	1300	FALSE
Ms4a8a	membrane-spanning 4-domains, subfamily A, member 8A [Source:MGI Symbol;Acc:MGI:1927657]	1.29786e-44	2.34716	0.21	0.026	1.83843e-40	Transitory Mo-TAM (1)	All other cells	Mouse_GBM_TAM	0.602009	0.0485328	0.01	1300	FALSE
Mndal	myeloid nuclear differentiation antigen like [Source:MGI Symbol;Acc:MGI:3780953]	1.64955e-44	0.830737	0.747	0.649	2.33659e-40	Transitory Mo-TAM (1)	All other cells	Mouse_GBM_TAM	4.54725	1.97572	0.01	1300	FALSE
Pirb	paired Ig-like receptor B [Source:MGI Symbol;Acc:MGI:894311]	2.20093e-44	0.969302	0.558	0.425	3.11762e-40	Transitory Mo-TAM (1)	All other cells	Mouse_GBM_TAM	1.91495	0.720227	0.01	1300	FALSE
Gpx1	glutathione peroxidase 1 [Source:MGI Symbol;Acc:MGI:104887]	7.40166e-44	0.384632	0.97	0.978	1.04845e-39	Transitory Mo-TAM (1)	All other cells	Mouse_GBM_TAM	10.6391	7.23887	0.01	1300	FALSE
Malat1	metastasis associated lung adenocarcinoma transcript 1 (non-coding RNA) [Source:MGI Symbol;Acc:MGI:1919539]	9.34535e-44	0.255711	0.998	0.991	1.32377e-39	Transitory Mo-TAM (1)	All other cells	Mouse_GBM_TAM	204.648	158.47	0.01	1300	FALSE
Calm1	calmodulin 1 [Source:MGI Symbol;Acc:MGI:88251]	1.00835e-43	0.378092	0.988	0.989	1.42833e-39	Transitory Mo-TAM (1)	All other cells	Mouse_GBM_TAM	17.297	11.8482	0.01	1300	FALSE
Clec4e	C-type lectin domain family 4, member e [Source:MGI Symbol;Acc:MGI:1861232]	3.28535e-43	1.90883	0.259	0.075	4.6537e-39	Transitory Mo-TAM (1)	All other cells	Mouse_GBM_TAM	1.21146	0.171087	0.01	1300	FALSE
Psmb9	proteasome (prosome, macropain) subunit, beta type 9 (large multifunctional peptidase 2) [Source:MGI Symbol;Acc:MGI:1346526]	8.51361e-43	0.491527	0.876	0.877	1.20595e-38	Transitory Mo-TAM (1)	All other cells	Mouse_GBM_TAM	4.88158	2.98214	0.01	1300	FALSE
Ccl5	chemokine (C-C motif) ligand 5 [Source:MGI Symbol;Acc:MGI:98262]	6.95125e-41	1.14537	0.807	0.808	9.84644e-37	Transitory Mo-TAM (1)	All other cells	Mouse_GBM_TAM	29.8139	9.47719	0.01	1300	TRUE
Ifi47	interferon gamma inducible protein 47 [Source:MGI Symbol;Acc:MGI:99448]	4.31394e-40	0.992968	0.616	0.505	6.1107e-36	Transitory Mo-TAM (1)	All other cells	Mouse_GBM_TAM	3.02214	1.11333	0.01	1300	FALSE
Ifi204	interferon activated gene 204 [Source:MGI Symbol;Acc:MGI:96429]	2.75496e-39	0.567009	0.875	0.909	3.90241e-35	Transitory Mo-TAM (1)	All other cells	Mouse_GBM_TAM	7.64278	4.3308	0.01	1300	FALSE
Ier3	immediate early response 3 [Source:MGI Symbol;Acc:MGI:104814]	2.80775e-39	1.03527	0.599	0.503	3.97718e-35	Transitory Mo-TAM (1)	All other cells	Mouse_GBM_TAM	5.53285	1.95844	0.01	1300	FALSE
Vasp	vasodilator-stimulated phosphoprotein [Source:MGI Symbol;Acc:MGI:109268]	7.6982e-39	0.57025	0.799	0.816	1.09045e-34	Transitory Mo-TAM (1)	All other cells	Mouse_GBM_TAM	4.01535	2.26587	0.01	1300	FALSE
Nupr1	nuclear protein transcription regulator 1 [Source:MGI Symbol;Acc:MGI:1891834]	2.4691e-38	1.04934	0.539	0.431	3.49748e-34	Transitory Mo-TAM (1)	All other cells	Mouse_GBM_TAM	2.20944	0.767177	0.01	1300	FALSE
Psme1	proteasome (prosome, macropain) activator subunit 1 (PA28 alpha) [Source:MGI Symbol;Acc:MGI:1096367]	3.38034e-38	0.340659	0.948	0.966	4.78825e-34	Transitory Mo-TAM (1)	All other cells	Mouse_GBM_TAM	7.88985	5.60918	0.01	1300	FALSE
Zfos1		5.62899e-38	0.696442	0.84	0.841	7.97347e-34	Transitory Mo-TAM (1)	All other cells	Mouse_GBM_TAM	7.37418	3.66995	0.01	1300	FALSE
Chmp2a	charged multivesicular body protein 2A [Source:MGI Symbol;Acc:MGI:1916203]	1.4731e-37	0.479941	0.818	0.831	2.08665e-33	Transitory Mo-TAM (1)	All other cells	Mouse_GBM_TAM	3.56659	2.20327	0.01	1300	FALSE
Ncf4	neutrophil cytosolic factor 4 [Source:MGI Symbol;Acc:MGI:109186]	2.70336e-37	0.59239	0.776	0.767	3.82931e-33	Transitory Mo-TAM (1)	All other cells	Mouse_GBM_TAM	3.49081	1.92596	0.01	1300	FALSE
Mnda		3.78044e-37	0.752501	0.745	0.696	5.35499e-33	Transitory Mo-TAM (1)	All other cells	Mouse_GBM_TAM	4.01941	1.88861	0.01	1300	FALSE
Zfp36	zinc finger protein 36 [Source:MGI Symbol;Acc:MGI:99180]	1.0068e-36	0.52049	0.855	0.834	1.42613e-32	Transitory Mo-TAM (1)	All other cells	Mouse_GBM_TAM	6.05211	3.59228	0.01	1300	FALSE
Pyhin1		2.02934e-36	0.967249	0.644	0.567	2.87456e-32	Transitory Mo-TAM (1)	All other cells	Mouse_GBM_TAM	3.43961	1.30129	0.01	1300	FALSE
Sod2	superoxide dismutase 2, mitochondrial [Source:MGI Symbol;Acc:MGI:98352]	1.53851e-35	0.955597	0.631	0.636	2.1793e-31	Transitory Mo-TAM (1)	All other cells	Mouse_GBM_TAM	3.61744	1.38505	0.01	1300	FALSE
Il1rn	interleukin 1 receptor antagonist [Source:MGI Symbol;Acc:MGI:96547]	2.98835e-35	1.21518	0.522	0.388	4.233e-31	Transitory Mo-TAM (1)	All other cells	Mouse_GBM_TAM	3.10925	0.915348	0.01	1300	FALSE
Fgr	FGR proto-oncogene, Src family tyrosine kinase [Source:MGI Symbol;Acc:MGI:95527]	3.85669e-35	1.18919	0.402	0.239	5.463e-31	Transitory Mo-TAM (1)	All other cells	Mouse_GBM_TAM	1.12636	0.335984	0.01	1300	FALSE
Sub1	SUB1 homolog, transcriptional regulator [Source:MGI Symbol;Acc:MGI:104811]	4.00693e-35	0.441576	0.874	0.901	5.67582e-31	Transitory Mo-TAM (1)	All other cells	Mouse_GBM_TAM	5.01254	3.21961	0.01	1300	FALSE
Capza2	capping protein (actin filament) muscle Z-line, alpha 2 [Source:MGI Symbol;Acc:MGI:106222]	6.27375e-35	0.364935	0.894	0.935	8.88677e-31	Transitory Mo-TAM (1)	All other cells	Mouse_GBM_TAM	5.70967	3.96084	0.01	1300	FALSE
Xaf1	XIAP associated factor 1 [Source:MGI Symbol;Acc:MGI:3772572]	1.07717e-34	0.676478	0.733	0.709	1.52581e-30	Transitory Mo-TAM (1)	All other cells	Mouse_GBM_TAM	3.15248	1.59782	0.01	1300	FALSE
Sell	selectin, lymphocyte [Source:MGI Symbol;Acc:MGI:98279]	1.8179e-34	1.73854	0.215	0.054	2.57505e-30	Transitory Mo-TAM (1)	All other cells	Mouse_GBM_TAM	0.712482	0.116995	0.01	1300	FALSE
Arpc3	actin related protein 2/3 complex, subunit 3 [Source:MGI Symbol;Acc:MGI:1928375]	3.1843e-34	0.260891	0.962	0.979	4.51057e-30	Transitory Mo-TAM (1)	All other cells	Mouse_GBM_TAM	7.84582	6.04185	0.01	1300	FALSE
H2-Ab1	histocompatibility 2, class II antigen A, beta 1 [Source:MGI Symbol;Acc:MGI:103070]	4.10117e-34	0.405941	0.956	0.959	5.8093e-30	Transitory Mo-TAM (1)	All other cells	Mouse_GBM_TAM	82.8398	55.197	0.01	1300	FALSE
Ifit3	interferon-induced protein with tetratricopeptide repeats 3 [Source:MGI Symbol;Acc:MGI:1101055]	7.64616e-34	0.836422	0.709	0.642	1.08308e-29	Transitory Mo-TAM (1)	All other cells	Mouse_GBM_TAM	6.0886	2.63227	0.01	1300	FALSE
AW112010	expressed sequence AW112010 [Source:MGI Symbol;Acc:MGI:2147706]	2.18874e-33	0.505311	0.956	0.955	3.10036e-29	Transitory Mo-TAM (1)	All other cells	Mouse_GBM_TAM	27.3534	16.4988	0.01	1300	FALSE
Ifi30	interferon gamma inducible protein 30 [Source:MGI Symbol;Acc:MGI:2137648]	2.77392e-33	0.365999	0.949	0.964	3.92926e-29	Transitory Mo-TAM (1)	All other cells	Mouse_GBM_TAM	10.4956	7.27564	0.01	1300	FALSE
Emb	embigin [Source:MGI Symbol;Acc:MGI:95321]	1.65745e-32	1.05349	0.439	0.28	2.34778e-28	Transitory Mo-TAM (1)	All other cells	Mouse_GBM_TAM	1.36218	0.468501	0.01	1300	FALSE
Coro1a	coronin, actin binding protein 1A [Source:MGI Symbol;Acc:MGI:1345961]	3.32245e-32	0.341006	0.955	0.963	4.70626e-28	Transitory Mo-TAM (1)	All other cells	Mouse_GBM_TAM	8.88799	6.31696	0.01	1300	FALSE
H2-Aa	histocompatibility 2, class II antigen A, alpha [Source:MGI Symbol;Acc:MGI:95895]	1.00833e-31	0.398703	0.931	0.921	1.42829e-27	Transitory Mo-TAM (1)	All other cells	Mouse_GBM_TAM	64.7233	43.4384	0.01	1300	FALSE
Gpr141	G protein-coupled receptor 141 [Source:MGI Symbol;Acc:MGI:2672983]	1.96577e-31	1.53723	0.301	0.123	2.78451e-27	Transitory Mo-TAM (1)	All other cells	Mouse_GBM_TAM	0.86125	0.177297	0.01	1300	FALSE
Ahnak	AHNAK nucleoprotein (desmoyokin) [Source:MGI Symbol;Acc:MGI:1316648]	7.03735e-31	1.13422	0.275	0.121	9.9684e-27	Transitory Mo-TAM (1)	All other cells	Mouse_GBM_TAM	0.74656	0.233365	0.01	1300	FALSE
Phf11d	PHD finger protein 11D [Source:MGI Symbol;Acc:MGI:1277133]	8.59302e-31	0.827093	0.655	0.61	1.2172e-26	Transitory Mo-TAM (1)	All other cells	Mouse_GBM_TAM	3.22088	1.40292	0.01	1300	FALSE
Shfm1		1.62661e-30	0.282556	0.973	0.98	2.30409e-26	Transitory Mo-TAM (1)	All other cells	Mouse_GBM_TAM	9.28339	6.99587	0.01	1300	FALSE
Lsp1	lymphocyte specific 1 [Source:MGI Symbol;Acc:MGI:96832]	1.87676e-30	0.823425	0.516	0.387	2.65843e-26	Transitory Mo-TAM (1)	All other cells	Mouse_GBM_TAM	1.98894	0.867388	0.01	1300	FALSE
Ifi203	interferon activated gene 203 [Source:MGI Symbol;Acc:MGI:96428]	2.91282e-30	0.744637	0.686	0.61	4.12601e-26	Transitory Mo-TAM (1)	All other cells	Mouse_GBM_TAM	3.81413	1.8061	0.01	1300	FALSE
Tmbim6	transmembrane BAX inhibitor motif containing 6 [Source:MGI Symbol;Acc:MGI:99682]	8.74897e-30	0.324507	0.924	0.956	1.23929e-25	Transitory Mo-TAM (1)	All other cells	Mouse_GBM_TAM	6.55326	4.73447	0.01	1300	FALSE
H2-T22	histocompatibility 2, T region locus 22 [Source:MGI Symbol;Acc:MGI:95956]	1.07889e-29	0.467025	0.839	0.869	1.52825e-25	Transitory Mo-TAM (1)	All other cells	Mouse_GBM_TAM	4.80938	3.01109	0.01	1300	FALSE
Cebpb	CCAAT/enhancer binding protein (C/EBP), beta [Source:MGI Symbol;Acc:MGI:88373]	1.2376e-29	0.707154	0.746	0.778	1.75306e-25	Transitory Mo-TAM (1)	All other cells	Mouse_GBM_TAM	7.76425	3.82306	0.01	1300	FALSE
Capg	capping protein (actin filament), gelsolin-like [Source:MGI Symbol;Acc:MGI:1098259]	1.24387e-29	0.615396	0.786	0.773	1.76194e-25	Transitory Mo-TAM (1)	All other cells	Mouse_GBM_TAM	6.31077	3.40591	0.01	1300	FALSE
Cd53	CD53 antigen [Source:MGI Symbol;Acc:MGI:88341]	2.28085e-29	0.423828	0.862	0.897	3.23082e-25	Transitory Mo-TAM (1)	All other cells	Mouse_GBM_TAM	4.93935	3.22953	0.01	1300	FALSE
Ccr1	chemokine (C-C motif) receptor 1 [Source:MGI Symbol;Acc:MGI:104618]	2.60406e-29	0.677791	0.625	0.529	3.68864e-25	Transitory Mo-TAM (1)	All other cells	Mouse_GBM_TAM	2.77504	1.40407	0.01	1300	FALSE
Nmi	N-myc (and STAT) interactor [Source:MGI Symbol;Acc:MGI:1928368]	5.37362e-29	0.854078	0.568	0.502	7.61173e-25	Transitory Mo-TAM (1)	All other cells	Mouse_GBM_TAM	1.99659	0.844156	0.01	1300	FALSE
Pla2g7	phospholipase A2, group VII (platelet-activating factor acetylhydrolase, plasma) [Source:MGI Symbol;Acc:MGI:1351327]	6.23832e-29	0.606455	0.645	0.566	8.83659e-25	Transitory Mo-TAM (1)	All other cells	Mouse_GBM_TAM	2.99367	1.62784	0.01	1300	FALSE
Anxa2	annexin A2 [Source:MGI Symbol;Acc:MGI:88246]	8.08275e-29	0.955154	0.593	0.449	1.14492e-24	Transitory Mo-TAM (1)	All other cells	Mouse_GBM_TAM	2.84264	1.08756	0.01	1300	FALSE
Cdc42	cell division cycle 42 [Source:MGI Symbol;Acc:MGI:106211]	2.61913e-28	0.279744	0.953	0.976	3.71e-24	Transitory Mo-TAM (1)	All other cells	Mouse_GBM_TAM	7.67883	5.80258	0.01	1300	FALSE
Clic1	chloride intracellular channel 1 [Source:MGI Symbol;Acc:MGI:2148924]	3.23453e-28	0.273505	0.969	0.981	4.58172e-24	Transitory Mo-TAM (1)	All other cells	Mouse_GBM_TAM	9.0556	6.88628	0.01	1300	FALSE
Zeb2	zinc finger E-box binding homeobox 2 [Source:MGI Symbol;Acc:MGI:1344407]	5.29731e-28	0.503404	0.814	0.843	7.50364e-24	Transitory Mo-TAM (1)	All other cells	Mouse_GBM_TAM	4.54538	2.74359	0.01	1300	FALSE
Mcl1	myeloid cell leukemia sequence 1 [Source:MGI Symbol;Acc:MGI:101769]	2.17675e-27	0.44982	0.782	0.799	3.08337e-23	Transitory Mo-TAM (1)	All other cells	Mouse_GBM_TAM	3.56967	2.27291	0.01	1300	FALSE
Dpep2	dipeptidase 2 [Source:MGI Symbol;Acc:MGI:2442042]	2.86468e-27	1.0107	0.451	0.314	4.05782e-23	Transitory Mo-TAM (1)	All other cells	Mouse_GBM_TAM	1.55868	0.560943	0.01	1300	FALSE
H2-DMb1	histocompatibility 2, class II, locus Mb1 [Source:MGI Symbol;Acc:MGI:95922]	5.88503e-27	0.454993	0.83	0.858	8.33615e-23	Transitory Mo-TAM (1)	All other cells	Mouse_GBM_TAM	8.22116	5.21228	0.01	1300	FALSE
Ier2	immediate early response 2 [Source:MGI Symbol;Acc:MGI:104815]	7.64797e-27	0.593648	0.596	0.549	1.08333e-22	Transitory Mo-TAM (1)	All other cells	Mouse_GBM_TAM	2.50767	1.38053	0.01	1300	FALSE
Oasl2	2'-5' oligoadenylate synthetase-like 2 [Source:MGI Symbol;Acc:MGI:1344390]	1.08825e-26	0.563341	0.743	0.754	1.5415e-22	Transitory Mo-TAM (1)	All other cells	Mouse_GBM_TAM	3.46982	1.97107	0.01	1300	FALSE
Eno1	enolase 1, alpha non-neuron [Source:MGI Symbol;Acc:MGI:95393]	4.93911e-25	0.432661	0.855	0.883	6.99625e-21	Transitory Mo-TAM (1)	All other cells	Mouse_GBM_TAM	5.83313	3.78091	0.01	1300	FALSE
H2-Q7	histocompatibility 2, Q region locus 7 [Source:MGI Symbol;Acc:MGI:95936]	6.32286e-25	0.305505	0.895	0.939	8.95634e-21	Transitory Mo-TAM (1)	All other cells	Mouse_GBM_TAM	7.30859	5.38198	0.01	1300	FALSE
Ecm1	extracellular matrix protein 1 [Source:MGI Symbol;Acc:MGI:103060]	7.81753e-25	1.16536	0.388	0.25	1.10735e-20	Transitory Mo-TAM (1)	All other cells	Mouse_GBM_TAM	1.3898	0.426471	0.01	1300	FALSE
Spi1	spleen focus forming virus (SFFV) proviral integration oncogene [Source:MGI Symbol;Acc:MGI:98282]	1.03466e-24	0.366653	0.883	0.928	1.46559e-20	Transitory Mo-TAM (1)	All other cells	Mouse_GBM_TAM	6.38204	4.42	0.01	1300	FALSE
Runx3	runt related transcription factor 3 [Source:MGI Symbol;Acc:MGI:102672]	1.07441e-24	0.631835	0.589	0.533	1.5219e-20	Transitory Mo-TAM (1)	All other cells	Mouse_GBM_TAM	2.25951	1.19651	0.01	1300	FALSE
Marcksl1	MARCKS-like 1 [Source:MGI Symbol;Acc:MGI:97143]	5.92169e-24	1.10726	0.491	0.408	8.38807e-20	Transitory Mo-TAM (1)	All other cells	Mouse_GBM_TAM	2.54834	0.835435	0.01	1300	FALSE
Vim	vimentin [Source:MGI Symbol;Acc:MGI:98932]	7.03899e-24	0.403475	0.857	0.838	9.97073e-20	Transitory Mo-TAM (1)	All other cells	Mouse_GBM_TAM	8.17113	5.45495	0.01	1300	FALSE
Abracl	ABRA C-terminal like [Source:MGI Symbol;Acc:MGI:1920362]	1.59252e-23	0.386319	0.792	0.839	2.25581e-19	Transitory Mo-TAM (1)	All other cells	Mouse_GBM_TAM	3.55315	2.41135	0.01	1300	FALSE
Psme2	proteasome (prosome, macropain) activator subunit 2 (PA28 beta) [Source:MGI Symbol;Acc:MGI:1096365]	2.41119e-23	0.372256	0.91	0.942	3.41545e-19	Transitory Mo-TAM (1)	All other cells	Mouse_GBM_TAM	6.83036	4.70422	0.01	1300	FALSE
Shisa5	shisa family member 5 [Source:MGI Symbol;Acc:MGI:1915044]	2.51976e-23	0.337358	0.886	0.928	3.56924e-19	Transitory Mo-TAM (1)	All other cells	Mouse_GBM_TAM	5.23282	3.73155	0.01	1300	FALSE
Tppp3	tubulin polymerization-promoting protein family member 3 [Source:MGI Symbol;Acc:MGI:1915221]	3.17903e-23	1.41729	0.244	0.111	4.5031e-19	Transitory Mo-TAM (1)	All other cells	Mouse_GBM_TAM	0.680633	0.157389	0.01	1300	FALSE
Phf11b	PHD finger protein 11B [Source:MGI Symbol;Acc:MGI:3645789]	3.25196e-23	0.618544	0.765	0.785	4.6064e-19	Transitory Mo-TAM (1)	All other cells	Mouse_GBM_TAM	4.5508	2.44703	0.01	1300	FALSE
Cd47	CD47 antigen (Rh-related antigen, integrin-associated signal transducer) [Source:MGI Symbol;Acc:MGI:96617]	4.55478e-23	0.460124	0.796	0.825	6.45184e-19	Transitory Mo-TAM (1)	All other cells	Mouse_GBM_TAM	3.78096	2.38287	0.01	1300	FALSE
Fpr2	formyl peptide receptor 2 [Source:MGI Symbol;Acc:MGI:1278319]	1.26678e-22	1.57385	0.217	0.093	1.7944e-18	Transitory Mo-TAM (1)	All other cells	Mouse_GBM_TAM	0.695617	0.136237	0.01	1300	FALSE
Tapbp	TAP binding protein [Source:MGI Symbol;Acc:MGI:1201689]	1.46605e-22	0.354386	0.806	0.861	2.07666e-18	Transitory Mo-TAM (1)	All other cells	Mouse_GBM_TAM	3.85754	2.70348	0.01	1300	FALSE
Plbd1	phospholipase B domain containing 1 [Source:MGI Symbol;Acc:MGI:1914107]	1.48482e-22	0.533826	0.609	0.537	2.10324e-18	Transitory Mo-TAM (1)	All other cells	Mouse_GBM_TAM	2.19616	1.2836	0.01	1300	FALSE
Ier5	immediate early response 5 [Source:MGI Symbol;Acc:MGI:1337072]	4.12864e-22	0.531451	0.671	0.682	5.84821e-18	Transitory Mo-TAM (1)	All other cells	Mouse_GBM_TAM	3.11674	1.82775	0.01	1300	FALSE
Ube2l6	ubiquitin-conjugating enzyme E2L 6 [Source:MGI Symbol;Acc:MGI:1914500]	1.00707e-21	0.738438	0.624	0.586	1.42652e-17	Transitory Mo-TAM (1)	All other cells	Mouse_GBM_TAM	2.45093	1.16598	0.01	1300	FALSE
Tpi1	triosephosphate isomerase 1 [Source:MGI Symbol;Acc:MGI:98797]	1.42848e-21	0.416197	0.844	0.864	2.02344e-17	Transitory Mo-TAM (1)	All other cells	Mouse_GBM_TAM	7.26909	4.79092	0.01	1300	FALSE
Coro1b	coronin, actin binding protein 1B [Source:MGI Symbol;Acc:MGI:1345963]	1.85785e-21	0.446523	0.679	0.727	2.63164e-17	Transitory Mo-TAM (1)	All other cells	Mouse_GBM_TAM	2.45486	1.56714	0.01	1300	FALSE
Nfkbia	nuclear factor of kappa light polypeptide gene enhancer in B cells inhibitor, alpha [Source:MGI Symbol;Acc:MGI:104741]	2.21353e-21	0.619569	0.72	0.737	3.13547e-17	Transitory Mo-TAM (1)	All other cells	Mouse_GBM_TAM	5.69886	3.06237	0.01	1300	FALSE
Klf4	Kruppel-like factor 4 (gut) [Source:MGI Symbol;Acc:MGI:1342287]	7.37119e-21	1.09186	0.319	0.191	1.04413e-16	Transitory Mo-TAM (1)	All other cells	Mouse_GBM_TAM	1.10594	0.364499	0.01	1300	FALSE
Svbp	small vasohibin binding protein [Source:MGI Symbol;Acc:MGI:1916466]	8.36176e-21	0.452581	0.771	0.814	1.18444e-16	Transitory Mo-TAM (1)	All other cells	Mouse_GBM_TAM	3.38262	2.14765	0.01	1300	FALSE
Mefv	Mediterranean fever [Source:MGI Symbol;Acc:MGI:1859396]	9.73761e-21	1.63616	0.123	0.033	1.37933e-16	Transitory Mo-TAM (1)	All other cells	Mouse_GBM_TAM	0.301177	0.0505947	0.01	1300	FALSE
Ly6c1	lymphocyte antigen 6 complex, locus C1 [Source:MGI Symbol;Acc:MGI:96882]	1.90923e-20	2.14709	0.107	0.018	2.70443e-16	Transitory Mo-TAM (1)	All other cells	Mouse_GBM_TAM	0.271167	0.022847	0.01	1300	FALSE
Nr4a1	nuclear receptor subfamily 4, group A, member 1 [Source:MGI Symbol;Acc:MGI:1352454]	2.19137e-20	0.978788	0.334	0.214	3.10407e-16	Transitory Mo-TAM (1)	All other cells	Mouse_GBM_TAM	1.20323	0.44589	0.01	1300	FALSE
Igsf6	immunoglobulin superfamily, member 6 [Source:MGI Symbol;Acc:MGI:1891393]	2.40341e-20	0.719483	0.508	0.486	3.40443e-16	Transitory Mo-TAM (1)	All other cells	Mouse_GBM_TAM	1.68132	0.813678	0.01	1300	FALSE
Hck	hemopoietic cell kinase [Source:MGI Symbol;Acc:MGI:96052]	3.33669e-20	0.38581	0.76	0.808	4.72642e-16	Transitory Mo-TAM (1)	All other cells	Mouse_GBM_TAM	3.40047	2.30878	0.01	1300	FALSE
Syngr2	synaptogyrin 2 [Source:MGI Symbol;Acc:MGI:1328324]	3.45671e-20	0.50823	0.745	0.798	4.89642e-16	Transitory Mo-TAM (1)	All other cells	Mouse_GBM_TAM	3.38462	2.03207	0.01	1300	FALSE
Traf1	TNF receptor-associated factor 1 [Source:MGI Symbol;Acc:MGI:101836]	5.43257e-20	1.55283	0.258	0.119	7.69524e-16	Transitory Mo-TAM (1)	All other cells	Mouse_GBM_TAM	0.902523	0.183133	0.01	1300	FALSE
Cfb	complement factor B [Source:MGI Symbol;Acc:MGI:105975]	5.50247e-20	0.84278	0.458	0.391	7.79425e-16	Transitory Mo-TAM (1)	All other cells	Mouse_GBM_TAM	1.45288	0.619787	0.01	1300	FALSE
Slfn5	schlafen 5 [Source:MGI Symbol;Acc:MGI:1329004]	7.03805e-20	0.871046	0.419	0.316	9.9694e-16	Transitory Mo-TAM (1)	All other cells	Mouse_GBM_TAM	1.33346	0.552257	0.01	1300	FALSE
Srsf5	serine and arginine-rich splicing factor 5 [Source:MGI Symbol;Acc:MGI:98287]	8.30389e-20	0.43323	0.73	0.777	1.17625e-15	Transitory Mo-TAM (1)	All other cells	Mouse_GBM_TAM	2.94206	1.90415	0.01	1300	FALSE
Cdkn1a	cyclin-dependent kinase inhibitor 1A (P21) [Source:MGI Symbol;Acc:MGI:104556]	1.16785e-19	0.449155	0.79	0.769	1.65426e-15	Transitory Mo-TAM (1)	All other cells	Mouse_GBM_TAM	6.17658	3.93807	0.01	1300	FALSE
Actr3	ARP3 actin-related protein 3 [Source:MGI Symbol;Acc:MGI:1921367]	1.2961e-19	0.309702	0.901	0.943	1.83592e-15	Transitory Mo-TAM (1)	All other cells	Mouse_GBM_TAM	6.2211	4.56154	0.01	1300	FALSE
Hcls1	hematopoietic cell specific Lyn substrate 1 [Source:MGI Symbol;Acc:MGI:104568]	1.45389e-19	0.333588	0.788	0.853	2.05944e-15	Transitory Mo-TAM (1)	All other cells	Mouse_GBM_TAM	3.60956	2.58286	0.01	1300	FALSE
Ptpn6	protein tyrosine phosphatase, non-receptor type 6 [Source:MGI Symbol;Acc:MGI:96055]	1.98779e-19	0.408328	0.792	0.85	2.8157e-15	Transitory Mo-TAM (1)	All other cells	Mouse_GBM_TAM	3.96693	2.63371	0.01	1300	FALSE
Osm	oncostatin M [Source:MGI Symbol;Acc:MGI:104749]	2.21654e-19	0.873137	0.536	0.468	3.13973e-15	Transitory Mo-TAM (1)	All other cells	Mouse_GBM_TAM	3.19625	1.32906	0.01	1300	TRUE
Sirpb1b	signal-regulatory protein beta 1B [Source:MGI Symbol;Acc:MGI:3779828]	3.60526e-19	0.970316	0.375	0.27	5.10685e-15	Transitory Mo-TAM (1)	All other cells	Mouse_GBM_TAM	1.03847	0.387333	0.01	1300	FALSE
Klra2	killer cell lectin-like receptor, subfamily A, member 2 [Source:MGI Symbol;Acc:MGI:101906]	9.32203e-19	0.645481	0.583	0.519	1.32047e-14	Transitory Mo-TAM (1)	All other cells	Mouse_GBM_TAM	2.14492	1.12006	0.01	1300	FALSE
Prkcd	protein kinase C, delta [Source:MGI Symbol;Acc:MGI:97598]	9.74741e-19	0.568147	0.667	0.698	1.38072e-14	Transitory Mo-TAM (1)	All other cells	Mouse_GBM_TAM	2.63183	1.48679	0.01	1300	FALSE
Tctex1d2	Tctex1 domain containing 2 [Source:MGI Symbol;Acc:MGI:1913311]	1.04137e-18	0.720979	0.486	0.447	1.47509e-14	Transitory Mo-TAM (1)	All other cells	Mouse_GBM_TAM	1.44958	0.69976	0.01	1300	FALSE
Rnf149	ring finger protein 149 [Source:MGI Symbol;Acc:MGI:2677438]	1.15956e-18	0.393849	0.729	0.773	1.64252e-14	Transitory Mo-TAM (1)	All other cells	Mouse_GBM_TAM	3.15541	2.12493	0.01	1300	FALSE
Ms4a4b	membrane-spanning 4-domains, subfamily A, member 4B [Source:MGI Symbol;Acc:MGI:1913083]	1.22583e-18	1.15205	0.281	0.173	1.73639e-14	Transitory Mo-TAM (1)	All other cells	Mouse_GBM_TAM	0.77209	0.237132	0.01	1300	FALSE
Psma7	proteasome subunit alpha 7 [Source:MGI Symbol;Acc:MGI:1347070]	3.71214e-18	0.273326	0.879	0.927	5.25824e-14	Transitory Mo-TAM (1)	All other cells	Mouse_GBM_TAM	5.05244	3.84173	0.01	1300	FALSE
Hspa8	heat shock protein 8 [Source:MGI Symbol;Acc:MGI:105384]	6.34854e-18	0.270889	0.982	0.995	8.99271e-14	Transitory Mo-TAM (1)	All other cells	Mouse_GBM_TAM	18.3124	13.9645	0.01	1300	FALSE
Sdcbp	syndecan binding protein [Source:MGI Symbol;Acc:MGI:1337026]	9.07984e-18	0.281494	0.909	0.956	1.28616e-13	Transitory Mo-TAM (1)	All other cells	Mouse_GBM_TAM	6.5111	4.91118	0.01	1300	FALSE
Il1r2	interleukin 1 receptor, type II [Source:MGI Symbol;Acc:MGI:96546]	1.86787e-17	1.43822	0.15	0.066	2.64584e-13	Transitory Mo-TAM (1)	All other cells	Mouse_GBM_TAM	0.450391	0.0992739	0.01	1300	FALSE
Pydc4		1.98051e-17	0.80043	0.575	0.549	2.8054e-13	Transitory Mo-TAM (1)	All other cells	Mouse_GBM_TAM	2.49428	1.11476	0.01	1300	FALSE
Pira2	paired-Ig-like receptor A2 [Source:MGI Symbol;Acc:MGI:1195970]	2.64668e-17	1.24829	0.193	0.098	3.74903e-13	Transitory Mo-TAM (1)	All other cells	Mouse_GBM_TAM	0.439824	0.119097	0.01	1300	FALSE
H2-Eb1	histocompatibility 2, class II antigen E beta [Source:MGI Symbol;Acc:MGI:95901]	6.97124e-17	0.287099	0.906	0.904	9.87476e-13	Transitory Mo-TAM (1)	All other cells	Mouse_GBM_TAM	46.4735	34.8729	0.01	1300	FALSE
Dynll1	dynein light chain LC8-type 1 [Source:MGI Symbol;Acc:MGI:1861457]	7.737e-17	0.342428	0.915	0.939	1.09595e-12	Transitory Mo-TAM (1)	All other cells	Mouse_GBM_TAM	7.90799	5.61212	0.01	1300	FALSE
Neurl3	neuralized E3 ubiquitin protein ligase 3 [Source:MGI Symbol;Acc:MGI:2429944]	2.27567e-16	0.555389	0.556	0.531	3.22348e-12	Transitory Mo-TAM (1)	All other cells	Mouse_GBM_TAM	1.81073	1.03482	0.01	1300	FALSE
Fam49b	family with sequence similarity 49, member B [Source:MGI Symbol;Acc:MGI:1923520]	2.68168e-16	0.446541	0.758	0.838	3.7986e-12	Transitory Mo-TAM (1)	All other cells	Mouse_GBM_TAM	4.13651	2.64309	0.01	1300	FALSE
Rbm8a	RNA binding motif protein 8a [Source:MGI Symbol;Acc:MGI:1913129]	3.32832e-16	0.436942	0.653	0.687	4.71456e-12	Transitory Mo-TAM (1)	All other cells	Mouse_GBM_TAM	2.10777	1.3581	0.01	1300	FALSE
Adssl1	adenylosuccinate synthetase like 1 [Source:MGI Symbol;Acc:MGI:87947]	3.86234e-16	0.867087	0.382	0.305	5.471e-12	Transitory Mo-TAM (1)	All other cells	Mouse_GBM_TAM	1.07456	0.445702	0.01	1300	FALSE
Atf3	activating transcription factor 3 [Source:MGI Symbol;Acc:MGI:109384]	4.92134e-16	0.620183	0.57	0.53	6.97108e-12	Transitory Mo-TAM (1)	All other cells	Mouse_GBM_TAM	3.31426	1.77794	0.01	1300	FALSE
Myl12a	myosin, light chain 12A, regulatory, non-sarcomeric [Source:MGI Symbol;Acc:MGI:1914518]	5.3317e-16	0.267481	0.894	0.942	7.55236e-12	Transitory Mo-TAM (1)	All other cells	Mouse_GBM_TAM	5.76511	4.40972	0.01	1300	FALSE
Clec12a	C-type lectin domain family 12, member a [Source:MGI Symbol;Acc:MGI:3040968]	7.15104e-16	0.596402	0.576	0.542	1.01294e-11	Transitory Mo-TAM (1)	All other cells	Mouse_GBM_TAM	2.42631	1.33189	0.01	1300	FALSE
Sp100	nuclear antigen Sp100 [Source:MGI Symbol;Acc:MGI:109561]	7.58483e-16	0.568383	0.63	0.649	1.07439e-11	Transitory Mo-TAM (1)	All other cells	Mouse_GBM_TAM	2.29919	1.29802	0.01	1300	FALSE
Adgre5	adhesion G protein-coupled receptor E5 [Source:MGI Symbol;Acc:MGI:1347095]	8.55821e-16	1.24254	0.181	0.076	1.21227e-11	Transitory Mo-TAM (1)	All other cells	Mouse_GBM_TAM	0.466395	0.127511	0.01	1300	FALSE
Tnfaip2	tumor necrosis factor, alpha-induced protein 2 [Source:MGI Symbol;Acc:MGI:104960]	1.4303e-15	0.767997	0.442	0.385	2.02601e-11	Transitory Mo-TAM (1)	All other cells	Mouse_GBM_TAM	1.76533	0.813651	0.01	1300	FALSE
Ifit1	interferon-induced protein with tetratricopeptide repeats 1 [Source:MGI Symbol;Acc:MGI:99450]	1.4708e-15	0.883235	0.504	0.442	2.08339e-11	Transitory Mo-TAM (1)	All other cells	Mouse_GBM_TAM	3.23244	1.33057	0.01	1300	FALSE
Gsn	gelsolin [Source:MGI Symbol;Acc:MGI:95851]	2.73523e-15	0.557497	0.601	0.581	3.87445e-11	Transitory Mo-TAM (1)	All other cells	Mouse_GBM_TAM	2.16259	1.23411	0.01	1300	FALSE
Clec4a3	C-type lectin domain family 4, member a3 [Source:MGI Symbol;Acc:MGI:1920399]	3.69257e-15	0.635894	0.577	0.553	5.23053e-11	Transitory Mo-TAM (1)	All other cells	Mouse_GBM_TAM	2.25222	1.18776	0.01	1300	FALSE
AA467197	expressed sequence AA467197 [Source:MGI Symbol;Acc:MGI:3034182]	4.58948e-15	0.635539	0.751	0.776	6.501e-11	Transitory Mo-TAM (1)	All other cells	Mouse_GBM_TAM	13.2345	7.00497	0.01	1300	FALSE
Lilrb4a	leukocyte immunoglobulin-like receptor, subfamily B, member 4A [Source:MGI Symbol;Acc:MGI:102701]	5.16056e-15	0.341384	0.761	0.828	7.30994e-11	Transitory Mo-TAM (1)	All other cells	Mouse_GBM_TAM	3.95238	2.8064	0.01	1300	FALSE
Parp14	poly (ADP-ribose) polymerase family, member 14 [Source:MGI Symbol;Acc:MGI:1919489]	5.78045e-15	0.605687	0.563	0.565	8.18801e-11	Transitory Mo-TAM (1)	All other cells	Mouse_GBM_TAM	2.14629	1.16669	0.01	1300	FALSE
Gpsm3	G-protein signalling modulator 3 (AGS3-like, C. elegans) [Source:MGI Symbol;Acc:MGI:2146785]	5.82098e-15	0.405113	0.734	0.8	8.24542e-11	Transitory Mo-TAM (1)	All other cells	Mouse_GBM_TAM	2.96118	1.97148	0.01	1300	FALSE
Gadd45b	growth arrest and DNA-damage-inducible 45 beta [Source:MGI Symbol;Acc:MGI:107776]	6.82484e-15	1.11287	0.31	0.218	9.66739e-11	Transitory Mo-TAM (1)	All other cells	Mouse_GBM_TAM	1.2923	0.417956	0.01	1300	FALSE
Gltscr2		8.64199e-15	0.366283	0.704	0.78	1.22414e-10	Transitory Mo-TAM (1)	All other cells	Mouse_GBM_TAM	2.7834	1.92668	0.01	1300	FALSE
Psma2	proteasome subunit alpha 2 [Source:MGI Symbol;Acc:MGI:104885]	9.28328e-15	0.26749	0.804	0.876	1.31498e-10	Transitory Mo-TAM (1)	All other cells	Mouse_GBM_TAM	3.54911	2.71378	0.01	1300	FALSE
Oas1a	2'-5' oligoadenylate synthetase 1A [Source:MGI Symbol;Acc:MGI:2180860]	1.21237e-14	0.625849	0.508	0.528	1.71732e-10	Transitory Mo-TAM (1)	All other cells	Mouse_GBM_TAM	1.73548	0.923496	0.01	1300	FALSE
Irf2	interferon regulatory factor 2 [Source:MGI Symbol;Acc:MGI:96591]	1.75754e-14	0.656229	0.491	0.471	2.48956e-10	Transitory Mo-TAM (1)	All other cells	Mouse_GBM_TAM	1.45195	0.748466	0.01	1300	FALSE
Fam26f		1.81136e-14	0.823467	0.454	0.389	2.56579e-10	Transitory Mo-TAM (1)	All other cells	Mouse_GBM_TAM	2.02019	0.881064	0.01	1300	FALSE
Pkm	pyruvate kinase, muscle [Source:MGI Symbol;Acc:MGI:97591]	1.95918e-14	0.264206	0.943	0.964	2.77518e-10	Transitory Mo-TAM (1)	All other cells	Mouse_GBM_TAM	10.3846	7.97111	0.01	1300	FALSE
Ifitm6	interferon induced transmembrane protein 6 [Source:MGI Symbol;Acc:MGI:2686976]	2.36753e-14	0.680412	0.132	0.048	3.35361e-10	Transitory Mo-TAM (1)	All other cells	Mouse_GBM_TAM	0.462457	0.229256	0.01	1300	FALSE
1600014C10Rik	RIKEN cDNA 1600014C10 gene [Source:MGI Symbol;Acc:MGI:1919494]	5.3485e-14	0.653118	0.521	0.522	7.57615e-10	Transitory Mo-TAM (1)	All other cells	Mouse_GBM_TAM	1.6535	0.855717	0.01	1300	FALSE
Rbm39	RNA binding motif protein 39 [Source:MGI Symbol;Acc:MGI:2157953]	6.86504e-14	0.256791	0.887	0.936	9.72434e-10	Transitory Mo-TAM (1)	All other cells	Mouse_GBM_TAM	4.88726	3.77818	0.01	1300	FALSE
Cd14	CD14 antigen [Source:MGI Symbol;Acc:MGI:88318]	7.3826e-14	0.606334	0.632	0.636	1.04575e-09	Transitory Mo-TAM (1)	All other cells	Mouse_GBM_TAM	4.06365	2.21155	0.01	1300	FALSE
Ptafr	platelet-activating factor receptor [Source:MGI Symbol;Acc:MGI:106066]	7.55444e-14	1.04743	0.351	0.267	1.07009e-09	Transitory Mo-TAM (1)	All other cells	Mouse_GBM_TAM	1.20402	0.415926	0.01	1300	FALSE
Hdc	histidine decarboxylase [Source:MGI Symbol;Acc:MGI:96062]	1.54746e-13	1.46354	0.103	0.034	2.19198e-09	Transitory Mo-TAM (1)	All other cells	Mouse_GBM_TAM	0.302077	0.0622197	0.01	1300	FALSE
Ogfr	opioid growth factor receptor [Source:MGI Symbol;Acc:MGI:1919325]	5.04374e-13	0.618504	0.541	0.545	7.14446e-09	Transitory Mo-TAM (1)	All other cells	Mouse_GBM_TAM	1.69548	0.908829	0.01	1300	FALSE
Daxx	Fas death domain-associated protein [Source:MGI Symbol;Acc:MGI:1197015]	5.5717e-13	0.891734	0.422	0.365	7.89231e-09	Transitory Mo-TAM (1)	All other cells	Mouse_GBM_TAM	1.4048	0.56999	0.01	1300	FALSE
Ifi35	interferon-induced protein 35 [Source:MGI Symbol;Acc:MGI:1917360]	7.27788e-13	0.529062	0.652	0.67	1.03091e-08	Transitory Mo-TAM (1)	All other cells	Mouse_GBM_TAM	2.43434	1.4301	0.01	1300	FALSE
Gpr171	G protein-coupled receptor 171 [Source:MGI Symbol;Acc:MGI:2442043]	7.65895e-13	1.02393	0.277	0.209	1.08489e-08	Transitory Mo-TAM (1)	All other cells	Mouse_GBM_TAM	0.861045	0.302863	0.01	1300	FALSE
Gpr132	G protein-coupled receptor 132 [Source:MGI Symbol;Acc:MGI:1890220]	9.5383e-13	1.11009	0.177	0.107	1.3511e-08	Transitory Mo-TAM (1)	All other cells	Mouse_GBM_TAM	0.427736	0.134247	0.01	1300	FALSE
Usp18	ubiquitin specific peptidase 18 [Source:MGI Symbol;Acc:MGI:1344364]	1.79844e-12	0.741748	0.531	0.51	2.54749e-08	Transitory Mo-TAM (1)	All other cells	Mouse_GBM_TAM	2.49348	1.18236	0.01	1300	FALSE
Tax1bp1	Tax1 (human T cell leukemia virus type I) binding protein 1 [Source:MGI Symbol;Acc:MGI:1289308]	2.48598e-12	0.573398	0.509	0.541	3.52139e-08	Transitory Mo-TAM (1)	All other cells	Mouse_GBM_TAM	1.67492	0.939635	0.01	1300	FALSE
Rnase6	ribonuclease, RNase A family, 6 [Source:MGI Symbol;Acc:MGI:1925666]	2.8219e-12	0.751773	0.315	0.263	3.99722e-08	Transitory Mo-TAM (1)	All other cells	Mouse_GBM_TAM	0.822973	0.382772	0.01	1300	FALSE
Lsr	lipolysis stimulated lipoprotein receptor [Source:MGI Symbol;Acc:MGI:1927471]	2.9682e-12	1.40771	0.128	0.051	4.20445e-08	Transitory Mo-TAM (1)	All other cells	Mouse_GBM_TAM	0.281104	0.0612338	0.01	1300	FALSE
Slc3a2	solute carrier family 3 (activators of dibasic and neutral amino acid transport), member 2 [Source:MGI Symbol;Acc:MGI:96955]	3.20689e-12	0.333002	0.791	0.857	4.54256e-08	Transitory Mo-TAM (1)	All other cells	Mouse_GBM_TAM	3.92628	2.8114	0.01	1300	FALSE
Mkrn1	makorin, ring finger protein, 1 [Source:MGI Symbol;Acc:MGI:1859353]	4.20264e-12	0.390404	0.597	0.66	5.95304e-08	Transitory Mo-TAM (1)	All other cells	Mouse_GBM_TAM	1.85956	1.25529	0.01	1300	FALSE
Ptpn1	protein tyrosine phosphatase, non-receptor type 1 [Source:MGI Symbol;Acc:MGI:97805]	6.24384e-12	0.413908	0.707	0.779	8.8444e-08	Transitory Mo-TAM (1)	All other cells	Mouse_GBM_TAM	2.94612	1.94418	0.01	1300	FALSE
Rap1a	RAS-related protein 1a [Source:MGI Symbol;Acc:MGI:97852]	6.99335e-12	0.393802	0.708	0.777	9.90608e-08	Transitory Mo-TAM (1)	All other cells	Mouse_GBM_TAM	2.71435	1.82754	0.01	1300	FALSE
Irf5	interferon regulatory factor 5 [Source:MGI Symbol;Acc:MGI:1350924]	1.23451e-11	0.462344	0.684	0.732	1.74868e-07	Transitory Mo-TAM (1)	All other cells	Mouse_GBM_TAM	2.56347	1.61079	0.01	1300	FALSE
Clec5a	C-type lectin domain family 5, member a [Source:MGI Symbol;Acc:MGI:1345151]	1.60756e-11	0.594406	0.514	0.553	2.27711e-07	Transitory Mo-TAM (1)	All other cells	Mouse_GBM_TAM	1.77984	0.977798	0.01	1300	FALSE
Gm42418		1.63705e-11	0.354864	0.503	0.745	2.31888e-07	Transitory Mo-TAM (1)	All other cells	Mouse_GBM_TAM	4.02934	2.82266	0.01	1300	FALSE
Amica1		1.9822e-11	1.14296	0.198	0.116	2.80779e-07	Transitory Mo-TAM (1)	All other cells	Mouse_GBM_TAM	0.52034	0.159111	0.01	1300	FALSE
Gmfg	glia maturation factor, gamma [Source:MGI Symbol;Acc:MGI:1927135]	2.08048e-11	0.358633	0.714	0.769	2.947e-07	Transitory Mo-TAM (1)	All other cells	Mouse_GBM_TAM	2.89663	2.02066	0.01	1300	FALSE
Cmtm7	CKLF-like MARVEL transmembrane domain containing 7 [Source:MGI Symbol;Acc:MGI:2447166]	2.47083e-11	0.362723	0.773	0.836	3.49993e-07	Transitory Mo-TAM (1)	All other cells	Mouse_GBM_TAM	3.80024	2.64109	0.01	1300	TRUE
H2-Q6	histocompatibility 2, Q region locus 6 [Source:MGI Symbol;Acc:MGI:95935]	2.71632e-11	0.480456	0.584	0.614	3.84767e-07	Transitory Mo-TAM (1)	All other cells	Mouse_GBM_TAM	2.08504	1.28579	0.01	1300	FALSE
Tuba4a	tubulin, alpha 4A [Source:MGI Symbol;Acc:MGI:1095410]	2.73803e-11	0.971987	0.199	0.138	3.87842e-07	Transitory Mo-TAM (1)	All other cells	Mouse_GBM_TAM	0.466505	0.170277	0.01	1300	FALSE
Slpi	secretory leukocyte peptidase inhibitor [Source:MGI Symbol;Acc:MGI:109297]	3.27381e-11	1.11785	0.145	0.086	4.63735e-07	Transitory Mo-TAM (1)	All other cells	Mouse_GBM_TAM	0.753211	0.239556	0.01	1300	FALSE
Sp140	Sp140 nuclear body protein [Source:MGI Symbol;Acc:MGI:3702467]	3.45681e-11	0.680212	0.553	0.557	4.89657e-07	Transitory Mo-TAM (1)	All other cells	Mouse_GBM_TAM	2.05397	1.03542	0.01	1300	FALSE
Phf11a	PHD finger protein 11A [Source:MGI Symbol;Acc:MGI:1918441]	4.37691e-11	0.808626	0.379	0.358	6.19989e-07	Transitory Mo-TAM (1)	All other cells	Mouse_GBM_TAM	1.25332	0.552771	0.01	1300	FALSE
Arf4	ADP-ribosylation factor 4 [Source:MGI Symbol;Acc:MGI:99433]	5.01127e-11	0.41507	0.61	0.687	7.09847e-07	Transitory Mo-TAM (1)	All other cells	Mouse_GBM_TAM	2.12466	1.3995	0.01	1300	FALSE
Plin2	perilipin 2 [Source:MGI Symbol;Acc:MGI:87920]	6.98875e-11	0.361227	0.647	0.706	9.89956e-07	Transitory Mo-TAM (1)	All other cells	Mouse_GBM_TAM	2.63641	1.83407	0.01	1300	FALSE
Arpc5	actin related protein 2/3 complex, subunit 5 [Source:MGI Symbol;Acc:MGI:1915021]	7.06224e-11	0.270293	0.864	0.925	1.00037e-06	Transitory Mo-TAM (1)	All other cells	Mouse_GBM_TAM	4.66039	3.55424	0.01	1300	FALSE
Milr1	mast cell immunoglobulin like receptor 1 [Source:MGI Symbol;Acc:MGI:2685731]	1.12847e-10	0.422521	0.586	0.65	1.59847e-06	Transitory Mo-TAM (1)	All other cells	Mouse_GBM_TAM	1.95649	1.27882	0.01	1300	FALSE
Arl5c	ADP-ribosylation factor-like 5C [Source:MGI Symbol;Acc:MGI:3028577]	1.36367e-10	0.836624	0.425	0.377	1.93164e-06	Transitory Mo-TAM (1)	All other cells	Mouse_GBM_TAM	1.57899	0.678306	0.01	1300	FALSE
Arhgap30	Rho GTPase activating protein 30 [Source:MGI Symbol;Acc:MGI:2684948]	1.51055e-10	0.387221	0.529	0.596	2.13969e-06	Transitory Mo-TAM (1)	All other cells	Mouse_GBM_TAM	1.55095	1.04979	0.01	1300	FALSE
Pnp	purine-nucleoside phosphorylase [Source:MGI Symbol;Acc:MGI:97365]	1.53298e-10	0.383423	0.754	0.807	2.17147e-06	Transitory Mo-TAM (1)	All other cells	Mouse_GBM_TAM	3.72467	2.53527	0.01	1300	FALSE
4930523C07Rik	RIKEN cDNA 4930523C07 gene [Source:MGI Symbol;Acc:MGI:1914897]	1.82699e-10	1.14438	0.184	0.112	2.58793e-06	Transitory Mo-TAM (1)	All other cells	Mouse_GBM_TAM	0.503373	0.153469	0.01	1300	FALSE
Plekhf2	pleckstrin homology domain containing, family F (with FYVE domain) member 2 [Source:MGI Symbol;Acc:MGI:1919051]	1.83738e-10	0.714988	0.41	0.388	2.60264e-06	Transitory Mo-TAM (1)	All other cells	Mouse_GBM_TAM	1.16739	0.565976	0.01	1300	FALSE
Sema4a	sema domain, immunoglobulin domain (Ig), transmembrane domain (TM) and short cytoplasmic domain, (semaphorin) 4A [Source:MGI Symbol;Acc:MGI:107560]	2.03622e-10	0.944811	0.285	0.205	2.8843e-06	Transitory Mo-TAM (1)	All other cells	Mouse_GBM_TAM	0.691258	0.262616	0.01	1300	FALSE
Sumo1	small ubiquitin-like modifier 1 [Source:MGI Symbol;Acc:MGI:1197010]	2.49317e-10	0.308486	0.686	0.766	3.53158e-06	Transitory Mo-TAM (1)	All other cells	Mouse_GBM_TAM	2.33654	1.71367	0.01	1300	FALSE
Slamf7	SLAM family member 7 [Source:MGI Symbol;Acc:MGI:1922595]	2.89863e-10	0.619342	0.455	0.428	4.10591e-06	Transitory Mo-TAM (1)	All other cells	Mouse_GBM_TAM	1.56316	0.836832	0.01	1300	FALSE
Ndufs4	NADH:ubiquinone oxidoreductase core subunit S4 [Source:MGI Symbol;Acc:MGI:1343135]	3.88498e-10	0.375837	0.581	0.655	5.50307e-06	Transitory Mo-TAM (1)	All other cells	Mouse_GBM_TAM	1.7687	1.21146	0.01	1300	FALSE
Clec4a1	C-type lectin domain family 4, member a1 [Source:MGI Symbol;Acc:MGI:3036291]	5.8634e-10	0.743885	0.38	0.267	8.30551e-06	Transitory Mo-TAM (1)	All other cells	Mouse_GBM_TAM	1.21134	0.570458	0.01	1300	FALSE
Dazap2	DAZ associated protein 2 [Source:MGI Symbol;Acc:MGI:1344344]	6.34356e-10	0.311809	0.706	0.803	8.98565e-06	Transitory Mo-TAM (1)	All other cells	Mouse_GBM_TAM	2.68358	1.96202	0.01	1300	FALSE
Pold4	polymerase (DNA-directed), delta 4 [Source:MGI Symbol;Acc:MGI:1916995]	6.85307e-10	0.326187	0.647	0.738	9.70738e-06	Transitory Mo-TAM (1)	All other cells	Mouse_GBM_TAM	2.40805	1.73503	0.01	1300	FALSE
Klrk1	killer cell lectin-like receptor subfamily K, member 1 [Source:MGI Symbol;Acc:MGI:1196250]	8.62629e-10	0.914605	0.322	0.241	1.22191e-05	Transitory Mo-TAM (1)	All other cells	Mouse_GBM_TAM	0.945662	0.37291	0.01	1300	FALSE
Myd88	myeloid differentiation primary response gene 88 [Source:MGI Symbol;Acc:MGI:108005]	8.64751e-10	0.672551	0.394	0.37	1.22492e-05	Transitory Mo-TAM (1)	All other cells	Mouse_GBM_TAM	1.02476	0.518145	0.01	1300	FALSE
Jarid2	jumonji, AT rich interactive domain 2 [Source:MGI Symbol;Acc:MGI:104813]	9.69718e-10	1.01061	0.252	0.168	1.3736e-05	Transitory Mo-TAM (1)	All other cells	Mouse_GBM_TAM	0.627706	0.222124	0.01	1300	FALSE
Tgif1	TGFB-induced factor homeobox 1 [Source:MGI Symbol;Acc:MGI:1194497]	9.79274e-10	0.573983	0.466	0.489	1.38714e-05	Transitory Mo-TAM (1)	All other cells	Mouse_GBM_TAM	1.45716	0.816416	0.01	1300	FALSE
Crlf2	cytokine receptor-like factor 2 [Source:MGI Symbol;Acc:MGI:1889506]	9.83534e-10	0.365025	0.672	0.722	1.39318e-05	Transitory Mo-TAM (1)	All other cells	Mouse_GBM_TAM	2.42199	1.67824	0.01	1300	FALSE
Cycs	cytochrome c, somatic [Source:MGI Symbol;Acc:MGI:88578]	1.0653e-09	0.273862	0.759	0.838	1.509e-05	Transitory Mo-TAM (1)	All other cells	Mouse_GBM_TAM	3.63476	2.76161	0.01	1300	FALSE
Grina	glutamate receptor, ionotropic, N-methyl D-aspartate-associated protein 1 (glutamate binding) [Source:MGI Symbol;Acc:MGI:1913418]	1.39245e-09	0.512727	0.609	0.684	1.97241e-05	Transitory Mo-TAM (1)	All other cells	Mouse_GBM_TAM	2.44235	1.45861	0.01	1300	FALSE
Hif1a	hypoxia inducible factor 1, alpha subunit [Source:MGI Symbol;Acc:MGI:106918]	1.82968e-09	0.60654	0.477	0.485	2.59174e-05	Transitory Mo-TAM (1)	All other cells	Mouse_GBM_TAM	1.55937	0.845675	0.01	1300	FALSE
Txn1	thioredoxin 1 [Source:MGI Symbol;Acc:MGI:98874]	1.83043e-09	0.270157	0.94	0.961	2.59281e-05	Transitory Mo-TAM (1)	All other cells	Mouse_GBM_TAM	9.09236	6.93746	0.01	1300	FALSE
Ostf1	osteoclast stimulating factor 1 [Source:MGI Symbol;Acc:MGI:700012]	1.85893e-09	0.27674	0.829	0.894	2.63318e-05	Transitory Mo-TAM (1)	All other cells	Mouse_GBM_TAM	3.86838	2.93078	0.01	1300	FALSE
Ifit3b	interferon-induced protein with tetratricopeptide repeats 3B [Source:MGI Symbol;Acc:MGI:3698419]	1.98442e-09	0.894816	0.332	0.263	2.81093e-05	Transitory Mo-TAM (1)	All other cells	Mouse_GBM_TAM	1.25395	0.506553	0.01	1300	FALSE
Gbp2	guanylate binding protein 2 [Source:MGI Symbol;Acc:MGI:102772]	2.11346e-09	0.756198	0.523	0.542	2.99372e-05	Transitory Mo-TAM (1)	All other cells	Mouse_GBM_TAM	3.0054	1.40557	0.01	1300	FALSE
Tor1aip1	torsin A interacting protein 1 [Source:MGI Symbol;Acc:MGI:3582693]	2.39748e-09	0.38039	0.666	0.742	3.39603e-05	Transitory Mo-TAM (1)	All other cells	Mouse_GBM_TAM	2.48162	1.69326	0.01	1300	FALSE
Smpdl3b	sphingomyelin phosphodiesterase, acid-like 3B [Source:MGI Symbol;Acc:MGI:1916022]	2.48622e-09	1.20784	0.148	0.089	3.52173e-05	Transitory Mo-TAM (1)	All other cells	Mouse_GBM_TAM	0.348163	0.0970342	0.01	1300	FALSE
Ptprc	protein tyrosine phosphatase, receptor type, C [Source:MGI Symbol;Acc:MGI:97810]	2.68595e-09	0.294776	0.728	0.816	3.80464e-05	Transitory Mo-TAM (1)	All other cells	Mouse_GBM_TAM	3.05751	2.27437	0.01	1300	FALSE
Mxd1	MAX dimerization protein 1 [Source:MGI Symbol;Acc:MGI:96908]	2.75964e-09	1.10881	0.301	0.227	3.90903e-05	Transitory Mo-TAM (1)	All other cells	Mouse_GBM_TAM	1.16587	0.37798	0.01	1300	FALSE
Pilrb2	paired immunoglobin-like type 2 receptor beta 2 [Source:MGI Symbol;Acc:MGI:2450535]	3.83774e-09	1.00348	0.221	0.168	5.43617e-05	Transitory Mo-TAM (1)	All other cells	Mouse_GBM_TAM	0.574621	0.204322	0.01	1300	FALSE
Pilrb1	paired immunoglobin-like type 2 receptor beta 1 [Source:MGI Symbol;Acc:MGI:2450532]	4.52205e-09	1.14035	0.178	0.11	6.40548e-05	Transitory Mo-TAM (1)	All other cells	Mouse_GBM_TAM	0.421104	0.127827	0.01	1300	FALSE
Nt5c3	5'-nucleotidase, cytosolic III [Source:MGI Symbol;Acc:MGI:1927186]	6.51848e-09	0.838669	0.423	0.388	9.23343e-05	Transitory Mo-TAM (1)	All other cells	Mouse_GBM_TAM	1.54353	0.661568	0.01	1300	FALSE
Ift172	intraflagellar transport 172 [Source:MGI Symbol;Acc:MGI:2682064]	6.86126e-09	0.956384	0.241	0.18	9.71898e-05	Transitory Mo-TAM (1)	All other cells	Mouse_GBM_TAM	0.607647	0.227349	0.01	1300	FALSE
P2rx4	purinergic receptor P2X, ligand-gated ion channel 4 [Source:MGI Symbol;Acc:MGI:1338859]	1.01573e-08	0.407061	0.606	0.674	0.000143879	Transitory Mo-TAM (1)	All other cells	Mouse_GBM_TAM	2.10012	1.39451	0.01	1300	FALSE
Sf3b6	splicing factor 3B, subunit 6 [Source:MGI Symbol;Acc:MGI:1913305]	1.03199e-08	0.342143	0.62	0.696	0.000146182	Transitory Mo-TAM (1)	All other cells	Mouse_GBM_TAM	1.95038	1.38235	0.01	1300	FALSE
Thbs1	thrombospondin 1 [Source:MGI Symbol;Acc:MGI:98737]	1.35163e-08	1.05759	0.216	0.137	0.000191459	Transitory Mo-TAM (1)	All other cells	Mouse_GBM_TAM	0.863281	0.293283	0.01	1300	FALSE
Myl12b	myosin, light chain 12B, regulatory [Source:MGI Symbol;Acc:MGI:107494]	1.37925e-08	0.293064	0.733	0.824	0.000195371	Transitory Mo-TAM (1)	All other cells	Mouse_GBM_TAM	2.8623	2.13266	0.01	1300	FALSE
Rassf1	Ras association (RalGDS/AF-6) domain family member 1 [Source:MGI Symbol;Acc:MGI:1928386]	1.38798e-08	0.729897	0.375	0.346	0.000196608	Transitory Mo-TAM (1)	All other cells	Mouse_GBM_TAM	1.02401	0.488351	0.01	1300	FALSE
Nr4a2	nuclear receptor subfamily 4, group A, member 2 [Source:MGI Symbol;Acc:MGI:1352456]	2.1978e-08	1.21484	0.146	0.079	0.000311318	Transitory Mo-TAM (1)	All other cells	Mouse_GBM_TAM	0.48126	0.135785	0.01	1300	FALSE
Sp110	Sp110 nuclear body protein [Source:MGI Symbol;Acc:MGI:1923364]	2.26886e-08	0.438101	0.585	0.652	0.000321384	Transitory Mo-TAM (1)	All other cells	Mouse_GBM_TAM	2.12338	1.36658	0.01	1300	FALSE
Rasgrp4	RAS guanyl releasing protein 4 [Source:MGI Symbol;Acc:MGI:2386851]	2.84545e-08	1.26782	0.106	0.046	0.000403058	Transitory Mo-TAM (1)	All other cells	Mouse_GBM_TAM	0.23371	0.0585908	0.01	1300	FALSE
Slamf8	SLAM family member 8 [Source:MGI Symbol;Acc:MGI:1921998]	4.02094e-08	0.670463	0.442	0.416	0.000569566	Transitory Mo-TAM (1)	All other cells	Mouse_GBM_TAM	1.42081	0.72182	0.01	1300	FALSE
Ccl9	chemokine (C-C motif) ligand 9 [Source:MGI Symbol;Acc:MGI:104533]	4.67175e-08	0.642916	0.481	0.439	0.000661754	Transitory Mo-TAM (1)	All other cells	Mouse_GBM_TAM	2.83627	1.48644	0.01	1300	FALSE
Arhgef10l	Rho guanine nucleotide exchange factor (GEF) 10-like [Source:MGI Symbol;Acc:MGI:1920004]	5.39611e-08	0.853796	0.122	0.087	0.000764359	Transitory Mo-TAM (1)	All other cells	Mouse_GBM_TAM	0.253981	0.102402	0.01	1300	FALSE
Rasgrp1	RAS guanyl releasing protein 1 [Source:MGI Symbol;Acc:MGI:1314635]	7.43665e-08	1.02791	0.188	0.134	0.0010534	Transitory Mo-TAM (1)	All other cells	Mouse_GBM_TAM	0.44983	0.154505	0.01	1300	FALSE
Tagln2	transgelin 2 [Source:MGI Symbol;Acc:MGI:1312985]	8.79858e-08	0.277592	0.753	0.802	0.00124632	Transitory Mo-TAM (1)	All other cells	Mouse_GBM_TAM	3.5819	2.71124	0.01	1300	FALSE
Irg1		1.04268e-07	0.86159	0.321	0.263	0.00147695	Transitory Mo-TAM (1)	All other cells	Mouse_GBM_TAM	1.49913	0.627593	0.01	1300	FALSE
Gbp9	guanylate-binding protein 9 [Source:MGI Symbol;Acc:MGI:3605620]	1.04501e-07	0.815613	0.184	0.155	0.00148026	Transitory Mo-TAM (1)	All other cells	Mouse_GBM_TAM	0.440503	0.189288	0.01	1300	FALSE
Mmp14	matrix metallopeptidase 14 (membrane-inserted) [Source:MGI Symbol;Acc:MGI:101900]	1.04671e-07	0.32393	0.623	0.655	0.00148266	Transitory Mo-TAM (1)	All other cells	Mouse_GBM_TAM	2.21845	1.60184	0.01	1300	FALSE
Tap1	transporter 1, ATP-binding cassette, sub-family B (MDR/TAP) [Source:MGI Symbol;Acc:MGI:98483]	1.2519e-07	0.33235	0.648	0.735	0.00177332	Transitory Mo-TAM (1)	All other cells	Mouse_GBM_TAM	2.3678	1.69544	0.01	1300	FALSE
Gm5424	predicted gene 5424 [Source:MGI Symbol;Acc:MGI:3643173]	1.98279e-07	1.10563	0.131	0.084	0.00280862	Transitory Mo-TAM (1)	All other cells	Mouse_GBM_TAM	0.314875	0.0975346	0.01	1300	FALSE
Trim30b	tripartite motif-containing 30B [Source:MGI Symbol;Acc:MGI:4821256]	2.03198e-07	1.0979	0.148	0.088	0.00287831	Transitory Mo-TAM (1)	All other cells	Mouse_GBM_TAM	0.357298	0.11252	0.01	1300	FALSE
Rnf114	ring finger protein 114 [Source:MGI Symbol;Acc:MGI:1933159]	2.50086e-07	0.535939	0.462	0.488	0.00354246	Transitory Mo-TAM (1)	All other cells	Mouse_GBM_TAM	1.28959	0.750415	0.01	1300	FALSE
Skap2	src family associated phosphoprotein 2 [Source:MGI Symbol;Acc:MGI:1889206]	2.71472e-07	0.368002	0.582	0.652	0.0038454	Transitory Mo-TAM (1)	All other cells	Mouse_GBM_TAM	1.78069	1.22936	0.01	1300	FALSE
Ikbkb	inhibitor of kappaB kinase beta [Source:MGI Symbol;Acc:MGI:1338071]	2.90871e-07	0.488989	0.504	0.53	0.00412018	Transitory Mo-TAM (1)	All other cells	Mouse_GBM_TAM	1.39326	0.850545	0.01	1300	FALSE
Lrrc25	leucine rich repeat containing 25 [Source:MGI Symbol;Acc:MGI:2445284]	3.36548e-07	0.430495	0.578	0.642	0.0047672	Transitory Mo-TAM (1)	All other cells	Mouse_GBM_TAM	2.00751	1.30176	0.01	1300	FALSE
Tmem219	transmembrane protein 219 [Source:MGI Symbol;Acc:MGI:1915992]	3.74918e-07	0.346176	0.678	0.761	0.00531071	Transitory Mo-TAM (1)	All other cells	Mouse_GBM_TAM	2.46283	1.73925	0.01	1300	FALSE
Trafd1	TRAF type zinc finger domain containing 1 [Source:MGI Symbol;Acc:MGI:1923551]	3.78073e-07	0.51514	0.563	0.587	0.0053554	Transitory Mo-TAM (1)	All other cells	Mouse_GBM_TAM	1.87731	1.11751	0.01	1300	FALSE
Slc36a3os	solute carrier family 36 (proton/amino acid symporter), member 3, opposite strand [Source:MGI Symbol;Acc:MGI:3651340]	3.85575e-07	1.0294	0.132	0.088	0.00546167	Transitory Mo-TAM (1)	All other cells	Mouse_GBM_TAM	0.300821	0.101032	0.01	1300	FALSE
Clec4d	C-type lectin domain family 4, member d [Source:MGI Symbol;Acc:MGI:1298389]	4.3671e-07	0.876101	0.213	0.15	0.006186	Transitory Mo-TAM (1)	All other cells	Mouse_GBM_TAM	0.68516	0.279467	0.01	1300	FALSE
Psma4	proteasome subunit alpha 4 [Source:MGI Symbol;Acc:MGI:1347060]	4.49712e-07	0.294019	0.739	0.809	0.00637018	Transitory Mo-TAM (1)	All other cells	Mouse_GBM_TAM	2.94821	2.19464	0.01	1300	FALSE
Gsdmd	gasdermin D [Source:MGI Symbol;Acc:MGI:1916396]	5.20274e-07	0.560333	0.44	0.463	0.00736969	Transitory Mo-TAM (1)	All other cells	Mouse_GBM_TAM	1.22626	0.695925	0.01	1300	FALSE
Tifa	TRAF-interacting protein with forkhead-associated domain [Source:MGI Symbol;Acc:MGI:2182965]	5.78681e-07	0.57039	0.41	0.422	0.00819702	Transitory Mo-TAM (1)	All other cells	Mouse_GBM_TAM	1.1439	0.642305	0.01	1300	FALSE
Ccnl1	cyclin L1 [Source:MGI Symbol;Acc:MGI:1922664]	6.20136e-07	0.375292	0.562	0.629	0.00878423	Transitory Mo-TAM (1)	All other cells	Mouse_GBM_TAM	1.84193	1.26244	0.01	1300	FALSE
Creb5	cAMP responsive element binding protein 5 [Source:MGI Symbol;Acc:MGI:2443973]	7.56046e-07	0.486418	0.403	0.442	0.0107094	Transitory Mo-TAM (1)	All other cells	Mouse_GBM_TAM	1.18749	0.726245	0.01	1300	FALSE
Fis1	fission, mitochondrial 1 [Source:MGI Symbol;Acc:MGI:1913687]	7.78055e-07	0.265444	0.705	0.801	0.0110212	Transitory Mo-TAM (1)	All other cells	Mouse_GBM_TAM	2.56996	1.96848	0.01	1300	FALSE
1810037I17Rik	RIKEN cDNA 1810037I17 gene [Source:MGI Symbol;Acc:MGI:1914954]	1.02203e-06	0.250985	0.699	0.789	0.014477	Transitory Mo-TAM (1)	All other cells	Mouse_GBM_TAM	2.6313	2.04502	0.01	1300	FALSE
Gda	guanine deaminase [Source:MGI Symbol;Acc:MGI:95678]	1.04781e-06	0.72398	0.203	0.168	0.0148423	Transitory Mo-TAM (1)	All other cells	Mouse_GBM_TAM	0.534693	0.254077	0.01	1300	FALSE
Esd	esterase D/formylglutathione hydrolase [Source:MGI Symbol;Acc:MGI:95421]	1.04841e-06	0.295002	0.694	0.79	0.0148507	Transitory Mo-TAM (1)	All other cells	Mouse_GBM_TAM	2.67801	1.99131	0.01	1300	FALSE
Cd86	CD86 antigen [Source:MGI Symbol;Acc:MGI:101773]	1.45927e-06	0.352713	0.648	0.735	0.0206706	Transitory Mo-TAM (1)	All other cells	Mouse_GBM_TAM	2.65926	1.8659	0.01	1300	FALSE
Rab8a	RAB8A, member RAS oncogene family [Source:MGI Symbol;Acc:MGI:96960]	1.52843e-06	0.45131	0.529	0.583	0.0216502	Transitory Mo-TAM (1)	All other cells	Mouse_GBM_TAM	1.53735	0.975342	0.01	1300	FALSE
Rab20	RAB20, member RAS oncogene family [Source:MGI Symbol;Acc:MGI:102789]	1.65747e-06	0.432337	0.482	0.537	0.0234781	Transitory Mo-TAM (1)	All other cells	Mouse_GBM_TAM	1.60785	1.03997	0.01	1300	FALSE
Nfkbie	nuclear factor of kappa light polypeptide gene enhancer in B cells inhibitor, epsilon [Source:MGI Symbol;Acc:MGI:1194908]	1.91774e-06	0.907043	0.249	0.197	0.0271648	Transitory Mo-TAM (1)	All other cells	Mouse_GBM_TAM	0.638528	0.251821	0.01	1300	FALSE
Stat1	signal transducer and activator of transcription 1 [Source:MGI Symbol;Acc:MGI:103063]	2.04578e-06	0.380307	0.739	0.805	0.0289784	Transitory Mo-TAM (1)	All other cells	Mouse_GBM_TAM	3.87101	2.64326	0.01	1300	FALSE
Mgst1	microsomal glutathione S-transferase 1 [Source:MGI Symbol;Acc:MGI:1913850]	2.23933e-06	0.601934	0.341	0.292	0.0317201	Transitory Mo-TAM (1)	All other cells	Mouse_GBM_TAM	1.1228	0.610494	0.01	1300	FALSE
Dusp6	dual specificity phosphatase 6 [Source:MGI Symbol;Acc:MGI:1914853]	2.62574e-06	0.509203	0.454	0.498	0.0371936	Transitory Mo-TAM (1)	All other cells	Mouse_GBM_TAM	1.45291	0.869169	0.01	1300	FALSE
Scimp	SLP adaptor and CSK interacting membrane protein [Source:MGI Symbol;Acc:MGI:3610314]	2.67406e-06	0.36363	0.665	0.727	0.0378781	Transitory Mo-TAM (1)	All other cells	Mouse_GBM_TAM	2.9545	2.05077	0.01	1300	FALSE
F13a1	coagulation factor XIII, A1 subunit [Source:MGI Symbol;Acc:MGI:1921395]	2.80327e-06	0.769593	0.156	0.077	0.0397083	Transitory Mo-TAM (1)	All other cells	Mouse_GBM_TAM	0.472591	0.213537	0.01	1300	FALSE
Rnh1	ribonuclease/angiogenin inhibitor 1 [Source:MGI Symbol;Acc:MGI:1195456]	2.86798e-06	0.329945	0.682	0.776	0.0406249	Transitory Mo-TAM (1)	All other cells	Mouse_GBM_TAM	2.66568	1.91372	0.01	1300	FALSE
Ncf2	neutrophil cytosolic factor 2 [Source:MGI Symbol;Acc:MGI:97284]	3.13137e-06	0.339884	0.639	0.738	0.0443559	Transitory Mo-TAM (1)	All other cells	Mouse_GBM_TAM	2.26798	1.61159	0.01	1300	FALSE
Stx11	syntaxin 11 [Source:MGI Symbol;Acc:MGI:1921982]	3.30208e-06	1.06516	0.135	0.078	0.0467739	Transitory Mo-TAM (1)	All other cells	Mouse_GBM_TAM	0.326769	0.106075	0.01	1300	FALSE
Glipr2	GLI pathogenesis-related 2 [Source:MGI Symbol;Acc:MGI:1917770]	3.42566e-06	1.17826	0.125	0.068	0.0485245	Transitory Mo-TAM (1)	All other cells	Mouse_GBM_TAM	0.308946	0.0881756	0.01	1300	FALSE
Nr1h3	nuclear receptor subfamily 1, group H, member 3 [Source:MGI Symbol;Acc:MGI:1352462]	3.62852e-06	0.888997	0.179	0.13	0.0513979	Transitory Mo-TAM (1)	All other cells	Mouse_GBM_TAM	0.470869	0.18767	0.01	1300	FALSE
Gm7676	predicted gene 7676 [Source:MGI Symbol;Acc:MGI:3644053]	3.74134e-06	0.996717	0.188	0.14	0.0529961	Transitory Mo-TAM (1)	All other cells	Mouse_GBM_TAM	0.564658	0.2021	0.01	1300	FALSE
Ifit2	interferon-induced protein with tetratricopeptide repeats 2 [Source:MGI Symbol;Acc:MGI:99449]	3.80714e-06	0.672415	0.451	0.442	0.0539281	Transitory Mo-TAM (1)	All other cells	Mouse_GBM_TAM	2.1477	1.09145	0.01	1300	FALSE
Tap2	transporter 2, ATP-binding cassette, sub-family B (MDR/TAP) [Source:MGI Symbol;Acc:MGI:98484]	3.83726e-06	0.530918	0.41	0.446	0.0543548	Transitory Mo-TAM (1)	All other cells	Mouse_GBM_TAM	1.11576	0.652021	0.01	1300	FALSE
Rnf34	ring finger protein 34 [Source:MGI Symbol;Acc:MGI:2153340]	4.05904e-06	0.69847	0.366	0.345	0.0574963	Transitory Mo-TAM (1)	All other cells	Mouse_GBM_TAM	0.954802	0.46984	0.01	1300	FALSE
Cope	coatomer protein complex, subunit epsilon [Source:MGI Symbol;Acc:MGI:1891702]	4.50003e-06	0.284044	0.67	0.761	0.063743	Transitory Mo-TAM (1)	All other cells	Mouse_GBM_TAM	2.26887	1.70538	0.01	1300	FALSE
Pstpip1	proline-serine-threonine phosphatase-interacting protein 1 [Source:MGI Symbol;Acc:MGI:1321396]	5.13216e-06	0.640393	0.314	0.308	0.0726971	Transitory Mo-TAM (1)	All other cells	Mouse_GBM_TAM	0.796624	0.41516	0.01	1300	FALSE
BC147527	cDNA sequence BC147527 [Source:MGI Symbol;Acc:MGI:4840510]	5.26585e-06	1.02656	0.191	0.132	0.0745907	Transitory Mo-TAM (1)	All other cells	Mouse_GBM_TAM	0.464127	0.15985	0.01	1300	FALSE
Pnrc1	proline-rich nuclear receptor coactivator 1 [Source:MGI Symbol;Acc:MGI:1917838]	5.70931e-06	0.491344	0.524	0.569	0.0808724	Transitory Mo-TAM (1)	All other cells	Mouse_GBM_TAM	1.86671	1.13818	0.01	1300	FALSE
Pilra	paired immunoglobin-like type 2 receptor alpha [Source:MGI Symbol;Acc:MGI:2450529]	5.90907e-06	0.430058	0.518	0.593	0.083702	Transitory Mo-TAM (1)	All other cells	Mouse_GBM_TAM	1.81448	1.17677	0.01	1300	FALSE
Ifih1	interferon induced with helicase C domain 1 [Source:MGI Symbol;Acc:MGI:1918836]	6.09251e-06	0.574109	0.401	0.434	0.0863004	Transitory Mo-TAM (1)	All other cells	Mouse_GBM_TAM	1.34949	0.755673	0.01	1300	FALSE
Aldh3b1	aldehyde dehydrogenase 3 family, member B1 [Source:MGI Symbol;Acc:MGI:1914939]	6.98497e-06	0.617415	0.298	0.277	0.0989421	Transitory Mo-TAM (1)	All other cells	Mouse_GBM_TAM	0.683756	0.364168	0.01	1300	FALSE
Trps1	transcriptional repressor GATA binding 1 [Source:MGI Symbol;Acc:MGI:1927616]	7.1036e-06	0.642068	0.365	0.353	0.100622	Transitory Mo-TAM (1)	All other cells	Mouse_GBM_TAM	0.98661	0.514419	0.01	1300	FALSE
Slco3a1	solute carrier organic anion transporter family, member 3a1 [Source:MGI Symbol;Acc:MGI:1351867]	7.39068e-06	0.956609	0.164	0.12	0.104689	Transitory Mo-TAM (1)	All other cells	Mouse_GBM_TAM	0.395883	0.145938	0.01	1300	FALSE
Tmem51	transmembrane protein 51 [Source:MGI Symbol;Acc:MGI:2384874]	7.54139e-06	0.675846	0.293	0.26	0.106824	Transitory Mo-TAM (1)	All other cells	Mouse_GBM_TAM	0.732231	0.367592	0.01	1300	FALSE
C3	complement component 3 [Source:MGI Symbol;Acc:MGI:88227]	7.81758e-06	0.436232	0.414	0.438	0.110736	Transitory Mo-TAM (1)	All other cells	Mouse_GBM_TAM	1.28553	0.827518	0.01	1300	FALSE
Supt4a	SPT4A, DSIF elongation factor subunit [Source:MGI Symbol;Acc:MGI:107416]	9.44009e-06	0.316991	0.595	0.698	0.133719	Transitory Mo-TAM (1)	All other cells	Mouse_GBM_TAM	1.90341	1.38361	0.01	1300	FALSE
Trim30a	tripartite motif-containing 30A [Source:MGI Symbol;Acc:MGI:98178]	9.86959e-06	0.265966	0.682	0.776	0.139803	Transitory Mo-TAM (1)	All other cells	Mouse_GBM_TAM	2.75847	2.11194	0.01	1300	FALSE
Mycbp2	MYC binding protein 2, E3 ubiquitin protein ligase [Source:MGI Symbol;Acc:MGI:2179432]	1.02193e-05	0.49372	0.503	0.561	0.144756	Transitory Mo-TAM (1)	All other cells	Mouse_GBM_TAM	1.61072	0.979207	0.01	1300	FALSE
Rhog	ras homolog family member G [Source:MGI Symbol;Acc:MGI:1928370]	1.08433e-05	0.287273	0.72	0.811	0.153595	Transitory Mo-TAM (1)	All other cells	Mouse_GBM_TAM	2.71221	2.03249	0.01	1300	FALSE
Gm4955		1.19729e-05	0.525469	0.481	0.521	0.169596	Transitory Mo-TAM (1)	All other cells	Mouse_GBM_TAM	1.75667	1.03459	0.01	1300	FALSE
Arf5	ADP-ribosylation factor 5 [Source:MGI Symbol;Acc:MGI:99434]	1.42837e-05	0.253981	0.731	0.828	0.202328	Transitory Mo-TAM (1)	All other cells	Mouse_GBM_TAM	3.51577	2.72496	0.01	1300	FALSE
Ssu72	Ssu72 RNA polymerase II CTD phosphatase homolog (yeast) [Source:MGI Symbol;Acc:MGI:1916241]	1.55375e-05	0.283167	0.597	0.696	0.220089	Transitory Mo-TAM (1)	All other cells	Mouse_GBM_TAM	1.85612	1.39592	0.01	1300	FALSE
Slc29a3	solute carrier family 29 (nucleoside transporters), member 3 [Source:MGI Symbol;Acc:MGI:1918529]	1.74021e-05	0.336526	0.521	0.604	0.246501	Transitory Mo-TAM (1)	All other cells	Mouse_GBM_TAM	1.62779	1.15979	0.01	1300	FALSE
Tnip3	TNFAIP3 interacting protein 3 [Source:MGI Symbol;Acc:MGI:3041165]	1.87825e-05	0.851366	0.168	0.125	0.266055	Transitory Mo-TAM (1)	All other cells	Mouse_GBM_TAM	0.54112	0.225235	0.01	1300	FALSE
Trim30d	tripartite motif-containing 30D [Source:MGI Symbol;Acc:MGI:3035181]	2.22325e-05	0.708452	0.361	0.359	0.314923	Transitory Mo-TAM (1)	All other cells	Mouse_GBM_TAM	1.05785	0.515814	0.01	1300	FALSE
Pde4b	phosphodiesterase 4B, cAMP specific [Source:MGI Symbol;Acc:MGI:99557]	2.70491e-05	0.738531	0.191	0.171	0.38315	Transitory Mo-TAM (1)	All other cells	Mouse_GBM_TAM	0.504208	0.235697	0.01	1300	FALSE
H2-Q4	histocompatibility 2, Q region locus 4 [Source:MGI Symbol;Acc:MGI:95933]	2.81451e-05	0.370539	0.486	0.551	0.398675	Transitory Mo-TAM (1)	All other cells	Mouse_GBM_TAM	1.44803	0.99657	0.01	1300	FALSE
Slc7a11	solute carrier family 7 (cationic amino acid transporter, y+ system), member 11 [Source:MGI Symbol;Acc:MGI:1347355]	3.10813e-05	0.783779	0.198	0.163	0.440267	Transitory Mo-TAM (1)	All other cells	Mouse_GBM_TAM	0.855723	0.385356	0.01	1300	FALSE
B3gnt8	UDP-GlcNAc:betaGal beta-1,3-N-acetylglucosaminyltransferase 8 [Source:MGI Symbol;Acc:MGI:2385269]	3.14963e-05	0.639996	0.326	0.308	0.446146	Transitory Mo-TAM (1)	All other cells	Mouse_GBM_TAM	0.849528	0.443224	0.01	1300	FALSE
AI607873		3.47852e-05	0.374419	0.622	0.703	0.492732	Transitory Mo-TAM (1)	All other cells	Mouse_GBM_TAM	2.60668	1.78946	0.01	1300	FALSE
Pnrc2	proline-rich nuclear receptor coactivator 2 [Source:MGI Symbol;Acc:MGI:106512]	3.49943e-05	0.278874	0.24	0.312	0.495694	Transitory Mo-TAM (1)	All other cells	Mouse_GBM_TAM	0.533228	0.401025	0.01	1300	FALSE
Syf2	SYF2 homolog, RNA splicing factor (S. cerevisiae) [Source:MGI Symbol;Acc:MGI:1915842]	3.50894e-05	0.453869	0.494	0.535	0.497042	Transitory Mo-TAM (1)	All other cells	Mouse_GBM_TAM	1.34702	0.851932	0.01	1300	FALSE
AY036118		3.69558e-05	0.276869	0.13	0.211	0.52348	Transitory Mo-TAM (1)	All other cells	Mouse_GBM_TAM	0.360712	0.271057	0.01	1300	FALSE
Cxcl2	chemokine (C-X-C motif) ligand 2 [Source:MGI Symbol;Acc:MGI:1340094]	3.78699e-05	0.891299	0.283	0.241	0.536427	Transitory Mo-TAM (1)	All other cells	Mouse_GBM_TAM	3.86344	1.57859	0.01	1300	TRUE
Cd101	CD101 antigen [Source:MGI Symbol;Acc:MGI:2685862]	3.94849e-05	1.126	0.139	0.083	0.559304	Transitory Mo-TAM (1)	All other cells	Mouse_GBM_TAM	0.304354	0.0919539	0.01	1300	FALSE
Hpcal1	hippocalcin-like 1 [Source:MGI Symbol;Acc:MGI:1855689]	4.84248e-05	0.497977	0.449	0.483	0.685937	Transitory Mo-TAM (1)	All other cells	Mouse_GBM_TAM	1.22311	0.739431	0.01	1300	FALSE
Spop	speckle-type BTB/POZ protein [Source:MGI Symbol;Acc:MGI:1343085]	5.29865e-05	0.473976	0.436	0.479	0.750554	Transitory Mo-TAM (1)	All other cells	Mouse_GBM_TAM	1.17391	0.727012	0.01	1300	FALSE
Itga4	integrin alpha 4 [Source:MGI Symbol;Acc:MGI:96603]	5.57432e-05	0.666201	0.219	0.208	0.789602	Transitory Mo-TAM (1)	All other cells	Mouse_GBM_TAM	0.559999	0.282784	0.01	1300	FALSE
2310001H17Rik	RIKEN cDNA 2310001H17 gene [Source:MGI Symbol;Acc:MGI:1923682]	6.38004e-05	0.890072	0.193	0.157	0.903732	Transitory Mo-TAM (1)	All other cells	Mouse_GBM_TAM	0.47241	0.18809	0.01	1300	FALSE
Trib1	tribbles pseudokinase 1 [Source:MGI Symbol;Acc:MGI:2443397]	7.15875e-05	0.548602	0.386	0.399	1	Transitory Mo-TAM (1)	All other cells	Mouse_GBM_TAM	1.16506	0.668897	0.01	1300	FALSE
Gm6377	predicted gene 6377 [Source:MGI Symbol;Acc:MGI:3647255]	7.64476e-05	1.03392	0.204	0.136	1	Transitory Mo-TAM (1)	All other cells	Mouse_GBM_TAM	0.538759	0.185145	0.01	1300	FALSE
Scand1	SCAN domain-containing 1 [Source:MGI Symbol;Acc:MGI:1343132]	8.19391e-05	0.37435	0.626	0.706	1	Transitory Mo-TAM (1)	All other cells	Mouse_GBM_TAM	2.58474	1.7745	0.01	1300	FALSE
Birc3	baculoviral IAP repeat-containing 3 [Source:MGI Symbol;Acc:MGI:1197007]	8.64593e-05	0.684491	0.256	0.247	1	Transitory Mo-TAM (1)	All other cells	Mouse_GBM_TAM	0.663361	0.329608	0.01	1300	FALSE
Ptgs2	prostaglandin-endoperoxide synthase 2 [Source:MGI Symbol;Acc:MGI:97798]	0.000114528	0.806614	0.148	0.112	1	Transitory Mo-TAM (1)	All other cells	Mouse_GBM_TAM	0.480598	0.208987	0.01	1300	FALSE
H2-T23	histocompatibility 2, T region locus 23 [Source:MGI Symbol;Acc:MGI:95957]	0.00012569	0.263432	0.665	0.763	1	Transitory Mo-TAM (1)	All other cells	Mouse_GBM_TAM	2.5042	1.92194	0.01	1300	FALSE
Csrnp1	cysteine-serine-rich nuclear protein 1 [Source:MGI Symbol;Acc:MGI:2387989]	0.000131536	0.946817	0.232	0.168	1	Transitory Mo-TAM (1)	All other cells	Mouse_GBM_TAM	0.642556	0.243175	0.01	1300	FALSE
Stard4	StAR-related lipid transfer (START) domain containing 4 [Source:MGI Symbol;Acc:MGI:2156764]	0.000135983	0.306254	0.076	0.107	1	Transitory Mo-TAM (1)	All other cells	Mouse_GBM_TAM	0.159761	0.114978	0.01	1300	FALSE
Ifrd1	interferon-related developmental regulator 1 [Source:MGI Symbol;Acc:MGI:1316717]	0.000136707	0.585314	0.338	0.352	1	Transitory Mo-TAM (1)	All other cells	Mouse_GBM_TAM	1.007	0.556397	0.01	1300	FALSE
Oasl1	2'-5' oligoadenylate synthetase-like 1 [Source:MGI Symbol;Acc:MGI:2180849]	0.000148487	0.528846	0.452	0.491	1	Transitory Mo-TAM (1)	All other cells	Mouse_GBM_TAM	1.84095	1.08073	0.01	1300	FALSE
Ifngr1	interferon gamma receptor 1 [Source:MGI Symbol;Acc:MGI:107655]	0.000151992	0.390494	0.523	0.597	1	Transitory Mo-TAM (1)	All other cells	Mouse_GBM_TAM	1.68224	1.13518	0.01	1300	FALSE
Utp23	UTP23 small subunit processome component [Source:MGI Symbol;Acc:MGI:1925831]	0.000152994	0.402664	0.091	0.113	1	Transitory Mo-TAM (1)	All other cells	Mouse_GBM_TAM	0.192844	0.125608	0.01	1300	FALSE
Chmp4b	charged multivesicular body protein 4B [Source:MGI Symbol;Acc:MGI:1922858]	0.000159899	0.257912	0.795	0.873	1	Transitory Mo-TAM (1)	All other cells	Mouse_GBM_TAM	4.34432	3.35443	0.01	1300	FALSE
Tbc1d1	TBC1 domain family, member 1 [Source:MGI Symbol;Acc:MGI:1889508]	0.000161179	0.292525	0.158	0.219	1	Transitory Mo-TAM (1)	All other cells	Mouse_GBM_TAM	0.353755	0.261498	0.01	1300	FALSE
Slc16a3	solute carrier family 16 (monocarboxylic acid transporters), member 3 [Source:MGI Symbol;Acc:MGI:1933438]	0.000197837	0.537639	0.355	0.377	1	Transitory Mo-TAM (1)	All other cells	Mouse_GBM_TAM	1.14656	0.665576	0.01	1300	FALSE
Mx1	MX dynamin-like GTPase 1 [Source:MGI Symbol;Acc:MGI:97243]	0.00022541	0.77178	0.318	0.299	1	Transitory Mo-TAM (1)	All other cells	Mouse_GBM_TAM	1.12216	0.513271	0.01	1300	FALSE
Sf3b1	splicing factor 3b, subunit 1 [Source:MGI Symbol;Acc:MGI:1932339]	0.000226033	0.303881	0.635	0.739	1	Transitory Mo-TAM (1)	All other cells	Mouse_GBM_TAM	2.22234	1.63735	0.01	1300	FALSE
Ccdc86	coiled-coil domain containing 86 [Source:MGI Symbol;Acc:MGI:1277220]	0.000236396	0.318687	0.529	0.636	1	Transitory Mo-TAM (1)	All other cells	Mouse_GBM_TAM	1.71279	1.24264	0.01	1300	FALSE
Gt(ROSA)26Sor	gene trap ROSA 26, Philippe Soriano [Source:MGI Symbol;Acc:MGI:104735]	0.000238427	0.306339	0.139	0.191	1	Transitory Mo-TAM (1)	All other cells	Mouse_GBM_TAM	0.304014	0.221158	0.01	1300	FALSE
Znrd1	zinc ribbon domain containing 1 [Source:MGI Symbol;Acc:MGI:1913386]	0.000247382	0.451701	0.365	0.414	1	Transitory Mo-TAM (1)	All other cells	Mouse_GBM_TAM	0.902623	0.570925	0.01	1300	FALSE
Cnn2	calponin 2 [Source:MGI Symbol;Acc:MGI:105093]	0.000247818	0.581412	0.297	0.285	1	Transitory Mo-TAM (1)	All other cells	Mouse_GBM_TAM	0.730786	0.40418	0.01	1300	FALSE
Rassf2	Ras association (RalGDS/AF-6) domain family member 2 [Source:MGI Symbol;Acc:MGI:2442060]	0.000267537	0.253345	0.211	0.293	1	Transitory Mo-TAM (1)	All other cells	Mouse_GBM_TAM	0.483995	0.373438	0.01	1300	FALSE
Flt1	FMS-like tyrosine kinase 1 [Source:MGI Symbol;Acc:MGI:95558]	0.000326685	0.798699	0.171	0.124	1	Transitory Mo-TAM (1)	All other cells	Mouse_GBM_TAM	0.426521	0.186397	0.01	1300	FALSE
Taf6l	TATA-box binding protein associated factor 6 like [Source:MGI Symbol;Acc:MGI:2444957]	0.00033214	0.263394	0.553	0.672	1	Transitory Mo-TAM (1)	All other cells	Mouse_GBM_TAM	1.66016	1.27342	0.01	1300	FALSE
Mvp	major vault protein [Source:MGI Symbol;Acc:MGI:1925638]	0.000339736	0.534327	0.39	0.419	1	Transitory Mo-TAM (1)	All other cells	Mouse_GBM_TAM	1.03641	0.60326	0.01	1300	FALSE
Il3ra	interleukin 3 receptor, alpha chain [Source:MGI Symbol;Acc:MGI:96553]	0.000358588	0.680694	0.252	0.235	1	Transitory Mo-TAM (1)	All other cells	Mouse_GBM_TAM	0.59337	0.295465	0.01	1300	FALSE
Myo1g	myosin IG [Source:MGI Symbol;Acc:MGI:1927091]	0.000358903	0.281983	0.216	0.289	1	Transitory Mo-TAM (1)	All other cells	Mouse_GBM_TAM	0.489104	0.366467	0.01	1300	FALSE
Ifitm1	interferon induced transmembrane protein 1 [Source:MGI Symbol;Acc:MGI:1915963]	0.000365737	1.28194	0.164	0.135	1	Transitory Mo-TAM (1)	All other cells	Mouse_GBM_TAM	0.965894	0.260808	0.01	1300	FALSE
Chst12	carbohydrate sulfotransferase 12 [Source:MGI Symbol;Acc:MGI:1929064]	0.000367518	0.277244	0.151	0.203	1	Transitory Mo-TAM (1)	All other cells	Mouse_GBM_TAM	0.318692	0.239106	0.01	1300	FALSE
Agpat4	1-acylglycerol-3-phosphate O-acyltransferase 4 (lysophosphatidic acid acyltransferase, delta) [Source:MGI Symbol;Acc:MGI:1915512]	0.000376415	0.80949	0.197	0.155	1	Transitory Mo-TAM (1)	All other cells	Mouse_GBM_TAM	0.440149	0.190355	0.01	1300	FALSE
Dram1	DNA-damage regulated autophagy modulator 1 [Source:MGI Symbol;Acc:MGI:1918962]	0.000382199	0.985304	0.158	0.122	1	Transitory Mo-TAM (1)	All other cells	Mouse_GBM_TAM	0.395565	0.141408	0.01	1300	FALSE
Med21	mediator complex subunit 21 [Source:MGI Symbol;Acc:MGI:1347064]	0.00041364	0.665772	0.29	0.272	1	Transitory Mo-TAM (1)	All other cells	Mouse_GBM_TAM	0.723818	0.367092	0.01	1300	FALSE
Erich1	glutamate rich 1 [Source:MGI Symbol;Acc:MGI:3588201]	0.000417152	0.2625	0.085	0.123	1	Transitory Mo-TAM (1)	All other cells	Mouse_GBM_TAM	0.187422	0.141843	0.01	1300	FALSE
Ezr	ezrin [Source:MGI Symbol;Acc:MGI:98931]	0.000439286	0.639859	0.283	0.275	1	Transitory Mo-TAM (1)	All other cells	Mouse_GBM_TAM	0.697149	0.362927	0.01	1300	FALSE
Orai2	ORAI calcium release-activated calcium modulator 2 [Source:MGI Symbol;Acc:MGI:2443195]	0.000445894	0.256579	0.084	0.123	1	Transitory Mo-TAM (1)	All other cells	Mouse_GBM_TAM	0.17528	0.13335	0.01	1300	FALSE
Batf	basic leucine zipper transcription factor, ATF-like [Source:MGI Symbol;Acc:MGI:1859147]	0.000446137	0.318015	0.184	0.249	1	Transitory Mo-TAM (1)	All other cells	Mouse_GBM_TAM	0.4171	0.300755	0.01	1300	FALSE
Snrpb2	U2 small nuclear ribonucleoprotein B [Source:MGI Symbol;Acc:MGI:104805]	0.000472782	0.277717	0.59	0.695	1	Transitory Mo-TAM (1)	All other cells	Mouse_GBM_TAM	1.81825	1.37492	0.01	1300	FALSE
Oas3	2'-5' oligoadenylate synthetase 3 [Source:MGI Symbol;Acc:MGI:2180850]	0.000501601	0.571931	0.39	0.395	1	Transitory Mo-TAM (1)	All other cells	Mouse_GBM_TAM	1.11664	0.625913	0.01	1300	FALSE
Mrpl30	mitochondrial ribosomal protein L30 [Source:MGI Symbol;Acc:MGI:1333820]	0.000503472	0.258204	0.696	0.789	1	Transitory Mo-TAM (1)	All other cells	Mouse_GBM_TAM	2.47425	1.90893	0.01	1300	FALSE
Mrpl54	mitochondrial ribosomal protein L54 [Source:MGI Symbol;Acc:MGI:1913297]	0.000567009	0.277156	0.617	0.729	1	Transitory Mo-TAM (1)	All other cells	Mouse_GBM_TAM	2.0378	1.5421	0.01	1300	FALSE
Eif6	eukaryotic translation initiation factor 6 [Source:MGI Symbol;Acc:MGI:1196288]	0.000570628	0.311645	0.577	0.669	1	Transitory Mo-TAM (1)	All other cells	Mouse_GBM_TAM	1.77676	1.29834	0.01	1300	FALSE
Ist1	increased sodium tolerance 1 homolog (yeast) [Source:MGI Symbol;Acc:MGI:1919205]	0.000572862	0.330941	0.219	0.288	1	Transitory Mo-TAM (1)	All other cells	Mouse_GBM_TAM	0.51095	0.364171	0.01	1300	FALSE
Exoc1	exocyst complex component 1 [Source:MGI Symbol;Acc:MGI:2445020]	0.000637888	0.266985	0.122	0.171	1	Transitory Mo-TAM (1)	All other cells	Mouse_GBM_TAM	0.254854	0.192795	0.01	1300	FALSE
Rsad2	radical S-adenosyl methionine domain containing 2 [Source:MGI Symbol;Acc:MGI:1929628]	0.000638049	0.661046	0.426	0.44	1	Transitory Mo-TAM (1)	All other cells	Mouse_GBM_TAM	3.78612	1.94998	0.01	1300	FALSE
Nfe2l2	nuclear factor, erythroid derived 2, like 2 [Source:MGI Symbol;Acc:MGI:108420]	0.000663776	0.275647	0.691	0.788	1	Transitory Mo-TAM (1)	All other cells	Mouse_GBM_TAM	2.81678	2.13575	0.01	1300	FALSE
Eif2b1	eukaryotic translation initiation factor 2B, subunit 1 (alpha) [Source:MGI Symbol;Acc:MGI:2384802]	0.000741548	0.250297	0.112	0.159	1	Transitory Mo-TAM (1)	All other cells	Mouse_GBM_TAM	0.222718	0.171187	0.01	1300	FALSE
Cd40	CD40 antigen [Source:MGI Symbol;Acc:MGI:88336]	0.000744282	0.63006	0.328	0.323	1	Transitory Mo-TAM (1)	All other cells	Mouse_GBM_TAM	1.05263	0.555915	0.01	1300	FALSE
Pgk1	phosphoglycerate kinase 1 [Source:MGI Symbol;Acc:MGI:97555]	0.000757778	0.261385	0.16	0.218	1	Transitory Mo-TAM (1)	All other cells	Mouse_GBM_TAM	0.364966	0.278718	0.01	1300	FALSE
Nfil3	nuclear factor, interleukin 3, regulated [Source:MGI Symbol;Acc:MGI:109495]	0.000787434	0.648354	0.209	0.188	1	Transitory Mo-TAM (1)	All other cells	Mouse_GBM_TAM	0.497341	0.255291	0.01	1300	FALSE
Samd9l	sterile alpha motif domain containing 9-like [Source:MGI Symbol;Acc:MGI:1343184]	0.000800597	0.816824	0.308	0.273	1	Transitory Mo-TAM (1)	All other cells	Mouse_GBM_TAM	0.923269	0.402349	0.01	1300	FALSE
Litaf	LPS-induced TN factor [Source:MGI Symbol;Acc:MGI:1929512]	0.000802373	0.281282	0.579	0.692	1	Transitory Mo-TAM (1)	All other cells	Mouse_GBM_TAM	1.92299	1.44905	0.01	1300	FALSE
Slc2a1	solute carrier family 2 (facilitated glucose transporter), member 1 [Source:MGI Symbol;Acc:MGI:95755]	0.000811821	0.599071	0.296	0.283	1	Transitory Mo-TAM (1)	All other cells	Mouse_GBM_TAM	0.83172	0.452375	0.01	1300	FALSE
Evi2a	ecotropic viral integration site 2a [Source:MGI Symbol;Acc:MGI:95458]	0.00083367	0.259622	0.646	0.75	1	Transitory Mo-TAM (1)	All other cells	Mouse_GBM_TAM	2.29904	1.77106	0.01	1300	FALSE
Agfg2	ArfGAP with FG repeats 2 [Source:MGI Symbol;Acc:MGI:2443267]	0.000860094	0.287293	0.086	0.121	1	Transitory Mo-TAM (1)	All other cells	Mouse_GBM_TAM	0.179307	0.132036	0.01	1300	FALSE
Itgb7	integrin beta 7 [Source:MGI Symbol;Acc:MGI:96616]	0.000876535	0.807536	0.17	0.125	1	Transitory Mo-TAM (1)	All other cells	Mouse_GBM_TAM	0.37612	0.162192	0.01	1300	FALSE
Gna13	guanine nucleotide binding protein, alpha 13 [Source:MGI Symbol;Acc:MGI:95768]	0.000885222	0.323696	0.58	0.667	1	Transitory Mo-TAM (1)	All other cells	Mouse_GBM_TAM	1.93655	1.39827	0.01	1300	FALSE
Parvb	parvin, beta [Source:MGI Symbol;Acc:MGI:2153063]	0.000895011	0.316328	0.119	0.173	1	Transitory Mo-TAM (1)	All other cells	Mouse_GBM_TAM	0.270364	0.194335	0.01	1300	FALSE
Mtf1	metal response element binding transcription factor 1 [Source:MGI Symbol;Acc:MGI:101786]	0.000962442	0.30009	0.119	0.16	1	Transitory Mo-TAM (1)	All other cells	Mouse_GBM_TAM	0.240541	0.175588	0.01	1300	FALSE
Atg7	autophagy related 7 [Source:MGI Symbol;Acc:MGI:1921494]	0.000976512	0.252502	0.113	0.154	1	Transitory Mo-TAM (1)	All other cells	Mouse_GBM_TAM	0.226614	0.173815	0.01	1300	FALSE
Thoc6	THO complex 6 [Source:MGI Symbol;Acc:MGI:2677480]	0.00107124	0.262293	0.155	0.216	1	Transitory Mo-TAM (1)	All other cells	Mouse_GBM_TAM	0.330454	0.251906	0.01	1300	FALSE
Rapgef2	Rap guanine nucleotide exchange factor (GEF) 2 [Source:MGI Symbol;Acc:MGI:2659071]	0.00117712	0.380517	0.129	0.177	1	Transitory Mo-TAM (1)	All other cells	Mouse_GBM_TAM	0.325351	0.219215	0.01	1300	FALSE
Igtp	interferon gamma induced GTPase [Source:MGI Symbol;Acc:MGI:107729]	0.001179	0.674458	0.406	0.41	1	Transitory Mo-TAM (1)	All other cells	Mouse_GBM_TAM	1.36488	0.690407	0.01	1300	FALSE
Cyp4f16	cytochrome P450, family 4, subfamily f, polypeptide 16 [Source:MGI Symbol;Acc:MGI:1917351]	0.00118245	0.748327	0.156	0.13	1	Transitory Mo-TAM (1)	All other cells	Mouse_GBM_TAM	0.336439	0.15392	0.01	1300	FALSE
Gpr35	G protein-coupled receptor 35 [Source:MGI Symbol;Acc:MGI:1929509]	0.00129014	0.714152	0.269	0.257	1	Transitory Mo-TAM (1)	All other cells	Mouse_GBM_TAM	0.695556	0.335445	0.01	1300	FALSE
Mboat7	membrane bound O-acyltransferase domain containing 7 [Source:MGI Symbol;Acc:MGI:1924832]	0.00130128	0.272712	0.148	0.203	1	Transitory Mo-TAM (1)	All other cells	Mouse_GBM_TAM	0.317293	0.239172	0.01	1300	FALSE
Cyth2	cytohesin 2 [Source:MGI Symbol;Acc:MGI:1334255]	0.00133882	0.261796	0.147	0.201	1	Transitory Mo-TAM (1)	All other cells	Mouse_GBM_TAM	0.297191	0.226435	0.01	1300	FALSE
Cnih4	cornichon family AMPA receptor auxiliary protein 4 [Source:MGI Symbol;Acc:MGI:1925828]	0.00150859	0.319066	0.618	0.709	1	Transitory Mo-TAM (1)	All other cells	Mouse_GBM_TAM	2.04268	1.48194	0.01	1300	FALSE
Traf6	TNF receptor-associated factor 6 [Source:MGI Symbol;Acc:MGI:108072]	0.00157905	0.350848	0.083	0.107	1	Transitory Mo-TAM (1)	All other cells	Mouse_GBM_TAM	0.169776	0.116579	0.01	1300	FALSE
Maff	v-maf musculoaponeurotic fibrosarcoma oncogene family, protein F (avian) [Source:MGI Symbol;Acc:MGI:96910]	0.00162834	0.59358	0.103	0.095	1	Transitory Mo-TAM (1)	All other cells	Mouse_GBM_TAM	0.216469	0.115089	0.01	1300	FALSE
Cep83	centrosomal protein 83 [Source:MGI Symbol;Acc:MGI:1924298]	0.00169357	0.265983	0.145	0.208	1	Transitory Mo-TAM (1)	All other cells	Mouse_GBM_TAM	0.325733	0.247323	0.01	1300	FALSE
St3gal4	ST3 beta-galactoside alpha-2,3-sialyltransferase 4 [Source:MGI Symbol;Acc:MGI:1316743]	0.00173561	0.753513	0.137	0.116	1	Transitory Mo-TAM (1)	All other cells	Mouse_GBM_TAM	0.297149	0.134578	0.01	1300	FALSE
Ppil4	peptidylprolyl isomerase (cyclophilin)-like 4 [Source:MGI Symbol;Acc:MGI:1914668]	0.00187607	0.361862	0.153	0.19	1	Transitory Mo-TAM (1)	All other cells	Mouse_GBM_TAM	0.330798	0.227325	0.01	1300	FALSE
Csf2ra	colony stimulating factor 2 receptor, alpha, low-affinity (granulocyte-macrophage) [Source:MGI Symbol;Acc:MGI:1339754]	0.00187724	0.253188	0.615	0.712	1	Transitory Mo-TAM (1)	All other cells	Mouse_GBM_TAM	2.23542	1.73317	0.01	1300	FALSE
Gm9844	predicted pseudogene 9844 [Source:MGI Symbol;Acc:MGI:3704288]	0.00204571	0.81546	0.181	0.157	1	Transitory Mo-TAM (1)	All other cells	Mouse_GBM_TAM	0.441185	0.189621	0.01	1300	FALSE
Crnkl1	crooked neck pre-mRNA splicing factor 1 [Source:MGI Symbol;Acc:MGI:1914127]	0.00205614	0.318284	0.114	0.152	1	Transitory Mo-TAM (1)	All other cells	Mouse_GBM_TAM	0.24474	0.175297	0.01	1300	FALSE
Ptpn12	protein tyrosine phosphatase, non-receptor type 12 [Source:MGI Symbol;Acc:MGI:104673]	0.00208831	0.275714	0.124	0.17	1	Transitory Mo-TAM (1)	All other cells	Mouse_GBM_TAM	0.257502	0.193042	0.01	1300	FALSE
Chd2	chromodomain helicase DNA binding protein 2 [Source:MGI Symbol;Acc:MGI:2448567]	0.00215793	0.35585	0.181	0.239	1	Transitory Mo-TAM (1)	All other cells	Mouse_GBM_TAM	0.456783	0.317018	0.01	1300	FALSE
Tbcc	tubulin-specific chaperone C [Source:MGI Symbol;Acc:MGI:1919976]	0.00218263	0.268635	0.135	0.179	1	Transitory Mo-TAM (1)	All other cells	Mouse_GBM_TAM	0.264636	0.199938	0.01	1300	FALSE
Mecp2	methyl CpG binding protein 2 [Source:MGI Symbol;Acc:MGI:99918]	0.00219044	0.281626	0.137	0.187	1	Transitory Mo-TAM (1)	All other cells	Mouse_GBM_TAM	0.292297	0.2181	0.01	1300	FALSE
Bloc1s1	biogenesis of lysosomal organelles complex-1, subunit 1 [Source:MGI Symbol;Acc:MGI:1195276]	0.00219208	0.266504	0.146	0.208	1	Transitory Mo-TAM (1)	All other cells	Mouse_GBM_TAM	0.321078	0.243623	0.01	1300	FALSE
Plekhm3	pleckstrin homology domain containing, family M, member 3 [Source:MGI Symbol;Acc:MGI:2443627]	0.00232524	0.252289	0.104	0.144	1	Transitory Mo-TAM (1)	All other cells	Mouse_GBM_TAM	0.218384	0.167459	0.01	1300	FALSE
Fam110a	family with sequence similarity 110, member A [Source:MGI Symbol;Acc:MGI:1921097]	0.00233795	0.324203	0.095	0.141	1	Transitory Mo-TAM (1)	All other cells	Mouse_GBM_TAM	0.218447	0.155191	0.01	1300	FALSE
Nfkb2	nuclear factor of kappa light polypeptide gene enhancer in B cells 2, p49/p100 [Source:MGI Symbol;Acc:MGI:1099800]	0.00241222	0.726862	0.187	0.166	1	Transitory Mo-TAM (1)	All other cells	Mouse_GBM_TAM	0.429875	0.202646	0.01	1300	FALSE
Med13l	mediator complex subunit 13-like [Source:MGI Symbol;Acc:MGI:2670178]	0.00248118	0.294177	0.141	0.181	1	Transitory Mo-TAM (1)	All other cells	Mouse_GBM_TAM	0.290387	0.213832	0.01	1300	FALSE
Rara	retinoic acid receptor, alpha [Source:MGI Symbol;Acc:MGI:97856]	0.00254334	0.870072	0.126	0.093	1	Transitory Mo-TAM (1)	All other cells	Mouse_GBM_TAM	0.289254	0.115364	0.01	1300	FALSE
Arhgap31	Rho GTPase activating protein 31 [Source:MGI Symbol;Acc:MGI:1333857]	0.00268039	0.277061	0.208	0.29	1	Transitory Mo-TAM (1)	All other cells	Mouse_GBM_TAM	0.527537	0.397457	0.01	1300	FALSE
U2af1	U2 small nuclear ribonucleoprotein auxiliary factor (U2AF) 1 [Source:MGI Symbol;Acc:MGI:98884]	0.00271401	0.251022	0.537	0.643	1	Transitory Mo-TAM (1)	All other cells	Mouse_GBM_TAM	1.56089	1.21216	0.01	1300	FALSE
Skil	SKI-like [Source:MGI Symbol;Acc:MGI:106203]	0.00276368	0.325571	0.465	0.556	1	Transitory Mo-TAM (1)	All other cells	Mouse_GBM_TAM	1.40706	1.01328	0.01	1300	FALSE
Traf2	TNF receptor-associated factor 2 [Source:MGI Symbol;Acc:MGI:101835]	0.00278011	0.274665	0.092	0.13	1	Transitory Mo-TAM (1)	All other cells	Mouse_GBM_TAM	0.192837	0.144121	0.01	1300	FALSE
Gpr84	G protein-coupled receptor 84 [Source:MGI Symbol;Acc:MGI:1934129]	0.00285561	0.525241	0.268	0.276	1	Transitory Mo-TAM (1)	All other cells	Mouse_GBM_TAM	0.949589	0.557513	0.01	1300	FALSE
Msr1	macrophage scavenger receptor 1 [Source:MGI Symbol;Acc:MGI:98257]	0.00288556	0.362856	0.563	0.615	1	Transitory Mo-TAM (1)	All other cells	Mouse_GBM_TAM	2.19454	1.52367	0.01	1300	FALSE
Prkx	protein kinase, X-linked [Source:MGI Symbol;Acc:MGI:1309999]	0.00289688	0.264592	0.095	0.137	1	Transitory Mo-TAM (1)	All other cells	Mouse_GBM_TAM	0.230839	0.174848	0.01	1300	FALSE
Mphosph10	M-phase phosphoprotein 10 (U3 small nucleolar ribonucleoprotein) [Source:MGI Symbol;Acc:MGI:1915223]	0.00296028	0.401962	0.191	0.252	1	Transitory Mo-TAM (1)	All other cells	Mouse_GBM_TAM	0.486015	0.321837	0.01	1300	FALSE
Grhpr	glyoxylate reductase/hydroxypyruvate reductase [Source:MGI Symbol;Acc:MGI:1923488]	0.00306803	0.340938	0.124	0.158	1	Transitory Mo-TAM (1)	All other cells	Mouse_GBM_TAM	0.266085	0.186325	0.01	1300	FALSE
5430427O19Rik	RIKEN cDNA 5430427O19 gene [Source:MGI Symbol;Acc:MGI:1918648]	0.00311568	0.330115	0.192	0.252	1	Transitory Mo-TAM (1)	All other cells	Mouse_GBM_TAM	0.464445	0.331051	0.01	1300	FALSE
Gga1	golgi associated, gamma adaptin ear containing, ARF binding protein 1 [Source:MGI Symbol;Acc:MGI:2146207]	0.00312902	0.295432	0.201	0.261	1	Transitory Mo-TAM (1)	All other cells	Mouse_GBM_TAM	0.429477	0.317063	0.01	1300	FALSE
Bst1	bone marrow stromal cell antigen 1 [Source:MGI Symbol;Acc:MGI:105370]	0.0032014	0.849401	0.158	0.13	1	Transitory Mo-TAM (1)	All other cells	Mouse_GBM_TAM	0.389181	0.160718	0.01	1300	FALSE
Tnfsf13os	tumor necrosis factor (ligand) superfamily, member 13, opposite strand [Source:MGI Symbol;Acc:MGI:1919587]	0.00325782	1.01744	0.114	0.072	1	Transitory Mo-TAM (1)	All other cells	Mouse_GBM_TAM	0.268096	0.090537	0.01	1300	FALSE
Prr14	proline rich 14 [Source:MGI Symbol;Acc:MGI:2384565]	0.0033799	0.371941	0.108	0.143	1	Transitory Mo-TAM (1)	All other cells	Mouse_GBM_TAM	0.238085	0.161029	0.01	1300	FALSE
Zfp622	zinc finger protein 622 [Source:MGI Symbol;Acc:MGI:1289282]	0.00338799	0.251356	0.218	0.295	1	Transitory Mo-TAM (1)	All other cells	Mouse_GBM_TAM	0.485806	0.375611	0.01	1300	FALSE
Ppp1r15a	protein phosphatase 1, regulatory subunit 15A [Source:MGI Symbol;Acc:MGI:1927072]	0.00368893	0.642481	0.304	0.279	1	Transitory Mo-TAM (1)	All other cells	Mouse_GBM_TAM	0.940569	0.489986	0.01	1300	FALSE
Plec	plectin [Source:MGI Symbol;Acc:MGI:1277961]	0.00369768	0.29536	0.106	0.132	1	Transitory Mo-TAM (1)	All other cells	Mouse_GBM_TAM	0.224007	0.164163	0.01	1300	FALSE
Rbm43	RNA binding motif protein 43 [Source:MGI Symbol;Acc:MGI:1918934]	0.00388328	0.288639	0.122	0.166	1	Transitory Mo-TAM (1)	All other cells	Mouse_GBM_TAM	0.258236	0.190984	0.01	1300	FALSE
Nmral1	NmrA-like family domain containing 1 [Source:MGI Symbol;Acc:MGI:1915074]	0.00389497	0.34038	0.131	0.187	1	Transitory Mo-TAM (1)	All other cells	Mouse_GBM_TAM	0.328307	0.230705	0.01	1300	FALSE
St3gal1	ST3 beta-galactoside alpha-2,3-sialyltransferase 1 [Source:MGI Symbol;Acc:MGI:98304]	0.00390628	0.918963	0.112	0.085	1	Transitory Mo-TAM (1)	All other cells	Mouse_GBM_TAM	0.257882	0.096867	0.01	1300	FALSE
H1f0	H1.0 linker histone [Source:MGI Symbol;Acc:MGI:95893]	0.00393959	0.668618	0.335	0.341	1	Transitory Mo-TAM (1)	All other cells	Mouse_GBM_TAM	1.08538	0.551293	0.01	1300	FALSE
Lmnb1	lamin B1 [Source:MGI Symbol;Acc:MGI:96795]	0.00394602	0.307609	0.222	0.306	1	Transitory Mo-TAM (1)	All other cells	Mouse_GBM_TAM	0.595469	0.435143	0.01	1300	FALSE
Ubac2	ubiquitin associated domain containing 2 [Source:MGI Symbol;Acc:MGI:1916139]	0.00426749	0.298029	0.229	0.304	1	Transitory Mo-TAM (1)	All other cells	Mouse_GBM_TAM	0.510835	0.376606	0.01	1300	FALSE
Nelfb	negative elongation factor complex member B [Source:MGI Symbol;Acc:MGI:1931035]	0.00459434	0.254564	0.121	0.167	1	Transitory Mo-TAM (1)	All other cells	Mouse_GBM_TAM	0.240833	0.184459	0.01	1300	FALSE
Creb1	cAMP responsive element binding protein 1 [Source:MGI Symbol;Acc:MGI:88494]	0.00459663	0.312712	0.143	0.2	1	Transitory Mo-TAM (1)	All other cells	Mouse_GBM_TAM	0.318478	0.230269	0.01	1300	FALSE
Per1	period circadian clock 1 [Source:MGI Symbol;Acc:MGI:1098283]	0.00477534	0.269963	0.122	0.168	1	Transitory Mo-TAM (1)	All other cells	Mouse_GBM_TAM	0.263255	0.198605	0.01	1300	FALSE
Leng1	leukocyte receptor cluster (LRC) member 1 [Source:MGI Symbol;Acc:MGI:1917007]	0.00482663	0.298215	0.147	0.2	1	Transitory Mo-TAM (1)	All other cells	Mouse_GBM_TAM	0.312903	0.22964	0.01	1300	FALSE
Pdxk	pyridoxal (pyridoxine, vitamin B6) kinase [Source:MGI Symbol;Acc:MGI:1351869]	0.00483304	0.335397	0.088	0.117	1	Transitory Mo-TAM (1)	All other cells	Mouse_GBM_TAM	0.185976	0.130133	0.01	1300	FALSE
Gm26740	predicted gene, 26740 [Source:MGI Symbol;Acc:MGI:5477234]	0.00512218	0.269511	0.243	0.325	1	Transitory Mo-TAM (1)	All other cells	Mouse_GBM_TAM	0.596205	0.452991	0.01	1300	FALSE
Sap30	sin3 associated polypeptide [Source:MGI Symbol;Acc:MGI:1929129]	0.00513412	0.417651	0.484	0.529	1	Transitory Mo-TAM (1)	All other cells	Mouse_GBM_TAM	1.55684	1.02191	0.01	1300	FALSE
Dpf2	D4, zinc and double PHD fingers family 2 [Source:MGI Symbol;Acc:MGI:109529]	0.00526777	0.262915	0.183	0.25	1	Transitory Mo-TAM (1)	All other cells	Mouse_GBM_TAM	0.386263	0.29465	0.01	1300	FALSE
Cd300a	CD300A molecule [Source:MGI Symbol;Acc:MGI:2443411]	0.00530635	0.347256	0.317	0.358	1	Transitory Mo-TAM (1)	All other cells	Mouse_GBM_TAM	0.835583	0.58751	0.01	1300	FALSE
Stk19	serine/threonine kinase 19 [Source:MGI Symbol;Acc:MGI:1860085]	0.00544874	0.256418	0.211	0.291	1	Transitory Mo-TAM (1)	All other cells	Mouse_GBM_TAM	0.467824	0.359749	0.01	1300	FALSE
Smpdl3a	sphingomyelin phosphodiesterase, acid-like 3A [Source:MGI Symbol;Acc:MGI:1931437]	0.00545982	0.368213	0.393	0.433	1	Transitory Mo-TAM (1)	All other cells	Mouse_GBM_TAM	1.10792	0.763569	0.01	1300	FALSE
Jmjd6	jumonji domain containing 6 [Source:MGI Symbol;Acc:MGI:1858910]	0.00562184	0.286015	0.16	0.218	1	Transitory Mo-TAM (1)	All other cells	Mouse_GBM_TAM	0.361031	0.268737	0.01	1300	FALSE
Rbms1	RNA binding motif, single stranded interacting protein 1 [Source:MGI Symbol;Acc:MGI:1861774]	0.00567097	0.288074	0.564	0.649	1	Transitory Mo-TAM (1)	All other cells	Mouse_GBM_TAM	1.75598	1.31397	0.01	1300	FALSE
Irak2	interleukin-1 receptor-associated kinase 2 [Source:MGI Symbol;Acc:MGI:2429603]	0.0057447	0.38701	0.168	0.214	1	Transitory Mo-TAM (1)	All other cells	Mouse_GBM_TAM	0.400769	0.268947	0.01	1300	FALSE
Nrros	negative regulator of reactive oxygen species [Source:MGI Symbol;Acc:MGI:2445095]	0.00579083	0.446833	0.435	0.495	1	Transitory Mo-TAM (1)	All other cells	Mouse_GBM_TAM	1.22888	0.782449	0.01	1300	FALSE
Gm13822	predicted gene 13822 [Source:MGI Symbol;Acc:MGI:3650351]	0.0058656	0.999687	0.141	0.1	1	Transitory Mo-TAM (1)	All other cells	Mouse_GBM_TAM	0.359497	0.125973	0.01	1300	FALSE
Fes	feline sarcoma oncogene [Source:MGI Symbol;Acc:MGI:95514]	0.0059135	0.389172	0.42	0.488	1	Transitory Mo-TAM (1)	All other cells	Mouse_GBM_TAM	1.10285	0.744089	0.01	1300	FALSE
Zfp277	zinc finger protein 277 [Source:MGI Symbol;Acc:MGI:1890393]	0.00622905	0.267617	0.136	0.192	1	Transitory Mo-TAM (1)	All other cells	Mouse_GBM_TAM	0.286354	0.21677	0.01	1300	FALSE
Tlr2	toll-like receptor 2 [Source:MGI Symbol;Acc:MGI:1346060]	0.00636998	0.297011	0.575	0.665	1	Transitory Mo-TAM (1)	All other cells	Mouse_GBM_TAM	2.31556	1.71797	0.01	1300	FALSE
Ddt	D-dopachrome tautomerase [Source:MGI Symbol;Acc:MGI:1298381]	0.0065902	0.369051	0.314	0.446	1	Transitory Mo-TAM (1)	All other cells	Mouse_GBM_TAM	0.942704	0.648691	0.01	1300	FALSE
Rad17	RAD17 checkpoint clamp loader component [Source:MGI Symbol;Acc:MGI:1333807]	0.00687115	0.377006	0.089	0.115	1	Transitory Mo-TAM (1)	All other cells	Mouse_GBM_TAM	0.187254	0.125299	0.01	1300	FALSE
Gm4950	predicted pseudogene 4950 [Source:MGI Symbol;Acc:MGI:3649015]	0.0069616	0.34716	0.16	0.214	1	Transitory Mo-TAM (1)	All other cells	Mouse_GBM_TAM	0.411686	0.288002	0.01	1300	FALSE
Nudt22	nudix (nucleoside diphosphate linked moiety X)-type motif 22 [Source:MGI Symbol;Acc:MGI:1915573]	0.00711588	0.31738	0.102	0.132	1	Transitory Mo-TAM (1)	All other cells	Mouse_GBM_TAM	0.203996	0.145801	0.01	1300	FALSE
Ciita	class II transactivator [Source:MGI Symbol;Acc:MGI:108445]	0.00712995	0.763297	0.155	0.127	1	Transitory Mo-TAM (1)	All other cells	Mouse_GBM_TAM	0.345578	0.155745	0.01	1300	FALSE
Pin4	protein (peptidyl-prolyl cis/trans isomerase) NIMA-interacting, 4 (parvulin) [Source:MGI Symbol;Acc:MGI:1916963]	0.00716555	0.360974	0.446	0.526	1	Transitory Mo-TAM (1)	All other cells	Mouse_GBM_TAM	1.17491	0.815875	0.01	1300	FALSE
Pvr	poliovirus receptor [Source:MGI Symbol;Acc:MGI:107741]	0.00717993	0.791446	0.175	0.155	1	Transitory Mo-TAM (1)	All other cells	Mouse_GBM_TAM	0.438193	0.193116	0.01	1300	FALSE
Ring1	ring finger protein 1 [Source:MGI Symbol;Acc:MGI:1101770]	0.00754945	0.284821	0.129	0.183	1	Transitory Mo-TAM (1)	All other cells	Mouse_GBM_TAM	0.274738	0.204165	0.01	1300	FALSE
Ifngr2	interferon gamma receptor 2 [Source:MGI Symbol;Acc:MGI:107654]	0.00773592	0.259429	0.576	0.705	1	Transitory Mo-TAM (1)	All other cells	Mouse_GBM_TAM	1.85135	1.42601	0.01	1300	FALSE
Gm5150	predicted gene 5150 [Source:MGI Symbol;Acc:MGI:3779469]	0.00791389	0.563365	0.163	0.154	1	Transitory Mo-TAM (1)	All other cells	Mouse_GBM_TAM	0.364035	0.202935	0.01	1300	FALSE
Emilin2	elastin microfibril interfacer 2 [Source:MGI Symbol;Acc:MGI:2389136]	0.00792742	0.585056	0.235	0.229	1	Transitory Mo-TAM (1)	All other cells	Mouse_GBM_TAM	0.604633	0.332397	0.01	1300	FALSE
Znhit1	zinc finger, HIT domain containing 1 [Source:MGI Symbol;Acc:MGI:1917353]	0.00794649	0.335787	0.524	0.624	1	Transitory Mo-TAM (1)	All other cells	Mouse_GBM_TAM	1.56472	1.11557	0.01	1300	FALSE
Eapp	E2F-associated phosphoprotein [Source:MGI Symbol;Acc:MGI:1913516]	0.00803915	0.436614	0.37	0.414	1	Transitory Mo-TAM (1)	All other cells	Mouse_GBM_TAM	0.914187	0.587229	0.01	1300	FALSE
Tgfb1	transforming growth factor, beta 1 [Source:MGI Symbol;Acc:MGI:98725]	0.00816859	0.306515	0.636	0.739	1	Transitory Mo-TAM (1)	All other cells	Mouse_GBM_TAM	2.71017	1.99207	0.01	1300	TRUE
Sra1	steroid receptor RNA activator 1 [Source:MGI Symbol;Acc:MGI:1344414]	0.0082884	0.313717	0.495	0.593	1	Transitory Mo-TAM (1)	All other cells	Mouse_GBM_TAM	1.39167	1.01424	0.01	1300	FALSE
Lrwd1	leucine-rich repeats and WD repeat domain containing 1 [Source:MGI Symbol;Acc:MGI:1918985]	0.00842757	0.346378	0.082	0.105	1	Transitory Mo-TAM (1)	All other cells	Mouse_GBM_TAM	0.165607	0.114197	0.01	1300	FALSE
Ppp2r5a	protein phosphatase 2, regulatory subunit B', alpha [Source:MGI Symbol;Acc:MGI:2388479]	0.00851728	0.280039	0.177	0.233	1	Transitory Mo-TAM (1)	All other cells	Mouse_GBM_TAM	0.367249	0.275108	0.01	1300	FALSE
Upf2	UPF2 regulator of nonsense transcripts homolog (yeast) [Source:MGI Symbol;Acc:MGI:2449307]	0.00900657	0.264828	0.19	0.259	1	Transitory Mo-TAM (1)	All other cells	Mouse_GBM_TAM	0.417138	0.317759	0.01	1300	FALSE
G430095P16Rik	RIKEN cDNA G430095P16 gene [Source:MGI Symbol;Acc:MGI:3588227]	0.00926317	0.317027	0.154	0.201	1	Transitory Mo-TAM (1)	All other cells	Mouse_GBM_TAM	0.346562	0.249688	0.01	1300	FALSE
Cstf3	cleavage stimulation factor, 3' pre-RNA, subunit 3 [Source:MGI Symbol;Acc:MGI:1351825]	0.00945185	0.332224	0.093	0.13	1	Transitory Mo-TAM (1)	All other cells	Mouse_GBM_TAM	0.199906	0.140571	0.01	1300	FALSE
Madd	MAP-kinase activating death domain [Source:MGI Symbol;Acc:MGI:2444672]	0.00992951	0.268499	0.103	0.146	1	Transitory Mo-TAM (1)	All other cells	Mouse_GBM_TAM	0.22225	0.167562	0.01	1300	FALSE
Alas1	aminolevulinic acid synthase 1 [Source:MGI Symbol;Acc:MGI:87989]	0.00997838	0.701034	0.343	0.346	1	Transitory Mo-TAM (1)	All other cells	Mouse_GBM_TAM	0.986661	0.484416	0.01	1300	FALSE
Arhgap9	Rho GTPase activating protein 9 [Source:MGI Symbol;Acc:MGI:2143764]	0.0101126	0.259256	0.266	0.346	1	Transitory Mo-TAM (1)	All other cells	Mouse_GBM_TAM	0.588402	0.451742	0.01	1300	FALSE
Tapbpl	TAP binding protein-like [Source:MGI Symbol;Acc:MGI:2384853]	0.0102384	0.519581	0.279	0.313	1	Transitory Mo-TAM (1)	All other cells	Mouse_GBM_TAM	0.69797	0.411079	0.01	1300	FALSE
Dapp1	dual adaptor for phosphotyrosine and 3-phosphoinositides 1 [Source:MGI Symbol;Acc:MGI:1347063]	0.0102472	0.626359	0.269	0.27	1	Transitory Mo-TAM (1)	All other cells	Mouse_GBM_TAM	0.664109	0.350334	0.01	1300	FALSE
Ifnar1	interferon (alpha and beta) receptor 1 [Source:MGI Symbol;Acc:MGI:107658]	0.0102976	0.482352	0.397	0.44	1	Transitory Mo-TAM (1)	All other cells	Mouse_GBM_TAM	1.10984	0.681308	0.01	1300	FALSE
Ube2a	ubiquitin-conjugating enzyme E2A [Source:MGI Symbol;Acc:MGI:102959]	0.0103081	0.318391	0.461	0.572	1	Transitory Mo-TAM (1)	All other cells	Mouse_GBM_TAM	1.3109	0.950717	0.01	1300	FALSE
Ppp6c	protein phosphatase 6, catalytic subunit [Source:MGI Symbol;Acc:MGI:1915107]	0.0106566	0.274676	0.202	0.27	1	Transitory Mo-TAM (1)	All other cells	Mouse_GBM_TAM	0.427731	0.322596	0.01	1300	FALSE
Klf13	Kruppel-like factor 13 [Source:MGI Symbol;Acc:MGI:1354948]	0.0106704	0.335407	0.482	0.558	1	Transitory Mo-TAM (1)	All other cells	Mouse_GBM_TAM	1.43185	1.02099	0.01	1300	FALSE
Ramp1	receptor (calcitonin) activity modifying protein 1 [Source:MGI Symbol;Acc:MGI:1858418]	0.0111951	0.263314	0.256	0.325	1	Transitory Mo-TAM (1)	All other cells	Mouse_GBM_TAM	0.684285	0.523559	0.01	1300	FALSE
Rbm42	RNA binding motif protein 42 [Source:MGI Symbol;Acc:MGI:1915285]	0.0113904	0.393961	0.384	0.451	1	Transitory Mo-TAM (1)	All other cells	Mouse_GBM_TAM	0.974441	0.653887	0.01	1300	FALSE
Sqle	squalene epoxidase [Source:MGI Symbol;Acc:MGI:109296]	0.011804	0.280424	0.08	0.107	1	Transitory Mo-TAM (1)	All other cells	Mouse_GBM_TAM	0.162104	0.120018	0.01	1300	FALSE
Pex14	peroxisomal biogenesis factor 14 [Source:MGI Symbol;Acc:MGI:1927868]	0.0124003	0.252293	0.103	0.137	1	Transitory Mo-TAM (1)	All other cells	Mouse_GBM_TAM	0.198187	0.151765	0.01	1300	FALSE
Gsr	glutathione reductase [Source:MGI Symbol;Acc:MGI:95804]	0.0124201	0.629388	0.247	0.229	1	Transitory Mo-TAM (1)	All other cells	Mouse_GBM_TAM	0.68653	0.361193	0.01	1300	FALSE
Map3k14	mitogen-activated protein kinase kinase kinase 14 [Source:MGI Symbol;Acc:MGI:1858204]	0.0124526	0.312397	0.098	0.134	1	Transitory Mo-TAM (1)	All other cells	Mouse_GBM_TAM	0.217589	0.156525	0.01	1300	FALSE
Clp1	CLP1, cleavage and polyadenylation factor I subunit [Source:MGI Symbol;Acc:MGI:2138968]	0.0127666	0.267024	0.076	0.104	1	Transitory Mo-TAM (1)	All other cells	Mouse_GBM_TAM	0.14926	0.111938	0.01	1300	FALSE
Dnpep	aspartyl aminopeptidase [Source:MGI Symbol;Acc:MGI:1278328]	0.0129952	0.254805	0.177	0.244	1	Transitory Mo-TAM (1)	All other cells	Mouse_GBM_TAM	0.370128	0.284625	0.01	1300	FALSE
Asb13	ankyrin repeat and SOCS box-containing 13 [Source:MGI Symbol;Acc:MGI:2145525]	0.013006	0.376555	0.109	0.14	1	Transitory Mo-TAM (1)	All other cells	Mouse_GBM_TAM	0.235948	0.158775	0.01	1300	FALSE
Spty2d1	SPT2 chromatin protein domain containing 1 [Source:MGI Symbol;Acc:MGI:2142062]	0.0134465	0.671699	0.289	0.287	1	Transitory Mo-TAM (1)	All other cells	Mouse_GBM_TAM	0.77833	0.39271	0.01	1300	FALSE
Prkag1	protein kinase, AMP-activated, gamma 1 non-catalytic subunit [Source:MGI Symbol;Acc:MGI:108411]	0.0135048	0.280488	0.152	0.212	1	Transitory Mo-TAM (1)	All other cells	Mouse_GBM_TAM	0.322371	0.241078	0.01	1300	FALSE
Asb8	ankyrin repeat and SOCS box-containing 8 [Source:MGI Symbol;Acc:MGI:1925791]	0.0137617	0.270418	0.079	0.118	1	Transitory Mo-TAM (1)	All other cells	Mouse_GBM_TAM	0.170195	0.127499	0.01	1300	FALSE
Vgll4	vestigial like family member 4 [Source:MGI Symbol;Acc:MGI:2652840]	0.0142337	0.260686	0.232	0.323	1	Transitory Mo-TAM (1)	All other cells	Mouse_GBM_TAM	0.568096	0.435436	0.01	1300	FALSE
Cd300ld	CD300 molecule like family member d [Source:MGI Symbol;Acc:MGI:2442358]	0.0142739	0.366435	0.138	0.17	1	Transitory Mo-TAM (1)	All other cells	Mouse_GBM_TAM	0.312822	0.21378	0.01	1300	FALSE
Rbm7	RNA binding motif protein 7 [Source:MGI Symbol;Acc:MGI:1914260]	0.0144643	0.454641	0.39	0.443	1	Transitory Mo-TAM (1)	All other cells	Mouse_GBM_TAM	0.992877	0.626502	0.01	1300	FALSE
Snrnp48	small nuclear ribonucleoprotein 48 (U11/U12) [Source:MGI Symbol;Acc:MGI:1915047]	0.0147829	0.314258	0.131	0.173	1	Transitory Mo-TAM (1)	All other cells	Mouse_GBM_TAM	0.275028	0.198165	0.01	1300	FALSE
Ift20	intraflagellar transport 20 [Source:MGI Symbol;Acc:MGI:1915585]	0.0149894	0.254725	0.281	0.387	1	Transitory Mo-TAM (1)	All other cells	Mouse_GBM_TAM	0.682348	0.52666	0.01	1300	FALSE
Anp32a	acidic (leucine-rich) nuclear phosphoprotein 32 family, member A [Source:MGI Symbol;Acc:MGI:108447]	0.0150396	0.308187	0.59	0.684	1	Transitory Mo-TAM (1)	All other cells	Mouse_GBM_TAM	1.8948	1.3896	0.01	1300	FALSE
Prkrip1	Prkr interacting protein 1 (IL11 inducible) [Source:MGI Symbol;Acc:MGI:1914051]	0.0152056	0.328545	0.163	0.216	1	Transitory Mo-TAM (1)	All other cells	Mouse_GBM_TAM	0.356041	0.253538	0.01	1300	FALSE
Atg101	autophagy related 101 [Source:MGI Symbol;Acc:MGI:1915368]	0.015379	0.329883	0.159	0.213	1	Transitory Mo-TAM (1)	All other cells	Mouse_GBM_TAM	0.349697	0.248625	0.01	1300	FALSE
Baz2b	bromodomain adjacent to zinc finger domain, 2B [Source:MGI Symbol;Acc:MGI:2442782]	0.0157267	0.279973	0.209	0.278	1	Transitory Mo-TAM (1)	All other cells	Mouse_GBM_TAM	0.481521	0.361494	0.01	1300	FALSE
Ptp4a1	protein tyrosine phosphatase 4a1 [Source:MGI Symbol;Acc:MGI:1277096]	0.0160015	0.408823	0.375	0.429	1	Transitory Mo-TAM (1)	All other cells	Mouse_GBM_TAM	0.952287	0.629375	0.01	1300	FALSE
Gm6563	predicted pseudogene 6563 [Source:MGI Symbol;Acc:MGI:3646907]	0.0165744	0.254216	0.071	0.106	1	Transitory Mo-TAM (1)	All other cells	Mouse_GBM_TAM	0.160283	0.122058	0.01	1300	FALSE
Dpm1	dolichol-phosphate (beta-D) mannosyltransferase 1 [Source:MGI Symbol;Acc:MGI:1330239]	0.0167051	0.344635	0.147	0.184	1	Transitory Mo-TAM (1)	All other cells	Mouse_GBM_TAM	0.305684	0.213655	0.01	1300	FALSE
Gpr183	G protein-coupled receptor 183 [Source:MGI Symbol;Acc:MGI:2442034]	0.0167141	0.692852	0.296	0.286	1	Transitory Mo-TAM (1)	All other cells	Mouse_GBM_TAM	0.831706	0.410977	0.01	1300	FALSE
Dhx58	DEXH (Asp-Glu-X-His) box polypeptide 58 [Source:MGI Symbol;Acc:MGI:1931560]	0.0171911	0.562764	0.398	0.41	1	Transitory Mo-TAM (1)	All other cells	Mouse_GBM_TAM	1.0841	0.613232	0.01	1300	FALSE
Dcaf11	DDB1 and CUL4 associated factor 11 [Source:MGI Symbol;Acc:MGI:90168]	0.017252	0.252893	0.162	0.221	1	Transitory Mo-TAM (1)	All other cells	Mouse_GBM_TAM	0.33981	0.261645	0.01	1300	FALSE
Ddx58	DEAD (Asp-Glu-Ala-Asp) box polypeptide 58 [Source:MGI Symbol;Acc:MGI:2442858]	0.0182349	0.581566	0.301	0.314	1	Transitory Mo-TAM (1)	All other cells	Mouse_GBM_TAM	0.796831	0.441036	0.01	1300	FALSE
Itga5	integrin alpha 5 (fibronectin receptor alpha) [Source:MGI Symbol;Acc:MGI:96604]	0.0183427	0.286299	0.144	0.195	1	Transitory Mo-TAM (1)	All other cells	Mouse_GBM_TAM	0.313185	0.232724	0.01	1300	FALSE
Map3k8	mitogen-activated protein kinase kinase kinase 8 [Source:MGI Symbol;Acc:MGI:1346878]	0.0188509	0.266855	0.198	0.262	1	Transitory Mo-TAM (1)	All other cells	Mouse_GBM_TAM	0.466476	0.354878	0.01	1300	FALSE
Nfyc	nuclear transcription factor-Y gamma [Source:MGI Symbol;Acc:MGI:107901]	0.019257	0.384292	0.125	0.159	1	Transitory Mo-TAM (1)	All other cells	Mouse_GBM_TAM	0.259562	0.173554	0.01	1300	FALSE
Stk24	serine/threonine kinase 24 [Source:MGI Symbol;Acc:MGI:2385007]	0.0192703	0.250499	0.207	0.275	1	Transitory Mo-TAM (1)	All other cells	Mouse_GBM_TAM	0.443252	0.342817	0.01	1300	FALSE
Arrdc1	arrestin domain containing 1 [Source:MGI Symbol;Acc:MGI:2446136]	0.0211423	0.328208	0.195	0.252	1	Transitory Mo-TAM (1)	All other cells	Mouse_GBM_TAM	0.419868	0.299596	0.01	1300	FALSE
Arid5b	AT rich interactive domain 5B (MRF1-like) [Source:MGI Symbol;Acc:MGI:2175912]	0.0212522	0.649896	0.241	0.231	1	Transitory Mo-TAM (1)	All other cells	Mouse_GBM_TAM	0.632248	0.325317	0.01	1300	FALSE
Fam129b	family with sequence similarity 129, member B [Source:MGI Symbol;Acc:MGI:2442910]	0.0213257	0.347344	0.128	0.163	1	Transitory Mo-TAM (1)	All other cells	Mouse_GBM_TAM	0.288387	0.200829	0.01	1300	FALSE
Capn2	calpain 2 [Source:MGI Symbol;Acc:MGI:88264]	0.0213842	0.362906	0.104	0.134	1	Transitory Mo-TAM (1)	All other cells	Mouse_GBM_TAM	0.219617	0.149734	0.01	1300	FALSE
Slbp	stem-loop binding protein [Source:MGI Symbol;Acc:MGI:108402]	0.0218707	0.270157	0.282	0.343	1	Transitory Mo-TAM (1)	All other cells	Mouse_GBM_TAM	0.665341	0.50546	0.01	1300	FALSE
Pdcd10	programmed cell death 10 [Source:MGI Symbol;Acc:MGI:1928396]	0.0221403	0.33993	0.439	0.531	1	Transitory Mo-TAM (1)	All other cells	Mouse_GBM_TAM	1.19857	0.850285	0.01	1300	FALSE
Il6ra	interleukin 6 receptor, alpha [Source:MGI Symbol;Acc:MGI:105304]	0.022519	0.31151	0.221	0.291	1	Transitory Mo-TAM (1)	All other cells	Mouse_GBM_TAM	0.519961	0.378112	0.01	1300	FALSE
Ndel1	nudE neurodevelopment protein 1 like 1 [Source:MGI Symbol;Acc:MGI:1932915]	0.023357	0.585561	0.336	0.361	1	Transitory Mo-TAM (1)	All other cells	Mouse_GBM_TAM	0.973811	0.537779	0.01	1300	FALSE
Hnrnpdl	heterogeneous nuclear ribonucleoprotein D-like [Source:MGI Symbol;Acc:MGI:1355299]	0.0236439	0.308185	0.521	0.613	1	Transitory Mo-TAM (1)	All other cells	Mouse_GBM_TAM	1.53857	1.12786	0.01	1300	FALSE
Il2rg	interleukin 2 receptor, gamma chain [Source:MGI Symbol;Acc:MGI:96551]	0.02419	0.32232	0.499	0.601	1	Transitory Mo-TAM (1)	All other cells	Mouse_GBM_TAM	1.55753	1.12562	0.01	1300	FALSE
Socs3	suppressor of cytokine signaling 3 [Source:MGI Symbol;Acc:MGI:1201791]	0.0243958	0.340772	0.597	0.669	1	Transitory Mo-TAM (1)	All other cells	Mouse_GBM_TAM	3.1082	2.20773	0.01	1300	FALSE
Lin54	lin-54 homolog (C. elegans) [Source:MGI Symbol;Acc:MGI:2140902]	0.0248895	0.375919	0.08	0.101	1	Transitory Mo-TAM (1)	All other cells	Mouse_GBM_TAM	0.16474	0.109986	0.01	1300	FALSE
Arl6ip6	ADP-ribosylation factor-like 6 interacting protein 6 [Source:MGI Symbol;Acc:MGI:1929507]	0.025334	0.314856	0.126	0.165	1	Transitory Mo-TAM (1)	All other cells	Mouse_GBM_TAM	0.265353	0.190978	0.01	1300	FALSE
Gm10053	predicted gene 10053 [Source:MGI Symbol;Acc:MGI:3704493]	0.0255211	0.384808	0.121	0.169	1	Transitory Mo-TAM (1)	All other cells	Mouse_GBM_TAM	0.304007	0.203707	0.01	1300	FALSE
Ngrn	neugrin, neurite outgrowth associated [Source:MGI Symbol;Acc:MGI:1933212]	0.0260366	0.295631	0.086	0.118	1	Transitory Mo-TAM (1)	All other cells	Mouse_GBM_TAM	0.176149	0.128506	0.01	1300	FALSE
Pmaip1	phorbol-12-myristate-13-acetate-induced protein 1 [Source:MGI Symbol;Acc:MGI:1930146]	0.0269592	0.693269	0.185	0.178	1	Transitory Mo-TAM (1)	All other cells	Mouse_GBM_TAM	0.504573	0.247255	0.01	1300	FALSE
Clk4	CDC like kinase 4 [Source:MGI Symbol;Acc:MGI:1098551]	0.027311	0.297771	0.136	0.182	1	Transitory Mo-TAM (1)	All other cells	Mouse_GBM_TAM	0.298265	0.218878	0.01	1300	FALSE
Hbp1	high mobility group box transcription factor 1 [Source:MGI Symbol;Acc:MGI:894659]	0.0276497	0.303216	0.163	0.217	1	Transitory Mo-TAM (1)	All other cells	Mouse_GBM_TAM	0.369317	0.270102	0.01	1300	FALSE
Atf4	activating transcription factor 4 [Source:MGI Symbol;Acc:MGI:88096]	0.0277784	0.272056	0.442	0.539	1	Transitory Mo-TAM (1)	All other cells	Mouse_GBM_TAM	1.25057	0.950315	0.01	1300	FALSE
Sowahc	sosondowah ankyrin repeat domain family member C [Source:MGI Symbol;Acc:MGI:3606051]	0.0277898	0.303841	0.197	0.25	1	Transitory Mo-TAM (1)	All other cells	Mouse_GBM_TAM	0.46459	0.340237	0.01	1300	FALSE
Fdps	farnesyl diphosphate synthetase [Source:MGI Symbol;Acc:MGI:104888]	0.0280191	0.355098	0.245	0.298	1	Transitory Mo-TAM (1)	All other cells	Mouse_GBM_TAM	0.654874	0.456146	0.01	1300	FALSE
Tpst1	protein-tyrosine sulfotransferase 1 [Source:MGI Symbol;Acc:MGI:1298231]	0.0285547	0.382978	0.184	0.236	1	Transitory Mo-TAM (1)	All other cells	Mouse_GBM_TAM	0.428391	0.288907	0.01	1300	FALSE
Insig1	insulin induced gene 1 [Source:MGI Symbol;Acc:MGI:1916289]	0.0295385	0.340928	0.131	0.169	1	Transitory Mo-TAM (1)	All other cells	Mouse_GBM_TAM	0.282963	0.198329	0.01	1300	FALSE
Dusp2	dual specificity phosphatase 2 [Source:MGI Symbol;Acc:MGI:101911]	0.0299523	0.694273	0.169	0.162	1	Transitory Mo-TAM (1)	All other cells	Mouse_GBM_TAM	0.516179	0.252794	0.01	1300	FALSE
Usf1	upstream transcription factor 1 [Source:MGI Symbol;Acc:MGI:99542]	0.0301235	0.509286	0.229	0.256	1	Transitory Mo-TAM (1)	All other cells	Mouse_GBM_TAM	0.531282	0.31527	0.01	1300	FALSE
Pdk3	pyruvate dehydrogenase kinase, isoenzyme 3 [Source:MGI Symbol;Acc:MGI:2384308]	0.0302049	0.460006	0.187	0.226	1	Transitory Mo-TAM (1)	All other cells	Mouse_GBM_TAM	0.415315	0.258493	0.01	1300	FALSE
Rel	reticuloendotheliosis oncogene [Source:MGI Symbol;Acc:MGI:97897]	0.0303052	0.519211	0.319	0.356	1	Transitory Mo-TAM (1)	All other cells	Mouse_GBM_TAM	0.922504	0.54483	0.01	1300	FALSE
Chrac1	chromatin accessibility complex 1 [Source:MGI Symbol;Acc:MGI:2135796]	0.0308956	0.289527	0.426	0.532	1	Transitory Mo-TAM (1)	All other cells	Mouse_GBM_TAM	1.13668	0.848424	0.01	1300	FALSE
Atp11b	ATPase, class VI, type 11B [Source:MGI Symbol;Acc:MGI:1923545]	0.0309331	0.352309	0.13	0.172	1	Transitory Mo-TAM (1)	All other cells	Mouse_GBM_TAM	0.290354	0.201168	0.01	1300	FALSE
Btbd9	BTB (POZ) domain containing 9 [Source:MGI Symbol;Acc:MGI:1916625]	0.0309968	0.259392	0.104	0.144	1	Transitory Mo-TAM (1)	All other cells	Mouse_GBM_TAM	0.214011	0.162829	0.01	1300	FALSE
Zfyve27	zinc finger, FYVE domain containing 27 [Source:MGI Symbol;Acc:MGI:1919602]	0.0314098	0.29673	0.081	0.108	1	Transitory Mo-TAM (1)	All other cells	Mouse_GBM_TAM	0.165673	0.120568	0.01	1300	FALSE
Pex16	peroxisomal biogenesis factor 16 [Source:MGI Symbol;Acc:MGI:1338829]	0.0319182	0.312511	0.156	0.214	1	Transitory Mo-TAM (1)	All other cells	Mouse_GBM_TAM	0.340921	0.246737	0.01	1300	FALSE
Cript	cysteine-rich PDZ-binding protein [Source:MGI Symbol;Acc:MGI:1929655]	0.0325806	0.310132	0.487	0.601	1	Transitory Mo-TAM (1)	All other cells	Mouse_GBM_TAM	1.37301	1.00423	0.01	1300	FALSE
Atf6b	activating transcription factor 6 beta [Source:MGI Symbol;Acc:MGI:105121]	0.032904	0.250596	0.182	0.243	1	Transitory Mo-TAM (1)	All other cells	Mouse_GBM_TAM	0.370573	0.286214	0.01	1300	FALSE
Relb	avian reticuloendotheliosis viral (v-rel) oncogene related B [Source:MGI Symbol;Acc:MGI:103289]	0.0329689	0.579567	0.226	0.233	1	Transitory Mo-TAM (1)	All other cells	Mouse_GBM_TAM	0.534009	0.294722	0.01	1300	FALSE
Xrn2	5'-3' exoribonuclease 2 [Source:MGI Symbol;Acc:MGI:894687]	0.0330107	0.363962	0.399	0.471	1	Transitory Mo-TAM (1)	All other cells	Mouse_GBM_TAM	1.04509	0.7232	0.01	1300	FALSE
Aftph	aftiphilin [Source:MGI Symbol;Acc:MGI:1923012]	0.0331975	0.314254	0.26	0.341	1	Transitory Mo-TAM (1)	All other cells	Mouse_GBM_TAM	0.650095	0.472089	0.01	1300	FALSE
Nabp1	nucleic acid binding protein 1 [Source:MGI Symbol;Acc:MGI:1923258]	0.0334496	0.519874	0.128	0.147	1	Transitory Mo-TAM (1)	All other cells	Mouse_GBM_TAM	0.311896	0.181398	0.01	1300	FALSE
Pofut2	protein O-fucosyltransferase 2 [Source:MGI Symbol;Acc:MGI:1916863]	0.0342161	0.28674	0.212	0.283	1	Transitory Mo-TAM (1)	All other cells	Mouse_GBM_TAM	0.465666	0.347086	0.01	1300	FALSE
C130050O18Rik	RIKEN cDNA C130050O18 gene [Source:MGI Symbol;Acc:MGI:2442694]	0.0343985	0.250256	0.147	0.199	1	Transitory Mo-TAM (1)	All other cells	Mouse_GBM_TAM	0.305546	0.235684	0.01	1300	FALSE
Pbxip1	pre B cell leukemia transcription factor interacting protein 1 [Source:MGI Symbol;Acc:MGI:2441670]	0.0347573	0.369063	0.363	0.418	1	Transitory Mo-TAM (1)	All other cells	Mouse_GBM_TAM	0.938129	0.645519	0.01	1300	FALSE
Mvd	mevalonate (diphospho) decarboxylase [Source:MGI Symbol;Acc:MGI:2179327]	0.0347947	0.364642	0.097	0.127	1	Transitory Mo-TAM (1)	All other cells	Mouse_GBM_TAM	0.206971	0.140675	0.01	1300	FALSE
Golph3l	golgi phosphoprotein 3-like [Source:MGI Symbol;Acc:MGI:1917129]	0.0357288	0.326741	0.091	0.121	1	Transitory Mo-TAM (1)	All other cells	Mouse_GBM_TAM	0.192865	0.136321	0.01	1300	FALSE
I830077J02Rik	RIKEN cDNA I830077J02 gene [Source:MGI Symbol;Acc:MGI:3588284]	0.035897	0.269556	0.225	0.297	1	Transitory Mo-TAM (1)	All other cells	Mouse_GBM_TAM	0.544171	0.413231	0.01	1300	FALSE
Slc25a20	solute carrier family 25 (mitochondrial carnitine/acylcarnitine translocase), member 20 [Source:MGI Symbol;Acc:MGI:1928738]	0.0359153	0.840123	0.157	0.135	1	Transitory Mo-TAM (1)	All other cells	Mouse_GBM_TAM	0.39014	0.162723	0.01	1300	FALSE
Tet3	tet methylcytosine dioxygenase 3 [Source:MGI Symbol;Acc:MGI:2446229]	0.037087	0.257588	0.164	0.231	1	Transitory Mo-TAM (1)	All other cells	Mouse_GBM_TAM	0.360872	0.276652	0.01	1300	FALSE
Cklf	chemokine-like factor [Source:MGI Symbol;Acc:MGI:1922708]	0.0373653	0.498264	0.279	0.312	1	Transitory Mo-TAM (1)	All other cells	Mouse_GBM_TAM	0.669743	0.403001	0.01	1300	TRUE
Fam49a	family with sequence similarity 49, member A [Source:MGI Symbol;Acc:MGI:1261783]	0.0381488	0.712419	0.152	0.134	1	Transitory Mo-TAM (1)	All other cells	Mouse_GBM_TAM	0.343153	0.163206	0.01	1300	FALSE
Usp25	ubiquitin specific peptidase 25 [Source:MGI Symbol;Acc:MGI:1353655]	0.0383055	0.279078	0.268	0.351	1	Transitory Mo-TAM (1)	All other cells	Mouse_GBM_TAM	0.629877	0.474054	0.01	1300	FALSE
Slc8b1	solute carrier family 8 (sodium/lithium/calcium exchanger), member B1 [Source:MGI Symbol;Acc:MGI:2180781]	0.0383738	0.429841	0.122	0.15	1	Transitory Mo-TAM (1)	All other cells	Mouse_GBM_TAM	0.278495	0.177698	0.01	1300	FALSE
Mrpl1	mitochondrial ribosomal protein L1 [Source:MGI Symbol;Acc:MGI:2137202]	0.0384838	0.256271	0.169	0.232	1	Transitory Mo-TAM (1)	All other cells	Mouse_GBM_TAM	0.3558	0.273105	0.01	1300	FALSE
Med7	mediator complex subunit 7 [Source:MGI Symbol;Acc:MGI:1913463]	0.0392966	0.323231	0.186	0.241	1	Transitory Mo-TAM (1)	All other cells	Mouse_GBM_TAM	0.40805	0.292587	0.01	1300	FALSE
Ldah	lipid droplet associated hydrolase [Source:MGI Symbol;Acc:MGI:1916082]	0.0393516	0.293525	0.087	0.121	1	Transitory Mo-TAM (1)	All other cells	Mouse_GBM_TAM	0.182415	0.13347	0.01	1300	FALSE
Aspscr1	alveolar soft part sarcoma chromosome region, candidate 1 (human) [Source:MGI Symbol;Acc:MGI:1916188]	0.0393574	0.322128	0.192	0.259	1	Transitory Mo-TAM (1)	All other cells	Mouse_GBM_TAM	0.429364	0.308365	0.01	1300	FALSE
Lilr4b	leukocyte immunoglobulin-like receptor, subfamily B, member 4B [Source:MGI Symbol;Acc:MGI:102702]	0.0394204	0.328717	0.458	0.537	1	Transitory Mo-TAM (1)	All other cells	Mouse_GBM_TAM	1.50728	1.08221	0.01	1300	FALSE
Rpf1	ribosome production factor 1 homolog [Source:MGI Symbol;Acc:MGI:1917535]	0.0407511	0.308264	0.166	0.217	1	Transitory Mo-TAM (1)	All other cells	Mouse_GBM_TAM	0.347972	0.25301	0.01	1300	FALSE
Zcchc2	zinc finger, CCHC domain containing 2 [Source:MGI Symbol;Acc:MGI:2444114]	0.0409444	0.271821	0.073	0.107	1	Transitory Mo-TAM (1)	All other cells	Mouse_GBM_TAM	0.156691	0.117017	0.01	1300	FALSE
Lypla1	lysophospholipase 1 [Source:MGI Symbol;Acc:MGI:1344588]	0.0419256	0.310426	0.185	0.245	1	Transitory Mo-TAM (1)	All other cells	Mouse_GBM_TAM	0.400877	0.291228	0.01	1300	FALSE
Bckdha	branched chain ketoacid dehydrogenase E1, alpha polypeptide [Source:MGI Symbol;Acc:MGI:107701]	0.042552	0.26358	0.174	0.23	1	Transitory Mo-TAM (1)	All other cells	Mouse_GBM_TAM	0.372669	0.284003	0.01	1300	FALSE
Zfp292	zinc finger protein 292 [Source:MGI Symbol;Acc:MGI:1353423]	0.0427058	0.357335	0.24	0.308	1	Transitory Mo-TAM (1)	All other cells	Mouse_GBM_TAM	0.599381	0.416286	0.01	1300	FALSE
Cd38	CD38 antigen [Source:MGI Symbol;Acc:MGI:107474]	0.0436135	0.33024	0.089	0.119	1	Transitory Mo-TAM (1)	All other cells	Mouse_GBM_TAM	0.218441	0.154193	0.01	1300	FALSE
Opa3	optic atrophy 3 [Source:MGI Symbol;Acc:MGI:2686271]	0.0441721	0.394218	0.112	0.147	1	Transitory Mo-TAM (1)	All other cells	Mouse_GBM_TAM	0.249171	0.164735	0.01	1300	FALSE
Ralb	v-ral simian leukemia viral oncogene B [Source:MGI Symbol;Acc:MGI:1927244]	0.0447593	0.336535	0.405	0.504	1	Transitory Mo-TAM (1)	All other cells	Mouse_GBM_TAM	1.05902	0.753536	0.01	1300	FALSE
Manbal	mannosidase, beta A, lysosomal-like [Source:MGI Symbol;Acc:MGI:1916411]	0.0450456	0.276486	0.27	0.365	1	Transitory Mo-TAM (1)	All other cells	Mouse_GBM_TAM	0.631581	0.476604	0.01	1300	FALSE
Slfn8	schlafen 8 [Source:MGI Symbol;Acc:MGI:2672859]	0.0450724	0.509785	0.325	0.36	1	Transitory Mo-TAM (1)	All other cells	Mouse_GBM_TAM	0.907189	0.540886	0.01	1300	FALSE
Gtf2f1	general transcription factor IIF, polypeptide 1 [Source:MGI Symbol;Acc:MGI:1923848]	0.0456924	0.297347	0.228	0.31	1	Transitory Mo-TAM (1)	All other cells	Mouse_GBM_TAM	0.529609	0.390814	0.01	1300	FALSE
A930007I19Rik	RIKEN cDNA A930007I19 gene [Source:MGI Symbol;Acc:MGI:1925029]	0.0470568	0.338777	0.166	0.213	1	Transitory Mo-TAM (1)	All other cells	Mouse_GBM_TAM	0.388966	0.27432	0.01	1300	FALSE
B3galt4	UDP-Gal:betaGlcNAc beta 1,3-galactosyltransferase, polypeptide 4 [Source:MGI Symbol;Acc:MGI:1859517]	0.0477696	0.459897	0.092	0.106	1	Transitory Mo-TAM (1)	All other cells	Mouse_GBM_TAM	0.19485	0.119332	0.01	1300	FALSE
Cdk5rap3	CDK5 regulatory subunit associated protein 3 [Source:MGI Symbol;Acc:MGI:1933126]	0.0482866	0.27677	0.155	0.202	1	Transitory Mo-TAM (1)	All other cells	Mouse_GBM_TAM	0.311772	0.233977	0.01	1300	FALSE
Sertad1	SERTA domain containing 1 [Source:MGI Symbol;Acc:MGI:1913438]	0.0496005	0.614892	0.207	0.208	1	Transitory Mo-TAM (1)	All other cells	Mouse_GBM_TAM	0.507993	0.270078	0.01	1300	FALSE
Spsb2	splA/ryanodine receptor domain and SOCS box containing 2 [Source:MGI Symbol;Acc:MGI:1315199]	0.0502742	0.286684	0.144	0.194	1	Transitory Mo-TAM (1)	All other cells	Mouse_GBM_TAM	0.311255	0.231182	0.01	1300	FALSE
Zfp516	zinc finger protein 516 [Source:MGI Symbol;Acc:MGI:2443957]	0.0503645	0.384392	0.123	0.154	1	Transitory Mo-TAM (1)	All other cells	Mouse_GBM_TAM	0.259842	0.173726	0.01	1300	FALSE
Fam32a	family with sequence similarity 32, member A [Source:MGI Symbol;Acc:MGI:1915172]	0.0505223	0.347131	0.459	0.553	1	Transitory Mo-TAM (1)	All other cells	Mouse_GBM_TAM	1.26036	0.887781	0.01	1300	FALSE
Herc6	hect domain and RLD 6 [Source:MGI Symbol;Acc:MGI:1914388]	0.0512713	0.490887	0.313	0.359	1	Transitory Mo-TAM (1)	All other cells	Mouse_GBM_TAM	0.912489	0.55464	0.01	1300	FALSE
Slc26a2	solute carrier family 26 (sulfate transporter), member 2 [Source:MGI Symbol;Acc:MGI:892977]	0.0513979	0.284706	0.089	0.121	1	Transitory Mo-TAM (1)	All other cells	Mouse_GBM_TAM	0.179363	0.132446	0.01	1300	FALSE
Ccdc71	coiled-coil domain containing 71 [Source:MGI Symbol;Acc:MGI:1919704]	0.0515689	0.263312	0.09	0.124	1	Transitory Mo-TAM (1)	All other cells	Mouse_GBM_TAM	0.175906	0.132869	0.01	1300	FALSE
Irgm1	immunity-related GTPase family M member 1 [Source:MGI Symbol;Acc:MGI:107567]	0.0524747	0.372965	0.447	0.528	1	Transitory Mo-TAM (1)	All other cells	Mouse_GBM_TAM	1.39952	0.960723	0.01	1300	FALSE
Rngtt	RNA guanylyltransferase and 5'-phosphatase [Source:MGI Symbol;Acc:MGI:1329041]	0.0527859	0.251855	0.082	0.116	1	Transitory Mo-TAM (1)	All other cells	Mouse_GBM_TAM	0.16964	0.129645	0.01	1300	FALSE
Aip	aryl-hydrocarbon receptor-interacting protein [Source:MGI Symbol;Acc:MGI:109622]	0.0531774	0.453235	0.318	0.355	1	Transitory Mo-TAM (1)	All other cells	Mouse_GBM_TAM	0.743479	0.468887	0.01	1300	FALSE
Rsrp1	arginine/serine rich protein 1 [Source:MGI Symbol;Acc:MGI:106498]	0.0536194	0.250131	0.617	0.73	1	Transitory Mo-TAM (1)	All other cells	Mouse_GBM_TAM	2.26288	1.75989	0.01	1300	FALSE
Spsb3	splA/ryanodine receptor domain and SOCS box containing 3 [Source:MGI Symbol;Acc:MGI:1891471]	0.0544329	0.27594	0.107	0.148	1	Transitory Mo-TAM (1)	All other cells	Mouse_GBM_TAM	0.212624	0.15894	0.01	1300	FALSE
Casp4	caspase 4, apoptosis-related cysteine peptidase [Source:MGI Symbol;Acc:MGI:107700]	0.0549648	0.627023	0.258	0.259	1	Transitory Mo-TAM (1)	All other cells	Mouse_GBM_TAM	0.701147	0.369881	0.01	1300	FALSE
Pim3	proviral integration site 3 [Source:MGI Symbol;Acc:MGI:1355297]	0.0555482	0.693597	0.148	0.133	1	Transitory Mo-TAM (1)	All other cells	Mouse_GBM_TAM	0.345376	0.167608	0.01	1300	FALSE
Synj1	synaptojanin 1 [Source:MGI Symbol;Acc:MGI:1354961]	0.0558181	0.261175	0.269	0.377	1	Transitory Mo-TAM (1)	All other cells	Mouse_GBM_TAM	0.670453	0.514049	0.01	1300	FALSE
Nadk	NAD kinase [Source:MGI Symbol;Acc:MGI:2183149]	0.0565512	0.400362	0.383	0.445	1	Transitory Mo-TAM (1)	All other cells	Mouse_GBM_TAM	1.0002	0.666909	0.01	1300	FALSE
Pafah1b3	platelet-activating factor acetylhydrolase, isoform 1b, subunit 3 [Source:MGI Symbol;Acc:MGI:108414]	0.0574791	0.259512	0.228	0.301	1	Transitory Mo-TAM (1)	All other cells	Mouse_GBM_TAM	0.51434	0.394491	0.01	1300	FALSE
Tmod3	tropomodulin 3 [Source:MGI Symbol;Acc:MGI:1355315]	0.0582835	0.251166	0.232	0.319	1	Transitory Mo-TAM (1)	All other cells	Mouse_GBM_TAM	0.533042	0.412428	0.01	1300	FALSE
Il15	interleukin 15 [Source:MGI Symbol;Acc:MGI:103014]	0.0603253	0.25558	0.089	0.122	1	Transitory Mo-TAM (1)	All other cells	Mouse_GBM_TAM	0.215842	0.164907	0.01	1300	TRUE
Cxcl10	chemokine (C-X-C motif) ligand 10 [Source:MGI Symbol;Acc:MGI:1352450]	0.0607838	0.296042	0.497	0.596	1	Transitory Mo-TAM (1)	All other cells	Mouse_GBM_TAM	10.404	7.73549	0.01	1300	TRUE
Tsc22d3	TSC22 domain family, member 3 [Source:MGI Symbol;Acc:MGI:1196284]	0.0610684	0.252916	0.277	0.358	1	Transitory Mo-TAM (1)	All other cells	Mouse_GBM_TAM	0.750841	0.580819	0.01	1300	FALSE
Fem1c	fem 1 homolog c [Source:MGI Symbol;Acc:MGI:2444737]	0.0610748	0.341686	0.108	0.14	1	Transitory Mo-TAM (1)	All other cells	Mouse_GBM_TAM	0.225326	0.157216	0.01	1300	FALSE
Cutc	cutC copper transporter [Source:MGI Symbol;Acc:MGI:1913638]	0.0613198	0.29212	0.098	0.127	1	Transitory Mo-TAM (1)	All other cells	Mouse_GBM_TAM	0.188852	0.138479	0.01	1300	FALSE
Abi3	ABI gene family, member 3 [Source:MGI Symbol;Acc:MGI:1913860]	0.0621643	0.250543	0.568	0.691	1	Transitory Mo-TAM (1)	All other cells	Mouse_GBM_TAM	1.86541	1.44978	0.01	1300	FALSE
Ascc3	activating signal cointegrator 1 complex subunit 3 [Source:MGI Symbol;Acc:MGI:1925237]	0.0648437	0.431584	0.151	0.187	1	Transitory Mo-TAM (1)	All other cells	Mouse_GBM_TAM	0.362595	0.231993	0.01	1300	FALSE
Ccndbp1	cyclin D-type binding-protein 1 [Source:MGI Symbol;Acc:MGI:109595]	0.0655559	0.265167	0.18	0.247	1	Transitory Mo-TAM (1)	All other cells	Mouse_GBM_TAM	0.388241	0.295482	0.01	1300	FALSE
Phyh	phytanoyl-CoA hydroxylase [Source:MGI Symbol;Acc:MGI:891978]	0.065741	0.319661	0.242	0.305	1	Transitory Mo-TAM (1)	All other cells	Mouse_GBM_TAM	0.548414	0.395629	0.01	1300	FALSE
Cln3	ceroid lipofuscinosis, neuronal 3, juvenile (Batten, Spielmeyer-Vogt disease) [Source:MGI Symbol;Acc:MGI:107537]	0.0660498	0.267077	0.245	0.324	1	Transitory Mo-TAM (1)	All other cells	Mouse_GBM_TAM	0.56615	0.431108	0.01	1300	FALSE
Tpgs1	tubulin polyglutamylase complex subunit 1 [Source:MGI Symbol;Acc:MGI:106618]	0.0667226	0.291697	0.299	0.405	1	Transitory Mo-TAM (1)	All other cells	Mouse_GBM_TAM	0.741631	0.551465	0.01	1300	FALSE
Gm4707	predicted gene 4707 [Source:MGI Symbol;Acc:MGI:3782887]	0.0674294	0.682163	0.106	0.106	1	Transitory Mo-TAM (1)	All other cells	Mouse_GBM_TAM	0.243165	0.117981	0.01	1300	FALSE
Gtf2f2	general transcription factor IIF, polypeptide 2 [Source:MGI Symbol;Acc:MGI:1915955]	0.0678961	0.327693	0.187	0.24	1	Transitory Mo-TAM (1)	All other cells	Mouse_GBM_TAM	0.400858	0.286058	0.01	1300	FALSE
Nsf	N-ethylmaleimide sensitive fusion protein [Source:MGI Symbol;Acc:MGI:104560]	0.0683614	0.324942	0.195	0.252	1	Transitory Mo-TAM (1)	All other cells	Mouse_GBM_TAM	0.433509	0.310466	0.01	1300	FALSE
Ethe1	ethylmalonic encephalopathy 1 [Source:MGI Symbol;Acc:MGI:1913321]	0.0685471	0.324624	0.294	0.366	1	Transitory Mo-TAM (1)	All other cells	Mouse_GBM_TAM	0.700314	0.503414	0.01	1300	FALSE
Sde2	SDE2 telomere maintenance homolog (S. pombe) [Source:MGI Symbol;Acc:MGI:2384788]	0.0706156	0.39799	0.156	0.201	1	Transitory Mo-TAM (1)	All other cells	Mouse_GBM_TAM	0.357416	0.236782	0.01	1300	FALSE
Triobp	TRIO and F-actin binding protein [Source:MGI Symbol;Acc:MGI:1349410]	0.0717382	0.41832	0.171	0.212	1	Transitory Mo-TAM (1)	All other cells	Mouse_GBM_TAM	0.375998	0.244046	0.01	1300	FALSE
Gosr2	golgi SNAP receptor complex member 2 [Source:MGI Symbol;Acc:MGI:1927204]	0.0717518	0.289171	0.247	0.329	1	Transitory Mo-TAM (1)	All other cells	Mouse_GBM_TAM	0.563509	0.419492	0.01	1300	FALSE
Kctd10	potassium channel tetramerisation domain containing 10 [Source:MGI Symbol;Acc:MGI:2141207]	0.0722492	0.2949	0.084	0.115	1	Transitory Mo-TAM (1)	All other cells	Mouse_GBM_TAM	0.167954	0.122506	0.01	1300	FALSE
Fam20c	family with sequence similarity 20, member C [Source:MGI Symbol;Acc:MGI:2136853]	0.0723381	0.262059	0.084	0.112	1	Transitory Mo-TAM (1)	All other cells	Mouse_GBM_TAM	0.194446	0.147314	0.01	1300	FALSE
Rab32	RAB32, member RAS oncogene family [Source:MGI Symbol;Acc:MGI:1915094]	0.0725969	0.293585	0.377	0.496	1	Transitory Mo-TAM (1)	All other cells	Mouse_GBM_TAM	1.03146	0.766499	0.01	1300	FALSE
Rbbp8	retinoblastoma binding protein 8, endonuclease [Source:MGI Symbol;Acc:MGI:2442995]	0.0727069	0.356542	0.119	0.155	1	Transitory Mo-TAM (1)	All other cells	Mouse_GBM_TAM	0.257984	0.177614	0.01	1300	FALSE
Pfkfb4	6-phosphofructo-2-kinase/fructose-2,6-biphosphatase 4 [Source:MGI Symbol;Acc:MGI:2687284]	0.072889	0.426548	0.15	0.18	1	Transitory Mo-TAM (1)	All other cells	Mouse_GBM_TAM	0.329318	0.211493	0.01	1300	FALSE
Ino80c	INO80 complex subunit C [Source:MGI Symbol;Acc:MGI:2443014]	0.0732659	0.315069	0.111	0.148	1	Transitory Mo-TAM (1)	All other cells	Mouse_GBM_TAM	0.219024	0.157127	0.01	1300	FALSE
Ikbke	inhibitor of kappaB kinase epsilon [Source:MGI Symbol;Acc:MGI:1929612]	0.0734599	0.502543	0.107	0.13	1	Transitory Mo-TAM (1)	All other cells	Mouse_GBM_TAM	0.243408	0.143309	0.01	1300	FALSE
Dxo	decapping exoribonuclease [Source:MGI Symbol;Acc:MGI:1890444]	0.0743129	0.393591	0.09	0.114	1	Transitory Mo-TAM (1)	All other cells	Mouse_GBM_TAM	0.185776	0.122076	0.01	1300	FALSE
Ypel3	yippee like 3 [Source:MGI Symbol;Acc:MGI:1913340]	0.0746521	0.255357	0.542	0.649	1	Transitory Mo-TAM (1)	All other cells	Mouse_GBM_TAM	2.03701	1.5757	0.01	1300	FALSE
Vill	villin-like [Source:MGI Symbol;Acc:MGI:1201781]	0.0750293	0.389444	0.178	0.21	1	Transitory Mo-TAM (1)	All other cells	Mouse_GBM_TAM	0.429366	0.287641	0.01	1300	FALSE
Idi1	isopentenyl-diphosphate delta isomerase [Source:MGI Symbol;Acc:MGI:2442264]	0.0751092	0.46288	0.115	0.141	1	Transitory Mo-TAM (1)	All other cells	Mouse_GBM_TAM	0.269856	0.16616	0.01	1300	FALSE
Vps37b	vacuolar protein sorting 37B [Source:MGI Symbol;Acc:MGI:1916724]	0.0772366	0.691754	0.117	0.116	1	Transitory Mo-TAM (1)	All other cells	Mouse_GBM_TAM	0.285448	0.13793	0.01	1300	FALSE
Mlx	MAX-like protein X [Source:MGI Symbol;Acc:MGI:108398]	0.0779147	0.365261	0.2	0.259	1	Transitory Mo-TAM (1)	All other cells	Mouse_GBM_TAM	0.450008	0.309253	0.01	1300	FALSE
Rrp36	ribosomal RNA processing 36 homolog (S. cerevisiae) [Source:MGI Symbol;Acc:MGI:2385053]	0.078263	0.265373	0.108	0.153	1	Transitory Mo-TAM (1)	All other cells	Mouse_GBM_TAM	0.220633	0.166877	0.01	1300	FALSE
Ctnnbl1	catenin, beta like 1 [Source:MGI Symbol;Acc:MGI:1913892]	0.0796303	0.31614	0.147	0.189	1	Transitory Mo-TAM (1)	All other cells	Mouse_GBM_TAM	0.295244	0.21251	0.01	1300	FALSE
Tspan17	tetraspanin 17 [Source:MGI Symbol;Acc:MGI:1921507]	0.0800405	0.338048	0.092	0.112	1	Transitory Mo-TAM (1)	All other cells	Mouse_GBM_TAM	0.176718	0.12316	0.01	1300	FALSE
Asl	argininosuccinate lyase [Source:MGI Symbol;Acc:MGI:88084]	0.0801377	0.255352	0.212	0.283	1	Transitory Mo-TAM (1)	All other cells	Mouse_GBM_TAM	0.456537	0.3514	0.01	1300	FALSE
Arfgap2	ADP-ribosylation factor GTPase activating protein 2 [Source:MGI Symbol;Acc:MGI:1924288]	0.0809347	0.332725	0.206	0.267	1	Transitory Mo-TAM (1)	All other cells	Mouse_GBM_TAM	0.455139	0.32349	0.01	1300	FALSE
Pfdn6	prefoldin subunit 6 [Source:MGI Symbol;Acc:MGI:95908]	0.0828224	0.275849	0.475	0.581	1	Transitory Mo-TAM (1)	All other cells	Mouse_GBM_TAM	1.29055	0.977024	0.01	1300	FALSE
Xab2	XPA binding protein 2 [Source:MGI Symbol;Acc:MGI:1914689]	0.0831885	0.334019	0.087	0.113	1	Transitory Mo-TAM (1)	All other cells	Mouse_GBM_TAM	0.178059	0.124658	0.01	1300	FALSE
Abt1	activator of basal transcription 1 [Source:MGI Symbol;Acc:MGI:1353636]	0.0836508	0.339653	0.103	0.135	1	Transitory Mo-TAM (1)	All other cells	Mouse_GBM_TAM	0.211733	0.147878	0.01	1300	FALSE
Vrk1	vaccinia related kinase 1 [Source:MGI Symbol;Acc:MGI:1261847]	0.0844725	0.254527	0.162	0.227	1	Transitory Mo-TAM (1)	All other cells	Mouse_GBM_TAM	0.360474	0.277222	0.01	1300	FALSE
Itpa	inosine triphosphatase (nucleoside triphosphate pyrophosphatase) [Source:MGI Symbol;Acc:MGI:96622]	0.0845581	0.321214	0.188	0.252	1	Transitory Mo-TAM (1)	All other cells	Mouse_GBM_TAM	0.412937	0.296743	0.01	1300	FALSE
Cyp51	cytochrome P450, family 51 [Source:MGI Symbol;Acc:MGI:106040]	0.0846377	0.425465	0.123	0.16	1	Transitory Mo-TAM (1)	All other cells	Mouse_GBM_TAM	0.299242	0.192079	0.01	1300	FALSE
Zcchc9	zinc finger, CCHC domain containing 9 [Source:MGI Symbol;Acc:MGI:1916335]	0.0846499	0.309243	0.22	0.288	1	Transitory Mo-TAM (1)	All other cells	Mouse_GBM_TAM	0.496941	0.362096	0.01	1300	FALSE
Apobec3	apolipoprotein B mRNA editing enzyme, catalytic polypeptide 3 [Source:MGI Symbol;Acc:MGI:1933111]	0.0857271	0.304901	0.516	0.623	1	Transitory Mo-TAM (1)	All other cells	Mouse_GBM_TAM	1.73893	1.2793	0.01	1300	FALSE
5031425E22Rik	RIKEN cDNA 5031425E22 gene [Source:MGI Symbol;Acc:MGI:1923227]	0.0861615	0.420782	0.107	0.13	1	Transitory Mo-TAM (1)	All other cells	Mouse_GBM_TAM	0.235067	0.150894	0.01	1300	FALSE
Nfam1	Nfat activating molecule with ITAM motif 1 [Source:MGI Symbol;Acc:MGI:1921289]	0.0879696	0.399913	0.17	0.21	1	Transitory Mo-TAM (1)	All other cells	Mouse_GBM_TAM	0.374393	0.247689	0.01	1300	FALSE
Pml	promyelocytic leukemia [Source:MGI Symbol;Acc:MGI:104662]	0.0885094	0.42903	0.177	0.227	1	Transitory Mo-TAM (1)	All other cells	Mouse_GBM_TAM	0.436691	0.280859	0.01	1300	FALSE
Cfp	complement factor properdin [Source:MGI Symbol;Acc:MGI:97545]	0.0892173	0.276049	0.292	0.37	1	Transitory Mo-TAM (1)	All other cells	Mouse_GBM_TAM	0.917458	0.693733	0.01	1300	FALSE
Rps6ka4	ribosomal protein S6 kinase, polypeptide 4 [Source:MGI Symbol;Acc:MGI:1930076]	0.0897266	0.348582	0.149	0.2	1	Transitory Mo-TAM (1)	All other cells	Mouse_GBM_TAM	0.320348	0.223123	0.01	1300	FALSE
Shkbp1	Sh3kbp1 binding protein 1 [Source:MGI Symbol;Acc:MGI:2385803]	0.0898536	0.338444	0.17	0.215	1	Transitory Mo-TAM (1)	All other cells	Mouse_GBM_TAM	0.354973	0.250182	0.01	1300	FALSE
Plscr1	phospholipid scramblase 1 [Source:MGI Symbol;Acc:MGI:893575]	0.091321	0.59458	0.195	0.192	1	Transitory Mo-TAM (1)	All other cells	Mouse_GBM_TAM	0.437748	0.237065	0.01	1300	FALSE
Smu1	smu-1 suppressor of mec-8 and unc-52 homolog (C. elegans) [Source:MGI Symbol;Acc:MGI:1915546]	0.0920783	0.357615	0.235	0.285	1	Transitory Mo-TAM (1)	All other cells	Mouse_GBM_TAM	0.506545	0.351242	0.01	1300	FALSE
Gbp3	guanylate binding protein 3 [Source:MGI Symbol;Acc:MGI:1926263]	0.0926843	0.530517	0.388	0.421	1	Transitory Mo-TAM (1)	All other cells	Mouse_GBM_TAM	1.18946	0.695643	0.01	1300	FALSE
Zfp36l2	zinc finger protein 36, C3H type-like 2 [Source:MGI Symbol;Acc:MGI:107945]	0.0928041	0.319672	0.53	0.616	1	Transitory Mo-TAM (1)	All other cells	Mouse_GBM_TAM	1.86681	1.35329	0.01	1300	FALSE
Trappc5	trafficking protein particle complex 5 [Source:MGI Symbol;Acc:MGI:1913932]	0.0929021	0.253979	0.239	0.321	1	Transitory Mo-TAM (1)	All other cells	Mouse_GBM_TAM	0.52758	0.407005	0.01	1300	FALSE
Arid4b	AT rich interactive domain 4B (RBP1-like) [Source:MGI Symbol;Acc:MGI:2137512]	0.0932966	0.29772	0.173	0.229	1	Transitory Mo-TAM (1)	All other cells	Mouse_GBM_TAM	0.394012	0.289983	0.01	1300	FALSE
Klf6	Kruppel-like factor 6 [Source:MGI Symbol;Acc:MGI:1346318]	0.0934332	0.265956	0.643	0.744	1	Transitory Mo-TAM (1)	All other cells	Mouse_GBM_TAM	3.27263	2.50605	0.01	1300	FALSE
Hmox2	heme oxygenase 2 [Source:MGI Symbol;Acc:MGI:109373]	0.0936445	0.409055	0.501	0.58	1	Transitory Mo-TAM (1)	All other cells	Mouse_GBM_TAM	1.49232	0.987955	0.01	1300	FALSE
Rassf4	Ras association (RalGDS/AF-6) domain family member 4 [Source:MGI Symbol;Acc:MGI:2386853]	0.0941117	0.375947	0.39	0.461	1	Transitory Mo-TAM (1)	All other cells	Mouse_GBM_TAM	1.07365	0.734075	0.01	1300	FALSE
N4bp1	NEDD4 binding protein 1 [Source:MGI Symbol;Acc:MGI:2136825]	0.0945645	0.502953	0.402	0.442	1	Transitory Mo-TAM (1)	All other cells	Mouse_GBM_TAM	1.12924	0.678949	0.01	1300	FALSE
Pnpla2	patatin-like phospholipase domain containing 2 [Source:MGI Symbol;Acc:MGI:1914103]	0.0972485	0.263889	0.201	0.269	1	Transitory Mo-TAM (1)	All other cells	Mouse_GBM_TAM	0.435139	0.331893	0.01	1300	FALSE
Sarnp	SAP domain containing ribonucleoprotein [Source:MGI Symbol;Acc:MGI:1913368]	0.0974666	0.271745	0.335	0.429	1	Transitory Mo-TAM (1)	All other cells	Mouse_GBM_TAM	0.821801	0.623873	0.01	1300	FALSE
Bcl3	B cell leukemia/lymphoma 3 [Source:MGI Symbol;Acc:MGI:88140]	0.100065	0.572332	0.163	0.166	1	Transitory Mo-TAM (1)	All other cells	Mouse_GBM_TAM	0.37724	0.208484	0.01	1300	FALSE
Tdrd7	tudor domain containing 7 [Source:MGI Symbol;Acc:MGI:2140279]	0.100121	0.482151	0.109	0.124	1	Transitory Mo-TAM (1)	All other cells	Mouse_GBM_TAM	0.233834	0.140556	0.01	1300	FALSE
Pgap2	post-GPI attachment to proteins 2 [Source:MGI Symbol;Acc:MGI:2385286]	0.101506	0.316771	0.447	0.547	1	Transitory Mo-TAM (1)	All other cells	Mouse_GBM_TAM	1.23353	0.895906	0.01	1300	FALSE
Apaf1	apoptotic peptidase activating factor 1 [Source:MGI Symbol;Acc:MGI:1306796]	0.10269	0.482741	0.118	0.138	1	Transitory Mo-TAM (1)	All other cells	Mouse_GBM_TAM	0.257687	0.155187	0.01	1300	FALSE
Magoh	mago homolog, exon junction complex core component [Source:MGI Symbol;Acc:MGI:1330312]	0.1031	0.349502	0.382	0.452	1	Transitory Mo-TAM (1)	All other cells	Mouse_GBM_TAM	0.951015	0.667553	0.01	1300	FALSE
Usp3	ubiquitin specific peptidase 3 [Source:MGI Symbol;Acc:MGI:2152450]	0.104317	0.372358	0.198	0.246	1	Transitory Mo-TAM (1)	All other cells	Mouse_GBM_TAM	0.431164	0.294009	0.01	1300	FALSE
Stx5a	syntaxin 5A [Source:MGI Symbol;Acc:MGI:1928483]	0.106449	0.349448	0.227	0.293	1	Transitory Mo-TAM (1)	All other cells	Mouse_GBM_TAM	0.524966	0.367192	0.01	1300	FALSE
Nkiras2	NFKB inhibitor interacting Ras-like protein 2 [Source:MGI Symbol;Acc:MGI:1919216]	0.109004	0.471753	0.167	0.196	1	Transitory Mo-TAM (1)	All other cells	Mouse_GBM_TAM	0.367593	0.225583	0.01	1300	FALSE
Ppp4c	protein phosphatase 4, catalytic subunit [Source:MGI Symbol;Acc:MGI:1891763]	0.109009	0.269117	0.526	0.643	1	Transitory Mo-TAM (1)	All other cells	Mouse_GBM_TAM	1.52784	1.16499	0.01	1300	FALSE
Fosl2	fos-like antigen 2 [Source:MGI Symbol;Acc:MGI:102858]	0.109194	0.686015	0.193	0.179	1	Transitory Mo-TAM (1)	All other cells	Mouse_GBM_TAM	0.488778	0.241174	0.01	1300	FALSE
Txndc9	thioredoxin domain containing 9 [Source:MGI Symbol;Acc:MGI:2138153]	0.109883	0.286982	0.452	0.546	1	Transitory Mo-TAM (1)	All other cells	Mouse_GBM_TAM	1.15275	0.86267	0.01	1300	FALSE
AI662270	expressed sequence AI662270 [Source:MGI Symbol;Acc:MGI:2144254]	0.110229	0.326146	0.441	0.489	1	Transitory Mo-TAM (1)	All other cells	Mouse_GBM_TAM	1.21738	0.875796	0.01	1300	FALSE
Fdft1	farnesyl diphosphate farnesyl transferase 1 [Source:MGI Symbol;Acc:MGI:102706]	0.110944	0.474971	0.094	0.118	1	Transitory Mo-TAM (1)	All other cells	Mouse_GBM_TAM	0.207628	0.125343	0.01	1300	FALSE
Ccr5	chemokine (C-C motif) receptor 5 [Source:MGI Symbol;Acc:MGI:107182]	0.111393	0.385445	0.518	0.597	1	Transitory Mo-TAM (1)	All other cells	Mouse_GBM_TAM	1.72619	1.17087	0.01	1300	FALSE
Maf1	MAF1 homolog, negative regulator of RNA polymerase III [Source:MGI Symbol;Acc:MGI:1916127]	0.113103	0.265094	0.298	0.393	1	Transitory Mo-TAM (1)	All other cells	Mouse_GBM_TAM	0.691392	0.528061	0.01	1300	FALSE
Uvrag	UV radiation resistance associated gene [Source:MGI Symbol;Acc:MGI:1925860]	0.115597	0.421879	0.221	0.26	1	Transitory Mo-TAM (1)	All other cells	Mouse_GBM_TAM	0.495662	0.32162	0.01	1300	FALSE
Siah2	siah E3 ubiquitin protein ligase 2 [Source:MGI Symbol;Acc:MGI:108062]	0.11633	0.256727	0.111	0.151	1	Transitory Mo-TAM (1)	All other cells	Mouse_GBM_TAM	0.220059	0.167969	0.01	1300	FALSE
Ccdc28b	coiled coil domain containing 28B [Source:MGI Symbol;Acc:MGI:1913514]	0.117152	0.393286	0.158	0.186	1	Transitory Mo-TAM (1)	All other cells	Mouse_GBM_TAM	0.32334	0.21495	0.01	1300	FALSE
Smn1	survival motor neuron 1 [Source:MGI Symbol;Acc:MGI:109257]	0.117438	0.262624	0.287	0.389	1	Transitory Mo-TAM (1)	All other cells	Mouse_GBM_TAM	0.712287	0.545462	0.01	1300	FALSE
Eed	embryonic ectoderm development [Source:MGI Symbol;Acc:MGI:95286]	0.119793	0.314996	0.248	0.323	1	Transitory Mo-TAM (1)	All other cells	Mouse_GBM_TAM	0.558769	0.405083	0.01	1300	FALSE
A530040E14Rik	RIKEN cDNA A530040E14 gene [Source:MGI Symbol;Acc:MGI:3612703]	0.120679	0.502489	0.175	0.2	1	Transitory Mo-TAM (1)	All other cells	Mouse_GBM_TAM	0.429873	0.256133	0.01	1300	FALSE
Mitd1	MIT, microtubule interacting and transport, domain containing 1 [Source:MGI Symbol;Acc:MGI:1916278]	0.121894	0.44296	0.283	0.331	1	Transitory Mo-TAM (1)	All other cells	Mouse_GBM_TAM	0.724227	0.461471	0.01	1300	FALSE
Rabif	RAB interacting factor [Source:MGI Symbol;Acc:MGI:2138605]	0.121958	0.258409	0.1	0.135	1	Transitory Mo-TAM (1)	All other cells	Mouse_GBM_TAM	0.192881	0.146681	0.01	1300	FALSE
Sharpin	SHANK-associated RH domain interacting protein [Source:MGI Symbol;Acc:MGI:1913331]	0.123153	0.278493	0.222	0.302	1	Transitory Mo-TAM (1)	All other cells	Mouse_GBM_TAM	0.496336	0.373258	0.01	1300	FALSE
Ptpro	protein tyrosine phosphatase, receptor type, O [Source:MGI Symbol;Acc:MGI:1097152]	0.12399	0.685026	0.161	0.147	1	Transitory Mo-TAM (1)	All other cells	Mouse_GBM_TAM	0.366742	0.179907	0.01	1300	FALSE
Stard3	START domain containing 3 [Source:MGI Symbol;Acc:MGI:1929618]	0.12491	0.38441	0.363	0.435	1	Transitory Mo-TAM (1)	All other cells	Mouse_GBM_TAM	0.917979	0.621817	0.01	1300	FALSE
Zfpl1	zinc finger like protein 1 [Source:MGI Symbol;Acc:MGI:1891017]	0.125599	0.335365	0.178	0.23	1	Transitory Mo-TAM (1)	All other cells	Mouse_GBM_TAM	0.384823	0.272329	0.01	1300	FALSE
Tmem185b	transmembrane protein 185B [Source:MGI Symbol;Acc:MGI:1917634]	0.125892	0.61341	0.173	0.174	1	Transitory Mo-TAM (1)	All other cells	Mouse_GBM_TAM	0.376624	0.199357	0.01	1300	FALSE
Tiparp	TCDD-inducible poly(ADP-ribose) polymerase [Source:MGI Symbol;Acc:MGI:2159210]	0.126331	0.41878	0.17	0.196	1	Transitory Mo-TAM (1)	All other cells	Mouse_GBM_TAM	0.428351	0.278369	0.01	1300	FALSE
Dok1	docking protein 1 [Source:MGI Symbol;Acc:MGI:893587]	0.126788	0.253396	0.294	0.392	1	Transitory Mo-TAM (1)	All other cells	Mouse_GBM_TAM	0.698082	0.539585	0.01	1300	FALSE
Adprm	ADP-ribose/CDP-alcohol diphosphatase, manganese dependent [Source:MGI Symbol;Acc:MGI:1913608]	0.126988	0.448315	0.111	0.132	1	Transitory Mo-TAM (1)	All other cells	Mouse_GBM_TAM	0.234052	0.145877	0.01	1300	FALSE
Taf13	TATA-box binding protein associated factor 13 [Source:MGI Symbol;Acc:MGI:1913500]	0.128242	0.3365	0.187	0.234	1	Transitory Mo-TAM (1)	All other cells	Mouse_GBM_TAM	0.403292	0.2852	0.01	1300	FALSE
Rrad	Ras-related associated with diabetes [Source:MGI Symbol;Acc:MGI:1930943]	0.128836	0.363444	0.092	0.115	1	Transitory Mo-TAM (1)	All other cells	Mouse_GBM_TAM	0.211028	0.143676	0.01	1300	FALSE
Pmvk	phosphomevalonate kinase [Source:MGI Symbol;Acc:MGI:1915853]	0.130332	0.32021	0.255	0.337	1	Transitory Mo-TAM (1)	All other cells	Mouse_GBM_TAM	0.60479	0.436335	0.01	1300	FALSE
Chfr	checkpoint with forkhead and ring finger domains [Source:MGI Symbol;Acc:MGI:2444898]	0.130835	0.317662	0.109	0.14	1	Transitory Mo-TAM (1)	All other cells	Mouse_GBM_TAM	0.219854	0.157299	0.01	1300	FALSE
Acot8	acyl-CoA thioesterase 8 [Source:MGI Symbol;Acc:MGI:2158201]	0.131946	0.286932	0.119	0.163	1	Transitory Mo-TAM (1)	All other cells	Mouse_GBM_TAM	0.243613	0.180353	0.01	1300	FALSE
Csf2rb2	colony stimulating factor 2 receptor, beta 2, low-affinity (granulocyte-macrophage) [Source:MGI Symbol;Acc:MGI:1339760]	0.134243	0.333237	0.196	0.252	1	Transitory Mo-TAM (1)	All other cells	Mouse_GBM_TAM	0.435631	0.30934	0.01	1300	FALSE
Mlkl	mixed lineage kinase domain-like [Source:MGI Symbol;Acc:MGI:1921818]	0.134441	0.449218	0.136	0.166	1	Transitory Mo-TAM (1)	All other cells	Mouse_GBM_TAM	0.303166	0.189839	0.01	1300	FALSE
Ddit3	DNA-damage inducible transcript 3 [Source:MGI Symbol;Acc:MGI:109247]	0.134749	0.29212	0.272	0.356	1	Transitory Mo-TAM (1)	All other cells	Mouse_GBM_TAM	0.731058	0.543333	0.01	1300	FALSE
Rest	RE1-silencing transcription factor [Source:MGI Symbol;Acc:MGI:104897]	0.138467	0.545341	0.262	0.284	1	Transitory Mo-TAM (1)	All other cells	Mouse_GBM_TAM	0.659537	0.378093	0.01	1300	FALSE
Oas1g	2'-5' oligoadenylate synthetase 1G [Source:MGI Symbol;Acc:MGI:97429]	0.138644	0.592638	0.26	0.277	1	Transitory Mo-TAM (1)	All other cells	Mouse_GBM_TAM	0.672112	0.367117	0.01	1300	FALSE
Brms1	breast cancer metastasis-suppressor 1 [Source:MGI Symbol;Acc:MGI:2388804]	0.138692	0.31211	0.257	0.335	1	Transitory Mo-TAM (1)	All other cells	Mouse_GBM_TAM	0.58343	0.424332	0.01	1300	FALSE
Gch1	GTP cyclohydrolase 1 [Source:MGI Symbol;Acc:MGI:95675]	0.139448	0.568977	0.282	0.305	1	Transitory Mo-TAM (1)	All other cells	Mouse_GBM_TAM	0.773897	0.433767	0.01	1300	FALSE
Zfp524	zinc finger protein 524 [Source:MGI Symbol;Acc:MGI:1916740]	0.139772	0.323241	0.119	0.154	1	Transitory Mo-TAM (1)	All other cells	Mouse_GBM_TAM	0.244036	0.173871	0.01	1300	FALSE
Nelfcd	negative elongation factor complex member C/D, Th1l [Source:MGI Symbol;Acc:MGI:1926424]	0.139974	0.358821	0.085	0.107	1	Transitory Mo-TAM (1)	All other cells	Mouse_GBM_TAM	0.166699	0.113424	0.01	1300	FALSE
Stk17b	serine/threonine kinase 17b (apoptosis-inducing) [Source:MGI Symbol;Acc:MGI:2138162]	0.140917	0.479024	0.293	0.321	1	Transitory Mo-TAM (1)	All other cells	Mouse_GBM_TAM	0.752036	0.461996	0.01	1300	FALSE
2310009B15Rik	RIKEN cDNA 2310009B15 gene [Source:MGI Symbol;Acc:MGI:1916799]	0.143674	0.291089	0.2	0.27	1	Transitory Mo-TAM (1)	All other cells	Mouse_GBM_TAM	0.436042	0.323394	0.01	1300	FALSE
Ercc1	excision repair cross-complementing rodent repair deficiency, complementation group 1 [Source:MGI Symbol;Acc:MGI:95412]	0.147968	0.259934	0.098	0.14	1	Transitory Mo-TAM (1)	All other cells	Mouse_GBM_TAM	0.202126	0.153571	0.01	1300	FALSE
Ddit4	DNA-damage-inducible transcript 4 [Source:MGI Symbol;Acc:MGI:1921997]	0.14844	0.307526	0.134	0.16	1	Transitory Mo-TAM (1)	All other cells	Mouse_GBM_TAM	0.385013	0.280438	0.01	1300	FALSE
Stap1	signal transducing adaptor family member 1 [Source:MGI Symbol;Acc:MGI:1926193]	0.148611	0.428123	0.149	0.162	1	Transitory Mo-TAM (1)	All other cells	Mouse_GBM_TAM	0.377238	0.242375	0.01	1300	FALSE
Naip2	NLR family, apoptosis inhibitory protein 2 [Source:MGI Symbol;Acc:MGI:1298226]	0.148865	0.298924	0.309	0.394	1	Transitory Mo-TAM (1)	All other cells	Mouse_GBM_TAM	0.75449	0.556958	0.01	1300	FALSE
Cnp	2',3'-cyclic nucleotide 3' phosphodiesterase [Source:MGI Symbol;Acc:MGI:88437]	0.151595	0.259758	0.316	0.424	1	Transitory Mo-TAM (1)	All other cells	Mouse_GBM_TAM	0.78804	0.605479	0.01	1300	FALSE
S1pr2	sphingosine-1-phosphate receptor 2 [Source:MGI Symbol;Acc:MGI:99569]	0.151625	0.267232	0.103	0.142	1	Transitory Mo-TAM (1)	All other cells	Mouse_GBM_TAM	0.209942	0.158365	0.01	1300	FALSE
Nrbp1	nuclear receptor binding protein 1 [Source:MGI Symbol;Acc:MGI:2183436]	0.152219	0.351493	0.27	0.333	1	Transitory Mo-TAM (1)	All other cells	Mouse_GBM_TAM	0.615082	0.42983	0.01	1300	FALSE
Ankrd12	ankyrin repeat domain 12 [Source:MGI Symbol;Acc:MGI:1914357]	0.153084	0.319051	0.229	0.296	1	Transitory Mo-TAM (1)	All other cells	Mouse_GBM_TAM	0.579182	0.418241	0.01	1300	FALSE
Ubxn6	UBX domain protein 6 [Source:MGI Symbol;Acc:MGI:1913780]	0.15441	0.265094	0.261	0.36	1	Transitory Mo-TAM (1)	All other cells	Mouse_GBM_TAM	0.612918	0.467861	0.01	1300	FALSE
Hat1	histone aminotransferase 1 [Source:MGI Symbol;Acc:MGI:96013]	0.154782	0.439129	0.331	0.367	1	Transitory Mo-TAM (1)	All other cells	Mouse_GBM_TAM	0.840698	0.538358	0.01	1300	FALSE
Rnf214	ring finger protein 214 [Source:MGI Symbol;Acc:MGI:2444451]	0.155493	0.375075	0.098	0.126	1	Transitory Mo-TAM (1)	All other cells	Mouse_GBM_TAM	0.210555	0.141574	0.01	1300	FALSE
Rabgef1	RAB guanine nucleotide exchange factor (GEF) 1 [Source:MGI Symbol;Acc:MGI:1929459]	0.155746	0.456691	0.092	0.114	1	Transitory Mo-TAM (1)	All other cells	Mouse_GBM_TAM	0.208974	0.128693	0.01	1300	FALSE
Bcl10	B cell leukemia/lymphoma 10 [Source:MGI Symbol;Acc:MGI:1337994]	0.158167	0.404052	0.36	0.42	1	Transitory Mo-TAM (1)	All other cells	Mouse_GBM_TAM	0.909488	0.603859	0.01	1300	FALSE
Sirt7	sirtuin 7 [Source:MGI Symbol;Acc:MGI:2385849]	0.158489	0.397959	0.289	0.342	1	Transitory Mo-TAM (1)	All other cells	Mouse_GBM_TAM	0.67719	0.451578	0.01	1300	FALSE
Tmem128	transmembrane protein 128 [Source:MGI Symbol;Acc:MGI:1913559]	0.159651	0.308998	0.33	0.423	1	Transitory Mo-TAM (1)	All other cells	Mouse_GBM_TAM	0.800279	0.584892	0.01	1300	FALSE
Rbm38	RNA binding motif protein 38 [Source:MGI Symbol;Acc:MGI:1889294]	0.160702	0.39765	0.091	0.116	1	Transitory Mo-TAM (1)	All other cells	Mouse_GBM_TAM	0.191239	0.125212	0.01	1300	FALSE
Fcf1	FCF1 rRNA processing protein [Source:MGI Symbol;Acc:MGI:1920986]	0.160899	0.267374	0.368	0.465	1	Transitory Mo-TAM (1)	All other cells	Mouse_GBM_TAM	0.892039	0.680409	0.01	1300	FALSE
Cirbp	cold inducible RNA binding protein [Source:MGI Symbol;Acc:MGI:893588]	0.1617	0.29601	0.367	0.434	1	Transitory Mo-TAM (1)	All other cells	Mouse_GBM_TAM	0.973945	0.721839	0.01	1300	FALSE
Micu2	mitochondrial calcium uptake 2 [Source:MGI Symbol;Acc:MGI:1915764]	0.162885	0.27357	0.1	0.141	1	Transitory Mo-TAM (1)	All other cells	Mouse_GBM_TAM	0.203007	0.152025	0.01	1300	FALSE
Ankrd37	ankyrin repeat domain 37 [Source:MGI Symbol;Acc:MGI:3603344]	0.1643	0.602184	0.128	0.12	1	Transitory Mo-TAM (1)	All other cells	Mouse_GBM_TAM	0.339456	0.181367	0.01	1300	FALSE
Epb41l4aos	erythrocyte membrane protein band 4.1 like 4a, opposite strand [Source:MGI Symbol;Acc:MGI:1916999]	0.165577	0.267426	0.198	0.263	1	Transitory Mo-TAM (1)	All other cells	Mouse_GBM_TAM	0.468738	0.3564	0.01	1300	FALSE
Rasgef1b	RasGEF domain family, member 1B [Source:MGI Symbol;Acc:MGI:2443755]	0.167234	0.416978	0.185	0.226	1	Transitory Mo-TAM (1)	All other cells	Mouse_GBM_TAM	0.495299	0.32301	0.01	1300	FALSE
Kdm7a	lysine (K)-specific demethylase 7A [Source:MGI Symbol;Acc:MGI:2443388]	0.167253	0.499571	0.366	0.4	1	Transitory Mo-TAM (1)	All other cells	Mouse_GBM_TAM	0.972145	0.585957	0.01	1300	FALSE
Csf2rb	colony stimulating factor 2 receptor, beta, low-affinity (granulocyte-macrophage) [Source:MGI Symbol;Acc:MGI:1339759]	0.167746	0.312433	0.505	0.594	1	Transitory Mo-TAM (1)	All other cells	Mouse_GBM_TAM	1.53249	1.11858	0.01	1300	FALSE
Nipsnap3b	nipsnap homolog 3B [Source:MGI Symbol;Acc:MGI:1913786]	0.167773	0.32568	0.28	0.354	1	Transitory Mo-TAM (1)	All other cells	Mouse_GBM_TAM	0.641351	0.460299	0.01	1300	FALSE
Card19	caspase recruitment domain family, member 19 [Source:MGI Symbol;Acc:MGI:1915730]	0.170024	0.32353	0.444	0.524	1	Transitory Mo-TAM (1)	All other cells	Mouse_GBM_TAM	1.32706	0.957485	0.01	1300	FALSE
Cytip	cytohesin 1 interacting protein [Source:MGI Symbol;Acc:MGI:2183535]	0.170276	0.52361	0.18	0.179	1	Transitory Mo-TAM (1)	All other cells	Mouse_GBM_TAM	0.448339	0.26151	0.01	1300	FALSE
Ccl6	chemokine (C-C motif) ligand 6 [Source:MGI Symbol;Acc:MGI:98263]	0.175155	0.295959	0.382	0.487	1	Transitory Mo-TAM (1)	All other cells	Mouse_GBM_TAM	1.80899	1.343	0.01	1300	FALSE
Esrra	estrogen related receptor, alpha [Source:MGI Symbol;Acc:MGI:1346831]	0.175719	0.365706	0.118	0.151	1	Transitory Mo-TAM (1)	All other cells	Mouse_GBM_TAM	0.235658	0.160415	0.01	1300	FALSE
Il13ra1	interleukin 13 receptor, alpha 1 [Source:MGI Symbol;Acc:MGI:105052]	0.17664	0.454524	0.245	0.281	1	Transitory Mo-TAM (1)	All other cells	Mouse_GBM_TAM	0.572848	0.359963	0.01	1300	FALSE
Cdkn2d	cyclin dependent kinase inhibitor 2D [Source:MGI Symbol;Acc:MGI:105387]	0.176697	0.31304	0.181	0.227	1	Transitory Mo-TAM (1)	All other cells	Mouse_GBM_TAM	0.452981	0.328541	0.01	1300	FALSE
Pfkp	phosphofructokinase, platelet [Source:MGI Symbol;Acc:MGI:1891833]	0.177314	0.559178	0.247	0.255	1	Transitory Mo-TAM (1)	All other cells	Mouse_GBM_TAM	0.635895	0.359244	0.01	1300	FALSE
Agtrap	angiotensin II, type I receptor-associated protein [Source:MGI Symbol;Acc:MGI:1339977]	0.177529	0.252626	0.171	0.241	1	Transitory Mo-TAM (1)	All other cells	Mouse_GBM_TAM	0.36529	0.28151	0.01	1300	FALSE
Pcgf5	polycomb group ring finger 5 [Source:MGI Symbol;Acc:MGI:1923505]	0.178235	0.542346	0.195	0.21	1	Transitory Mo-TAM (1)	All other cells	Mouse_GBM_TAM	0.440389	0.251848	0.01	1300	FALSE
Gpank1	G patch domain and ankyrin repeats 1 [Source:MGI Symbol;Acc:MGI:2148975]	0.180144	0.530895	0.151	0.161	1	Transitory Mo-TAM (1)	All other cells	Mouse_GBM_TAM	0.326669	0.187988	0.01	1300	FALSE
Vcpip1	valosin containing protein (p97)/p47 complex interacting protein 1 [Source:MGI Symbol;Acc:MGI:1917925]	0.180738	0.277559	0.146	0.201	1	Transitory Mo-TAM (1)	All other cells	Mouse_GBM_TAM	0.322361	0.241807	0.01	1300	FALSE
Zfp800	zinc finger protein 800 [Source:MGI Symbol;Acc:MGI:1889334]	0.181192	0.53211	0.176	0.203	1	Transitory Mo-TAM (1)	All other cells	Mouse_GBM_TAM	0.437174	0.252654	0.01	1300	FALSE
Tnip1	TNFAIP3 interacting protein 1 [Source:MGI Symbol;Acc:MGI:1926194]	0.183798	0.423199	0.21	0.257	1	Transitory Mo-TAM (1)	All other cells	Mouse_GBM_TAM	0.498348	0.322942	0.01	1300	FALSE
Pnisr	PNN interacting serine/arginine-rich [Source:MGI Symbol;Acc:MGI:1913875]	0.184619	0.328136	0.394	0.49	1	Transitory Mo-TAM (1)	All other cells	Mouse_GBM_TAM	1.08621	0.779563	0.01	1300	FALSE
Mrps31	mitochondrial ribosomal protein S31 [Source:MGI Symbol;Acc:MGI:1913153]	0.184901	0.280691	0.084	0.109	1	Transitory Mo-TAM (1)	All other cells	Mouse_GBM_TAM	0.160829	0.119021	0.01	1300	FALSE
Tifab	TRAF-interacting protein with forkhead-associated domain, family member B [Source:MGI Symbol;Acc:MGI:2385852]	0.184915	0.309723	0.39	0.49	1	Transitory Mo-TAM (1)	All other cells	Mouse_GBM_TAM	1.04746	0.765806	0.01	1300	FALSE
Dnttip2	deoxynucleotidyltransferase, terminal, interacting protein 2 [Source:MGI Symbol;Acc:MGI:1923173]	0.185244	0.30598	0.197	0.261	1	Transitory Mo-TAM (1)	All other cells	Mouse_GBM_TAM	0.454098	0.331762	0.01	1300	FALSE
Slc25a19	solute carrier family 25 (mitochondrial thiamine pyrophosphate carrier), member 19 [Source:MGI Symbol;Acc:MGI:1914533]	0.187089	0.381049	0.128	0.169	1	Transitory Mo-TAM (1)	All other cells	Mouse_GBM_TAM	0.281882	0.189397	0.01	1300	FALSE
Pxk	PX domain containing serine/threonine kinase [Source:MGI Symbol;Acc:MGI:1289230]	0.187605	0.417852	0.157	0.186	1	Transitory Mo-TAM (1)	All other cells	Mouse_GBM_TAM	0.337571	0.218861	0.01	1300	FALSE
Ankrd44	ankyrin repeat domain 44 [Source:MGI Symbol;Acc:MGI:3045243]	0.188057	0.261906	0.233	0.323	1	Transitory Mo-TAM (1)	All other cells	Mouse_GBM_TAM	0.575797	0.440819	0.01	1300	FALSE
Sorl1	sortilin-related receptor, LDLR class A repeats-containing [Source:MGI Symbol;Acc:MGI:1202296]	0.188148	0.349355	0.137	0.17	1	Transitory Mo-TAM (1)	All other cells	Mouse_GBM_TAM	0.285683	0.198499	0.01	1300	FALSE
Pfkl	phosphofructokinase, liver, B-type [Source:MGI Symbol;Acc:MGI:97547]	0.188518	0.375551	0.272	0.32	1	Transitory Mo-TAM (1)	All other cells	Mouse_GBM_TAM	0.665111	0.453741	0.01	1300	FALSE
Med31	mediator complex subunit 31 [Source:MGI Symbol;Acc:MGI:1914529]	0.189092	0.436616	0.118	0.144	1	Transitory Mo-TAM (1)	All other cells	Mouse_GBM_TAM	0.260096	0.164541	0.01	1300	FALSE
F11r	F11 receptor [Source:MGI Symbol;Acc:MGI:1321398]	0.192877	0.28254	0.505	0.617	1	Transitory Mo-TAM (1)	All other cells	Mouse_GBM_TAM	1.64564	1.23813	0.01	1300	FALSE
B430306N03Rik	RIKEN cDNA B430306N03 gene [Source:MGI Symbol;Acc:MGI:2443478]	0.19936	0.418368	0.116	0.136	1	Transitory Mo-TAM (1)	All other cells	Mouse_GBM_TAM	0.248526	0.160141	0.01	1300	FALSE
Zfp131	zinc finger protein 131 [Source:MGI Symbol;Acc:MGI:1919715]	0.199437	0.304491	0.113	0.16	1	Transitory Mo-TAM (1)	All other cells	Mouse_GBM_TAM	0.247285	0.179748	0.01	1300	FALSE
Ppil2	peptidylprolyl isomerase (cyclophilin)-like 2 [Source:MGI Symbol;Acc:MGI:2447857]	0.202443	0.380082	0.25	0.305	1	Transitory Mo-TAM (1)	All other cells	Mouse_GBM_TAM	0.555727	0.376847	0.01	1300	FALSE
Itpk1	inositol 1,3,4-triphosphate 5/6 kinase [Source:MGI Symbol;Acc:MGI:2446159]	0.206571	0.359879	0.109	0.132	1	Transitory Mo-TAM (1)	All other cells	Mouse_GBM_TAM	0.210164	0.143621	0.01	1300	FALSE
Hnrnph2	heterogeneous nuclear ribonucleoprotein H2 [Source:MGI Symbol;Acc:MGI:1201779]	0.206602	0.305959	0.263	0.332	1	Transitory Mo-TAM (1)	All other cells	Mouse_GBM_TAM	0.600912	0.439886	0.01	1300	FALSE
Mapkapk3	mitogen-activated protein kinase-activated protein kinase 3 [Source:MGI Symbol;Acc:MGI:2143163]	0.207861	0.316621	0.406	0.486	1	Transitory Mo-TAM (1)	All other cells	Mouse_GBM_TAM	1.07235	0.778604	0.01	1300	FALSE
Cish	cytokine inducible SH2-containing protein [Source:MGI Symbol;Acc:MGI:103159]	0.212372	0.429681	0.098	0.124	1	Transitory Mo-TAM (1)	All other cells	Mouse_GBM_TAM	0.225369	0.143159	0.01	1300	FALSE
Anxa6	annexin A6 [Source:MGI Symbol;Acc:MGI:88255]	0.21256	0.251528	0.222	0.309	1	Transitory Mo-TAM (1)	All other cells	Mouse_GBM_TAM	0.498485	0.385404	0.01	1300	FALSE
Itch	itchy, E3 ubiquitin protein ligase [Source:MGI Symbol;Acc:MGI:1202301]	0.216412	0.263331	0.19	0.266	1	Transitory Mo-TAM (1)	All other cells	Mouse_GBM_TAM	0.435727	0.332536	0.01	1300	FALSE
Cdc42se2	CDC42 small effector 2 [Source:MGI Symbol;Acc:MGI:1919979]	0.217042	0.366665	0.318	0.385	1	Transitory Mo-TAM (1)	All other cells	Mouse_GBM_TAM	0.761796	0.524887	0.01	1300	FALSE
Oard1	O-acyl-ADP-ribose deacylase 1 [Source:MGI Symbol;Acc:MGI:2146818]	0.217727	0.267835	0.174	0.235	1	Transitory Mo-TAM (1)	All other cells	Mouse_GBM_TAM	0.36634	0.277913	0.01	1300	FALSE
Gm8797	predicted pseudogene 8797 [Source:MGI Symbol;Acc:MGI:3643769]	0.217815	0.614174	0.195	0.202	1	Transitory Mo-TAM (1)	All other cells	Mouse_GBM_TAM	0.550233	0.293135	0.01	1300	FALSE
Arid5a	AT rich interactive domain 5A (MRF1-like) [Source:MGI Symbol;Acc:MGI:2443039]	0.218293	0.591983	0.228	0.239	1	Transitory Mo-TAM (1)	All other cells	Mouse_GBM_TAM	0.578874	0.315782	0.01	1300	FALSE
Cradd	CASP2 and RIPK1 domain containing adaptor with death domain [Source:MGI Symbol;Acc:MGI:1336168]	0.218464	0.415895	0.085	0.104	1	Transitory Mo-TAM (1)	All other cells	Mouse_GBM_TAM	0.175099	0.112119	0.01	1300	FALSE
Dmxl2	Dmx-like 2 [Source:MGI Symbol;Acc:MGI:2444630]	0.220873	0.401295	0.104	0.126	1	Transitory Mo-TAM (1)	All other cells	Mouse_GBM_TAM	0.222709	0.145788	0.01	1300	FALSE
Med6	mediator complex subunit 6 [Source:MGI Symbol;Acc:MGI:1917042]	0.221046	0.478452	0.113	0.129	1	Transitory Mo-TAM (1)	All other cells	Mouse_GBM_TAM	0.239514	0.144634	0.01	1300	FALSE
Lrrc8c	leucine rich repeat containing 8 family, member C [Source:MGI Symbol;Acc:MGI:2140839]	0.221473	0.378733	0.082	0.107	1	Transitory Mo-TAM (1)	All other cells	Mouse_GBM_TAM	0.174222	0.116142	0.01	1300	FALSE
Clec2d	C-type lectin domain family 2, member d [Source:MGI Symbol;Acc:MGI:2135589]	0.22158	0.305468	0.255	0.333	1	Transitory Mo-TAM (1)	All other cells	Mouse_GBM_TAM	0.637217	0.466856	0.01	1300	FALSE
Tmub2	transmembrane and ubiquitin-like domain containing 2 [Source:MGI Symbol;Acc:MGI:1919303]	0.221875	0.375702	0.114	0.147	1	Transitory Mo-TAM (1)	All other cells	Mouse_GBM_TAM	0.243805	0.164315	0.01	1300	FALSE
Ugp2	UDP-glucose pyrophosphorylase 2 [Source:MGI Symbol;Acc:MGI:2183447]	0.221968	0.327399	0.273	0.347	1	Transitory Mo-TAM (1)	All other cells	Mouse_GBM_TAM	0.619221	0.44354	0.01	1300	FALSE
Nlrp3	NLR family, pyrin domain containing 3 [Source:MGI Symbol;Acc:MGI:2653833]	0.22215	0.364559	0.173	0.22	1	Transitory Mo-TAM (1)	All other cells	Mouse_GBM_TAM	0.418947	0.287905	0.01	1300	FALSE
Hpse	heparanase [Source:MGI Symbol;Acc:MGI:1343124]	0.22248	0.524527	0.196	0.207	1	Transitory Mo-TAM (1)	All other cells	Mouse_GBM_TAM	0.442225	0.257643	0.01	1300	FALSE
Cd300lf	CD300 molecule like family member F [Source:MGI Symbol;Acc:MGI:2442359]	0.223646	0.295906	0.513	0.591	1	Transitory Mo-TAM (1)	All other cells	Mouse_GBM_TAM	1.54274	1.14501	0.01	1300	FALSE
Stx3	syntaxin 3 [Source:MGI Symbol;Acc:MGI:103077]	0.224198	0.473052	0.108	0.117	1	Transitory Mo-TAM (1)	All other cells	Mouse_GBM_TAM	0.230268	0.13971	0.01	1300	FALSE
Stx16	syntaxin 16 [Source:MGI Symbol;Acc:MGI:1923396]	0.224932	0.269411	0.4	0.511	1	Transitory Mo-TAM (1)	All other cells	Mouse_GBM_TAM	1.08754	0.828332	0.01	1300	FALSE
Ankrd11	ankyrin repeat domain 11 [Source:MGI Symbol;Acc:MGI:1924337]	0.225078	0.25291	0.482	0.599	1	Transitory Mo-TAM (1)	All other cells	Mouse_GBM_TAM	1.48773	1.15304	0.01	1300	FALSE
Tlk2	tousled-like kinase 2 (Arabidopsis) [Source:MGI Symbol;Acc:MGI:1346023]	0.22567	0.254167	0.087	0.124	1	Transitory Mo-TAM (1)	All other cells	Mouse_GBM_TAM	0.183453	0.140035	0.01	1300	FALSE
Pknox1	Pbx/knotted 1 homeobox [Source:MGI Symbol;Acc:MGI:1201409]	0.226469	0.301063	0.076	0.104	1	Transitory Mo-TAM (1)	All other cells	Mouse_GBM_TAM	0.154261	0.111558	0.01	1300	FALSE
Uckl1	uridine-cytidine kinase 1-like 1 [Source:MGI Symbol;Acc:MGI:1915806]	0.226798	0.279408	0.15	0.2	1	Transitory Mo-TAM (1)	All other cells	Mouse_GBM_TAM	0.310976	0.232732	0.01	1300	FALSE
Ptger4	prostaglandin E receptor 4 (subtype EP4) [Source:MGI Symbol;Acc:MGI:104311]	0.22851	0.51009	0.177	0.189	1	Transitory Mo-TAM (1)	All other cells	Mouse_GBM_TAM	0.423752	0.250443	0.01	1300	FALSE
Zc3h7a	zinc finger CCCH type containing 7 A [Source:MGI Symbol;Acc:MGI:2445044]	0.228899	0.308381	0.214	0.3	1	Transitory Mo-TAM (1)	All other cells	Mouse_GBM_TAM	0.532922	0.388849	0.01	1300	FALSE
Gcnt2	glucosaminyl (N-acetyl) transferase 2, I-branching enzyme [Source:MGI Symbol;Acc:MGI:1100870]	0.229907	0.339376	0.2	0.261	1	Transitory Mo-TAM (1)	All other cells	Mouse_GBM_TAM	0.508998	0.359638	0.01	1300	FALSE
Zc3hav1	zinc finger CCCH type, antiviral 1 [Source:MGI Symbol;Acc:MGI:1926031]	0.229934	0.299697	0.267	0.355	1	Transitory Mo-TAM (1)	All other cells	Mouse_GBM_TAM	0.654238	0.482229	0.01	1300	FALSE
Flot1	flotillin 1 [Source:MGI Symbol;Acc:MGI:1100500]	0.23463	0.423777	0.221	0.255	1	Transitory Mo-TAM (1)	All other cells	Mouse_GBM_TAM	0.513405	0.332605	0.01	1300	FALSE
Stk40	serine/threonine kinase 40 [Source:MGI Symbol;Acc:MGI:1921428]	0.23576	0.266507	0.106	0.146	1	Transitory Mo-TAM (1)	All other cells	Mouse_GBM_TAM	0.21888	0.165334	0.01	1300	FALSE
Zfp120	zinc finger protein 120 [Source:MGI Symbol;Acc:MGI:1345179]	0.236979	0.315683	0.128	0.171	1	Transitory Mo-TAM (1)	All other cells	Mouse_GBM_TAM	0.277563	0.199717	0.01	1300	FALSE
Fhod1	formin homology 2 domain containing 1 [Source:MGI Symbol;Acc:MGI:2679008]	0.23795	0.348556	0.121	0.159	1	Transitory Mo-TAM (1)	All other cells	Mouse_GBM_TAM	0.255858	0.177617	0.01	1300	FALSE
Dhx38	DEAH (Asp-Glu-Ala-His) box polypeptide 38 [Source:MGI Symbol;Acc:MGI:1927617]	0.240959	0.421813	0.138	0.168	1	Transitory Mo-TAM (1)	All other cells	Mouse_GBM_TAM	0.29623	0.190843	0.01	1300	FALSE
Nfkbib	nuclear factor of kappa light polypeptide gene enhancer in B cells inhibitor, beta [Source:MGI Symbol;Acc:MGI:104752]	0.241205	0.486092	0.358	0.401	1	Transitory Mo-TAM (1)	All other cells	Mouse_GBM_TAM	0.947052	0.578611	0.01	1300	FALSE
Sc5d	sterol-C5-desaturase [Source:MGI Symbol;Acc:MGI:1353611]	0.245945	0.388606	0.079	0.104	1	Transitory Mo-TAM (1)	All other cells	Mouse_GBM_TAM	0.169023	0.111378	0.01	1300	FALSE
Syap1	synapse associated protein 1 [Source:MGI Symbol;Acc:MGI:1914293]	0.24659	0.353638	0.14	0.188	1	Transitory Mo-TAM (1)	All other cells	Mouse_GBM_TAM	0.322232	0.22327	0.01	1300	FALSE
Irf1	interferon regulatory factor 1 [Source:MGI Symbol;Acc:MGI:96590]	0.248787	0.578951	0.336	0.365	1	Transitory Mo-TAM (1)	All other cells	Mouse_GBM_TAM	1.14811	0.639102	0.01	1300	FALSE
Ccdc9	coiled-coil domain containing 9 [Source:MGI Symbol;Acc:MGI:1921443]	0.251526	0.567172	0.153	0.156	1	Transitory Mo-TAM (1)	All other cells	Mouse_GBM_TAM	0.322923	0.17881	0.01	1300	FALSE
Atf7ip	activating transcription factor 7 interacting protein [Source:MGI Symbol;Acc:MGI:1858965]	0.251926	0.485805	0.177	0.207	1	Transitory Mo-TAM (1)	All other cells	Mouse_GBM_TAM	0.419297	0.254104	0.01	1300	FALSE
Dtx3l	deltex 3-like, E3 ubiquitin ligase [Source:MGI Symbol;Acc:MGI:2656973]	0.255916	0.258214	0.376	0.484	1	Transitory Mo-TAM (1)	All other cells	Mouse_GBM_TAM	0.989734	0.762225	0.01	1300	FALSE
Cmpk2	cytidine monophosphate (UMP-CMP) kinase 2, mitochondrial [Source:MGI Symbol;Acc:MGI:99830]	0.256333	0.548112	0.161	0.175	1	Transitory Mo-TAM (1)	All other cells	Mouse_GBM_TAM	0.559873	0.31941	0.01	1300	FALSE
BC028528	cDNA sequence BC028528 [Source:MGI Symbol;Acc:MGI:2385885]	0.25735	0.350568	0.461	0.55	1	Transitory Mo-TAM (1)	All other cells	Mouse_GBM_TAM	1.33871	0.93988	0.01	1300	FALSE
Ube2g1	ubiquitin-conjugating enzyme E2G 1 [Source:MGI Symbol;Acc:MGI:1914378]	0.258378	0.365102	0.162	0.206	1	Transitory Mo-TAM (1)	All other cells	Mouse_GBM_TAM	0.348057	0.238537	0.01	1300	FALSE
Tnfaip3	tumor necrosis factor, alpha-induced protein 3 [Source:MGI Symbol;Acc:MGI:1196377]	0.259288	0.286341	0.169	0.222	1	Transitory Mo-TAM (1)	All other cells	Mouse_GBM_TAM	0.430136	0.320545	0.01	1300	FALSE
Tagap	T cell activation Rho GTPase activating protein [Source:MGI Symbol;Acc:MGI:3615484]	0.261312	0.382883	0.212	0.263	1	Transitory Mo-TAM (1)	All other cells	Mouse_GBM_TAM	0.568095	0.384199	0.01	1300	FALSE
Cd44	CD44 antigen [Source:MGI Symbol;Acc:MGI:88338]	0.261701	0.355633	0.385	0.444	1	Transitory Mo-TAM (1)	All other cells	Mouse_GBM_TAM	1.06488	0.743198	0.01	1300	FALSE
Rchy1	ring finger and CHY zinc finger domain containing 1 [Source:MGI Symbol;Acc:MGI:1915348]	0.264588	0.513354	0.252	0.283	1	Transitory Mo-TAM (1)	All other cells	Mouse_GBM_TAM	0.607348	0.359474	0.01	1300	FALSE
Ash1l	ASH1 like histone lysine methyltransferase [Source:MGI Symbol;Acc:MGI:2183158]	0.269268	0.305152	0.243	0.324	1	Transitory Mo-TAM (1)	All other cells	Mouse_GBM_TAM	0.601623	0.440773	0.01	1300	FALSE
A530032D15Rik	RIKEN cDNA A530032D15Rik gene [Source:MGI Symbol;Acc:MGI:3037746]	0.269747	0.508639	0.133	0.14	1	Transitory Mo-TAM (1)	All other cells	Mouse_GBM_TAM	0.296297	0.174181	0.01	1300	FALSE
Scfd1	Sec1 family domain containing 1 [Source:MGI Symbol;Acc:MGI:1924233]	0.271723	0.329423	0.136	0.181	1	Transitory Mo-TAM (1)	All other cells	Mouse_GBM_TAM	0.297046	0.21087	0.01	1300	FALSE
Snw1	SNW domain containing 1 [Source:MGI Symbol;Acc:MGI:1913604]	0.279747	0.259668	0.43	0.552	1	Transitory Mo-TAM (1)	All other cells	Mouse_GBM_TAM	1.18119	0.908776	0.01	1300	FALSE
Bin3	bridging integrator 3 [Source:MGI Symbol;Acc:MGI:1929883]	0.279967	0.394357	0.349	0.405	1	Transitory Mo-TAM (1)	All other cells	Mouse_GBM_TAM	0.833368	0.558525	0.01	1300	FALSE
B9d2	B9 protein domain 2 [Source:MGI Symbol;Acc:MGI:2387643]	0.281101	0.371367	0.185	0.238	1	Transitory Mo-TAM (1)	All other cells	Mouse_GBM_TAM	0.408784	0.278874	0.01	1300	FALSE
Ttc19	tetratricopeptide repeat domain 19 [Source:MGI Symbol;Acc:MGI:1920045]	0.281393	0.473391	0.104	0.118	1	Transitory Mo-TAM (1)	All other cells	Mouse_GBM_TAM	0.211675	0.128079	0.01	1300	FALSE
Stx8	syntaxin 8 [Source:MGI Symbol;Acc:MGI:1890156]	0.282161	0.252519	0.326	0.43	1	Transitory Mo-TAM (1)	All other cells	Mouse_GBM_TAM	0.772763	0.598083	0.01	1300	FALSE
Prdm1	PR domain containing 1, with ZNF domain [Source:MGI Symbol;Acc:MGI:99655]	0.282713	0.532038	0.118	0.127	1	Transitory Mo-TAM (1)	All other cells	Mouse_GBM_TAM	0.277018	0.158596	0.01	1300	FALSE
Mthfsl	5, 10-methenyltetrahydrofolate synthetase-like [Source:MGI Symbol;Acc:MGI:3780550]	0.284336	0.314078	0.255	0.336	1	Transitory Mo-TAM (1)	All other cells	Mouse_GBM_TAM	0.622395	0.45194	0.01	1300	FALSE
Azi2	5-azacytidine induced gene 2 [Source:MGI Symbol;Acc:MGI:1351332]	0.2845	0.349916	0.239	0.306	1	Transitory Mo-TAM (1)	All other cells	Mouse_GBM_TAM	0.553323	0.387	0.01	1300	FALSE
Cxcr4	chemokine (C-X-C motif) receptor 4 [Source:MGI Symbol;Acc:MGI:109563]	0.286865	0.493551	0.19	0.19	1	Transitory Mo-TAM (1)	All other cells	Mouse_GBM_TAM	0.440987	0.265307	0.01	1300	FALSE
Gsap	gamma-secretase activating protein [Source:MGI Symbol;Acc:MGI:2442259]	0.292183	0.256266	0.223	0.313	1	Transitory Mo-TAM (1)	All other cells	Mouse_GBM_TAM	0.532088	0.409541	0.01	1300	FALSE
Rnf113a2	ring finger protein 113A2 [Source:MGI Symbol;Acc:MGI:1913631]	0.292264	0.649951	0.103	0.102	1	Transitory Mo-TAM (1)	All other cells	Mouse_GBM_TAM	0.219738	0.109939	0.01	1300	FALSE
Ngdn	neuroguidin, EIF4E binding protein [Source:MGI Symbol;Acc:MGI:1916216]	0.298613	0.371793	0.278	0.336	1	Transitory Mo-TAM (1)	All other cells	Mouse_GBM_TAM	0.630221	0.431431	0.01	1300	FALSE
Stxbp3	syntaxin binding protein 3 [Source:MGI Symbol;Acc:MGI:107362]	0.30156	0.564276	0.18	0.197	1	Transitory Mo-TAM (1)	All other cells	Mouse_GBM_TAM	0.436755	0.244102	0.01	1300	FALSE
Gadd45g	growth arrest and DNA-damage-inducible 45 gamma [Source:MGI Symbol;Acc:MGI:1346325]	0.30412	0.431525	0.162	0.171	1	Transitory Mo-TAM (1)	All other cells	Mouse_GBM_TAM	0.488783	0.313968	0.01	1300	FALSE
Chpt1	choline phosphotransferase 1 [Source:MGI Symbol;Acc:MGI:2384841]	0.304215	0.363403	0.144	0.183	1	Transitory Mo-TAM (1)	All other cells	Mouse_GBM_TAM	0.303553	0.208015	0.01	1300	FALSE
Wdr20	WD repeat domain 20 [Source:MGI Symbol;Acc:MGI:1916891]	0.306228	0.356033	0.084	0.108	1	Transitory Mo-TAM (1)	All other cells	Mouse_GBM_TAM	0.171387	0.117053	0.01	1300	FALSE
C1rl	complement component 1, r subcomponent-like [Source:MGI Symbol;Acc:MGI:2660692]	0.307259	0.526806	0.1	0.105	1	Transitory Mo-TAM (1)	All other cells	Mouse_GBM_TAM	0.205124	0.117028	0.01	1300	FALSE
Plaur	plasminogen activator, urokinase receptor [Source:MGI Symbol;Acc:MGI:97612]	0.309036	0.306689	0.353	0.431	1	Transitory Mo-TAM (1)	All other cells	Mouse_GBM_TAM	1.02085	0.748578	0.01	1300	FALSE
Ripk3	receptor-interacting serine-threonine kinase 3 [Source:MGI Symbol;Acc:MGI:2154952]	0.309501	0.391508	0.134	0.162	1	Transitory Mo-TAM (1)	All other cells	Mouse_GBM_TAM	0.277518	0.184372	0.01	1300	FALSE
Aldh1b1	aldehyde dehydrogenase 1 family, member B1 [Source:MGI Symbol;Acc:MGI:1919785]	0.312609	0.519968	0.101	0.109	1	Transitory Mo-TAM (1)	All other cells	Mouse_GBM_TAM	0.229741	0.132535	0.01	1300	FALSE
Rab43	RAB43, member RAS oncogene family [Source:MGI Symbol;Acc:MGI:1917084]	0.314781	0.407306	0.092	0.116	1	Transitory Mo-TAM (1)	All other cells	Mouse_GBM_TAM	0.208741	0.135559	0.01	1300	FALSE
Tgm2	transglutaminase 2, C polypeptide [Source:MGI Symbol;Acc:MGI:98731]	0.317415	0.322532	0.481	0.568	1	Transitory Mo-TAM (1)	All other cells	Mouse_GBM_TAM	2.33887	1.69132	0.01	1300	FALSE
Camkk2	calcium/calmodulin-dependent protein kinase kinase 2, beta [Source:MGI Symbol;Acc:MGI:2444812]	0.320263	0.426608	0.175	0.204	1	Transitory Mo-TAM (1)	All other cells	Mouse_GBM_TAM	0.389618	0.250838	0.01	1300	FALSE
Med11	mediator complex subunit 11 [Source:MGI Symbol;Acc:MGI:1913422]	0.320667	0.431825	0.156	0.191	1	Transitory Mo-TAM (1)	All other cells	Mouse_GBM_TAM	0.347913	0.222401	0.01	1300	FALSE
C1galt1c1	C1GALT1-specific chaperone 1 [Source:MGI Symbol;Acc:MGI:1913493]	0.325536	0.307681	0.126	0.166	1	Transitory Mo-TAM (1)	All other cells	Mouse_GBM_TAM	0.281338	0.204177	0.01	1300	FALSE
Bcl2l11	BCL2-like 11 (apoptosis facilitator) [Source:MGI Symbol;Acc:MGI:1197519]	0.331074	0.35968	0.154	0.193	1	Transitory Mo-TAM (1)	All other cells	Mouse_GBM_TAM	0.359431	0.247826	0.01	1300	FALSE
Vta1	vesicle (multivesicular body) trafficking 1 [Source:MGI Symbol;Acc:MGI:1913451]	0.33931	0.406913	0.295	0.341	1	Transitory Mo-TAM (1)	All other cells	Mouse_GBM_TAM	0.664201	0.438817	0.01	1300	FALSE
Slc35c1	solute carrier family 35, member C1 [Source:MGI Symbol;Acc:MGI:2443301]	0.340204	0.311324	0.084	0.114	1	Transitory Mo-TAM (1)	All other cells	Mouse_GBM_TAM	0.166036	0.118942	0.01	1300	FALSE
Csf3r	colony stimulating factor 3 receptor (granulocyte) [Source:MGI Symbol;Acc:MGI:1339755]	0.340283	0.308948	0.208	0.263	1	Transitory Mo-TAM (1)	All other cells	Mouse_GBM_TAM	0.483509	0.352344	0.01	1300	FALSE
Arid3a	AT rich interactive domain 3A (BRIGHT-like) [Source:MGI Symbol;Acc:MGI:1328360]	0.341885	0.389959	0.093	0.112	1	Transitory Mo-TAM (1)	All other cells	Mouse_GBM_TAM	0.196723	0.129969	0.01	1300	FALSE
Cysltr1	cysteinyl leukotriene receptor 1 [Source:MGI Symbol;Acc:MGI:1926218]	0.345505	0.425055	0.264	0.317	1	Transitory Mo-TAM (1)	All other cells	Mouse_GBM_TAM	0.648762	0.420655	0.01	1300	FALSE
Tuba1a	tubulin, alpha 1A [Source:MGI Symbol;Acc:MGI:98869]	0.347973	0.277078	0.3	0.397	1	Transitory Mo-TAM (1)	All other cells	Mouse_GBM_TAM	0.780102	0.588894	0.01	1300	FALSE
Fam107b	family with sequence similarity 107, member B [Source:MGI Symbol;Acc:MGI:1913790]	0.353079	0.37494	0.153	0.188	1	Transitory Mo-TAM (1)	All other cells	Mouse_GBM_TAM	0.327692	0.222106	0.01	1300	FALSE
Icam1	intercellular adhesion molecule 1 [Source:MGI Symbol;Acc:MGI:96392]	0.355002	0.362208	0.297	0.366	1	Transitory Mo-TAM (1)	All other cells	Mouse_GBM_TAM	0.832615	0.576576	0.01	1300	FALSE
Ube2f	ubiquitin-conjugating enzyme E2F (putative) [Source:MGI Symbol;Acc:MGI:1915171]	0.356636	0.382103	0.392	0.468	1	Transitory Mo-TAM (1)	All other cells	Mouse_GBM_TAM	1.01767	0.691305	0.01	1300	FALSE
Med10	mediator complex subunit 10 [Source:MGI Symbol;Acc:MGI:106331]	0.357539	0.259092	0.386	0.492	1	Transitory Mo-TAM (1)	All other cells	Mouse_GBM_TAM	0.937779	0.721451	0.01	1300	FALSE
Cxxc1	CXXC finger 1 (PHD domain) [Source:MGI Symbol;Acc:MGI:1921572]	0.360735	0.353834	0.091	0.125	1	Transitory Mo-TAM (1)	All other cells	Mouse_GBM_TAM	0.195163	0.134023	0.01	1300	FALSE
Lrch4	leucine-rich repeats and calponin homology (CH) domain containing 4 [Source:MGI Symbol;Acc:MGI:1917193]	0.363609	0.366482	0.097	0.12	1	Transitory Mo-TAM (1)	All other cells	Mouse_GBM_TAM	0.198352	0.134423	0.01	1300	FALSE
Ift57	intraflagellar transport 57 [Source:MGI Symbol;Acc:MGI:1921166]	0.366071	0.54431	0.097	0.102	1	Transitory Mo-TAM (1)	All other cells	Mouse_GBM_TAM	0.194647	0.108745	0.01	1300	FALSE
Dennd1a	DENN/MADD domain containing 1A [Source:MGI Symbol;Acc:MGI:2442794]	0.366719	0.455406	0.181	0.221	1	Transitory Mo-TAM (1)	All other cells	Mouse_GBM_TAM	0.43939	0.274999	0.01	1300	FALSE
Ensa	endosulfine alpha [Source:MGI Symbol;Acc:MGI:1891189]	0.367791	0.265556	0.327	0.421	1	Transitory Mo-TAM (1)	All other cells	Mouse_GBM_TAM	0.777588	0.593906	0.01	1300	FALSE
Rras	related RAS viral (r-ras) oncogene [Source:MGI Symbol;Acc:MGI:98179]	0.370768	0.356281	0.133	0.157	1	Transitory Mo-TAM (1)	All other cells	Mouse_GBM_TAM	0.259114	0.178454	0.01	1300	FALSE
Mtm1	X-linked myotubular myopathy gene 1 [Source:MGI Symbol;Acc:MGI:1099452]	0.371671	0.558537	0.096	0.106	1	Transitory Mo-TAM (1)	All other cells	Mouse_GBM_TAM	0.222394	0.12294	0.01	1300	FALSE
Rsrc2	arginine/serine-rich coiled-coil 2 [Source:MGI Symbol;Acc:MGI:1913489]	0.372573	0.31959	0.374	0.473	1	Transitory Mo-TAM (1)	All other cells	Mouse_GBM_TAM	1.02195	0.739658	0.01	1300	FALSE
Haghl	hydroxyacylglutathione hydrolase-like [Source:MGI Symbol;Acc:MGI:1919877]	0.373695	0.254453	0.139	0.192	1	Transitory Mo-TAM (1)	All other cells	Mouse_GBM_TAM	0.290018	0.222616	0.01	1300	FALSE
Tmub1	transmembrane and ubiquitin-like domain containing 1 [Source:MGI Symbol;Acc:MGI:1923764]	0.374716	0.390867	0.11	0.133	1	Transitory Mo-TAM (1)	All other cells	Mouse_GBM_TAM	0.216826	0.143441	0.01	1300	FALSE
Stat3	signal transducer and activator of transcription 3 [Source:MGI Symbol;Acc:MGI:103038]	0.376914	0.253993	0.382	0.496	1	Transitory Mo-TAM (1)	All other cells	Mouse_GBM_TAM	1.00581	0.777961	0.01	1300	FALSE
Zyx	zyxin [Source:MGI Symbol;Acc:MGI:103072]	0.37787	0.349033	0.359	0.434	1	Transitory Mo-TAM (1)	All other cells	Mouse_GBM_TAM	1.05067	0.738167	0.01	1300	FALSE
Dna2	DNA replication helicase/nuclease 2 [Source:MGI Symbol;Acc:MGI:2443732]	0.378464	0.373148	0.148	0.192	1	Transitory Mo-TAM (1)	All other cells	Mouse_GBM_TAM	0.328506	0.223083	0.01	1300	FALSE
Vamp2	vesicle-associated membrane protein 2 [Source:MGI Symbol;Acc:MGI:1313277]	0.381434	0.305873	0.107	0.143	1	Transitory Mo-TAM (1)	All other cells	Mouse_GBM_TAM	0.215157	0.155823	0.01	1300	FALSE
Usb1	U6 snRNA biogenesis 1 [Source:MGI Symbol;Acc:MGI:2142454]	0.382143	0.74403	0.166	0.151	1	Transitory Mo-TAM (1)	All other cells	Mouse_GBM_TAM	0.369307	0.170245	0.01	1300	FALSE
Themis2	thymocyte selection associated family member 2 [Source:MGI Symbol;Acc:MGI:2446213]	0.383895	0.333691	0.36	0.44	1	Transitory Mo-TAM (1)	All other cells	Mouse_GBM_TAM	0.954923	0.68115	0.01	1300	FALSE
3830406C13Rik	RIKEN cDNA 3830406C13 gene [Source:MGI Symbol;Acc:MGI:1917937]	0.388483	0.433728	0.217	0.258	1	Transitory Mo-TAM (1)	All other cells	Mouse_GBM_TAM	0.492547	0.315695	0.01	1300	FALSE
Slc25a22	solute carrier family 25 (mitochondrial carrier, glutamate), member 22 [Source:MGI Symbol;Acc:MGI:1915517]	0.390316	0.436693	0.103	0.12	1	Transitory Mo-TAM (1)	All other cells	Mouse_GBM_TAM	0.209008	0.131516	0.01	1300	FALSE
Rpp21	ribonuclease P 21 subunit [Source:MGI Symbol;Acc:MGI:1914926]	0.391112	0.279371	0.389	0.496	1	Transitory Mo-TAM (1)	All other cells	Mouse_GBM_TAM	1.00956	0.761056	0.01	1300	FALSE
Hspb11	heat shock protein family B (small), member 11 [Source:MGI Symbol;Acc:MGI:1920188]	0.399339	0.379506	0.191	0.231	1	Transitory Mo-TAM (1)	All other cells	Mouse_GBM_TAM	0.406329	0.274852	0.01	1300	FALSE
Vmp1	vacuole membrane protein 1 [Source:MGI Symbol;Acc:MGI:1923159]	0.40068	0.291745	0.452	0.569	1	Transitory Mo-TAM (1)	All other cells	Mouse_GBM_TAM	1.32378	0.986278	0.01	1300	FALSE
Pqlc3	PQ loop repeat containing [Source:MGI Symbol;Acc:MGI:2444067]	0.403064	0.313373	0.176	0.225	1	Transitory Mo-TAM (1)	All other cells	Mouse_GBM_TAM	0.376077	0.272213	0.01	1300	FALSE
Kat5	K(lysine) acetyltransferase 5 [Source:MGI Symbol;Acc:MGI:1932051]	0.406051	0.304779	0.092	0.125	1	Transitory Mo-TAM (1)	All other cells	Mouse_GBM_TAM	0.188218	0.136143	0.01	1300	FALSE
Ddx60	DEAD (Asp-Glu-Ala-Asp) box polypeptide 60 [Source:MGI Symbol;Acc:MGI:2384570]	0.408117	0.5181	0.21	0.229	1	Transitory Mo-TAM (1)	All other cells	Mouse_GBM_TAM	0.528847	0.310965	0.01	1300	FALSE
Sephs2	selenophosphate synthetase 2 [Source:MGI Symbol;Acc:MGI:108388]	0.41226	0.369844	0.184	0.235	1	Transitory Mo-TAM (1)	All other cells	Mouse_GBM_TAM	0.414247	0.283088	0.01	1300	FALSE
Haus8	4HAUS augmin-like complex, subunit 8 [Source:MGI Symbol;Acc:MGI:1923728]	0.41364	0.406753	0.26	0.321	1	Transitory Mo-TAM (1)	All other cells	Mouse_GBM_TAM	0.671218	0.443561	0.01	1300	FALSE
Adprh	ADP-ribosylarginine hydrolase [Source:MGI Symbol;Acc:MGI:1098234]	0.416576	0.345218	0.331	0.406	1	Transitory Mo-TAM (1)	All other cells	Mouse_GBM_TAM	0.798278	0.562314	0.01	1300	FALSE
Ptpn2	protein tyrosine phosphatase, non-receptor type 2 [Source:MGI Symbol;Acc:MGI:97806]	0.417077	0.478412	0.17	0.192	1	Transitory Mo-TAM (1)	All other cells	Mouse_GBM_TAM	0.363845	0.221697	0.01	1300	FALSE
Syk	spleen tyrosine kinase [Source:MGI Symbol;Acc:MGI:99515]	0.417196	0.294543	0.236	0.309	1	Transitory Mo-TAM (1)	All other cells	Mouse_GBM_TAM	0.544231	0.402832	0.01	1300	FALSE
Gpr146	G protein-coupled receptor 146 [Source:MGI Symbol;Acc:MGI:1933113]	0.418949	0.494873	0.16	0.177	1	Transitory Mo-TAM (1)	All other cells	Mouse_GBM_TAM	0.361111	0.216247	0.01	1300	FALSE
Pnkp	polynucleotide kinase 3'- phosphatase [Source:MGI Symbol;Acc:MGI:1891698]	0.421226	0.265471	0.208	0.287	1	Transitory Mo-TAM (1)	All other cells	Mouse_GBM_TAM	0.470105	0.358166	0.01	1300	FALSE
Casp1	caspase 1 [Source:MGI Symbol;Acc:MGI:96544]	0.426741	0.3563	0.297	0.369	1	Transitory Mo-TAM (1)	All other cells	Mouse_GBM_TAM	0.750273	0.522391	0.01	1300	FALSE
Rmnd5b	required for meiotic nuclear division 5 homolog B [Source:MGI Symbol;Acc:MGI:1913339]	0.429746	0.346053	0.1	0.126	1	Transitory Mo-TAM (1)	All other cells	Mouse_GBM_TAM	0.19592	0.135683	0.01	1300	FALSE
Tax1bp3	Tax1 (human T cell leukemia virus type I) binding protein 3 [Source:MGI Symbol;Acc:MGI:1923531]	0.430799	0.272525	0.282	0.363	1	Transitory Mo-TAM (1)	All other cells	Mouse_GBM_TAM	0.630035	0.477357	0.01	1300	FALSE
Trim12c	tripartite motif-containing 12C [Source:MGI Symbol;Acc:MGI:4821183]	0.433468	0.342493	0.208	0.27	1	Transitory Mo-TAM (1)	All other cells	Mouse_GBM_TAM	0.494126	0.347929	0.01	1300	FALSE
Hk1	hexokinase 1 [Source:MGI Symbol;Acc:MGI:96103]	0.433477	0.35849	0.107	0.133	1	Transitory Mo-TAM (1)	All other cells	Mouse_GBM_TAM	0.217216	0.148763	0.01	1300	FALSE
Tmem38b	transmembrane protein 38B [Source:MGI Symbol;Acc:MGI:1098718]	0.435183	0.533152	0.134	0.134	1	Transitory Mo-TAM (1)	All other cells	Mouse_GBM_TAM	0.278554	0.15931	0.01	1300	FALSE
Nosip	nitric oxide synthase interacting protein [Source:MGI Symbol;Acc:MGI:1913644]	0.435724	0.29596	0.285	0.376	1	Transitory Mo-TAM (1)	All other cells	Mouse_GBM_TAM	0.67059	0.496235	0.01	1300	FALSE
Coro2a	coronin, actin binding protein 2A [Source:MGI Symbol;Acc:MGI:1345966]	0.437009	0.588891	0.243	0.246	1	Transitory Mo-TAM (1)	All other cells	Mouse_GBM_TAM	0.548461	0.299914	0.01	1300	FALSE
N4bp2l1	NEDD4 binding protein 2-like 1 [Source:MGI Symbol;Acc:MGI:2140872]	0.437556	0.348111	0.132	0.161	1	Transitory Mo-TAM (1)	All other cells	Mouse_GBM_TAM	0.28021	0.194894	0.01	1300	FALSE
D1Ertd622e	DNA segment, Chr 1, ERATO Doi 622, expressed [Source:MGI Symbol;Acc:MGI:1277184]	0.442609	0.384961	0.232	0.285	1	Transitory Mo-TAM (1)	All other cells	Mouse_GBM_TAM	0.54445	0.36729	0.01	1300	FALSE
Xbp1	X-box binding protein 1 [Source:MGI Symbol;Acc:MGI:98970]	0.44402	0.2603	0.437	0.56	1	Transitory Mo-TAM (1)	All other cells	Mouse_GBM_TAM	1.23712	0.951304	0.01	1300	FALSE
Sav1	salvador family WW domain containing 1 [Source:MGI Symbol;Acc:MGI:1927144]	0.444711	0.259003	0.139	0.193	1	Transitory Mo-TAM (1)	All other cells	Mouse_GBM_TAM	0.285414	0.218007	0.01	1300	FALSE
Avpi1	arginine vasopressin-induced 1 [Source:MGI Symbol;Acc:MGI:1916784]	0.444805	0.309415	0.078	0.11	1	Transitory Mo-TAM (1)	All other cells	Mouse_GBM_TAM	0.165426	0.118741	0.01	1300	FALSE
Dcp2	decapping mRNA 2 [Source:MGI Symbol;Acc:MGI:1917890]	0.448636	0.482193	0.319	0.361	1	Transitory Mo-TAM (1)	All other cells	Mouse_GBM_TAM	0.805556	0.493547	0.01	1300	FALSE
Ppp1r12a	protein phosphatase 1, regulatory subunit 12A [Source:MGI Symbol;Acc:MGI:1309528]	0.450071	0.406976	0.218	0.261	1	Transitory Mo-TAM (1)	All other cells	Mouse_GBM_TAM	0.50664	0.333907	0.01	1300	FALSE
Arid4a	AT rich interactive domain 4A (RBP1-like) [Source:MGI Symbol;Acc:MGI:2444354]	0.450484	0.442424	0.276	0.324	1	Transitory Mo-TAM (1)	All other cells	Mouse_GBM_TAM	0.718274	0.457899	0.01	1300	FALSE
Clk1	CDC-like kinase 1 [Source:MGI Symbol;Acc:MGI:107403]	0.452008	0.278632	0.343	0.44	1	Transitory Mo-TAM (1)	All other cells	Mouse_GBM_TAM	0.898521	0.677585	0.01	1300	FALSE
Tnfrsf1b	tumor necrosis factor receptor superfamily, member 1b [Source:MGI Symbol;Acc:MGI:1314883]	0.452023	0.501892	0.302	0.343	1	Transitory Mo-TAM (1)	All other cells	Mouse_GBM_TAM	0.8172	0.490773	0.01	1300	FALSE
Rraga	Ras-related GTP binding A [Source:MGI Symbol;Acc:MGI:1915691]	0.452995	0.518157	0.271	0.293	1	Transitory Mo-TAM (1)	All other cells	Mouse_GBM_TAM	0.650621	0.383477	0.01	1300	FALSE
Stk38	serine/threonine kinase 38 [Source:MGI Symbol;Acc:MGI:2442572]	0.453838	0.432179	0.222	0.271	1	Transitory Mo-TAM (1)	All other cells	Mouse_GBM_TAM	0.528767	0.33971	0.01	1300	FALSE
Whamm	WAS protein homolog associated with actin, golgi membranes and microtubules [Source:MGI Symbol;Acc:MGI:2142282]	0.454936	0.350308	0.081	0.103	1	Transitory Mo-TAM (1)	All other cells	Mouse_GBM_TAM	0.162525	0.111539	0.01	1300	FALSE
Nr1h2	nuclear receptor subfamily 1, group H, member 2 [Source:MGI Symbol;Acc:MGI:1352463]	0.45626	0.396529	0.232	0.28	1	Transitory Mo-TAM (1)	All other cells	Mouse_GBM_TAM	0.51153	0.340807	0.01	1300	FALSE
Gtf2b	general transcription factor IIB [Source:MGI Symbol;Acc:MGI:2385191]	0.456357	0.49545	0.223	0.251	1	Transitory Mo-TAM (1)	All other cells	Mouse_GBM_TAM	0.516346	0.310701	0.01	1300	FALSE
Mad2l1bp	MAD2L1 binding protein [Source:MGI Symbol;Acc:MGI:1913841]	0.456698	0.430533	0.09	0.106	1	Transitory Mo-TAM (1)	All other cells	Mouse_GBM_TAM	0.181565	0.114548	0.01	1300	FALSE
Tor3a	torsin family 3, member A [Source:MGI Symbol;Acc:MGI:1353652]	0.459222	0.281025	0.517	0.644	1	Transitory Mo-TAM (1)	All other cells	Mouse_GBM_TAM	1.79146	1.35012	0.01	1300	FALSE
Parp8	poly (ADP-ribose) polymerase family, member 8 [Source:MGI Symbol;Acc:MGI:1098713]	0.459553	0.436794	0.089	0.103	1	Transitory Mo-TAM (1)	All other cells	Mouse_GBM_TAM	0.180747	0.113243	0.01	1300	FALSE
Tradd	TNFRSF1A-associated via death domain [Source:MGI Symbol;Acc:MGI:109200]	0.471179	0.463129	0.185	0.217	1	Transitory Mo-TAM (1)	All other cells	Mouse_GBM_TAM	0.401323	0.24885	0.01	1300	FALSE
Cers6	ceramide synthase 6 [Source:MGI Symbol;Acc:MGI:2442564]	0.472628	0.700987	0.208	0.19	1	Transitory Mo-TAM (1)	All other cells	Mouse_GBM_TAM	0.474736	0.230475	0.01	1300	FALSE
Filip1l	filamin A interacting protein 1-like [Source:MGI Symbol;Acc:MGI:1925999]	0.474584	0.387077	0.222	0.259	1	Transitory Mo-TAM (1)	All other cells	Mouse_GBM_TAM	0.511929	0.34441	0.01	1300	FALSE
Jak2	Janus kinase 2 [Source:MGI Symbol;Acc:MGI:96629]	0.480057	0.459613	0.189	0.219	1	Transitory Mo-TAM (1)	All other cells	Mouse_GBM_TAM	0.420358	0.261783	0.01	1300	FALSE
Pttg1	pituitary tumor-transforming gene 1 [Source:MGI Symbol;Acc:MGI:1353578]	0.480129	0.298379	0.423	0.527	1	Transitory Mo-TAM (1)	All other cells	Mouse_GBM_TAM	1.19538	0.884415	0.01	1300	FALSE
Lmo4	LIM domain only 4 [Source:MGI Symbol;Acc:MGI:109360]	0.480241	0.336286	0.362	0.452	1	Transitory Mo-TAM (1)	All other cells	Mouse_GBM_TAM	1.08903	0.77517	0.01	1300	FALSE
Otub1	OTU domain, ubiquitin aldehyde binding 1 [Source:MGI Symbol;Acc:MGI:2147616]	0.482179	0.266129	0.289	0.38	1	Transitory Mo-TAM (1)	All other cells	Mouse_GBM_TAM	0.66657	0.508483	0.01	1300	FALSE
Metrnl	meteorin, glial cell differentiation regulator-like [Source:MGI Symbol;Acc:MGI:2384806]	0.482364	0.384358	0.379	0.437	1	Transitory Mo-TAM (1)	All other cells	Mouse_GBM_TAM	1.19208	0.808482	0.01	1300	FALSE
Diaph1	diaphanous related formin 1 [Source:MGI Symbol;Acc:MGI:1194490]	0.484689	0.405663	0.321	0.376	1	Transitory Mo-TAM (1)	All other cells	Mouse_GBM_TAM	0.805709	0.533698	0.01	1300	FALSE
Gm5617	predicted gene 5617 [Source:MGI Symbol;Acc:MGI:3643566]	0.487189	0.457599	0.244	0.278	1	Transitory Mo-TAM (1)	All other cells	Mouse_GBM_TAM	0.57113	0.357739	0.01	1300	FALSE
Sfxn3	sideroflexin 3 [Source:MGI Symbol;Acc:MGI:2137679]	0.488842	0.405565	0.113	0.133	1	Transitory Mo-TAM (1)	All other cells	Mouse_GBM_TAM	0.223203	0.145453	0.01	1300	FALSE
Dguok	deoxyguanosine kinase [Source:MGI Symbol;Acc:MGI:1351602]	0.490012	0.298583	0.269	0.346	1	Transitory Mo-TAM (1)	All other cells	Mouse_GBM_TAM	0.627195	0.462715	0.01	1300	FALSE
Crlf3	cytokine receptor-like factor 3 [Source:MGI Symbol;Acc:MGI:1860086]	0.492353	0.276264	0.361	0.459	1	Transitory Mo-TAM (1)	All other cells	Mouse_GBM_TAM	0.936551	0.708065	0.01	1300	FALSE
Taf3	TATA-box binding protein associated factor 3 [Source:MGI Symbol;Acc:MGI:2388097]	0.496428	0.411168	0.147	0.186	1	Transitory Mo-TAM (1)	All other cells	Mouse_GBM_TAM	0.329375	0.214963	0.01	1300	FALSE
2310022A10Rik	RIKEN cDNA 2310022A10 gene [Source:MGI Symbol;Acc:MGI:1913617]	0.496541	0.419411	0.102	0.126	1	Transitory Mo-TAM (1)	All other cells	Mouse_GBM_TAM	0.222524	0.142869	0.01	1300	FALSE
Parp10	poly (ADP-ribose) polymerase family, member 10 [Source:MGI Symbol;Acc:MGI:3712326]	0.496659	0.561819	0.208	0.218	1	Transitory Mo-TAM (1)	All other cells	Mouse_GBM_TAM	0.476912	0.267623	0.01	1300	FALSE
Erlin1	ER lipid raft associated 1 [Source:MGI Symbol;Acc:MGI:2387613]	0.497573	0.347564	0.084	0.108	1	Transitory Mo-TAM (1)	All other cells	Mouse_GBM_TAM	0.169781	0.116998	0.01	1300	FALSE
Casp8	caspase 8 [Source:MGI Symbol;Acc:MGI:1261423]	0.501048	0.413086	0.404	0.485	1	Transitory Mo-TAM (1)	All other cells	Mouse_GBM_TAM	1.11948	0.737268	0.01	1300	FALSE
Kmt2e	lysine (K)-specific methyltransferase 2E [Source:MGI Symbol;Acc:MGI:1924825]	0.502788	0.281783	0.345	0.448	1	Transitory Mo-TAM (1)	All other cells	Mouse_GBM_TAM	0.897744	0.674836	0.01	1300	FALSE
Tmem243	transmembrane protein 243, mitochondrial [Source:MGI Symbol;Acc:MGI:3606159]	0.51482	0.257933	0.301	0.4	1	Transitory Mo-TAM (1)	All other cells	Mouse_GBM_TAM	0.729323	0.561236	0.01	1300	FALSE
Ypel5	yippee like 5 [Source:MGI Symbol;Acc:MGI:1916937]	0.529084	0.436341	0.208	0.246	1	Transitory Mo-TAM (1)	All other cells	Mouse_GBM_TAM	0.47197	0.301544	0.01	1300	FALSE
Ubl7	ubiquitin-like 7 (bone marrow stromal cell-derived) [Source:MGI Symbol;Acc:MGI:1916709]	0.529211	0.344273	0.213	0.264	1	Transitory Mo-TAM (1)	All other cells	Mouse_GBM_TAM	0.459073	0.322449	0.01	1300	FALSE
Tmed1	transmembrane p24 trafficking protein 1 [Source:MGI Symbol;Acc:MGI:106201]	0.531525	0.27701	0.116	0.159	1	Transitory Mo-TAM (1)	All other cells	Mouse_GBM_TAM	0.237103	0.177315	0.01	1300	FALSE
Taf7	TATA-box binding protein associated factor 7 [Source:MGI Symbol;Acc:MGI:1346348]	0.535141	0.565406	0.162	0.181	1	Transitory Mo-TAM (1)	All other cells	Mouse_GBM_TAM	0.421038	0.234885	0.01	1300	FALSE
Ttf1	transcription termination factor, RNA polymerase I [Source:MGI Symbol;Acc:MGI:105044]	0.535447	0.339253	0.101	0.138	1	Transitory Mo-TAM (1)	All other cells	Mouse_GBM_TAM	0.222655	0.155721	0.01	1300	FALSE
H2-DMb2	histocompatibility 2, class II, locus Mb2 [Source:MGI Symbol;Acc:MGI:95923]	0.540061	0.413109	0.159	0.192	1	Transitory Mo-TAM (1)	All other cells	Mouse_GBM_TAM	0.354354	0.231053	0.01	1300	FALSE
Pitpnm1	phosphatidylinositol transfer protein, membrane-associated 1 [Source:MGI Symbol;Acc:MGI:1197524]	0.540642	0.300969	0.163	0.22	1	Transitory Mo-TAM (1)	All other cells	Mouse_GBM_TAM	0.344413	0.252301	0.01	1300	FALSE
Mat2b	methionine adenosyltransferase II, beta [Source:MGI Symbol;Acc:MGI:1913667]	0.541759	0.257153	0.305	0.391	1	Transitory Mo-TAM (1)	All other cells	Mouse_GBM_TAM	0.690828	0.531915	0.01	1300	FALSE
Mcts1	malignant T cell amplified sequence 1 [Source:MGI Symbol;Acc:MGI:1916245]	0.547466	0.28783	0.39	0.49	1	Transitory Mo-TAM (1)	All other cells	Mouse_GBM_TAM	0.989831	0.739762	0.01	1300	FALSE
Aldoc	aldolase C, fructose-bisphosphate [Source:MGI Symbol;Acc:MGI:101863]	0.54864	0.295483	0.104	0.125	1	Transitory Mo-TAM (1)	All other cells	Mouse_GBM_TAM	0.215612	0.157894	0.01	1300	FALSE
Fgfr1op	Fgfr1 oncogene partner [Source:MGI Symbol;Acc:MGI:1922546]	0.553551	0.412773	0.167	0.198	1	Transitory Mo-TAM (1)	All other cells	Mouse_GBM_TAM	0.402083	0.262722	0.01	1300	FALSE
Smg9	smg-9 homolog, nonsense mediated mRNA decay factor (C. elegans) [Source:MGI Symbol;Acc:MGI:1919247]	0.560405	0.428782	0.193	0.227	1	Transitory Mo-TAM (1)	All other cells	Mouse_GBM_TAM	0.424384	0.272915	0.01	1300	FALSE
Svil	supervillin [Source:MGI Symbol;Acc:MGI:2147319]	0.567881	0.308705	0.088	0.111	1	Transitory Mo-TAM (1)	All other cells	Mouse_GBM_TAM	0.175188	0.126002	0.01	1300	FALSE
Msmo1	methylsterol monoxygenase 1 [Source:MGI Symbol;Acc:MGI:1913484]	0.570917	0.533601	0.219	0.242	1	Transitory Mo-TAM (1)	All other cells	Mouse_GBM_TAM	0.559646	0.324091	0.01	1300	FALSE
Ddx28	DEAD (Asp-Glu-Ala-Asp) box polypeptide 28 [Source:MGI Symbol;Acc:MGI:1919236]	0.57641	0.628096	0.108	0.104	1	Transitory Mo-TAM (1)	All other cells	Mouse_GBM_TAM	0.224545	0.115155	0.01	1300	FALSE
Rab11b	RAB11B, member RAS oncogene family [Source:MGI Symbol;Acc:MGI:99425]	0.576483	0.322536	0.422	0.525	1	Transitory Mo-TAM (1)	All other cells	Mouse_GBM_TAM	1.119	0.807749	0.01	1300	FALSE
Ccdc59	coiled-coil domain containing 59 [Source:MGI Symbol;Acc:MGI:1289302]	0.577751	0.265298	0.345	0.433	1	Transitory Mo-TAM (1)	All other cells	Mouse_GBM_TAM	0.809751	0.618731	0.01	1300	FALSE
Mcrs1	microspherule protein 1 [Source:MGI Symbol;Acc:MGI:1858420]	0.587553	0.283503	0.187	0.248	1	Transitory Mo-TAM (1)	All other cells	Mouse_GBM_TAM	0.393363	0.293789	0.01	1300	FALSE
Vamp4	vesicle-associated membrane protein 4 [Source:MGI Symbol;Acc:MGI:1858730]	0.591302	0.36694	0.295	0.366	1	Transitory Mo-TAM (1)	All other cells	Mouse_GBM_TAM	0.701785	0.483161	0.01	1300	FALSE
Cwc25	CWC25 spliceosome-associated protein [Source:MGI Symbol;Acc:MGI:1914730]	0.596353	0.440141	0.144	0.173	1	Transitory Mo-TAM (1)	All other cells	Mouse_GBM_TAM	0.325164	0.205828	0.01	1300	FALSE
Tbk1	TANK-binding kinase 1 [Source:MGI Symbol;Acc:MGI:1929658]	0.596754	0.301733	0.158	0.203	1	Transitory Mo-TAM (1)	All other cells	Mouse_GBM_TAM	0.321235	0.23496	0.01	1300	FALSE
Il10ra	interleukin 10 receptor, alpha [Source:MGI Symbol;Acc:MGI:96538]	0.602958	0.335233	0.339	0.422	1	Transitory Mo-TAM (1)	All other cells	Mouse_GBM_TAM	0.869019	0.61865	0.01	1300	FALSE
Socs1	suppressor of cytokine signaling 1 [Source:MGI Symbol;Acc:MGI:1354910]	0.60465	0.477346	0.176	0.191	1	Transitory Mo-TAM (1)	All other cells	Mouse_GBM_TAM	0.524412	0.321564	0.01	1300	FALSE
Cast	calpastatin [Source:MGI Symbol;Acc:MGI:1098236]	0.605105	0.408852	0.13	0.154	1	Transitory Mo-TAM (1)	All other cells	Mouse_GBM_TAM	0.276775	0.180537	0.01	1300	FALSE
Dck	deoxycytidine kinase [Source:MGI Symbol;Acc:MGI:102726]	0.609594	0.292649	0.339	0.432	1	Transitory Mo-TAM (1)	All other cells	Mouse_GBM_TAM	0.910623	0.677046	0.01	1300	FALSE
Bach1	BTB and CNC homology 1, basic leucine zipper transcription factor 1 [Source:MGI Symbol;Acc:MGI:894680]	0.611181	0.327054	0.258	0.33	1	Transitory Mo-TAM (1)	All other cells	Mouse_GBM_TAM	0.649227	0.465332	0.01	1300	FALSE
Lin37	lin-37 homolog (C. elegans) [Source:MGI Symbol;Acc:MGI:1922910]	0.613465	0.465539	0.149	0.174	1	Transitory Mo-TAM (1)	All other cells	Mouse_GBM_TAM	0.323554	0.199404	0.01	1300	FALSE
Kansl3	KAT8 regulatory NSL complex subunit 3 [Source:MGI Symbol;Acc:MGI:1918055]	0.619412	0.383961	0.177	0.218	1	Transitory Mo-TAM (1)	All other cells	Mouse_GBM_TAM	0.386343	0.259972	0.01	1300	FALSE
Gm20703	predicted gene 20703 [Source:MGI Symbol;Acc:MGI:5313150]	0.620544	0.5122	0.105	0.112	1	Transitory Mo-TAM (1)	All other cells	Mouse_GBM_TAM	0.221791	0.128884	0.01	1300	FALSE
Coq10b	coenzyme Q10B [Source:MGI Symbol;Acc:MGI:1915126]	0.62111	0.518894	0.261	0.284	1	Transitory Mo-TAM (1)	All other cells	Mouse_GBM_TAM	0.648669	0.382025	0.01	1300	FALSE
Pcyt1a	phosphate cytidylyltransferase 1, choline, alpha isoform [Source:MGI Symbol;Acc:MGI:88557]	0.624955	0.45912	0.12	0.134	1	Transitory Mo-TAM (1)	All other cells	Mouse_GBM_TAM	0.246904	0.152322	0.01	1300	FALSE
Dok3	docking protein 3 [Source:MGI Symbol;Acc:MGI:1351490]	0.629775	0.321748	0.429	0.501	1	Transitory Mo-TAM (1)	All other cells	Mouse_GBM_TAM	1.14124	0.824513	0.01	1300	FALSE
Rasa4	RAS p21 protein activator 4 [Source:MGI Symbol;Acc:MGI:1858600]	0.630868	0.334119	0.365	0.445	1	Transitory Mo-TAM (1)	All other cells	Mouse_GBM_TAM	0.954734	0.680719	0.01	1300	FALSE
C130026I21Rik	RIKEN cDNA C130026I21 gene [Source:MGI Symbol;Acc:MGI:3612702]	0.631823	0.784522	0.115	0.109	1	Transitory Mo-TAM (1)	All other cells	Mouse_GBM_TAM	0.335013	0.147443	0.01	1300	FALSE
Orai1	ORAI calcium release-activated calcium modulator 1 [Source:MGI Symbol;Acc:MGI:1925542]	0.632622	0.278419	0.38	0.48	1	Transitory Mo-TAM (1)	All other cells	Mouse_GBM_TAM	0.993747	0.749816	0.01	1300	FALSE
Inpp5k	inositol polyphosphate 5-phosphatase K [Source:MGI Symbol;Acc:MGI:1194899]	0.632824	0.352189	0.161	0.201	1	Transitory Mo-TAM (1)	All other cells	Mouse_GBM_TAM	0.343239	0.238379	0.01	1300	FALSE
Mob4	MOB family member 4, phocein [Source:MGI Symbol;Acc:MGI:104899]	0.633333	0.335623	0.276	0.336	1	Transitory Mo-TAM (1)	All other cells	Mouse_GBM_TAM	0.617768	0.438787	0.01	1300	FALSE
Rbm4b	RNA binding motif protein 4B [Source:MGI Symbol;Acc:MGI:1913954]	0.636503	0.414834	0.134	0.166	1	Transitory Mo-TAM (1)	All other cells	Mouse_GBM_TAM	0.305994	0.198698	0.01	1300	FALSE
Pltp	phospholipid transfer protein [Source:MGI Symbol;Acc:MGI:103151]	0.637494	0.497829	0.166	0.177	1	Transitory Mo-TAM (1)	All other cells	Mouse_GBM_TAM	0.446038	0.267202	0.01	1300	FALSE
Bloc1s2	biogenesis of lysosomal organelles complex-1, subunit 2 [Source:MGI Symbol;Acc:MGI:1920939]	0.638169	0.438031	0.261	0.304	1	Transitory Mo-TAM (1)	All other cells	Mouse_GBM_TAM	0.588141	0.375983	0.01	1300	FALSE
Eif4a3	eukaryotic translation initiation factor 4A3 [Source:MGI Symbol;Acc:MGI:1923731]	0.638588	0.295375	0.291	0.363	1	Transitory Mo-TAM (1)	All other cells	Mouse_GBM_TAM	0.667825	0.494473	0.01	1300	FALSE
Rnf115	ring finger protein 115 [Source:MGI Symbol;Acc:MGI:1915095]	0.63888	0.37975	0.357	0.417	1	Transitory Mo-TAM (1)	All other cells	Mouse_GBM_TAM	0.850471	0.57859	0.01	1300	FALSE
Baz1a	bromodomain adjacent to zinc finger domain 1A [Source:MGI Symbol;Acc:MGI:1309478]	0.640373	0.366544	0.353	0.43	1	Transitory Mo-TAM (1)	All other cells	Mouse_GBM_TAM	0.914376	0.630709	0.01	1300	FALSE
Rnpep	arginyl aminopeptidase (aminopeptidase B) [Source:MGI Symbol;Acc:MGI:2384902]	0.640382	0.256986	0.455	0.582	1	Transitory Mo-TAM (1)	All other cells	Mouse_GBM_TAM	1.29097	0.996141	0.01	1300	FALSE
Katna1	katanin p60 (ATPase-containing) subunit A1 [Source:MGI Symbol;Acc:MGI:1344353]	0.642191	0.284801	0.188	0.245	1	Transitory Mo-TAM (1)	All other cells	Mouse_GBM_TAM	0.398082	0.296944	0.01	1300	FALSE
Mif4gd	MIF4G domain containing [Source:MGI Symbol;Acc:MGI:1916924]	0.642965	0.521165	0.342	0.384	1	Transitory Mo-TAM (1)	All other cells	Mouse_GBM_TAM	0.902692	0.531982	0.01	1300	FALSE
Lyl1	lymphoblastomic leukemia 1 [Source:MGI Symbol;Acc:MGI:96891]	0.646836	0.325609	0.298	0.373	1	Transitory Mo-TAM (1)	All other cells	Mouse_GBM_TAM	0.790305	0.56789	0.01	1300	FALSE
Dnajc7	DnaJ heat shock protein family (Hsp40) member C7 [Source:MGI Symbol;Acc:MGI:1928373]	0.649614	0.339912	0.35	0.453	1	Transitory Mo-TAM (1)	All other cells	Mouse_GBM_TAM	0.947075	0.671278	0.01	1300	FALSE
Gbp4	guanylate binding protein 4 [Source:MGI Symbol;Acc:MGI:97072]	0.650241	0.541031	0.219	0.239	1	Transitory Mo-TAM (1)	All other cells	Mouse_GBM_TAM	0.571174	0.328329	0.01	1300	FALSE
Snx20	sorting nexin 20 [Source:MGI Symbol;Acc:MGI:1918857]	0.651615	0.28688	0.449	0.55	1	Transitory Mo-TAM (1)	All other cells	Mouse_GBM_TAM	1.29255	0.9677	0.01	1300	FALSE
Rgs14	regulator of G-protein signaling 14 [Source:MGI Symbol;Acc:MGI:1859709]	0.654386	0.587336	0.12	0.116	1	Transitory Mo-TAM (1)	All other cells	Mouse_GBM_TAM	0.238203	0.127953	0.01	1300	FALSE
Rexo1	REX1, RNA exonuclease 1 [Source:MGI Symbol;Acc:MGI:1914182]	0.655424	0.422912	0.184	0.219	1	Transitory Mo-TAM (1)	All other cells	Mouse_GBM_TAM	0.405678	0.262325	0.01	1300	FALSE
Rab9	RAB9, member RAS oncogene family [Source:MGI Symbol;Acc:MGI:1890695]	0.658058	0.367618	0.287	0.346	1	Transitory Mo-TAM (1)	All other cells	Mouse_GBM_TAM	0.675998	0.464972	0.01	1300	FALSE
Gbp5	guanylate binding protein 5 [Source:MGI Symbol;Acc:MGI:2429943]	0.659677	0.518825	0.135	0.148	1	Transitory Mo-TAM (1)	All other cells	Mouse_GBM_TAM	0.35229	0.205642	0.01	1300	FALSE
Txnip	thioredoxin interacting protein [Source:MGI Symbol;Acc:MGI:1889549]	0.659831	0.276089	0.359	0.445	1	Transitory Mo-TAM (1)	All other cells	Mouse_GBM_TAM	1.0196	0.771206	0.01	1300	FALSE
Psme2b	protease (prosome, macropain) activator subunit 2B [Source:MGI Symbol;Acc:MGI:1341073]	0.662603	0.435324	0.309	0.383	1	Transitory Mo-TAM (1)	All other cells	Mouse_GBM_TAM	0.904391	0.581661	0.01	1300	FALSE
Flad1	flavin adenine dinucleotide synthetase 1 [Source:MGI Symbol;Acc:MGI:2443030]	0.671061	0.410793	0.131	0.159	1	Transitory Mo-TAM (1)	All other cells	Mouse_GBM_TAM	0.275887	0.179578	0.01	1300	FALSE
Fam192a	family with sequence similarity 192, member A [Source:MGI Symbol;Acc:MGI:1919637]	0.67164	0.344485	0.238	0.302	1	Transitory Mo-TAM (1)	All other cells	Mouse_GBM_TAM	0.539264	0.3792	0.01	1300	FALSE
Acer3	alkaline ceramidase 3 [Source:MGI Symbol;Acc:MGI:1913440]	0.673665	0.400522	0.3	0.362	1	Transitory Mo-TAM (1)	All other cells	Mouse_GBM_TAM	0.751473	0.500165	0.01	1300	FALSE
Foxn2	forkhead box N2 [Source:MGI Symbol;Acc:MGI:1347478]	0.675052	0.34367	0.085	0.107	1	Transitory Mo-TAM (1)	All other cells	Mouse_GBM_TAM	0.167119	0.115606	0.01	1300	FALSE
Il15ra	interleukin 15 receptor, alpha chain [Source:MGI Symbol;Acc:MGI:104644]	0.677405	0.644369	0.128	0.14	1	Transitory Mo-TAM (1)	All other cells	Mouse_GBM_TAM	0.334326	0.170769	0.01	1300	FALSE
Ehd1	EH-domain containing 1 [Source:MGI Symbol;Acc:MGI:1341878]	0.681277	0.310659	0.291	0.395	1	Transitory Mo-TAM (1)	All other cells	Mouse_GBM_TAM	0.82508	0.602084	0.01	1300	FALSE
Cdkn1b	cyclin-dependent kinase inhibitor 1B [Source:MGI Symbol;Acc:MGI:104565]	0.682401	0.651063	0.148	0.158	1	Transitory Mo-TAM (1)	All other cells	Mouse_GBM_TAM	0.386684	0.196867	0.01	1300	FALSE
Cited2	Cbp/p300-interacting transactivator, with Glu/Asp-rich carboxy-terminal domain, 2 [Source:MGI Symbol;Acc:MGI:1306784]	0.685842	0.293946	0.369	0.432	1	Transitory Mo-TAM (1)	All other cells	Mouse_GBM_TAM	1.19471	0.887887	0.01	1300	FALSE
Frg1	FSHD region gene 1 [Source:MGI Symbol;Acc:MGI:893597]	0.693413	0.380277	0.349	0.423	1	Transitory Mo-TAM (1)	All other cells	Mouse_GBM_TAM	0.872038	0.593025	0.01	1300	FALSE
Anxa1	annexin A1 [Source:MGI Symbol;Acc:MGI:96819]	0.695522	0.595699	0.233	0.226	1	Transitory Mo-TAM (1)	All other cells	Mouse_GBM_TAM	0.645126	0.35109	0.01	1300	FALSE
Vps72	vacuolar protein sorting 72 [Source:MGI Symbol;Acc:MGI:1202305]	0.697205	0.318187	0.215	0.278	1	Transitory Mo-TAM (1)	All other cells	Mouse_GBM_TAM	0.47019	0.339322	0.01	1300	FALSE
Cnpy3	canopy FGF signaling regulator 3 [Source:MGI Symbol;Acc:MGI:1919279]	0.697976	0.35909	0.336	0.414	1	Transitory Mo-TAM (1)	All other cells	Mouse_GBM_TAM	0.825747	0.573612	0.01	1300	FALSE
Crebrf	CREB3 regulatory factor [Source:MGI Symbol;Acc:MGI:1924378]	0.701522	0.291237	0.101	0.128	1	Transitory Mo-TAM (1)	All other cells	Mouse_GBM_TAM	0.212332	0.156157	0.01	1300	FALSE
Emd	emerin [Source:MGI Symbol;Acc:MGI:108117]	0.705354	0.3235	0.306	0.385	1	Transitory Mo-TAM (1)	All other cells	Mouse_GBM_TAM	0.722847	0.520297	0.01	1300	FALSE
Vbp1	von Hippel-Lindau binding protein 1 [Source:MGI Symbol;Acc:MGI:1333804]	0.711965	0.351304	0.232	0.279	1	Transitory Mo-TAM (1)	All other cells	Mouse_GBM_TAM	0.50173	0.35014	0.01	1300	FALSE
Klf10	Kruppel-like factor 10 [Source:MGI Symbol;Acc:MGI:1101353]	0.713311	0.478554	0.153	0.177	1	Transitory Mo-TAM (1)	All other cells	Mouse_GBM_TAM	0.382832	0.23343	0.01	1300	FALSE
Bdp1	B double prime 1, subunit of RNA polymerase III transcription initiation factor IIIB [Source:MGI Symbol;Acc:MGI:1347077]	0.726881	0.330134	0.137	0.184	1	Transitory Mo-TAM (1)	All other cells	Mouse_GBM_TAM	0.307344	0.218116	0.01	1300	FALSE
Map2k1	mitogen-activated protein kinase kinase 1 [Source:MGI Symbol;Acc:MGI:1346866]	0.728038	0.33709	0.333	0.419	1	Transitory Mo-TAM (1)	All other cells	Mouse_GBM_TAM	0.829107	0.588992	0.01	1300	FALSE
Tspan13	tetraspanin 13 [Source:MGI Symbol;Acc:MGI:1913359]	0.729225	0.454055	0.198	0.232	1	Transitory Mo-TAM (1)	All other cells	Mouse_GBM_TAM	0.568395	0.357308	0.01	1300	FALSE
Adap2	ArfGAP with dual PH domains 2 [Source:MGI Symbol;Acc:MGI:2663075]	0.736939	0.296317	0.406	0.499	1	Transitory Mo-TAM (1)	All other cells	Mouse_GBM_TAM	1.13725	0.843039	0.01	1300	FALSE
Rpf2	ribosome production factor 2 homolog [Source:MGI Symbol;Acc:MGI:1914489]	0.740587	0.382313	0.192	0.235	1	Transitory Mo-TAM (1)	All other cells	Mouse_GBM_TAM	0.417574	0.281726	0.01	1300	FALSE
Batf2	basic leucine zipper transcription factor, ATF-like 2 [Source:MGI Symbol;Acc:MGI:1921731]	0.742201	0.563936	0.148	0.158	1	Transitory Mo-TAM (1)	All other cells	Mouse_GBM_TAM	0.3561	0.198298	0.01	1300	FALSE
Anxa4	annexin A4 [Source:MGI Symbol;Acc:MGI:88030]	0.742985	0.280609	0.411	0.548	1	Transitory Mo-TAM (1)	All other cells	Mouse_GBM_TAM	1.27364	0.95956	0.01	1300	FALSE
Gstp1	glutathione S-transferase, pi 1 [Source:MGI Symbol;Acc:MGI:95865]	0.747694	0.344015	0.095	0.12	1	Transitory Mo-TAM (1)	All other cells	Mouse_GBM_TAM	0.189148	0.131179	0.01	1300	FALSE
Hmgcl	3-hydroxy-3-methylglutaryl-Coenzyme A lyase [Source:MGI Symbol;Acc:MGI:96158]	0.74957	0.366648	0.284	0.352	1	Transitory Mo-TAM (1)	All other cells	Mouse_GBM_TAM	0.680191	0.468339	0.01	1300	FALSE
Arhgap15	Rho GTPase activating protein 15 [Source:MGI Symbol;Acc:MGI:1923367]	0.750327	0.428955	0.262	0.314	1	Transitory Mo-TAM (1)	All other cells	Mouse_GBM_TAM	0.65721	0.42448	0.01	1300	FALSE
Gm5431	predicted gene 5431 [Source:MGI Symbol;Acc:MGI:3645205]	0.763075	0.553711	0.104	0.107	1	Transitory Mo-TAM (1)	All other cells	Mouse_GBM_TAM	0.218698	0.121459	0.01	1300	FALSE
Ap4s1	adaptor-related protein complex AP-4, sigma 1 [Source:MGI Symbol;Acc:MGI:1337065]	0.765177	0.312396	0.18	0.23	1	Transitory Mo-TAM (1)	All other cells	Mouse_GBM_TAM	0.37595	0.272396	0.01	1300	FALSE
Gas7	growth arrest specific 7 [Source:MGI Symbol;Acc:MGI:1202388]	0.765976	0.613363	0.12	0.121	1	Transitory Mo-TAM (1)	All other cells	Mouse_GBM_TAM	0.264154	0.138462	0.01	1300	FALSE
Lpar6	lysophosphatidic acid receptor 6 [Source:MGI Symbol;Acc:MGI:1914418]	0.766607	0.451986	0.268	0.305	1	Transitory Mo-TAM (1)	All other cells	Mouse_GBM_TAM	0.70126	0.44262	0.01	1300	FALSE
BC051226	cDNA sequence BC051226 [Source:MGI Symbol;Acc:MGI:3039585]	0.767674	0.482656	0.095	0.108	1	Transitory Mo-TAM (1)	All other cells	Mouse_GBM_TAM	0.195152	0.116608	0.01	1300	FALSE
Cdc5l	cell division cycle 5-like (S. pombe) [Source:MGI Symbol;Acc:MGI:1918952]	0.767696	0.300267	0.287	0.366	1	Transitory Mo-TAM (1)	All other cells	Mouse_GBM_TAM	0.674169	0.49671	0.01	1300	FALSE
Dok2	docking protein 2 [Source:MGI Symbol;Acc:MGI:1332623]	0.769039	0.688721	0.101	0.108	1	Transitory Mo-TAM (1)	All other cells	Mouse_GBM_TAM	0.261412	0.126308	0.01	1300	FALSE
Il18	interleukin 18 [Source:MGI Symbol;Acc:MGI:107936]	0.772317	0.533311	0.267	0.304	1	Transitory Mo-TAM (1)	All other cells	Mouse_GBM_TAM	0.743214	0.43188	0.01	1300	TRUE
Cdc42ep3	CDC42 effector protein (Rho GTPase binding) 3 [Source:MGI Symbol;Acc:MGI:2384718]	0.773469	0.465143	0.096	0.112	1	Transitory Mo-TAM (1)	All other cells	Mouse_GBM_TAM	0.212315	0.129624	0.01	1300	FALSE
Mthfr	methylenetetrahydrofolate reductase [Source:MGI Symbol;Acc:MGI:106639]	0.776593	0.441716	0.119	0.143	1	Transitory Mo-TAM (1)	All other cells	Mouse_GBM_TAM	0.257838	0.162202	0.01	1300	FALSE
Tubb6	tubulin, beta 6 class V [Source:MGI Symbol;Acc:MGI:1915201]	0.781771	0.276049	0.326	0.408	1	Transitory Mo-TAM (1)	All other cells	Mouse_GBM_TAM	0.892724	0.674965	0.01	1300	FALSE
Smg6	Smg-6 homolog, nonsense mediated mRNA decay factor (C. elegans) [Source:MGI Symbol;Acc:MGI:2144117]	0.783393	0.330222	0.094	0.123	1	Transitory Mo-TAM (1)	All other cells	Mouse_GBM_TAM	0.194991	0.13734	0.01	1300	FALSE
Fbxl15	F-box and leucine-rich repeat protein 15 [Source:MGI Symbol;Acc:MGI:1915681]	0.78578	0.351435	0.094	0.12	1	Transitory Mo-TAM (1)	All other cells	Mouse_GBM_TAM	0.191988	0.132135	0.01	1300	FALSE
Dclre1c	DNA cross-link repair 1C [Source:MGI Symbol;Acc:MGI:2441769]	0.788041	0.431206	0.097	0.12	1	Transitory Mo-TAM (1)	All other cells	Mouse_GBM_TAM	0.225418	0.142957	0.01	1300	FALSE
Bhlhe40	basic helix-loop-helix family, member e40 [Source:MGI Symbol;Acc:MGI:1097714]	0.789177	0.474225	0.241	0.27	1	Transitory Mo-TAM (1)	All other cells	Mouse_GBM_TAM	0.675338	0.416532	0.01	1300	FALSE
Trim12a	tripartite motif-containing 12A [Source:MGI Symbol;Acc:MGI:1923931]	0.791659	0.315533	0.278	0.352	1	Transitory Mo-TAM (1)	All other cells	Mouse_GBM_TAM	0.679612	0.493003	0.01	1300	FALSE
Zfp263	zinc finger protein 263 [Source:MGI Symbol;Acc:MGI:1921370]	0.792273	0.453653	0.123	0.147	1	Transitory Mo-TAM (1)	All other cells	Mouse_GBM_TAM	0.268428	0.166886	0.01	1300	FALSE
Arf2	ADP-ribosylation factor 2 [Source:MGI Symbol;Acc:MGI:99595]	0.793666	0.443768	0.129	0.151	1	Transitory Mo-TAM (1)	All other cells	Mouse_GBM_TAM	0.275114	0.172933	0.01	1300	FALSE
Puf60	poly-U binding splicing factor 60 [Source:MGI Symbol;Acc:MGI:1915209]	0.795271	0.250335	0.254	0.343	1	Transitory Mo-TAM (1)	All other cells	Mouse_GBM_TAM	0.571882	0.443019	0.01	1300	FALSE
Gmppb	GDP-mannose pyrophosphorylase B [Source:MGI Symbol;Acc:MGI:2660880]	0.800401	0.588954	0.181	0.198	1	Transitory Mo-TAM (1)	All other cells	Mouse_GBM_TAM	0.426727	0.232343	0.01	1300	FALSE
Stat2	signal transducer and activator of transcription 2 [Source:MGI Symbol;Acc:MGI:103039]	0.809811	0.40997	0.322	0.392	1	Transitory Mo-TAM (1)	All other cells	Mouse_GBM_TAM	0.867146	0.572135	0.01	1300	FALSE
Lipe	lipase, hormone sensitive [Source:MGI Symbol;Acc:MGI:96790]	0.817249	0.507722	0.117	0.129	1	Transitory Mo-TAM (1)	All other cells	Mouse_GBM_TAM	0.241985	0.141661	0.01	1300	FALSE
Polb	polymerase (DNA directed), beta [Source:MGI Symbol;Acc:MGI:97740]	0.821745	0.397504	0.251	0.303	1	Transitory Mo-TAM (1)	All other cells	Mouse_GBM_TAM	0.57948	0.386128	0.01	1300	FALSE
Cd69	CD69 antigen [Source:MGI Symbol;Acc:MGI:88343]	0.824477	0.506402	0.239	0.264	1	Transitory Mo-TAM (1)	All other cells	Mouse_GBM_TAM	0.950921	0.569108	0.01	1300	FALSE
Apobr	apolipoprotein B receptor [Source:MGI Symbol;Acc:MGI:2176230]	0.825483	0.321086	0.146	0.188	1	Transitory Mo-TAM (1)	All other cells	Mouse_GBM_TAM	0.307917	0.220604	0.01	1300	FALSE
Dusp22	dual specificity phosphatase 22 [Source:MGI Symbol;Acc:MGI:1915926]	0.828764	0.454169	0.138	0.159	1	Transitory Mo-TAM (1)	All other cells	Mouse_GBM_TAM	0.293622	0.182792	0.01	1300	FALSE
Vegfa	vascular endothelial growth factor A [Source:MGI Symbol;Acc:MGI:103178]	0.832294	0.34368	0.118	0.123	1	Transitory Mo-TAM (1)	All other cells	Mouse_GBM_TAM	0.282478	0.197413	0.01	1300	TRUE
Ppdpf	pancreatic progenitor cell differentiation and proliferation factor [Source:MGI Symbol;Acc:MGI:1913746]	0.833611	0.325543	0.348	0.444	1	Transitory Mo-TAM (1)	All other cells	Mouse_GBM_TAM	0.900357	0.647401	0.01	1300	FALSE
Rap2c	RAP2C, member of RAS oncogene family [Source:MGI Symbol;Acc:MGI:1919315]	0.839722	0.472008	0.222	0.267	1	Transitory Mo-TAM (1)	All other cells	Mouse_GBM_TAM	0.535221	0.330081	0.01	1300	FALSE
Naaa	N-acylethanolamine acid amidase [Source:MGI Symbol;Acc:MGI:1914361]	0.841246	0.457085	0.395	0.47	1	Transitory Mo-TAM (1)	All other cells	Mouse_GBM_TAM	1.35352	0.853282	0.01	1300	FALSE
Snap23	synaptosomal-associated protein 23 [Source:MGI Symbol;Acc:MGI:109356]	0.841415	0.302963	0.386	0.488	1	Transitory Mo-TAM (1)	All other cells	Mouse_GBM_TAM	1.00224	0.737664	0.01	1300	FALSE
Tnfrsf12a	tumor necrosis factor receptor superfamily, member 12a [Source:MGI Symbol;Acc:MGI:1351484]	0.842201	0.474132	0.149	0.161	1	Transitory Mo-TAM (1)	All other cells	Mouse_GBM_TAM	0.331695	0.202679	0.01	1300	FALSE
Kat8	K(lysine) acetyltransferase 8 [Source:MGI Symbol;Acc:MGI:1915023]	0.842309	0.261262	0.084	0.117	1	Transitory Mo-TAM (1)	All other cells	Mouse_GBM_TAM	0.168847	0.127727	0.01	1300	FALSE
Cib2	calcium and integrin binding family member 2 [Source:MGI Symbol;Acc:MGI:1929293]	0.843605	0.555994	0.112	0.116	1	Transitory Mo-TAM (1)	All other cells	Mouse_GBM_TAM	0.232406	0.12902	0.01	1300	FALSE
Ppp2r3c	protein phosphatase 2, regulatory subunit B'', gamma [Source:MGI Symbol;Acc:MGI:1930009]	0.843978	0.411782	0.152	0.182	1	Transitory Mo-TAM (1)	All other cells	Mouse_GBM_TAM	0.319245	0.208115	0.01	1300	FALSE
Slc9a3r1	solute carrier family 9 (sodium/hydrogen exchanger), member 3 regulator 1 [Source:MGI Symbol;Acc:MGI:1349482]	0.854788	0.305799	0.351	0.443	1	Transitory Mo-TAM (1)	All other cells	Mouse_GBM_TAM	0.874788	0.641677	0.01	1300	FALSE
Gm26532	predicted gene, 26532 [Source:MGI Symbol;Acc:MGI:5477026]	0.858949	0.402934	0.198	0.211	1	Transitory Mo-TAM (1)	All other cells	Mouse_GBM_TAM	0.505233	0.334359	0.01	1300	FALSE
Coq2	coenzyme Q2 4-hydroxybenzoate polyprenyltransferase [Source:MGI Symbol;Acc:MGI:1919133]	0.86388	0.613805	0.16	0.181	1	Transitory Mo-TAM (1)	All other cells	Mouse_GBM_TAM	0.385106	0.203866	0.01	1300	FALSE
Exosc3	exosome component 3 [Source:MGI Symbol;Acc:MGI:1913612]	0.864176	0.496823	0.227	0.25	1	Transitory Mo-TAM (1)	All other cells	Mouse_GBM_TAM	0.495427	0.297532	0.01	1300	FALSE
Ldlr	low density lipoprotein receptor [Source:MGI Symbol;Acc:MGI:96765]	0.864919	0.517472	0.139	0.157	1	Transitory Mo-TAM (1)	All other cells	Mouse_GBM_TAM	0.317935	0.185457	0.01	1300	FALSE
Nfkbid	nuclear factor of kappa light polypeptide gene enhancer in B cells inhibitor, delta [Source:MGI Symbol;Acc:MGI:3041243]	0.865335	0.403554	0.176	0.194	1	Transitory Mo-TAM (1)	All other cells	Mouse_GBM_TAM	0.429841	0.283789	0.01	1300	FALSE
H2-M3	histocompatibility 2, M region locus 3 [Source:MGI Symbol;Acc:MGI:95915]	0.866788	0.271569	0.422	0.531	1	Transitory Mo-TAM (1)	All other cells	Mouse_GBM_TAM	1.12688	0.85651	0.01	1300	FALSE
Fbxw2	F-box and WD-40 domain protein 2 [Source:MGI Symbol;Acc:MGI:1353435]	0.870915	0.26485	0.271	0.351	1	Transitory Mo-TAM (1)	All other cells	Mouse_GBM_TAM	0.593847	0.453344	0.01	1300	FALSE
Il21r	interleukin 21 receptor [Source:MGI Symbol;Acc:MGI:1890475]	0.872622	0.383783	0.36	0.429	1	Transitory Mo-TAM (1)	All other cells	Mouse_GBM_TAM	0.934741	0.633632	0.01	1300	FALSE
Lrch1	leucine-rich repeats and calponin homology (CH) domain containing 1 [Source:MGI Symbol;Acc:MGI:2443390]	0.874703	0.372584	0.135	0.161	1	Transitory Mo-TAM (1)	All other cells	Mouse_GBM_TAM	0.274501	0.186007	0.01	1300	FALSE
Cmklr1	chemokine-like receptor 1 [Source:MGI Symbol;Acc:MGI:109603]	0.875358	0.319205	0.187	0.242	1	Transitory Mo-TAM (1)	All other cells	Mouse_GBM_TAM	0.406142	0.292421	0.01	1300	FALSE
Trem1	triggering receptor expressed on myeloid cells 1 [Source:MGI Symbol;Acc:MGI:1930005]	0.878835	0.814587	0.121	0.108	1	Transitory Mo-TAM (1)	All other cells	Mouse_GBM_TAM	0.303697	0.128912	0.01	1300	FALSE
Seh1l	SEH1-like (S. cerevisiae [Source:MGI Symbol;Acc:MGI:1919374]	0.879176	0.406205	0.159	0.195	1	Transitory Mo-TAM (1)	All other cells	Mouse_GBM_TAM	0.336939	0.221121	0.01	1300	FALSE
Fndc3a	fibronectin type III domain containing 3A [Source:MGI Symbol;Acc:MGI:1196463]	0.884898	0.389668	0.311	0.379	1	Transitory Mo-TAM (1)	All other cells	Mouse_GBM_TAM	0.8627	0.581064	0.01	1300	FALSE
Atg12	autophagy related 12 [Source:MGI Symbol;Acc:MGI:1914776]	0.885417	0.372014	0.133	0.159	1	Transitory Mo-TAM (1)	All other cells	Mouse_GBM_TAM	0.272143	0.184494	0.01	1300	FALSE
Atxn7l1	ataxin 7-like 1 [Source:MGI Symbol;Acc:MGI:3584458]	0.885449	0.527523	0.218	0.245	1	Transitory Mo-TAM (1)	All other cells	Mouse_GBM_TAM	0.506719	0.294898	0.01	1300	FALSE
Mettl9	methyltransferase like 9 [Source:MGI Symbol;Acc:MGI:1914862]	0.887345	0.343263	0.267	0.339	1	Transitory Mo-TAM (1)	All other cells	Mouse_GBM_TAM	0.62032	0.437181	0.01	1300	FALSE
Limd1	LIM domains containing 1 [Source:MGI Symbol;Acc:MGI:1352502]	0.888322	0.354643	0.21	0.26	1	Transitory Mo-TAM (1)	All other cells	Mouse_GBM_TAM	0.456394	0.31714	0.01	1300	FALSE
Acaa1a	acetyl-Coenzyme A acyltransferase 1A [Source:MGI Symbol;Acc:MGI:2148491]	0.891194	0.313049	0.415	0.524	1	Transitory Mo-TAM (1)	All other cells	Mouse_GBM_TAM	1.11934	0.81579	0.01	1300	FALSE
Kdm6b	KDM1 lysine (K)-specific demethylase 6B [Source:MGI Symbol;Acc:MGI:2448492]	0.891289	0.466636	0.181	0.201	1	Transitory Mo-TAM (1)	All other cells	Mouse_GBM_TAM	0.445719	0.275785	0.01	1300	FALSE
Tarm1	T cell-interacting, activating receptor on myeloid cells 1 [Source:MGI Symbol;Acc:MGI:2442280]	0.895602	0.670973	0.111	0.101	1	Transitory Mo-TAM (1)	All other cells	Mouse_GBM_TAM	0.275702	0.136054	0.01	1300	FALSE
Lgals8	lectin, galactose binding, soluble 8 [Source:MGI Symbol;Acc:MGI:1928481]	0.89602	0.481646	0.23	0.268	1	Transitory Mo-TAM (1)	All other cells	Mouse_GBM_TAM	0.552594	0.337551	0.01	1300	FALSE
Mta3	metastasis associated 3 [Source:MGI Symbol;Acc:MGI:2151172]	0.896605	0.516873	0.141	0.149	1	Transitory Mo-TAM (1)	All other cells	Mouse_GBM_TAM	0.286878	0.167053	0.01	1300	FALSE
AI504432	expressed sequence AI504432 [Source:MGI Symbol;Acc:MGI:2139742]	0.897974	0.41713	0.159	0.19	1	Transitory Mo-TAM (1)	All other cells	Mouse_GBM_TAM	0.3622	0.235256	0.01	1300	FALSE
Slc38a2	solute carrier family 38, member 2 [Source:MGI Symbol;Acc:MGI:1915010]	0.898607	0.463316	0.212	0.247	1	Transitory Mo-TAM (1)	All other cells	Mouse_GBM_TAM	0.501188	0.311636	0.01	1300	FALSE
Gpbp1	GC-rich promoter binding protein 1 [Source:MGI Symbol;Acc:MGI:1920524]	0.906306	0.412617	0.224	0.281	1	Transitory Mo-TAM (1)	All other cells	Mouse_GBM_TAM	0.541566	0.355091	0.01	1300	FALSE
Itpr1	inositol 1,4,5-trisphosphate receptor 1 [Source:MGI Symbol;Acc:MGI:96623]	0.907121	0.763402	0.115	0.098	1	Transitory Mo-TAM (1)	All other cells	Mouse_GBM_TAM	0.263496	0.11747	0.01	1300	FALSE
Zfand2b	zinc finger, AN1 type domain 2B [Source:MGI Symbol;Acc:MGI:1916068]	0.914567	0.378666	0.16	0.194	1	Transitory Mo-TAM (1)	All other cells	Mouse_GBM_TAM	0.330512	0.223174	0.01	1300	FALSE
Stard5	StAR-related lipid transfer (START) domain containing 5 [Source:MGI Symbol;Acc:MGI:2156765]	0.917803	0.516507	0.099	0.112	1	Transitory Mo-TAM (1)	All other cells	Mouse_GBM_TAM	0.212509	0.122749	0.01	1300	FALSE
Pik3r6	phosphoinositide-3-kinase regulatory subunit 5 [Source:MGI Symbol;Acc:MGI:2144613]	0.927513	0.464	0.111	0.128	1	Transitory Mo-TAM (1)	All other cells	Mouse_GBM_TAM	0.229574	0.140635	0.01	1300	FALSE
Magohb	mago homolog B, exon junction complex core component [Source:MGI Symbol;Acc:MGI:1913691]	0.932623	0.487823	0.283	0.32	1	Transitory Mo-TAM (1)	All other cells	Mouse_GBM_TAM	0.759986	0.462742	0.01	1300	FALSE
Dnajc17	DnaJ heat shock protein family (Hsp40) member C17 [Source:MGI Symbol;Acc:MGI:1916658]	0.935926	0.492071	0.16	0.177	1	Transitory Mo-TAM (1)	All other cells	Mouse_GBM_TAM	0.344264	0.206582	0.01	1300	FALSE
Golga7	golgi autoantigen, golgin subfamily a, 7 [Source:MGI Symbol;Acc:MGI:1931029]	0.937988	0.328841	0.314	0.392	1	Transitory Mo-TAM (1)	All other cells	Mouse_GBM_TAM	0.730527	0.523	0.01	1300	FALSE
Sertad3	SERTA domain containing 3 [Source:MGI Symbol;Acc:MGI:2180697]	0.938291	0.526302	0.122	0.128	1	Transitory Mo-TAM (1)	All other cells	Mouse_GBM_TAM	0.260925	0.150058	0.01	1300	FALSE
Arrdc4	arrestin domain containing 4 [Source:MGI Symbol;Acc:MGI:1913662]	0.941013	0.481443	0.296	0.319	1	Transitory Mo-TAM (1)	All other cells	Mouse_GBM_TAM	0.720643	0.441458	0.01	1300	FALSE
Morc3	microrchidia 3 [Source:MGI Symbol;Acc:MGI:2136841]	0.945427	0.446703	0.347	0.396	1	Transitory Mo-TAM (1)	All other cells	Mouse_GBM_TAM	0.908871	0.577833	0.01	1300	FALSE
9130401M01Rik	RIKEN cDNA 9130401M01 gene [Source:MGI Symbol;Acc:MGI:1923008]	0.947554	0.304194	0.24	0.305	1	Transitory Mo-TAM (1)	All other cells	Mouse_GBM_TAM	0.51541	0.377604	0.01	1300	FALSE
Sema4d	sema domain, immunoglobulin domain (Ig), transmembrane domain (TM) and short cytoplasmic domain, (semaphorin) 4D [Source:MGI Symbol;Acc:MGI:109244]	0.949461	0.354878	0.401	0.492	1	Transitory Mo-TAM (1)	All other cells	Mouse_GBM_TAM	1.0932	0.763629	0.01	1300	FALSE
Crtc3	CREB regulated transcription coactivator 3 [Source:MGI Symbol;Acc:MGI:1917711]	0.95605	0.452184	0.21	0.246	1	Transitory Mo-TAM (1)	All other cells	Mouse_GBM_TAM	0.482851	0.30357	0.01	1300	FALSE
Lrrk1	leucine-rich repeat kinase 1 [Source:MGI Symbol;Acc:MGI:2142227]	0.96618	0.407099	0.237	0.287	1	Transitory Mo-TAM (1)	All other cells	Mouse_GBM_TAM	0.56356	0.371749	0.01	1300	FALSE
1110038F14Rik	RIKEN cDNA 1110038F14 gene [Source:MGI Symbol;Acc:MGI:2152337]	0.967097	0.421687	0.239	0.292	1	Transitory Mo-TAM (1)	All other cells	Mouse_GBM_TAM	0.549154	0.356771	0.01	1300	FALSE
Sgk3	serum/glucocorticoid regulated kinase 3 [Source:MGI Symbol;Acc:MGI:2182368]	0.972314	0.440648	0.21	0.244	1	Transitory Mo-TAM (1)	All other cells	Mouse_GBM_TAM	0.465863	0.296274	0.01	1300	FALSE
Was	Wiskott-Aldrich syndrome [Source:MGI Symbol;Acc:MGI:105059]	0.973676	0.308531	0.272	0.345	1	Transitory Mo-TAM (1)	All other cells	Mouse_GBM_TAM	0.62122	0.453647	0.01	1300	FALSE
Dcaf13	DDB1 and CUL4 associated factor 13 [Source:MGI Symbol;Acc:MGI:2684929]	0.974433	0.387046	0.155	0.189	1	Transitory Mo-TAM (1)	All other cells	Mouse_GBM_TAM	0.324925	0.217434	0.01	1300	FALSE
Susd3	sushi domain containing 3 [Source:MGI Symbol;Acc:MGI:1913579]	0.975317	0.336066	0.341	0.417	1	Transitory Mo-TAM (1)	All other cells	Mouse_GBM_TAM	0.894917	0.636632	0.01	1300	FALSE
Adap2os	ArfGAP with dual PH domains 2, opposite strand [Source:MGI Symbol;Acc:MGI:3650197]	0.97562	0.429096	0.218	0.251	1	Transitory Mo-TAM (1)	All other cells	Mouse_GBM_TAM	0.542292	0.349596	0.01	1300	FALSE
Cdc40	cell division cycle 40 [Source:MGI Symbol;Acc:MGI:1918963]	0.975946	0.421888	0.17	0.202	1	Transitory Mo-TAM (1)	All other cells	Mouse_GBM_TAM	0.374553	0.242193	0.01	1300	FALSE
Clk3	CDC-like kinase 3 [Source:MGI Symbol;Acc:MGI:1098670]	0.976101	0.453651	0.156	0.181	1	Transitory Mo-TAM (1)	All other cells	Mouse_GBM_TAM	0.3357	0.209625	0.01	1300	FALSE
Smchd1	SMC hinge domain containing 1 [Source:MGI Symbol;Acc:MGI:1921605]	0.980587	0.358817	0.369	0.457	1	Transitory Mo-TAM (1)	All other cells	Mouse_GBM_TAM	1.01462	0.705699	0.01	1300	FALSE
Crcp	calcitonin gene-related peptide-receptor component protein [Source:MGI Symbol;Acc:MGI:1100818]	0.989668	0.394783	0.165	0.201	1	Transitory Mo-TAM (1)	All other cells	Mouse_GBM_TAM	0.345684	0.229669	0.01	1300	FALSE
Irf9	interferon regulatory factor 9 [Source:MGI Symbol;Acc:MGI:107587]	0.996006	0.425033	0.325	0.378	1	Transitory Mo-TAM (1)	All other cells	Mouse_GBM_TAM	0.798811	0.518759	0.01	1300	FALSE
Eif4e3	eukaryotic translation initiation factor 4E member 3 [Source:MGI Symbol;Acc:MGI:1914142]	0.99922	0.401262	0.214	0.262	1	Transitory Mo-TAM (1)	All other cells	Mouse_GBM_TAM	0.492413	0.326353	0.01	1300	FALSE
Hist3h2a		0.744344	0.673448	0.213	0.203	1	Transitory Mo-TAM (1)	All other cells	Mouse_GBM_TAM	0.544033	0.272528	0.01	1300	FALSE
Gm13157		0.122111	0.399495	0.129	0.163	1	Transitory Mo-TAM (1)	All other cells	Mouse_GBM_TAM	0.284056	0.187211	0.01	1300	FALSE
Adrbk2		0.49961	0.325817	0.134	0.16	1	Transitory Mo-TAM (1)	All other cells	Mouse_GBM_TAM	0.29087	0.207209	0.01	1300	FALSE
March1		0.637115	0.384552	0.259	0.308	1	Transitory Mo-TAM (1)	All other cells	Mouse_GBM_TAM	0.615629	0.4159	0.01	1300	FALSE
Fam188a		0.106431	0.316591	0.151	0.201	1	Transitory Mo-TAM (1)	All other cells	Mouse_GBM_TAM	0.325571	0.234507	0.01	1300	FALSE
Dopey2		0.0234062	0.292727	0.153	0.207	1	Transitory Mo-TAM (1)	All other cells	Mouse_GBM_TAM	0.346614	0.256114	0.01	1300	FALSE
Tceb3		0.116672	0.31006	0.217	0.289	1	Transitory Mo-TAM (1)	All other cells	Mouse_GBM_TAM	0.518537	0.37763	0.01	1300	FALSE
Gm26699		0.823356	0.445362	0.159	0.178	1	Transitory Mo-TAM (1)	All other cells	Mouse_GBM_TAM	0.355422	0.224086	0.01	1300	FALSE
Rtfdc1		0.000748018	0.395185	0.503	0.582	1	Transitory Mo-TAM (1)	All other cells	Mouse_GBM_TAM	1.44231	0.968213	0.01	1300	FALSE
Hist1h1e		0.0928663	0.312927	0.126	0.163	1	Transitory Mo-TAM (1)	All other cells	Mouse_GBM_TAM	0.4085	0.296051	0.01	1300	FALSE
Pqlc1		0.0294673	0.333383	0.158	0.196	1	Transitory Mo-TAM (1)	All other cells	Mouse_GBM_TAM	0.324344	0.229556	0.01	1300	FALSE
Bre		0.0393504	0.300045	0.215	0.28	1	Transitory Mo-TAM (1)	All other cells	Mouse_GBM_TAM	0.469402	0.345134	0.01	1300	FALSE
Suv420h1		0.0692963	0.277743	0.093	0.133	1	Transitory Mo-TAM (1)	All other cells	Mouse_GBM_TAM	0.202225	0.150759	0.01	1300	FALSE
5730508B09Rik		0.917326	0.490109	0.198	0.224	1	Transitory Mo-TAM (1)	All other cells	Mouse_GBM_TAM	0.456196	0.275573	0.01	1300	FALSE
Gm26522		0.405551	0.355427	0.241	0.292	1	Transitory Mo-TAM (1)	All other cells	Mouse_GBM_TAM	0.887256	0.618864	0.01	1300	FALSE
2810474O19Rik		0.255187	0.423518	0.479	0.566	1	Transitory Mo-TAM (1)	All other cells	Mouse_GBM_TAM	1.63973	1.07014	0.01	1300	FALSE
Ric8		0.0325052	0.327499	0.151	0.202	1	Transitory Mo-TAM (1)	All other cells	Mouse_GBM_TAM	0.326994	0.23288	0.01	1300	FALSE
Selm		0.0122056	0.385771	0.208	0.259	1	Transitory Mo-TAM (1)	All other cells	Mouse_GBM_TAM	0.523167	0.352514	0.01	1300	FALSE
AK010878		0.613422	0.366236	0.114	0.147	1	Transitory Mo-TAM (1)	All other cells	Mouse_GBM_TAM	0.234513	0.15953	0.01	1300	FALSE
Ccdc109b		0.00114606	0.542793	0.365	0.375	1	Transitory Mo-TAM (1)	All other cells	Mouse_GBM_TAM	0.930374	0.536473	0.01	1300	FALSE
Zcchc6		0.000555725	0.251004	0.227	0.32	1	Transitory Mo-TAM (1)	All other cells	Mouse_GBM_TAM	0.555557	0.430014	0.01	1300	FALSE
Zufsp		0.306624	0.648618	0.117	0.118	1	Transitory Mo-TAM (1)	All other cells	Mouse_GBM_TAM	0.296283	0.150115	0.01	1300	FALSE
BC029214		0.290366	0.292688	0.104	0.131	1	Transitory Mo-TAM (1)	All other cells	Mouse_GBM_TAM	0.203688	0.149465	0.01	1300	FALSE
Fam46a		0.141308	0.340749	0.44	0.507	1	Transitory Mo-TAM (1)	All other cells	Mouse_GBM_TAM	1.34672	0.954949	0.01	1300	FALSE
9430016H08Rik		0.316612	0.286832	0.171	0.221	1	Transitory Mo-TAM (1)	All other cells	Mouse_GBM_TAM	0.33988	0.252633	0.01	1300	FALSE
Fam69a		0.0536756	0.702508	0.118	0.102	1	Transitory Mo-TAM (1)	All other cells	Mouse_GBM_TAM	0.243883	0.115759	0.01	1300	FALSE
H2afy		0.0443295	0.277606	0.621	0.724	1	Transitory Mo-TAM (1)	All other cells	Mouse_GBM_TAM	2.21746	1.67751	0.01	1300	FALSE
Pydc3		0.0065475	0.808095	0.257	0.24	1	Transitory Mo-TAM (1)	All other cells	Mouse_GBM_TAM	0.789597	0.346386	0.01	1300	FALSE
BC017643		0.0440815	0.301585	0.208	0.276	1	Transitory Mo-TAM (1)	All other cells	Mouse_GBM_TAM	0.475035	0.348754	0.01	1300	FALSE
Fam103a1		0.0253023	0.377902	0.415	0.481	1	Transitory Mo-TAM (1)	All other cells	Mouse_GBM_TAM	1.03509	0.706199	0.01	1300	FALSE

## Sheet: Lipid TAMs 
gene	description	p_val	avg_logFC	pct.1	pct.2	p_val_adj	cluster.1	cluster.2	dataset	ave.norm.expr.1	ave.norm.expr.2	pseudocount	max.cells.per.ident	cytokine_activity_GO0005125
Gpnmb	glycoprotein (transmembrane) nmb [Source:MGI Symbol;Acc:MGI:1934765]	3.07419e-243	3.32932	0.693	0.145	4.35459e-239	Lipid Mo-TAM (2)	All other cells	Mouse_GBM_TAM	11.8145	0.413524	0.01	3000	FALSE
Cstb	cystatin B [Source:MGI Symbol;Acc:MGI:109514]	9.8456e-158	1.05084	0.985	0.964	1.39463e-153	Lipid Mo-TAM (2)	All other cells	Mouse_GBM_TAM	21.5907	7.54256	0.01	3000	FALSE
Ftl1	ferritin light polypeptide 1 [Source:MGI Symbol;Acc:MGI:95589]	8.76012e-155	0.579473	1	1	1.24087e-150	Lipid Mo-TAM (2)	All other cells	Mouse_GBM_TAM	193.897	108.616	0.01	3000	FALSE
Fabp5	fatty acid binding protein 5, epidermal [Source:MGI Symbol;Acc:MGI:101790]	2.71333e-152	2.34817	0.799	0.445	3.84344e-148	Lipid Mo-TAM (2)	All other cells	Mouse_GBM_TAM	20.1572	1.91685	0.01	3000	FALSE
Lgals3	lectin, galactose binding, soluble 3 [Source:MGI Symbol;Acc:MGI:96778]	1.43542e-113	0.944688	0.997	0.952	2.03328e-109	Lipid Mo-TAM (2)	All other cells	Mouse_GBM_TAM	42.27	16.4285	0.01	3000	FALSE
Cd24a	CD24a antigen [Source:MGI Symbol;Acc:MGI:88323]	1.83871e-105	2.97975	0.267	0.03	2.60453e-101	Lipid Mo-TAM (2)	All other cells	Mouse_GBM_TAM	1.01158	0.0419017	0.01	3000	FALSE
Cd68	CD68 antigen [Source:MGI Symbol;Acc:MGI:88342]	1.80656e-95	0.692763	0.973	0.937	2.55899e-91	Lipid Mo-TAM (2)	All other cells	Mouse_GBM_TAM	10.8942	5.44419	0.01	3000	FALSE
Ly6c2	lymphocyte antigen 6 complex, locus C2 [Source:MGI Symbol;Acc:MGI:3712069]	6.14232e-94	1.17784	0.829	0.547	8.7006e-90	Lipid Mo-TAM (2)	All other cells	Mouse_GBM_TAM	24.613	7.57249	0.01	3000	FALSE
Cyba	cytochrome b-245, alpha polypeptide [Source:MGI Symbol;Acc:MGI:1316658]	2.99439e-92	0.393811	0.995	0.999	4.24155e-88	Lipid Mo-TAM (2)	All other cells	Mouse_GBM_TAM	31.8487	21.4781	0.01	3000	FALSE
Fth1	ferritin heavy polypeptide 1 [Source:MGI Symbol;Acc:MGI:95588]	5.05808e-92	0.477701	1	1	7.16477e-88	Lipid Mo-TAM (2)	All other cells	Mouse_GBM_TAM	308.639	191.416	0.01	3000	FALSE
Pla2g7	phospholipase A2, group VII (platelet-activating factor acetylhydrolase, plasma) [Source:MGI Symbol;Acc:MGI:1351327]	1.13584e-91	1.01722	0.82	0.567	1.60892e-87	Lipid Mo-TAM (2)	All other cells	Mouse_GBM_TAM	4.66739	1.68133	0.01	3000	FALSE
F10	coagulation factor X [Source:MGI Symbol;Acc:MGI:103107]	1.32736e-89	1.90824	0.394	0.097	1.88021e-85	Lipid Mo-TAM (2)	All other cells	Mouse_GBM_TAM	1.75973	0.252525	0.01	3000	FALSE
Ctsb	cathepsin B [Source:MGI Symbol;Acc:MGI:88561]	1.10875e-82	0.454855	0.995	0.994	1.57055e-78	Lipid Mo-TAM (2)	All other cells	Mouse_GBM_TAM	43.0098	27.2878	0.01	3000	FALSE
Capg	capping protein (actin filament), gelsolin-like [Source:MGI Symbol;Acc:MGI:1098259]	1.01019e-81	0.814313	0.912	0.771	1.43094e-77	Lipid Mo-TAM (2)	All other cells	Mouse_GBM_TAM	8.05347	3.56166	0.01	3000	FALSE
Lyz2	lysozyme 2 [Source:MGI Symbol;Acc:MGI:96897]	2.81529e-79	0.620249	0.988	0.993	3.98785e-75	Lipid Mo-TAM (2)	All other cells	Mouse_GBM_TAM	85.4502	45.9514	0.01	3000	FALSE
Msrb1	methionine sulfoxide reductase B1 [Source:MGI Symbol;Acc:MGI:1351642]	2.23394e-74	0.695058	0.935	0.86	3.16438e-70	Lipid Mo-TAM (2)	All other cells	Mouse_GBM_TAM	9.51566	4.74374	0.01	3000	FALSE
Tpt1	tumor protein, translationally-controlled 1 [Source:MGI Symbol;Acc:MGI:104890]	1.47477e-72	0.284614	0.998	1	2.08901e-68	Lipid Mo-TAM (2)	All other cells	Mouse_GBM_TAM	44.2116	33.2581	0.01	3000	FALSE
Apoe	apolipoprotein E [Source:MGI Symbol;Acc:MGI:88057]	2.36594e-72	0.523308	0.997	0.997	3.35135e-68	Lipid Mo-TAM (2)	All other cells	Mouse_GBM_TAM	255.418	151.346	0.01	3000	FALSE
S100a6	S100 calcium binding protein A6 (calcyclin) [Source:MGI Symbol;Acc:MGI:1339467]	3.00441e-68	0.886805	0.763	0.507	4.25575e-64	Lipid Mo-TAM (2)	All other cells	Mouse_GBM_TAM	7.25544	2.98314	0.01	3000	FALSE
Ctsk	cathepsin K [Source:MGI Symbol;Acc:MGI:107823]	2.53728e-65	3.5199	0.11	0.002	3.59405e-61	Lipid Mo-TAM (2)	All other cells	Mouse_GBM_TAM	0.470254	0.00421668	0.01	3000	FALSE
H2-D1	histocompatibility 2, D region locus 1 [Source:MGI Symbol;Acc:MGI:95896]	4.06864e-60	0.276824	1	1	5.76323e-56	Lipid Mo-TAM (2)	All other cells	Mouse_GBM_TAM	43.4485	32.9397	0.01	3000	FALSE
Gpx4	glutathione peroxidase 4 [Source:MGI Symbol;Acc:MGI:104767]	3.44239e-58	0.537668	0.938	0.919	4.87614e-54	Lipid Mo-TAM (2)	All other cells	Mouse_GBM_TAM	7.16247	4.1795	0.01	3000	FALSE
Plin2	perilipin 2 [Source:MGI Symbol;Acc:MGI:87920]	7.08755e-58	0.866146	0.796	0.698	1.00395e-53	Lipid Mo-TAM (2)	All other cells	Mouse_GBM_TAM	4.4062	1.84732	0.01	3000	FALSE
F7	coagulation factor VII [Source:MGI Symbol;Acc:MGI:109325]	1.49205e-55	2.28133	0.157	0.023	2.11349e-51	Lipid Mo-TAM (2)	All other cells	Mouse_GBM_TAM	0.422893	0.0342194	0.01	3000	FALSE
Ninj1	ninjurin 1 [Source:MGI Symbol;Acc:MGI:1196617]	1.60926e-54	0.832374	0.807	0.701	2.27952e-50	Lipid Mo-TAM (2)	All other cells	Mouse_GBM_TAM	5.0156	2.17621	0.01	3000	FALSE
Chil3	chitinase-like 3 [Source:MGI Symbol;Acc:MGI:1330860]	2.25483e-54	0.767758	0.322	0.099	3.19397e-50	Lipid Mo-TAM (2)	All other cells	Mouse_GBM_TAM	2.02318	0.933505	0.01	3000	FALSE
Mgst1	microsomal glutathione S-transferase 1 [Source:MGI Symbol;Acc:MGI:1913850]	6.38924e-54	1.13901	0.547	0.29	9.05036e-50	Lipid Mo-TAM (2)	All other cells	Mouse_GBM_TAM	1.97471	0.625378	0.01	3000	FALSE
Ctss	cathepsin S [Source:MGI Symbol;Acc:MGI:107341]	2.35561e-53	0.349955	0.998	1	3.33672e-49	Lipid Mo-TAM (2)	All other cells	Mouse_GBM_TAM	84.8168	59.7692	0.01	3000	FALSE
Atp6v1g1	ATPase, H+ transporting, lysosomal V1 subunit G1 [Source:MGI Symbol;Acc:MGI:1913540]	2.07764e-52	0.457732	0.971	0.954	2.94298e-48	Lipid Mo-TAM (2)	All other cells	Mouse_GBM_TAM	7.46537	4.7198	0.01	3000	FALSE
Lgals1	lectin, galactose binding, soluble 1 [Source:MGI Symbol;Acc:MGI:96777]	1.4209e-50	0.525259	0.955	0.901	2.01271e-46	Lipid Mo-TAM (2)	All other cells	Mouse_GBM_TAM	14.8942	8.80435	0.01	3000	FALSE
Psap	prosaposin [Source:MGI Symbol;Acc:MGI:97783]	3.08411e-49	0.400689	0.994	0.996	4.36864e-45	Lipid Mo-TAM (2)	All other cells	Mouse_GBM_TAM	38.1523	25.5533	0.01	3000	FALSE
Ubb	ubiquitin B [Source:MGI Symbol;Acc:MGI:98888]	3.20147e-49	0.314778	1	0.998	4.53488e-45	Lipid Mo-TAM (2)	All other cells	Mouse_GBM_TAM	26.8516	19.5976	0.01	3000	FALSE
Vim	vimentin [Source:MGI Symbol;Acc:MGI:98932]	9.08494e-48	0.558217	0.935	0.837	1.28688e-43	Lipid Mo-TAM (2)	All other cells	Mouse_GBM_TAM	9.79503	5.60072	0.01	3000	FALSE
Fos	FBJ osteosarcoma oncogene [Source:MGI Symbol;Acc:MGI:95574]	1.01943e-46	0.563351	0.929	0.834	1.44403e-42	Lipid Mo-TAM (2)	All other cells	Mouse_GBM_TAM	15.4685	8.80186	0.01	3000	FALSE
Gabarap	gamma-aminobutyric acid receptor associated protein [Source:MGI Symbol;Acc:MGI:1861742]	4.03444e-45	0.316052	0.989	0.986	5.71478e-41	Lipid Mo-TAM (2)	All other cells	Mouse_GBM_TAM	10.7318	7.82101	0.01	3000	FALSE
Spp1	secreted phosphoprotein 1 [Source:MGI Symbol;Acc:MGI:98389]	6.19769e-45	1.4719	0.642	0.47	8.77903e-41	Lipid Mo-TAM (2)	All other cells	Mouse_GBM_TAM	17.5954	4.03026	0.01	3000	TRUE
Emp3	epithelial membrane protein 3 [Source:MGI Symbol;Acc:MGI:1098729]	6.51879e-44	0.489063	0.921	0.864	9.23386e-40	Lipid Mo-TAM (2)	All other cells	Mouse_GBM_TAM	6.00778	3.6801	0.01	3000	FALSE
H3f3b	H3.3 histone B [Source:MGI Symbol;Acc:MGI:1101768]	1.60326e-42	0.309962	0.998	0.998	2.27102e-38	Lipid Mo-TAM (2)	All other cells	Mouse_GBM_TAM	29.4078	21.5672	0.01	3000	FALSE
Sgk1	serum/glucocorticoid regulated kinase 1 [Source:MGI Symbol;Acc:MGI:1340062]	4.10827e-42	0.747294	0.731	0.617	5.81936e-38	Lipid Mo-TAM (2)	All other cells	Mouse_GBM_TAM	4.06677	1.92095	0.01	3000	FALSE
Sdcbp	syndecan binding protein [Source:MGI Symbol;Acc:MGI:1337026]	1.08334e-41	0.441342	0.967	0.952	1.53455e-37	Lipid Mo-TAM (2)	All other cells	Mouse_GBM_TAM	7.76426	4.99019	0.01	3000	FALSE
S100a11	S100 calcium binding protein A11 [Source:MGI Symbol;Acc:MGI:1338798]	3.99032e-41	0.611815	0.743	0.565	5.65229e-37	Lipid Mo-TAM (2)	All other cells	Mouse_GBM_TAM	3.39409	1.83626	0.01	3000	FALSE
Ahnak	AHNAK nucleoprotein (desmoyokin) [Source:MGI Symbol;Acc:MGI:1316648]	9.1447e-41	1.2154	0.335	0.13	1.29535e-36	Lipid Mo-TAM (2)	All other cells	Mouse_GBM_TAM	0.914243	0.264122	0.01	3000	FALSE
F13a1	coagulation factor XIII, A1 subunit [Source:MGI Symbol;Acc:MGI:1921395]	1.82925e-38	1.26826	0.263	0.08	2.59113e-34	Lipid Mo-TAM (2)	All other cells	Mouse_GBM_TAM	0.818336	0.223028	0.01	3000	FALSE
Emp1	epithelial membrane protein 1 [Source:MGI Symbol;Acc:MGI:107941]	4.09567e-38	1.63094	0.249	0.077	5.80152e-34	Lipid Mo-TAM (2)	All other cells	Mouse_GBM_TAM	0.658792	0.120912	0.01	3000	FALSE
Slpi	secretory leukocyte peptidase inhibitor [Source:MGI Symbol;Acc:MGI:109297]	2.48966e-37	1.53605	0.24	0.088	3.52661e-33	Lipid Mo-TAM (2)	All other cells	Mouse_GBM_TAM	1.2565	0.262588	0.01	3000	FALSE
Smpdl3a	sphingomyelin phosphodiesterase, acid-like 3A [Source:MGI Symbol;Acc:MGI:1931437]	8.21244e-37	0.925562	0.571	0.426	1.16329e-32	Lipid Mo-TAM (2)	All other cells	Mouse_GBM_TAM	1.95139	0.767314	0.01	3000	FALSE
Thbs1	thrombospondin 1 [Source:MGI Symbol;Acc:MGI:98737]	2.6279e-36	1.22816	0.329	0.14	3.72242e-32	Lipid Mo-TAM (2)	All other cells	Mouse_GBM_TAM	1.13556	0.325455	0.01	3000	FALSE
Ms4a7	membrane-spanning 4-domains, subfamily A, member 7 [Source:MGI Symbol;Acc:MGI:1918846]	6.97501e-36	0.424833	0.94	0.817	9.88011e-32	Lipid Mo-TAM (2)	All other cells	Mouse_GBM_TAM	13.5117	8.83158	0.01	3000	FALSE
Pde4d	phosphodiesterase 4D, cAMP specific [Source:MGI Symbol;Acc:MGI:99555]	1.28332e-34	1.85714	0.169	0.044	1.81782e-30	Lipid Mo-TAM (2)	All other cells	Mouse_GBM_TAM	0.449821	0.0617866	0.01	3000	FALSE
Cd93	CD93 antigen [Source:MGI Symbol;Acc:MGI:106664]	1.64527e-34	1.27942	0.32	0.149	2.33052e-30	Lipid Mo-TAM (2)	All other cells	Mouse_GBM_TAM	0.780058	0.209794	0.01	3000	FALSE
Rnh1	ribonuclease/angiogenin inhibitor 1 [Source:MGI Symbol;Acc:MGI:1195456]	5.18117e-34	0.78749	0.782	0.767	7.33913e-30	Lipid Mo-TAM (2)	All other cells	Mouse_GBM_TAM	4.24919	1.92787	0.01	3000	FALSE
Gstm1	glutathione S-transferase, mu 1 [Source:MGI Symbol;Acc:MGI:95860]	7.53269e-34	1.6243	0.252	0.092	1.06701e-29	Lipid Mo-TAM (2)	All other cells	Mouse_GBM_TAM	0.630023	0.116116	0.01	3000	FALSE
Fam20c	family with sequence similarity 20, member C [Source:MGI Symbol;Acc:MGI:2136853]	3.01398e-33	1.60052	0.258	0.106	4.2693e-29	Lipid Mo-TAM (2)	All other cells	Mouse_GBM_TAM	0.724627	0.138241	0.01	3000	FALSE
Prdx1	peroxiredoxin 1 [Source:MGI Symbol;Acc:MGI:99523]	4.67331e-32	0.547663	0.982	0.973	6.61974e-28	Lipid Mo-TAM (2)	All other cells	Mouse_GBM_TAM	14.3549	8.29722	0.01	3000	FALSE
Anxa5	annexin A5 [Source:MGI Symbol;Acc:MGI:106008]	6.52893e-32	0.437653	0.909	0.883	9.24823e-28	Lipid Mo-TAM (2)	All other cells	Mouse_GBM_TAM	5.6787	3.66234	0.01	3000	FALSE
Cebpa	CCAAT/enhancer binding protein (C/EBP), alpha [Source:MGI Symbol;Acc:MGI:99480]	1.65536e-31	0.774157	0.624	0.512	2.34482e-27	Lipid Mo-TAM (2)	All other cells	Mouse_GBM_TAM	2.1624	0.991677	0.01	3000	FALSE
Gdf15	growth differentiation factor 15 [Source:MGI Symbol;Acc:MGI:1346047]	1.98105e-31	2.70635	0.11	0.021	2.80616e-27	Lipid Mo-TAM (2)	All other cells	Mouse_GBM_TAM	0.710284	0.0381008	0.01	3000	TRUE
Ecm1	extracellular matrix protein 1 [Source:MGI Symbol;Acc:MGI:103060]	6.50836e-31	1.00505	0.426	0.259	9.21909e-27	Lipid Mo-TAM (2)	All other cells	Mouse_GBM_TAM	1.36183	0.492126	0.01	3000	FALSE
Lsp1	lymphocyte specific 1 [Source:MGI Symbol;Acc:MGI:96832]	9.80316e-31	0.677453	0.554	0.395	1.38862e-26	Lipid Mo-TAM (2)	All other cells	Mouse_GBM_TAM	1.8718	0.945782	0.01	3000	FALSE
Pim1	proviral integration site 1 [Source:MGI Symbol;Acc:MGI:97584]	1.42182e-30	0.583025	0.764	0.687	2.01401e-26	Lipid Mo-TAM (2)	All other cells	Mouse_GBM_TAM	4.08119	2.27373	0.01	3000	FALSE
Syngr1	synaptogyrin 1 [Source:MGI Symbol;Acc:MGI:1328323]	2.099e-30	0.480981	0.748	0.596	2.97323e-26	Lipid Mo-TAM (2)	All other cells	Mouse_GBM_TAM	4.58029	2.82761	0.01	3000	FALSE
Npc2	NPC intracellular cholesterol transporter 2 [Source:MGI Symbol;Acc:MGI:1915213]	3.14985e-30	0.278718	0.994	0.999	4.46176e-26	Lipid Mo-TAM (2)	All other cells	Mouse_GBM_TAM	32.7187	24.7575	0.01	3000	FALSE
Dpep2	dipeptidase 2 [Source:MGI Symbol;Acc:MGI:2442042]	4.84802e-30	0.913589	0.497	0.322	6.86722e-26	Lipid Mo-TAM (2)	All other cells	Mouse_GBM_TAM	1.58014	0.627778	0.01	3000	FALSE
Ahnak2	AHNAK nucleoprotein 2 [Source:MGI Symbol;Acc:MGI:2144831]	2.08592e-29	1.86534	0.128	0.032	2.95471e-25	Lipid Mo-TAM (2)	All other cells	Mouse_GBM_TAM	0.306674	0.0390349	0.01	3000	FALSE
Clec4d	C-type lectin domain family 4, member d [Source:MGI Symbol;Acc:MGI:1298389]	4.26948e-29	1.33488	0.323	0.151	6.04772e-25	Lipid Mo-TAM (2)	All other cells	Mouse_GBM_TAM	1.1528	0.296037	0.01	3000	FALSE
Trem2	triggering receptor expressed on myeloid cells 2 [Source:MGI Symbol;Acc:MGI:1913150]	4.76607e-29	0.302873	0.909	0.907	6.75114e-25	Lipid Mo-TAM (2)	All other cells	Mouse_GBM_TAM	10.0377	7.41215	0.01	3000	FALSE
Gm10116		4.94967e-29	0.643429	0.835	0.79	7.01121e-25	Lipid Mo-TAM (2)	All other cells	Mouse_GBM_TAM	5.31555	2.78851	0.01	3000	FALSE
Tmem37	transmembrane protein 37 [Source:MGI Symbol;Acc:MGI:2157899]	6.22164e-29	0.784021	0.64	0.542	8.81296e-25	Lipid Mo-TAM (2)	All other cells	Mouse_GBM_TAM	2.62183	1.1916	0.01	3000	FALSE
Lrp1	low density lipoprotein receptor-related protein 1 [Source:MGI Symbol;Acc:MGI:96828]	1.04949e-28	0.628351	0.68	0.562	1.4866e-24	Lipid Mo-TAM (2)	All other cells	Mouse_GBM_TAM	2.3013	1.22301	0.01	3000	FALSE
Ier3	immediate early response 3 [Source:MGI Symbol;Acc:MGI:104814]	2.09163e-27	0.844446	0.647	0.508	2.96279e-23	Lipid Mo-TAM (2)	All other cells	Mouse_GBM_TAM	5.15167	2.20846	0.01	3000	FALSE
Crlf2	cytokine receptor-like factor 2 [Source:MGI Symbol;Acc:MGI:1889506]	4.02862e-27	0.493987	0.743	0.717	5.70654e-23	Lipid Mo-TAM (2)	All other cells	Mouse_GBM_TAM	2.82379	1.71915	0.01	3000	FALSE
Bri3	brain protein I3 [Source:MGI Symbol;Acc:MGI:1933174]	4.52809e-27	0.478057	0.816	0.822	6.41403e-23	Lipid Mo-TAM (2)	All other cells	Mouse_GBM_TAM	6.10875	3.78355	0.01	3000	FALSE
Crip1	cysteine-rich protein 1 (intestinal) [Source:MGI Symbol;Acc:MGI:88501]	5.13807e-27	0.458089	0.798	0.72	7.27808e-23	Lipid Mo-TAM (2)	All other cells	Mouse_GBM_TAM	5.90697	3.73243	0.01	3000	FALSE
Jun	jun proto-oncogene [Source:MGI Symbol;Acc:MGI:96646]	8.75609e-26	0.561038	0.776	0.728	1.2403e-21	Lipid Mo-TAM (2)	All other cells	Mouse_GBM_TAM	4.78114	2.7239	0.01	3000	FALSE
Cd53	CD53 antigen [Source:MGI Symbol;Acc:MGI:88341]	1.15468e-25	0.378932	0.887	0.894	1.6356e-21	Lipid Mo-TAM (2)	All other cells	Mouse_GBM_TAM	4.89219	3.346	0.01	3000	FALSE
Lilr4b	leukocyte immunoglobulin-like receptor, subfamily B, member 4B [Source:MGI Symbol;Acc:MGI:102702]	7.09224e-25	0.813911	0.633	0.528	1.00462e-20	Lipid Mo-TAM (2)	All other cells	Mouse_GBM_TAM	2.46936	1.08866	0.01	3000	FALSE
Ubc	ubiquitin C [Source:MGI Symbol;Acc:MGI:98889]	8.12846e-25	0.339681	0.979	0.97	1.1514e-20	Lipid Mo-TAM (2)	All other cells	Mouse_GBM_TAM	9.26993	6.59729	0.01	3000	FALSE
Rab7	RAB7, member RAS oncogene family [Source:MGI Symbol;Acc:MGI:105068]	1.09915e-24	0.463367	0.813	0.797	1.55694e-20	Lipid Mo-TAM (2)	All other cells	Mouse_GBM_TAM	3.18613	2.00088	0.01	3000	FALSE
Anxa2	annexin A2 [Source:MGI Symbol;Acc:MGI:88246]	1.49977e-24	0.55161	0.604	0.458	2.12443e-20	Lipid Mo-TAM (2)	All other cells	Mouse_GBM_TAM	2.12964	1.22248	0.01	3000	FALSE
Lamp1	lysosomal-associated membrane protein 1 [Source:MGI Symbol;Acc:MGI:96745]	2.04424e-24	0.32413	0.896	0.934	2.89567e-20	Lipid Mo-TAM (2)	All other cells	Mouse_GBM_TAM	9.57981	6.92493	0.01	3000	FALSE
Zeb2	zinc finger E-box binding homeobox 2 [Source:MGI Symbol;Acc:MGI:1344407]	2.56457e-24	0.489894	0.866	0.84	3.63271e-20	Lipid Mo-TAM (2)	All other cells	Mouse_GBM_TAM	4.67772	2.86212	0.01	3000	FALSE
Cd300a	CD300A molecule [Source:MGI Symbol;Acc:MGI:2443411]	2.68056e-24	0.822348	0.476	0.352	3.79702e-20	Lipid Mo-TAM (2)	All other cells	Mouse_GBM_TAM	1.36033	0.592123	0.01	3000	FALSE
Atf3	activating transcription factor 3 [Source:MGI Symbol;Acc:MGI:109384]	1.50764e-23	0.725451	0.657	0.531	2.13557e-19	Lipid Mo-TAM (2)	All other cells	Mouse_GBM_TAM	3.87087	1.86875	0.01	3000	FALSE
S100a10	S100 calcium binding protein A10 (calpactin) [Source:MGI Symbol;Acc:MGI:1339468]	2.96448e-23	0.569443	0.633	0.508	4.19918e-19	Lipid Mo-TAM (2)	All other cells	Mouse_GBM_TAM	2.77233	1.56435	0.01	3000	FALSE
Cyp4f18	cytochrome P450, family 4, subfamily f, polypeptide 18 [Source:MGI Symbol;Acc:MGI:1919304]	3.63438e-23	0.423294	0.82	0.814	5.1481e-19	Lipid Mo-TAM (2)	All other cells	Mouse_GBM_TAM	5.13809	3.36141	0.01	3000	FALSE
Cd9	CD9 antigen [Source:MGI Symbol;Acc:MGI:88348]	4.15822e-23	0.352072	0.826	0.742	5.89012e-19	Lipid Mo-TAM (2)	All other cells	Mouse_GBM_TAM	6.05271	4.25348	0.01	3000	FALSE
C3ar1	complement component 3a receptor 1 [Source:MGI Symbol;Acc:MGI:1097680]	4.53275e-23	0.384372	0.879	0.867	6.42063e-19	Lipid Mo-TAM (2)	All other cells	Mouse_GBM_TAM	5.31177	3.61347	0.01	3000	FALSE
Gpr137b-ps	G protein-coupled receptor 137B, pseudogene [Source:MGI Symbol;Acc:MGI:3710533]	6.00651e-23	1.2385	0.311	0.165	8.50823e-19	Lipid Mo-TAM (2)	All other cells	Mouse_GBM_TAM	0.856724	0.241193	0.01	3000	FALSE
Tnfsf13os	tumor necrosis factor (ligand) superfamily, member 13, opposite strand [Source:MGI Symbol;Acc:MGI:1919587]	1.68145e-22	1.51044	0.196	0.073	2.38177e-18	Lipid Mo-TAM (2)	All other cells	Mouse_GBM_TAM	0.477639	0.0976765	0.01	3000	FALSE
Psmd8	proteasome (prosome, macropain) 26S subunit, non-ATPase, 8 [Source:MGI Symbol;Acc:MGI:1888669]	2.50957e-22	0.512512	0.79	0.773	3.5548e-18	Lipid Mo-TAM (2)	All other cells	Mouse_GBM_TAM	3.3554	2.00584	0.01	3000	FALSE
Prdx6	peroxiredoxin 6 [Source:MGI Symbol;Acc:MGI:894320]	3.0526e-22	0.897378	0.639	0.581	4.324e-18	Lipid Mo-TAM (2)	All other cells	Mouse_GBM_TAM	3.16956	1.28611	0.01	3000	FALSE
Il7r	interleukin 7 receptor [Source:MGI Symbol;Acc:MGI:96562]	5.89736e-22	1.92658	0.186	0.065	8.35361e-18	Lipid Mo-TAM (2)	All other cells	Mouse_GBM_TAM	0.686362	0.0914223	0.01	3000	FALSE
Junb	jun B proto-oncogene [Source:MGI Symbol;Acc:MGI:96647]	7.91783e-22	0.382663	0.911	0.922	1.12156e-17	Lipid Mo-TAM (2)	All other cells	Mouse_GBM_TAM	10.489	7.15074	0.01	3000	FALSE
Arl11	ADP-ribosylation factor-like 11 [Source:MGI Symbol;Acc:MGI:2444054]	3.20995e-21	0.8351	0.554	0.465	4.54689e-17	Lipid Mo-TAM (2)	All other cells	Mouse_GBM_TAM	1.72526	0.742809	0.01	3000	FALSE
Card19	caspase recruitment domain family, member 19 [Source:MGI Symbol;Acc:MGI:1915730]	7.81776e-21	0.694627	0.582	0.515	1.10739e-16	Lipid Mo-TAM (2)	All other cells	Mouse_GBM_TAM	1.949	0.968052	0.01	3000	FALSE
Dusp1	dual specificity phosphatase 1 [Source:MGI Symbol;Acc:MGI:105120]	1.73e-20	0.601365	0.708	0.629	2.45054e-16	Lipid Mo-TAM (2)	All other cells	Mouse_GBM_TAM	4.62427	2.52987	0.01	3000	FALSE
Grina	glutamate receptor, ionotropic, N-methyl D-aspartate-associated protein 1 (glutamate binding) [Source:MGI Symbol;Acc:MGI:1913418]	5.41039e-20	0.557189	0.695	0.677	7.66382e-16	Lipid Mo-TAM (2)	All other cells	Mouse_GBM_TAM	2.66092	1.51995	0.01	3000	FALSE
Rgs1	regulator of G-protein signaling 1 [Source:MGI Symbol;Acc:MGI:1354694]	9.80395e-20	0.517801	0.879	0.857	1.38873e-15	Lipid Mo-TAM (2)	All other cells	Mouse_GBM_TAM	11.148	6.63827	0.01	3000	FALSE
Litaf	LPS-induced TN factor [Source:MGI Symbol;Acc:MGI:1929512]	6.07404e-19	0.573935	0.702	0.681	8.60388e-15	Lipid Mo-TAM (2)	All other cells	Mouse_GBM_TAM	2.60881	1.46519	0.01	3000	FALSE
Slamf7	SLAM family member 7 [Source:MGI Symbol;Acc:MGI:1922595]	6.07822e-19	0.742946	0.539	0.428	8.6098e-15	Lipid Mo-TAM (2)	All other cells	Mouse_GBM_TAM	1.85881	0.879015	0.01	3000	FALSE
Tnfaip2	tumor necrosis factor, alpha-induced protein 2 [Source:MGI Symbol;Acc:MGI:104960]	6.75774e-19	0.800109	0.515	0.387	9.57234e-15	Lipid Mo-TAM (2)	All other cells	Mouse_GBM_TAM	1.95639	0.873458	0.01	3000	FALSE
Lilrb4a	leukocyte immunoglobulin-like receptor, subfamily B, member 4A [Source:MGI Symbol;Acc:MGI:102701]	9.17666e-19	0.473682	0.847	0.821	1.29987e-14	Lipid Mo-TAM (2)	All other cells	Mouse_GBM_TAM	4.61254	2.86848	0.01	3000	FALSE
Gpr137b	G protein-coupled receptor 137B [Source:MGI Symbol;Acc:MGI:1891463]	1.03823e-18	1.00603	0.323	0.209	1.47065e-14	Lipid Mo-TAM (2)	All other cells	Mouse_GBM_TAM	0.785913	0.28104	0.01	3000	FALSE
Ly6i	lymphocyte antigen 6 complex, locus I [Source:MGI Symbol;Acc:MGI:1888480]	1.24122e-18	0.675995	0.533	0.393	1.75818e-14	Lipid Mo-TAM (2)	All other cells	Mouse_GBM_TAM	4.79998	2.4366	0.01	3000	FALSE
Tgfbi	transforming growth factor, beta induced [Source:MGI Symbol;Acc:MGI:99959]	1.39933e-18	0.274769	0.924	0.889	1.98215e-14	Lipid Mo-TAM (2)	All other cells	Mouse_GBM_TAM	16.2096	12.3128	0.01	3000	FALSE
Slc3a2	solute carrier family 3 (activators of dibasic and neutral amino acid transport), member 2 [Source:MGI Symbol;Acc:MGI:96955]	1.77083e-18	0.405223	0.85	0.851	2.50838e-14	Lipid Mo-TAM (2)	All other cells	Mouse_GBM_TAM	4.32025	2.87753	0.01	3000	FALSE
Tmem86a	transmembrane protein 86A [Source:MGI Symbol;Acc:MGI:1915143]	2.37204e-18	0.475238	0.639	0.607	3.36e-14	Lipid Mo-TAM (2)	All other cells	Mouse_GBM_TAM	2.08314	1.29138	0.01	3000	FALSE
Wfdc17	WAP four-disulfide core domain 17 [Source:MGI Symbol;Acc:MGI:3649773]	5.71234e-18	0.462059	0.76	0.72	8.09153e-14	Lipid Mo-TAM (2)	All other cells	Mouse_GBM_TAM	6.73361	4.23837	0.01	3000	FALSE
Mafb	v-maf musculoaponeurotic fibrosarcoma oncogene family, protein B (avian) [Source:MGI Symbol;Acc:MGI:104555]	8.64281e-18	0.373438	0.875	0.889	1.22425e-13	Lipid Mo-TAM (2)	All other cells	Mouse_GBM_TAM	6.97726	4.79977	0.01	3000	FALSE
Tmsb10	thymosin, beta 10 [Source:MGI Symbol;Acc:MGI:109146]	3.15636e-17	0.405704	0.941	0.95	4.47099e-13	Lipid Mo-TAM (2)	All other cells	Mouse_GBM_TAM	13.7813	9.18199	0.01	3000	FALSE
P2rx4	purinergic receptor P2X, ligand-gated ion channel 4 [Source:MGI Symbol;Acc:MGI:1338859]	8.1752e-17	0.452637	0.686	0.668	1.15802e-12	Lipid Mo-TAM (2)	All other cells	Mouse_GBM_TAM	2.26732	1.43826	0.01	3000	FALSE
Tuba4a	tubulin, alpha 4A [Source:MGI Symbol;Acc:MGI:1095410]	1.5506e-16	1.08095	0.255	0.141	2.19642e-12	Lipid Mo-TAM (2)	All other cells	Mouse_GBM_TAM	0.573028	0.187805	0.01	3000	FALSE
Pltp	phospholipid transfer protein [Source:MGI Symbol;Acc:MGI:103151]	1.56484e-16	1.04909	0.292	0.174	2.21659e-12	Lipid Mo-TAM (2)	All other cells	Mouse_GBM_TAM	0.792988	0.271252	0.01	3000	FALSE
Amdhd2	amidohydrolase domain containing 2 [Source:MGI Symbol;Acc:MGI:2443978]	3.59153e-16	0.83943	0.458	0.37	5.0874e-12	Lipid Mo-TAM (2)	All other cells	Mouse_GBM_TAM	1.24138	0.53054	0.01	3000	FALSE
Nr1h3	nuclear receptor subfamily 1, group H, member 3 [Source:MGI Symbol;Acc:MGI:1352462]	3.84331e-16	1.07546	0.24	0.132	5.44405e-12	Lipid Mo-TAM (2)	All other cells	Mouse_GBM_TAM	0.615653	0.203435	0.01	3000	FALSE
Bax	BCL2-associated X protein [Source:MGI Symbol;Acc:MGI:99702]	6.50971e-16	0.355366	0.846	0.865	9.221e-12	Lipid Mo-TAM (2)	All other cells	Mouse_GBM_TAM	4.33179	3.03323	0.01	3000	FALSE
Dhrs3	dehydrogenase/reductase (SDR family) member 3 [Source:MGI Symbol;Acc:MGI:1315215]	1.00661e-15	0.711879	0.508	0.44	1.42586e-11	Lipid Mo-TAM (2)	All other cells	Mouse_GBM_TAM	1.46417	0.713405	0.01	3000	FALSE
AB124611	cDNA sequence AB124611 [Source:MGI Symbol;Acc:MGI:3043001]	1.00946e-15	0.5134	0.582	0.509	1.4299e-11	Lipid Mo-TAM (2)	All other cells	Mouse_GBM_TAM	1.83587	1.09467	0.01	3000	FALSE
Pira2	paired-Ig-like receptor A2 [Source:MGI Symbol;Acc:MGI:1195970]	1.30327e-15	1.07901	0.201	0.105	1.84608e-11	Lipid Mo-TAM (2)	All other cells	Mouse_GBM_TAM	0.433852	0.140879	0.01	3000	FALSE
Malat1	metastasis associated lung adenocarcinoma transcript 1 (non-coding RNA) [Source:MGI Symbol;Acc:MGI:1919539]	2.43207e-15	0.284538	0.998	0.991	3.44502e-11	Lipid Mo-TAM (2)	All other cells	Mouse_GBM_TAM	214.474	161.359	0.01	3000	FALSE
Uap1l1	UDP-N-acteylglucosamine pyrophosphorylase 1-like 1 [Source:MGI Symbol;Acc:MGI:2443318]	4.51638e-15	0.714463	0.508	0.462	6.39746e-11	Lipid Mo-TAM (2)	All other cells	Mouse_GBM_TAM	1.49656	0.727395	0.01	3000	FALSE
Hexa	hexosaminidase A [Source:MGI Symbol;Acc:MGI:96073]	5.24255e-15	0.260603	0.882	0.898	7.42607e-11	Lipid Mo-TAM (2)	All other cells	Mouse_GBM_TAM	5.13623	3.95562	0.01	3000	FALSE
1810058I24Rik	RIKEN cDNA 1810058I24 gene [Source:MGI Symbol;Acc:MGI:1914955]	5.82232e-15	0.471416	0.654	0.649	8.24731e-11	Lipid Mo-TAM (2)	All other cells	Mouse_GBM_TAM	2.00463	1.24737	0.01	3000	FALSE
Anxa4	annexin A4 [Source:MGI Symbol;Acc:MGI:88030]	9.50117e-15	0.618676	0.582	0.535	1.34584e-10	Lipid Mo-TAM (2)	All other cells	Mouse_GBM_TAM	1.80644	0.968441	0.01	3000	FALSE
Ms4a6d	membrane-spanning 4-domains, subfamily A, member 6D [Source:MGI Symbol;Acc:MGI:1916024]	1.07265e-14	0.28388	0.878	0.895	1.51941e-10	Lipid Mo-TAM (2)	All other cells	Mouse_GBM_TAM	6.07558	4.57157	0.01	3000	FALSE
Rgs2	regulator of G-protein signaling 2 [Source:MGI Symbol;Acc:MGI:1098271]	1.33201e-14	0.358896	0.863	0.874	1.8868e-10	Lipid Mo-TAM (2)	All other cells	Mouse_GBM_TAM	6.42945	4.48762	0.01	3000	FALSE
Chmp2a	charged multivesicular body protein 2A [Source:MGI Symbol;Acc:MGI:1916203]	2.2207e-14	0.324795	0.813	0.83	3.14562e-10	Lipid Mo-TAM (2)	All other cells	Mouse_GBM_TAM	3.19189	2.30393	0.01	3000	FALSE
Cebpb	CCAAT/enhancer binding protein (C/EBP), beta [Source:MGI Symbol;Acc:MGI:88373]	3.52373e-14	0.482608	0.781	0.775	4.99137e-10	Lipid Mo-TAM (2)	All other cells	Mouse_GBM_TAM	6.67251	4.11426	0.01	3000	FALSE
Rabac1	Rab acceptor 1 (prenylated) [Source:MGI Symbol;Acc:MGI:1201692]	5.47871e-14	0.351714	0.736	0.767	7.76059e-10	Lipid Mo-TAM (2)	All other cells	Mouse_GBM_TAM	2.64245	1.85595	0.01	3000	FALSE
Rnf149	ring finger protein 149 [Source:MGI Symbol;Acc:MGI:2677438]	7.5687e-14	0.427789	0.764	0.769	1.07211e-09	Lipid Mo-TAM (2)	All other cells	Mouse_GBM_TAM	3.36397	2.18965	0.01	3000	FALSE
Calm2	calmodulin 2 [Source:MGI Symbol;Acc:MGI:103250]	2.4401e-13	0.310544	0.837	0.85	3.4564e-09	Lipid Mo-TAM (2)	All other cells	Mouse_GBM_TAM	3.93119	2.87908	0.01	3000	FALSE
Ap3s1	adaptor-related protein complex 3, sigma 1 subunit [Source:MGI Symbol;Acc:MGI:1337062]	3.02418e-13	0.706151	0.511	0.469	4.28374e-09	Lipid Mo-TAM (2)	All other cells	Mouse_GBM_TAM	1.52919	0.749651	0.01	3000	FALSE
Sqstm1	sequestosome 1 [Source:MGI Symbol;Acc:MGI:107931]	4.22873e-13	0.725141	0.55	0.529	5.99e-09	Lipid Mo-TAM (2)	All other cells	Mouse_GBM_TAM	2.0467	0.985972	0.01	3000	FALSE
Ckap4	cytoskeleton-associated protein 4 [Source:MGI Symbol;Acc:MGI:2444926]	1.02965e-12	1.26997	0.193	0.1	1.45849e-08	Lipid Mo-TAM (2)	All other cells	Mouse_GBM_TAM	0.450413	0.119302	0.01	3000	FALSE
Vat1	vesicle amine transport 1 [Source:MGI Symbol;Acc:MGI:1349450]	1.33609e-12	1.1773	0.186	0.102	1.89258e-08	Lipid Mo-TAM (2)	All other cells	Mouse_GBM_TAM	0.416598	0.121439	0.01	3000	FALSE
Irf7	interferon regulatory factor 7 [Source:MGI Symbol;Acc:MGI:1859212]	1.46685e-12	0.258305	0.911	0.948	2.0778e-08	Lipid Mo-TAM (2)	All other cells	Mouse_GBM_TAM	9.03509	6.97606	0.01	3000	FALSE
Osm	oncostatin M [Source:MGI Symbol;Acc:MGI:104749]	2.39082e-12	0.770665	0.539	0.473	3.3866e-08	Lipid Mo-TAM (2)	All other cells	Mouse_GBM_TAM	3.15819	1.45594	0.01	3000	TRUE
Cd14	CD14 antigen [Source:MGI Symbol;Acc:MGI:88318]	3.79132e-12	0.559535	0.654	0.636	5.37041e-08	Lipid Mo-TAM (2)	All other cells	Mouse_GBM_TAM	4.09485	2.33582	0.01	3000	FALSE
Selk		3.87438e-12	0.287324	0.84	0.875	5.48806e-08	Lipid Mo-TAM (2)	All other cells	Mouse_GBM_TAM	3.74941	2.81056	0.01	3000	FALSE
Psmb6	proteasome (prosome, macropain) subunit, beta type 6 [Source:MGI Symbol;Acc:MGI:104880]	5.8437e-12	0.301485	0.881	0.897	8.2776e-08	Lipid Mo-TAM (2)	All other cells	Mouse_GBM_TAM	4.73742	3.50176	0.01	3000	FALSE
Aldh2	aldehyde dehydrogenase 2, mitochondrial [Source:MGI Symbol;Acc:MGI:99600]	6.91163e-12	0.629045	0.47	0.412	9.79033e-08	Lipid Mo-TAM (2)	All other cells	Mouse_GBM_TAM	1.18785	0.628576	0.01	3000	FALSE
Id2	inhibitor of DNA binding 2 [Source:MGI Symbol;Acc:MGI:96397]	1.20507e-11	0.495044	0.711	0.696	1.70697e-07	Lipid Mo-TAM (2)	All other cells	Mouse_GBM_TAM	5.05232	3.07571	0.01	3000	FALSE
Adgre5	adhesion G protein-coupled receptor E5 [Source:MGI Symbol;Acc:MGI:1347095]	1.98857e-11	0.971292	0.166	0.083	2.81681e-07	Lipid Mo-TAM (2)	All other cells	Mouse_GBM_TAM	0.416658	0.15153	0.01	3000	FALSE
Apoc1	apolipoprotein C-I [Source:MGI Symbol;Acc:MGI:88053]	3.33551e-11	0.674917	0.142	0.076	4.72475e-07	Lipid Mo-TAM (2)	All other cells	Mouse_GBM_TAM	0.405373	0.201507	0.01	3000	FALSE
Ptafr	platelet-activating factor receptor [Source:MGI Symbol;Acc:MGI:106066]	5.2684e-11	0.817032	0.346	0.272	7.46269e-07	Lipid Mo-TAM (2)	All other cells	Mouse_GBM_TAM	1.08103	0.471952	0.01	3000	FALSE
Gla	galactosidase, alpha [Source:MGI Symbol;Acc:MGI:1347344]	9.99691e-11	0.832072	0.332	0.253	1.41606e-06	Lipid Mo-TAM (2)	All other cells	Mouse_GBM_TAM	0.798765	0.341931	0.01	3000	FALSE
Metrnl	meteorin, glial cell differentiation regulator-like [Source:MGI Symbol;Acc:MGI:2384806]	1.10828e-10	0.650789	0.482	0.43	1.56988e-06	Lipid Mo-TAM (2)	All other cells	Mouse_GBM_TAM	1.59102	0.825148	0.01	3000	FALSE
Osbpl3	oxysterol binding protein-like 3 [Source:MGI Symbol;Acc:MGI:1918970]	1.17331e-10	1.1801	0.142	0.078	1.662e-06	Lipid Mo-TAM (2)	All other cells	Mouse_GBM_TAM	0.312603	0.089119	0.01	3000	FALSE
Gsr	glutathione reductase [Source:MGI Symbol;Acc:MGI:95804]	1.20443e-10	0.802417	0.319	0.228	1.70608e-06	Lipid Mo-TAM (2)	All other cells	Mouse_GBM_TAM	0.858232	0.37918	0.01	3000	FALSE
Tmem38b	transmembrane protein 38B [Source:MGI Symbol;Acc:MGI:1098718]	1.4144e-10	0.893325	0.208	0.132	2.0035e-06	Lipid Mo-TAM (2)	All other cells	Mouse_GBM_TAM	0.415587	0.16419	0.01	3000	FALSE
Nr4a1	nuclear receptor subfamily 4, group A, member 1 [Source:MGI Symbol;Acc:MGI:1352454]	1.9211e-10	0.682112	0.319	0.223	2.72124e-06	Lipid Mo-TAM (2)	All other cells	Mouse_GBM_TAM	1.00206	0.501647	0.01	3000	FALSE
Pld3	phospholipase D family, member 3 [Source:MGI Symbol;Acc:MGI:1333782]	2.78253e-10	0.506282	0.539	0.506	3.94145e-06	Lipid Mo-TAM (2)	All other cells	Mouse_GBM_TAM	1.66133	0.997366	0.01	3000	FALSE
Ldlrad3	low density lipoprotein receptor class A domain containing 3 [Source:MGI Symbol;Acc:MGI:2138856]	4.17256e-10	1.21193	0.109	0.049	5.91044e-06	Lipid Mo-TAM (2)	All other cells	Mouse_GBM_TAM	0.224687	0.0598478	0.01	3000	FALSE
Sh3glb1	SH3-domain GRB2-like B1 (endophilin) [Source:MGI Symbol;Acc:MGI:1859730]	4.67428e-10	0.257382	0.844	0.908	6.62112e-06	Lipid Mo-TAM (2)	All other cells	Mouse_GBM_TAM	5.19489	4.01376	0.01	3000	FALSE
Slc7a11	solute carrier family 7 (cationic amino acid transporter, y+ system), member 11 [Source:MGI Symbol;Acc:MGI:1347355]	6.53124e-10	1.15374	0.263	0.164	9.25151e-06	Lipid Mo-TAM (2)	All other cells	Mouse_GBM_TAM	1.31058	0.406585	0.01	3000	FALSE
Ubl3	ubiquitin-like 3 [Source:MGI Symbol;Acc:MGI:1344373]	6.60597e-10	0.388567	0.66	0.691	9.35736e-06	Lipid Mo-TAM (2)	All other cells	Mouse_GBM_TAM	2.17909	1.47426	0.01	3000	FALSE
Hp	haptoglobin [Source:MGI Symbol;Acc:MGI:96211]	6.64994e-10	0.379713	0.165	0.079	9.41964e-06	Lipid Mo-TAM (2)	All other cells	Mouse_GBM_TAM	0.577489	0.391877	0.01	3000	FALSE
Rasgrp2	RAS, guanyl releasing protein 2 [Source:MGI Symbol;Acc:MGI:1333849]	7.74031e-10	0.904452	0.115	0.049	1.09642e-05	Lipid Mo-TAM (2)	All other cells	Mouse_GBM_TAM	0.204348	0.0767601	0.01	3000	FALSE
Matk	megakaryocyte-associated tyrosine kinase [Source:MGI Symbol;Acc:MGI:99259]	8.0197e-10	0.95948	0.119	0.066	1.13599e-05	Lipid Mo-TAM (2)	All other cells	Mouse_GBM_TAM	0.23464	0.0837197	0.01	3000	FALSE
Cd84	CD84 antigen [Source:MGI Symbol;Acc:MGI:1336885]	8.23326e-10	0.280023	0.757	0.773	1.16624e-05	Lipid Mo-TAM (2)	All other cells	Mouse_GBM_TAM	2.92335	2.20692	0.01	3000	FALSE
Mpc1	mitochondrial pyruvate carrier 1 [Source:MGI Symbol;Acc:MGI:1915240]	1.34329e-09	0.371654	0.733	0.786	1.90277e-05	Lipid Mo-TAM (2)	All other cells	Mouse_GBM_TAM	3.018	2.07808	0.01	3000	FALSE
Eepd1	endonuclease/exonuclease/phosphatase family domain containing 1 [Source:MGI Symbol;Acc:MGI:1914734]	2.27809e-09	1.01783	0.101	0.05	3.22691e-05	Lipid Mo-TAM (2)	All other cells	Mouse_GBM_TAM	0.180644	0.0588945	0.01	3000	FALSE
Pnrc1	proline-rich nuclear receptor coactivator 1 [Source:MGI Symbol;Acc:MGI:1917838]	4.94495e-09	0.508772	0.573	0.565	7.00452e-05	Lipid Mo-TAM (2)	All other cells	Mouse_GBM_TAM	1.97722	1.18479	0.01	3000	FALSE
Ptp4a1	protein tyrosine phosphatase 4a1 [Source:MGI Symbol;Acc:MGI:1277096]	5.65972e-09	0.637396	0.455	0.423	8.017e-05	Lipid Mo-TAM (2)	All other cells	Mouse_GBM_TAM	1.22855	0.644781	0.01	3000	FALSE
Ccrl2	chemokine (C-C motif) receptor-like 2 [Source:MGI Symbol;Acc:MGI:1920904]	6.12857e-09	0.575358	0.582	0.549	8.68112e-05	Lipid Mo-TAM (2)	All other cells	Mouse_GBM_TAM	3.19804	1.79453	0.01	3000	FALSE
Aldh3b1	aldehyde dehydrogenase 3 family, member B1 [Source:MGI Symbol;Acc:MGI:1914939]	6.55443e-09	0.729322	0.349	0.278	9.28435e-05	Lipid Mo-TAM (2)	All other cells	Mouse_GBM_TAM	0.804824	0.382937	0.01	3000	FALSE
Clec4e	C-type lectin domain family 4, member e [Source:MGI Symbol;Acc:MGI:1861232]	8.81022e-09	1.14195	0.162	0.089	0.000124797	Lipid Mo-TAM (2)	All other cells	Mouse_GBM_TAM	0.806589	0.250652	0.01	3000	FALSE
Il10rb	interleukin 10 receptor, beta [Source:MGI Symbol;Acc:MGI:109380]	1.2656e-08	0.311212	0.631	0.666	0.000179272	Lipid Mo-TAM (2)	All other cells	Mouse_GBM_TAM	1.85092	1.35323	0.01	3000	FALSE
AI413582	expressed sequence AI413582 [Source:MGI Symbol;Acc:MGI:2146839]	1.30093e-08	0.374119	0.628	0.662	0.000184277	Lipid Mo-TAM (2)	All other cells	Mouse_GBM_TAM	1.89961	1.30361	0.01	3000	FALSE
Plec	plectin [Source:MGI Symbol;Acc:MGI:1277961]	1.39096e-08	0.951136	0.207	0.128	0.000197029	Lipid Mo-TAM (2)	All other cells	Mouse_GBM_TAM	0.43847	0.163245	0.01	3000	FALSE
Il3ra	interleukin 3 receptor, alpha chain [Source:MGI Symbol;Acc:MGI:96553]	1.55968e-08	0.788517	0.305	0.235	0.000220928	Lipid Mo-TAM (2)	All other cells	Mouse_GBM_TAM	0.70083	0.313085	0.01	3000	FALSE
Iqgap1	IQ motif containing GTPase activating protein 1 [Source:MGI Symbol;Acc:MGI:1352757]	2.07073e-08	0.436846	0.748	0.753	0.000293318	Lipid Mo-TAM (2)	All other cells	Mouse_GBM_TAM	3.33784	2.15294	0.01	3000	FALSE
Creg1	cellular repressor of E1A-stimulated genes 1 [Source:MGI Symbol;Acc:MGI:1344382]	2.12152e-08	0.340923	0.763	0.811	0.000300514	Lipid Mo-TAM (2)	All other cells	Mouse_GBM_TAM	3.59169	2.55121	0.01	3000	FALSE
Fnip2	folliculin interacting protein 2 [Source:MGI Symbol;Acc:MGI:2683054]	2.87827e-08	1.01737	0.201	0.129	0.000407707	Lipid Mo-TAM (2)	All other cells	Mouse_GBM_TAM	0.438253	0.152064	0.01	3000	FALSE
Tctex1d2	Tctex1 domain containing 2 [Source:MGI Symbol;Acc:MGI:1913311]	4.53385e-08	0.553235	0.471	0.45	0.00064222	Lipid Mo-TAM (2)	All other cells	Mouse_GBM_TAM	1.31748	0.753413	0.01	3000	FALSE
Psenen	presenilin enhancer gamma secretase subunit [Source:MGI Symbol;Acc:MGI:1913590]	4.88658e-08	0.252547	0.808	0.841	0.000692184	Lipid Mo-TAM (2)	All other cells	Mouse_GBM_TAM	3.03125	2.3525	0.01	3000	FALSE
Tnfsf12	tumor necrosis factor (ligand) superfamily, member 12 [Source:MGI Symbol;Acc:MGI:1196259]	5.6815e-08	0.681437	0.376	0.342	0.000804784	Lipid Mo-TAM (2)	All other cells	Mouse_GBM_TAM	0.945544	0.4734	0.01	3000	TRUE
Atp6v1c1	ATPase, H+ transporting, lysosomal V1 subunit C1 [Source:MGI Symbol;Acc:MGI:1913585]	6.61658e-08	0.504653	0.485	0.476	0.000937238	Lipid Mo-TAM (2)	All other cells	Mouse_GBM_TAM	1.24615	0.748356	0.01	3000	FALSE
Bhlhe40	basic helix-loop-helix family, member e40 [Source:MGI Symbol;Acc:MGI:1097714]	7.52777e-08	0.701218	0.344	0.266	0.00106631	Lipid Mo-TAM (2)	All other cells	Mouse_GBM_TAM	0.875848	0.429363	0.01	3000	FALSE
Tnfrsf1b	tumor necrosis factor receptor superfamily, member 1b [Source:MGI Symbol;Acc:MGI:1314883]	9.12251e-08	0.679688	0.387	0.338	0.0012922	Lipid Mo-TAM (2)	All other cells	Mouse_GBM_TAM	1.01271	0.508283	0.01	3000	FALSE
Cxcr4	chemokine (C-X-C motif) receptor 4 [Source:MGI Symbol;Acc:MGI:109563]	2.43279e-07	0.741177	0.251	0.188	0.00344605	Lipid Mo-TAM (2)	All other cells	Mouse_GBM_TAM	0.585572	0.273821	0.01	3000	FALSE
Klf4	Kruppel-like factor 4 (gut) [Source:MGI Symbol;Acc:MGI:1342287]	3.38205e-07	0.735498	0.272	0.201	0.00479068	Lipid Mo-TAM (2)	All other cells	Mouse_GBM_TAM	0.886388	0.419609	0.01	3000	FALSE
Slfn4	schlafen 4 [Source:MGI Symbol;Acc:MGI:1329010]	3.42068e-07	0.59481	0.311	0.232	0.00484539	Lipid Mo-TAM (2)	All other cells	Mouse_GBM_TAM	0.938359	0.513179	0.01	3000	FALSE
Esd	esterase D/formylglutathione hydrolase [Source:MGI Symbol;Acc:MGI:95421]	4.40847e-07	0.393759	0.736	0.783	0.00624459	Lipid Mo-TAM (2)	All other cells	Mouse_GBM_TAM	3.01421	2.02988	0.01	3000	FALSE
Cln3	ceroid lipofuscinosis, neuronal 3, juvenile (Batten, Spielmeyer-Vogt disease) [Source:MGI Symbol;Acc:MGI:107537]	4.56238e-07	0.667178	0.358	0.316	0.00646261	Lipid Mo-TAM (2)	All other cells	Mouse_GBM_TAM	0.854379	0.43356	0.01	3000	FALSE
Dmxl2	Dmx-like 2 [Source:MGI Symbol;Acc:MGI:2444630]	5.10378e-07	0.875748	0.178	0.123	0.00722951	Lipid Mo-TAM (2)	All other cells	Mouse_GBM_TAM	0.368375	0.147612	0.01	3000	FALSE
Mthfs	5, 10-methenyltetrahydrofolate synthetase [Source:MGI Symbol;Acc:MGI:1340032]	6.02397e-07	0.698354	0.329	0.29	0.00853295	Lipid Mo-TAM (2)	All other cells	Mouse_GBM_TAM	0.792698	0.389264	0.01	3000	FALSE
Pmp22	peripheral myelin protein 22 [Source:MGI Symbol;Acc:MGI:97631]	9.97985e-07	0.425965	0.083	0.172	0.0141365	Lipid Mo-TAM (2)	All other cells	Mouse_GBM_TAM	0.521084	0.336872	0.01	3000	FALSE
Dnase2a	deoxyribonuclease II alpha [Source:MGI Symbol;Acc:MGI:1329019]	1.13209e-06	0.411662	0.532	0.555	0.0160361	Lipid Mo-TAM (2)	All other cells	Mouse_GBM_TAM	1.47389	0.973149	0.01	3000	FALSE
Arl4c	ADP-ribosylation factor-like 4C [Source:MGI Symbol;Acc:MGI:2445172]	1.20595e-06	0.366474	0.545	0.547	0.0170822	Lipid Mo-TAM (2)	All other cells	Mouse_GBM_TAM	1.5422	1.06594	0.01	3000	FALSE
Adssl1	adenylosuccinate synthetase like 1 [Source:MGI Symbol;Acc:MGI:87947]	1.27564e-06	0.654327	0.373	0.311	0.0180694	Lipid Mo-TAM (2)	All other cells	Mouse_GBM_TAM	0.953718	0.490933	0.01	3000	FALSE
Dnase1l1	deoxyribonuclease 1-like 1 [Source:MGI Symbol;Acc:MGI:109628]	1.34186e-06	0.7258	0.285	0.234	0.0190074	Lipid Mo-TAM (2)	All other cells	Mouse_GBM_TAM	0.623176	0.296417	0.01	3000	FALSE
Mpp1	membrane protein, palmitoylated [Source:MGI Symbol;Acc:MGI:105941]	1.44217e-06	0.542993	0.402	0.369	0.0204283	Lipid Mo-TAM (2)	All other cells	Mouse_GBM_TAM	0.984743	0.567953	0.01	3000	FALSE
Rftn1	raftlin lipid raft linker 1 [Source:MGI Symbol;Acc:MGI:1923688]	2.01498e-06	0.696447	0.252	0.203	0.0285422	Lipid Mo-TAM (2)	All other cells	Mouse_GBM_TAM	0.506333	0.247316	0.01	3000	FALSE
Renbp	renin binding protein [Source:MGI Symbol;Acc:MGI:105940]	2.1798e-06	0.570364	0.418	0.407	0.0308769	Lipid Mo-TAM (2)	All other cells	Mouse_GBM_TAM	1.08739	0.610377	0.01	3000	FALSE
Cd37	CD37 antigen [Source:MGI Symbol;Acc:MGI:88330]	2.61091e-06	0.312455	0.434	0.403	0.0369835	Lipid Mo-TAM (2)	All other cells	Mouse_GBM_TAM	1.17552	0.857385	0.01	3000	FALSE
Zfp36l1	zinc finger protein 36, C3H type-like 1 [Source:MGI Symbol;Acc:MGI:107946]	2.75441e-06	0.321825	0.6	0.618	0.0390162	Lipid Mo-TAM (2)	All other cells	Mouse_GBM_TAM	2.12921	1.54055	0.01	3000	FALSE
S100a4	S100 calcium binding protein A4 [Source:MGI Symbol;Acc:MGI:1330282]	3.41257e-06	0.252521	0.332	0.267	0.0483391	Lipid Mo-TAM (2)	All other cells	Mouse_GBM_TAM	1.40194	1.08685	0.01	3000	FALSE
Tgif1	TGFB-induced factor homeobox 1 [Source:MGI Symbol;Acc:MGI:1194497]	3.53095e-06	0.499439	0.497	0.486	0.0500159	Lipid Mo-TAM (2)	All other cells	Mouse_GBM_TAM	1.42427	0.860416	0.01	3000	FALSE
Ezr	ezrin [Source:MGI Symbol;Acc:MGI:98931]	3.55658e-06	0.599152	0.335	0.275	0.0503789	Lipid Mo-TAM (2)	All other cells	Mouse_GBM_TAM	0.709484	0.385196	0.01	3000	FALSE
Sephs2	selenophosphate synthetase 2 [Source:MGI Symbol;Acc:MGI:108388]	4.35535e-06	0.788944	0.285	0.229	0.0616935	Lipid Mo-TAM (2)	All other cells	Mouse_GBM_TAM	0.642954	0.286653	0.01	3000	FALSE
Aprt	adenine phosphoribosyl transferase [Source:MGI Symbol;Acc:MGI:88061]	4.36823e-06	0.25348	0.823	0.85	0.061876	Lipid Mo-TAM (2)	All other cells	Mouse_GBM_TAM	4.17861	3.24076	0.01	3000	FALSE
Acot13	acyl-CoA thioesterase 13 [Source:MGI Symbol;Acc:MGI:1914084]	4.71882e-06	0.543428	0.423	0.409	0.0668421	Lipid Mo-TAM (2)	All other cells	Mouse_GBM_TAM	1.02363	0.590285	0.01	3000	FALSE
Atp6v1e1	ATPase, H+ transporting, lysosomal V1 subunit E1 [Source:MGI Symbol;Acc:MGI:894326]	6.3508e-06	0.286597	0.654	0.695	0.0899591	Lipid Mo-TAM (2)	All other cells	Mouse_GBM_TAM	1.95112	1.46243	0.01	3000	FALSE
Gadd45b	growth arrest and DNA-damage-inducible 45 beta [Source:MGI Symbol;Acc:MGI:107776]	9.41705e-06	1.10009	0.279	0.225	0.133392	Lipid Mo-TAM (2)	All other cells	Mouse_GBM_TAM	1.4426	0.473486	0.01	3000	FALSE
Ankrd12	ankyrin repeat domain 12 [Source:MGI Symbol;Acc:MGI:1914357]	1.85935e-05	0.648223	0.331	0.289	0.263377	Lipid Mo-TAM (2)	All other cells	Mouse_GBM_TAM	0.819025	0.423559	0.01	3000	FALSE
Ifitm1	interferon induced transmembrane protein 1 [Source:MGI Symbol;Acc:MGI:1915963]	2.14231e-05	0.546083	0.082	0.139	0.303458	Lipid Mo-TAM (2)	All other cells	Mouse_GBM_TAM	0.556046	0.317862	0.01	3000	FALSE
Fam129b	family with sequence similarity 129, member B [Source:MGI Symbol;Acc:MGI:2442910]	2.28232e-05	0.82988	0.21	0.159	0.323291	Lipid Mo-TAM (2)	All other cells	Mouse_GBM_TAM	0.476993	0.202379	0.01	3000	FALSE
Rell1	RELT-like 1 [Source:MGI Symbol;Acc:MGI:2140767]	2.57693e-05	0.8076	0.133	0.088	0.365022	Lipid Mo-TAM (2)	All other cells	Mouse_GBM_TAM	0.252017	0.10684	0.01	3000	FALSE
Taldo1	transaldolase 1 [Source:MGI Symbol;Acc:MGI:1274789]	2.66427e-05	0.252295	0.823	0.891	0.377394	Lipid Mo-TAM (2)	All other cells	Mouse_GBM_TAM	4.28119	3.32432	0.01	3000	FALSE
Mcl1	myeloid cell leukemia sequence 1 [Source:MGI Symbol;Acc:MGI:101769]	3.24821e-05	0.274173	0.755	0.799	0.460108	Lipid Mo-TAM (2)	All other cells	Mouse_GBM_TAM	3.12177	2.37077	0.01	3000	FALSE
Atf4	activating transcription factor 4 [Source:MGI Symbol;Acc:MGI:88096]	3.79234e-05	0.56865	0.497	0.531	0.537184	Lipid Mo-TAM (2)	All other cells	Mouse_GBM_TAM	1.70311	0.960119	0.01	3000	FALSE
Anxa1	annexin A1 [Source:MGI Symbol;Acc:MGI:96819]	4.08512e-05	0.638764	0.266	0.226	0.578657	Lipid Mo-TAM (2)	All other cells	Mouse_GBM_TAM	0.708754	0.369462	0.01	3000	FALSE
Mdfic	MyoD family inhibitor domain containing [Source:MGI Symbol;Acc:MGI:104611]	4.39763e-05	0.496541	0.391	0.381	0.622924	Lipid Mo-TAM (2)	All other cells	Mouse_GBM_TAM	0.925265	0.559232	0.01	3000	FALSE
Abcg1	ATP binding cassette subfamily G member 1 [Source:MGI Symbol;Acc:MGI:107704]	5.26704e-05	0.632142	0.285	0.248	0.746077	Lipid Mo-TAM (2)	All other cells	Mouse_GBM_TAM	0.699214	0.366914	0.01	3000	FALSE
Mthfsl	5, 10-methenyltetrahydrofolate synthetase-like [Source:MGI Symbol;Acc:MGI:3780550]	5.85845e-05	0.530745	0.364	0.328	0.829849	Lipid Mo-TAM (2)	All other cells	Mouse_GBM_TAM	0.788423	0.459606	0.01	3000	FALSE
Hmox1	heme oxygenase 1 [Source:MGI Symbol;Acc:MGI:96163]	7.15823e-05	0.650953	0.465	0.448	1	Lipid Mo-TAM (2)	All other cells	Mouse_GBM_TAM	2.66499	1.38514	0.01	3000	FALSE
Dazap2	DAZ associated protein 2 [Source:MGI Symbol;Acc:MGI:1344344]	7.46376e-05	0.257324	0.727	0.796	1	Lipid Mo-TAM (2)	All other cells	Mouse_GBM_TAM	2.60604	2.01251	0.01	3000	FALSE
Ier5	immediate early response 5 [Source:MGI Symbol;Acc:MGI:1337072]	7.8641e-05	0.350957	0.64	0.682	1	Lipid Mo-TAM (2)	All other cells	Mouse_GBM_TAM	2.73643	1.92352	0.01	3000	FALSE
Slc27a1	solute carrier family 27 (fatty acid transporter), member 1 [Source:MGI Symbol;Acc:MGI:1347098]	8.10647e-05	0.799583	0.137	0.104	1	Lipid Mo-TAM (2)	All other cells	Mouse_GBM_TAM	0.271806	0.116677	0.01	3000	FALSE
Tax1bp1	Tax1 (human T cell leukemia virus type I) binding protein 1 [Source:MGI Symbol;Acc:MGI:1289308]	9.09877e-05	0.440391	0.533	0.538	1	Lipid Mo-TAM (2)	All other cells	Mouse_GBM_TAM	1.54676	0.992217	0.01	3000	FALSE
Zmiz1	zinc finger, MIZ-type containing 1 [Source:MGI Symbol;Acc:MGI:3040693]	9.36927e-05	0.446232	0.471	0.499	1	Lipid Mo-TAM (2)	All other cells	Mouse_GBM_TAM	1.27887	0.814924	0.01	3000	FALSE
Gltp	glycolipid transfer protein [Source:MGI Symbol;Acc:MGI:1929253]	0.000115766	0.260207	0.612	0.684	1	Lipid Mo-TAM (2)	All other cells	Mouse_GBM_TAM	1.81811	1.39927	0.01	3000	FALSE
Blvrb	biliverdin reductase B (flavin reductase (NADPH)) [Source:MGI Symbol;Acc:MGI:2385271]	0.000121734	0.404062	0.634	0.676	1	Lipid Mo-TAM (2)	All other cells	Mouse_GBM_TAM	2.32651	1.54986	0.01	3000	FALSE
Dusp3	dual specificity phosphatase 3 (vaccinia virus phosphatase VH1-related) [Source:MGI Symbol;Acc:MGI:1919599]	0.000136703	0.558657	0.32	0.287	1	Lipid Mo-TAM (2)	All other cells	Mouse_GBM_TAM	0.697823	0.394858	0.01	3000	FALSE
Fn1	fibronectin 1 [Source:MGI Symbol;Acc:MGI:95566]	0.000187932	0.268604	0.408	0.358	1	Lipid Mo-TAM (2)	All other cells	Mouse_GBM_TAM	1.49509	1.14056	0.01	3000	FALSE
Frrs1	ferric-chelate reductase 1 [Source:MGI Symbol;Acc:MGI:108076]	0.00023546	0.508087	0.323	0.305	1	Lipid Mo-TAM (2)	All other cells	Mouse_GBM_TAM	0.686242	0.408891	0.01	3000	FALSE
Emb	embigin [Source:MGI Symbol;Acc:MGI:95321]	0.000251104	0.49584	0.332	0.293	1	Lipid Mo-TAM (2)	All other cells	Mouse_GBM_TAM	0.892482	0.539665	0.01	3000	FALSE
Npc1	NPC intracellular cholesterol transporter 1 [Source:MGI Symbol;Acc:MGI:1097712]	0.000268386	0.634846	0.302	0.275	1	Lipid Mo-TAM (2)	All other cells	Mouse_GBM_TAM	0.674712	0.352909	0.01	3000	FALSE
Emilin2	elastin microfibril interfacer 2 [Source:MGI Symbol;Acc:MGI:2389136]	0.000276128	0.55562	0.269	0.229	1	Lipid Mo-TAM (2)	All other cells	Mouse_GBM_TAM	0.618277	0.350453	0.01	3000	FALSE
Mkrn1	makorin, ring finger protein, 1 [Source:MGI Symbol;Acc:MGI:1859353]	0.00028897	0.290844	0.597	0.656	1	Lipid Mo-TAM (2)	All other cells	Mouse_GBM_TAM	1.74062	1.29882	0.01	3000	FALSE
Gna13	guanine nucleotide binding protein, alpha 13 [Source:MGI Symbol;Acc:MGI:95768]	0.000292785	0.312394	0.627	0.66	1	Lipid Mo-TAM (2)	All other cells	Mouse_GBM_TAM	1.96346	1.43397	0.01	3000	FALSE
Slc43a2	solute carrier family 43, member 2 [Source:MGI Symbol;Acc:MGI:2442746]	0.000336306	0.426546	0.364	0.353	1	Lipid Mo-TAM (2)	All other cells	Mouse_GBM_TAM	0.786199	0.509727	0.01	3000	FALSE
Ift172	intraflagellar transport 172 [Source:MGI Symbol;Acc:MGI:2682064]	0.000356241	0.735115	0.231	0.184	1	Lipid Mo-TAM (2)	All other cells	Mouse_GBM_TAM	0.541749	0.254536	0.01	3000	FALSE
Gclm	glutamate-cysteine ligase, modifier subunit [Source:MGI Symbol;Acc:MGI:104995]	0.0003844	0.814108	0.189	0.157	1	Lipid Mo-TAM (2)	All other cells	Mouse_GBM_TAM	0.465539	0.20068	0.01	3000	FALSE
Spg21	SPG21, maspardin [Source:MGI Symbol;Acc:MGI:106403]	0.000399248	0.324472	0.573	0.614	1	Lipid Mo-TAM (2)	All other cells	Mouse_GBM_TAM	1.56363	1.12759	0.01	3000	FALSE
Ypel3	yippee like 3 [Source:MGI Symbol;Acc:MGI:1913340]	0.000424202	0.259241	0.595	0.64	1	Lipid Mo-TAM (2)	All other cells	Mouse_GBM_TAM	2.08391	1.60574	0.01	3000	FALSE
Ddit3	DNA-damage inducible transcript 3 [Source:MGI Symbol;Acc:MGI:109247]	0.000465323	0.699365	0.361	0.348	1	Lipid Mo-TAM (2)	All other cells	Mouse_GBM_TAM	1.11137	0.547212	0.01	3000	FALSE
Lipa	lysosomal acid lipase A [Source:MGI Symbol;Acc:MGI:96789]	0.000508661	0.481772	0.44	0.476	1	Lipid Mo-TAM (2)	All other cells	Mouse_GBM_TAM	1.27339	0.782734	0.01	3000	FALSE
Pfdn2	prefoldin 2 [Source:MGI Symbol;Acc:MGI:1276111]	0.000534208	0.284347	0.609	0.673	1	Lipid Mo-TAM (2)	All other cells	Mouse_GBM_TAM	1.74345	1.30948	0.01	3000	FALSE
Syf2	SYF2 homolog, RNA splicing factor (S. cerevisiae) [Source:MGI Symbol;Acc:MGI:1915842]	0.000707781	0.373097	0.5	0.532	1	Lipid Mo-TAM (2)	All other cells	Mouse_GBM_TAM	1.29208	0.886612	0.01	3000	FALSE
Spsb2	splA/ryanodine receptor domain and SOCS box containing 2 [Source:MGI Symbol;Acc:MGI:1315199]	0.000749941	0.733637	0.218	0.189	1	Lipid Mo-TAM (2)	All other cells	Mouse_GBM_TAM	0.494718	0.232345	0.01	3000	FALSE
Hes1	hes family bHLH transcription factor 1 [Source:MGI Symbol;Acc:MGI:104853]	0.000759115	0.42713	0.06	0.105	1	Lipid Mo-TAM (2)	All other cells	Mouse_GBM_TAM	0.287049	0.183788	0.01	3000	FALSE
Arhgap24	Rho GTPase activating protein 24 [Source:MGI Symbol;Acc:MGI:1922647]	0.000768804	0.591228	0.275	0.244	1	Lipid Mo-TAM (2)	All other cells	Mouse_GBM_TAM	0.580039	0.316673	0.01	3000	FALSE
Plxnd1	plexin D1 [Source:MGI Symbol;Acc:MGI:2154244]	0.000838645	0.902974	0.134	0.093	1	Lipid Mo-TAM (2)	All other cells	Mouse_GBM_TAM	0.284933	0.109555	0.01	3000	FALSE
Slfn1	schlafen 1 [Source:MGI Symbol;Acc:MGI:1313259]	0.000844054	0.295098	0.532	0.539	1	Lipid Mo-TAM (2)	All other cells	Mouse_GBM_TAM	1.76956	1.31481	0.01	3000	FALSE
Arhgef10l	Rho guanine nucleotide exchange factor (GEF) 10-like [Source:MGI Symbol;Acc:MGI:1920004]	0.000862931	0.631076	0.119	0.09	1	Lipid Mo-TAM (2)	All other cells	Mouse_GBM_TAM	0.221895	0.113373	0.01	3000	FALSE
Znhit1	zinc finger, HIT domain containing 1 [Source:MGI Symbol;Acc:MGI:1917353]	0.000949418	0.266611	0.56	0.617	1	Lipid Mo-TAM (2)	All other cells	Mouse_GBM_TAM	1.50096	1.14735	0.01	3000	FALSE
Atp6v1a	ATPase, H+ transporting, lysosomal V1 subunit A [Source:MGI Symbol;Acc:MGI:1201780]	0.00100868	0.401342	0.465	0.492	1	Lipid Mo-TAM (2)	All other cells	Mouse_GBM_TAM	1.23143	0.82104	0.01	3000	FALSE
Naa20	N(alpha)-acetyltransferase 20, NatB catalytic subunit [Source:MGI Symbol;Acc:MGI:1915127]	0.00102819	0.46448	0.45	0.473	1	Lipid Mo-TAM (2)	All other cells	Mouse_GBM_TAM	1.16861	0.730708	0.01	3000	FALSE
Tmem106a	transmembrane protein 106A [Source:MGI Symbol;Acc:MGI:1922056]	0.00114499	0.324298	0.553	0.613	1	Lipid Mo-TAM (2)	All other cells	Mouse_GBM_TAM	1.64382	1.18577	0.01	3000	FALSE
Il18bp	interleukin 18 binding protein [Source:MGI Symbol;Acc:MGI:1333800]	0.00133874	0.369326	0.55	0.602	1	Lipid Mo-TAM (2)	All other cells	Mouse_GBM_TAM	2.11113	1.45613	0.01	3000	FALSE
Rap2b	RAP2B, member of RAS oncogene family [Source:MGI Symbol;Acc:MGI:1921262]	0.00136044	0.465666	0.381	0.384	1	Lipid Mo-TAM (2)	All other cells	Mouse_GBM_TAM	0.894892	0.558016	0.01	3000	FALSE
Xylt1	xylosyltransferase 1 [Source:MGI Symbol;Acc:MGI:2451073]	0.00144	0.823181	0.104	0.078	1	Lipid Mo-TAM (2)	All other cells	Mouse_GBM_TAM	0.227133	0.0941092	0.01	3000	FALSE
Dtnbp1	dystrobrevin binding protein 1 [Source:MGI Symbol;Acc:MGI:2137586]	0.00154396	0.394264	0.402	0.434	1	Lipid Mo-TAM (2)	All other cells	Mouse_GBM_TAM	0.977029	0.655431	0.01	3000	FALSE
Slc11a1	solute carrier family 11 (proton-coupled divalent metal ion transporters), member 1 [Source:MGI Symbol;Acc:MGI:1345275]	0.00172537	0.280049	0.532	0.58	1	Lipid Mo-TAM (2)	All other cells	Mouse_GBM_TAM	1.61764	1.22008	0.01	3000	FALSE
Pdcd6	programmed cell death 6 [Source:MGI Symbol;Acc:MGI:109283]	0.00182302	0.267099	0.565	0.624	1	Lipid Mo-TAM (2)	All other cells	Mouse_GBM_TAM	1.47924	1.13016	0.01	3000	FALSE
Cirbp	cold inducible RNA binding protein [Source:MGI Symbol;Acc:MGI:893588]	0.00190713	0.300838	0.423	0.428	1	Lipid Mo-TAM (2)	All other cells	Mouse_GBM_TAM	1.00085	0.73823	0.01	3000	FALSE
Alcam	activated leukocyte cell adhesion molecule [Source:MGI Symbol;Acc:MGI:1313266]	0.00230191	0.84469	0.131	0.09	1	Lipid Mo-TAM (2)	All other cells	Mouse_GBM_TAM	0.271753	0.111067	0.01	3000	FALSE
A930007I19Rik	RIKEN cDNA A930007I19 gene [Source:MGI Symbol;Acc:MGI:1925029]	0.00240365	0.726557	0.23	0.208	1	Lipid Mo-TAM (2)	All other cells	Mouse_GBM_TAM	0.584608	0.277535	0.01	3000	FALSE
Rassf1	Ras association (RalGDS/AF-6) domain family member 1 [Source:MGI Symbol;Acc:MGI:1928386]	0.00240422	0.512795	0.35	0.348	1	Lipid Mo-TAM (2)	All other cells	Mouse_GBM_TAM	0.887843	0.527646	0.01	3000	FALSE
Nceh1	neutral cholesterol ester hydrolase 1 [Source:MGI Symbol;Acc:MGI:2443191]	0.00261104	0.530894	0.298	0.289	1	Lipid Mo-TAM (2)	All other cells	Mouse_GBM_TAM	0.653787	0.380359	0.01	3000	FALSE
Zfand5	zinc finger, AN1-type domain 5 [Source:MGI Symbol;Acc:MGI:1278334]	0.00317512	0.394184	0.502	0.542	1	Lipid Mo-TAM (2)	All other cells	Mouse_GBM_TAM	1.47861	0.993666	0.01	3000	FALSE
Cd300lf	CD300 molecule like family member F [Source:MGI Symbol;Acc:MGI:2442359]	0.00350462	0.268371	0.532	0.585	1	Lipid Mo-TAM (2)	All other cells	Mouse_GBM_TAM	1.53587	1.17201	0.01	3000	FALSE
Akap7	A kinase (PRKA) anchor protein 7 [Source:MGI Symbol;Acc:MGI:1859150]	0.00367661	0.801053	0.112	0.077	1	Lipid Mo-TAM (2)	All other cells	Mouse_GBM_TAM	0.207605	0.0876735	0.01	3000	FALSE
Tcirg1	T cell, immune regulator 1, ATPase, H+ transporting, lysosomal V0 protein A3 [Source:MGI Symbol;Acc:MGI:1350931]	0.00412558	0.275862	0.52	0.578	1	Lipid Mo-TAM (2)	All other cells	Mouse_GBM_TAM	1.3489	1.02129	0.01	3000	FALSE
Igsf6	immunoglobulin superfamily, member 6 [Source:MGI Symbol;Acc:MGI:1891393]	0.00426723	0.312736	0.467	0.489	1	Lipid Mo-TAM (2)	All other cells	Mouse_GBM_TAM	1.21101	0.883099	0.01	3000	FALSE
Acp2	acid phosphatase 2, lysosomal [Source:MGI Symbol;Acc:MGI:87882]	0.00512165	0.358668	0.429	0.463	1	Lipid Mo-TAM (2)	All other cells	Mouse_GBM_TAM	1.05969	0.737295	0.01	3000	FALSE
Itgb7	integrin beta 7 [Source:MGI Symbol;Acc:MGI:96616]	0.00542599	0.633089	0.16	0.128	1	Lipid Mo-TAM (2)	All other cells	Mouse_GBM_TAM	0.342944	0.177395	0.01	3000	FALSE
Klf6	Kruppel-like factor 6 [Source:MGI Symbol;Acc:MGI:1346318]	0.00565551	0.386498	0.663	0.736	1	Lipid Mo-TAM (2)	All other cells	Mouse_GBM_TAM	3.75296	2.54668	0.01	3000	FALSE
Tatdn2	TatD DNase domain containing 2 [Source:MGI Symbol;Acc:MGI:3576210]	0.00576973	0.753197	0.175	0.143	1	Lipid Mo-TAM (2)	All other cells	Mouse_GBM_TAM	0.352784	0.16082	0.01	3000	FALSE
Anpep	alanyl (membrane) aminopeptidase [Source:MGI Symbol;Acc:MGI:5000466]	0.00594654	0.50554	0.18	0.169	1	Lipid Mo-TAM (2)	All other cells	Mouse_GBM_TAM	0.402091	0.238565	0.01	3000	FALSE
Haus8	4HAUS augmin-like complex, subunit 8 [Source:MGI Symbol;Acc:MGI:1923728]	0.00594676	0.536578	0.311	0.316	1	Lipid Mo-TAM (2)	All other cells	Mouse_GBM_TAM	0.787339	0.456241	0.01	3000	FALSE
Rab11b	RAB11B, member RAS oncogene family [Source:MGI Symbol;Acc:MGI:99425]	0.00620382	0.316227	0.486	0.517	1	Lipid Mo-TAM (2)	All other cells	Mouse_GBM_TAM	1.14005	0.828268	0.01	3000	FALSE
Ap5s1	adaptor-related protein 5 complex, sigma 1 subunit [Source:MGI Symbol;Acc:MGI:1916846]	0.00629839	0.689343	0.14	0.114	1	Lipid Mo-TAM (2)	All other cells	Mouse_GBM_TAM	0.268775	0.129919	0.01	3000	FALSE
Mafg	v-maf musculoaponeurotic fibrosarcoma oncogene family, protein G (avian) [Source:MGI Symbol;Acc:MGI:96911]	0.00811401	0.474123	0.42	0.438	1	Lipid Mo-TAM (2)	All other cells	Mouse_GBM_TAM	1.09361	0.676921	0.01	3000	FALSE
Tmem51	transmembrane protein 51 [Source:MGI Symbol;Acc:MGI:2384874]	0.00900773	0.505987	0.298	0.262	1	Lipid Mo-TAM (2)	All other cells	Mouse_GBM_TAM	0.65987	0.393872	0.01	3000	FALSE
Cyth1	cytohesin 1 [Source:MGI Symbol;Acc:MGI:1334257]	0.00909193	0.413984	0.369	0.384	1	Lipid Mo-TAM (2)	All other cells	Mouse_GBM_TAM	0.868065	0.570411	0.01	3000	FALSE
Uxt	ubiquitously expressed prefoldin like chaperone [Source:MGI Symbol;Acc:MGI:1277988]	0.00912192	0.299481	0.183	0.243	1	Lipid Mo-TAM (2)	All other cells	Mouse_GBM_TAM	0.398373	0.292687	0.01	3000	FALSE
Rab7b	RAB7B, member RAS oncogene family [Source:MGI Symbol;Acc:MGI:2442295]	0.00982231	0.385476	0.418	0.429	1	Lipid Mo-TAM (2)	All other cells	Mouse_GBM_TAM	1.0876	0.736507	0.01	3000	FALSE
Mfsd12	major facilitator superfamily domain containing 12 [Source:MGI Symbol;Acc:MGI:3604804]	0.0105599	0.292918	0.219	0.302	1	Lipid Mo-TAM (2)	All other cells	Mouse_GBM_TAM	0.532957	0.395091	0.01	3000	FALSE
Bcl10	B cell leukemia/lymphoma 10 [Source:MGI Symbol;Acc:MGI:1337994]	0.0105975	0.351353	0.391	0.415	1	Lipid Mo-TAM (2)	All other cells	Mouse_GBM_TAM	0.892163	0.624884	0.01	3000	FALSE
Stx3	syntaxin 3 [Source:MGI Symbol;Acc:MGI:103077]	0.0112493	0.630119	0.14	0.116	1	Lipid Mo-TAM (2)	All other cells	Mouse_GBM_TAM	0.28043	0.144662	0.01	3000	FALSE
Gtpbp2	GTP binding protein 2 [Source:MGI Symbol;Acc:MGI:1860138]	0.0113578	0.293822	0.245	0.35	1	Lipid Mo-TAM (2)	All other cells	Mouse_GBM_TAM	0.677964	0.502815	0.01	3000	FALSE
Tmem65	transmembrane protein 65 [Source:MGI Symbol;Acc:MGI:1922118]	0.0116477	0.675275	0.148	0.118	1	Lipid Mo-TAM (2)	All other cells	Mouse_GBM_TAM	0.266452	0.130719	0.01	3000	FALSE
Ccl6	chemokine (C-C motif) ligand 6 [Source:MGI Symbol;Acc:MGI:98263]	0.0126296	0.535479	0.361	0.481	1	Lipid Mo-TAM (2)	All other cells	Mouse_GBM_TAM	2.33426	1.3623	0.01	3000	FALSE
Neat1	nuclear paraspeckle assembly transcript 1 (non-protein coding) [Source:MGI Symbol;Acc:MGI:1914211]	0.0127124	0.509723	0.473	0.489	1	Lipid Mo-TAM (2)	All other cells	Mouse_GBM_TAM	1.77373	1.06142	0.01	3000	FALSE
Zfp281	zinc finger protein 281 [Source:MGI Symbol;Acc:MGI:3029290]	0.0127832	0.293547	0.113	0.156	1	Lipid Mo-TAM (2)	All other cells	Mouse_GBM_TAM	0.256106	0.188412	0.01	3000	FALSE
Eapp	E2F-associated phosphoprotein [Source:MGI Symbol;Acc:MGI:1913516]	0.0131132	0.413548	0.396	0.411	1	Lipid Mo-TAM (2)	All other cells	Mouse_GBM_TAM	0.926064	0.609019	0.01	3000	FALSE
Faf1	Fas-associated factor 1 [Source:MGI Symbol;Acc:MGI:109419]	0.0140865	0.26165	0.113	0.152	1	Lipid Mo-TAM (2)	All other cells	Mouse_GBM_TAM	0.216506	0.16436	0.01	3000	FALSE
Ubxn6	UBX domain protein 6 [Source:MGI Symbol;Acc:MGI:1913780]	0.0142746	0.393754	0.341	0.351	1	Lipid Mo-TAM (2)	All other cells	Mouse_GBM_TAM	0.709645	0.475415	0.01	3000	FALSE
Bcl2l11	BCL2-like 11 (apoptosis facilitator) [Source:MGI Symbol;Acc:MGI:1197519]	0.0144535	0.77032	0.213	0.189	1	Lipid Mo-TAM (2)	All other cells	Mouse_GBM_TAM	0.553598	0.25087	0.01	3000	FALSE
Soat1	sterol O-acyltransferase 1 [Source:MGI Symbol;Acc:MGI:104665]	0.0147939	0.277197	0.497	0.552	1	Lipid Mo-TAM (2)	All other cells	Mouse_GBM_TAM	1.26811	0.958687	0.01	3000	FALSE
Iqsec1	IQ motif and Sec7 domain 1 [Source:MGI Symbol;Acc:MGI:1196356]	0.0151966	0.80193	0.106	0.085	1	Lipid Mo-TAM (2)	All other cells	Mouse_GBM_TAM	0.218512	0.0924789	0.01	3000	FALSE
Itpr2	inositol 1,4,5-triphosphate receptor 2 [Source:MGI Symbol;Acc:MGI:99418]	0.0151968	0.71282	0.279	0.268	1	Lipid Mo-TAM (2)	All other cells	Mouse_GBM_TAM	0.742638	0.358988	0.01	3000	FALSE
Nr4a2	nuclear receptor subfamily 4, group A, member 2 [Source:MGI Symbol;Acc:MGI:1352456]	0.0153897	0.661462	0.116	0.084	1	Lipid Mo-TAM (2)	All other cells	Mouse_GBM_TAM	0.324663	0.162718	0.01	3000	FALSE
2310022A10Rik	RIKEN cDNA 2310022A10 gene [Source:MGI Symbol;Acc:MGI:1913617]	0.0155653	0.676935	0.145	0.123	1	Lipid Mo-TAM (2)	All other cells	Mouse_GBM_TAM	0.297968	0.146501	0.01	3000	FALSE
Jund	jun D proto-oncogene [Source:MGI Symbol;Acc:MGI:96648]	0.0164629	0.364344	0.548	0.6	1	Lipid Mo-TAM (2)	All other cells	Mouse_GBM_TAM	2.17487	1.50773	0.01	3000	FALSE
Blvra	biliverdin reductase A [Source:MGI Symbol;Acc:MGI:88170]	0.0183674	0.341254	0.42	0.452	1	Lipid Mo-TAM (2)	All other cells	Mouse_GBM_TAM	0.966922	0.684473	0.01	3000	FALSE
Stx4a	syntaxin 4A (placental) [Source:MGI Symbol;Acc:MGI:893577]	0.0187396	0.269222	0.482	0.531	1	Lipid Mo-TAM (2)	All other cells	Mouse_GBM_TAM	1.1624	0.88568	0.01	3000	FALSE
Kpna4	karyopherin (importin) alpha 4 [Source:MGI Symbol;Acc:MGI:1100848]	0.0194188	0.49549	0.302	0.302	1	Lipid Mo-TAM (2)	All other cells	Mouse_GBM_TAM	0.657954	0.396966	0.01	3000	FALSE
Rasgef1b	RasGEF domain family, member 1B [Source:MGI Symbol;Acc:MGI:2443755]	0.0195801	0.691074	0.243	0.222	1	Lipid Mo-TAM (2)	All other cells	Mouse_GBM_TAM	0.669797	0.330604	0.01	3000	FALSE
Plaur	plasminogen activator, urokinase receptor [Source:MGI Symbol;Acc:MGI:97612]	0.0201327	0.419435	0.424	0.424	1	Lipid Mo-TAM (2)	All other cells	Mouse_GBM_TAM	1.16669	0.763581	0.01	3000	FALSE
Nav2	neuron navigator 2 [Source:MGI Symbol;Acc:MGI:2183691]	0.0240515	0.833142	0.124	0.101	1	Lipid Mo-TAM (2)	All other cells	Mouse_GBM_TAM	0.294288	0.122268	0.01	3000	FALSE
Myof	myoferlin [Source:MGI Symbol;Acc:MGI:1919192]	0.0250679	0.559467	0.23	0.218	1	Lipid Mo-TAM (2)	All other cells	Mouse_GBM_TAM	0.491127	0.276401	0.01	3000	FALSE
Lamtor3	late endosomal/lysosomal adaptor, MAPK and MTOR activator 3 [Source:MGI Symbol;Acc:MGI:1929467]	0.025092	0.448575	0.378	0.417	1	Lipid Mo-TAM (2)	All other cells	Mouse_GBM_TAM	0.952877	0.604833	0.01	3000	FALSE
Sod2	superoxide dismutase 2, mitochondrial [Source:MGI Symbol;Acc:MGI:98352]	0.0251123	0.270984	0.566	0.637	1	Lipid Mo-TAM (2)	All other cells	Mouse_GBM_TAM	2.06389	1.5716	0.01	3000	FALSE
Med8	mediator complex subunit 8 [Source:MGI Symbol;Acc:MGI:1915269]	0.0258306	0.334726	0.4	0.432	1	Lipid Mo-TAM (2)	All other cells	Mouse_GBM_TAM	0.876189	0.624099	0.01	3000	FALSE
Fam204a	family with sequence similarity 204, member A [Source:MGI Symbol;Acc:MGI:1289174]	0.0274108	0.252508	0.166	0.221	1	Lipid Mo-TAM (2)	All other cells	Mouse_GBM_TAM	0.35493	0.273496	0.01	3000	FALSE
Usf2	upstream transcription factor 2 [Source:MGI Symbol;Acc:MGI:99961]	0.0277224	0.275637	0.443	0.488	1	Lipid Mo-TAM (2)	All other cells	Mouse_GBM_TAM	1.01364	0.767036	0.01	3000	FALSE
Rpf1	ribosome production factor 1 homolog [Source:MGI Symbol;Acc:MGI:1917535]	0.0306778	0.534378	0.227	0.212	1	Lipid Mo-TAM (2)	All other cells	Mouse_GBM_TAM	0.44587	0.257155	0.01	3000	FALSE
Ly96	lymphocyte antigen 96 [Source:MGI Symbol;Acc:MGI:1341909]	0.0318076	0.468729	0.313	0.324	1	Lipid Mo-TAM (2)	All other cells	Mouse_GBM_TAM	0.719807	0.446712	0.01	3000	FALSE
Ppig	peptidyl-prolyl isomerase G (cyclophilin G) [Source:MGI Symbol;Acc:MGI:2445173]	0.0321979	0.271742	0.55	0.604	1	Lipid Mo-TAM (2)	All other cells	Mouse_GBM_TAM	1.4807	1.12599	0.01	3000	FALSE
Impact	impact, RWD domain protein [Source:MGI Symbol;Acc:MGI:1098233]	0.0328403	0.258658	0.148	0.197	1	Lipid Mo-TAM (2)	All other cells	Mouse_GBM_TAM	0.330449	0.252857	0.01	3000	FALSE
Chchd10	coiled-coil-helix-coiled-coil-helix domain containing 10 [Source:MGI Symbol;Acc:MGI:2143558]	0.0341454	0.477914	0.308	0.308	1	Lipid Mo-TAM (2)	All other cells	Mouse_GBM_TAM	0.718268	0.441581	0.01	3000	FALSE
Taf7	TATA-box binding protein associated factor 7 [Source:MGI Symbol;Acc:MGI:1346348]	0.0345539	0.654976	0.198	0.179	1	Lipid Mo-TAM (2)	All other cells	Mouse_GBM_TAM	0.482861	0.246019	0.01	3000	FALSE
Plk2	polo like kinase 2 [Source:MGI Symbol;Acc:MGI:1099790]	0.0346499	1.21448	0.13	0.113	1	Lipid Mo-TAM (2)	All other cells	Mouse_GBM_TAM	0.657825	0.188253	0.01	3000	FALSE
Gt(ROSA)26Sor	gene trap ROSA 26, Philippe Soriano [Source:MGI Symbol;Acc:MGI:104735]	0.0346592	0.256781	0.147	0.187	1	Lipid Mo-TAM (2)	All other cells	Mouse_GBM_TAM	0.296291	0.226927	0.01	3000	FALSE
Baiap2	brain-specific angiogenesis inhibitor 1-associated protein 2 [Source:MGI Symbol;Acc:MGI:2137336]	0.0347153	0.338498	0.107	0.156	1	Lipid Mo-TAM (2)	All other cells	Mouse_GBM_TAM	0.27773	0.195105	0.01	3000	FALSE
Ube2a	ubiquitin-conjugating enzyme E2A [Source:MGI Symbol;Acc:MGI:102959]	0.0347355	0.260074	0.494	0.564	1	Lipid Mo-TAM (2)	All other cells	Mouse_GBM_TAM	1.26886	0.975995	0.01	3000	FALSE
Ttc19	tetratricopeptide repeat domain 19 [Source:MGI Symbol;Acc:MGI:1920045]	0.0364763	0.267117	0.095	0.117	1	Lipid Mo-TAM (2)	All other cells	Mouse_GBM_TAM	0.178721	0.134482	0.01	3000	FALSE
Dnal4	dynein, axonemal, light chain 4 [Source:MGI Symbol;Acc:MGI:1859217]	0.0367442	0.281824	0.095	0.122	1	Lipid Mo-TAM (2)	All other cells	Mouse_GBM_TAM	0.18038	0.133624	0.01	3000	FALSE
Srxn1	sulfiredoxin 1 homolog (S. cerevisiae) [Source:MGI Symbol;Acc:MGI:104971]	0.0370398	1.16358	0.11	0.087	1	Lipid Mo-TAM (2)	All other cells	Mouse_GBM_TAM	0.348099	0.101858	0.01	3000	FALSE
Ddx28	DEAD (Asp-Glu-Ala-Asp) box polypeptide 28 [Source:MGI Symbol;Acc:MGI:1919236]	0.0373988	0.586063	0.118	0.104	1	Lipid Mo-TAM (2)	All other cells	Mouse_GBM_TAM	0.228012	0.122457	0.01	3000	FALSE
Gpr160	G protein-coupled receptor 160 [Source:MGI Symbol;Acc:MGI:1919112]	0.0380372	0.318911	0.11	0.143	1	Lipid Mo-TAM (2)	All other cells	Mouse_GBM_TAM	0.237519	0.169931	0.01	3000	FALSE
Gm5617	predicted gene 5617 [Source:MGI Symbol;Acc:MGI:3643566]	0.0402601	0.487388	0.272	0.275	1	Lipid Mo-TAM (2)	All other cells	Mouse_GBM_TAM	0.610659	0.371226	0.01	3000	FALSE
Fgr	FGR proto-oncogene, Src family tyrosine kinase [Source:MGI Symbol;Acc:MGI:95527]	0.040777	0.448009	0.258	0.254	1	Lipid Mo-TAM (2)	All other cells	Mouse_GBM_TAM	0.632866	0.400726	0.01	3000	FALSE
Cebpg	CCAAT/enhancer binding protein (C/EBP), gamma [Source:MGI Symbol;Acc:MGI:104982]	0.0412652	0.450869	0.385	0.42	1	Lipid Mo-TAM (2)	All other cells	Mouse_GBM_TAM	0.989505	0.626759	0.01	3000	FALSE
Echs1	enoyl Coenzyme A hydratase, short chain, 1, mitochondrial [Source:MGI Symbol;Acc:MGI:2136460]	0.0419139	0.32775	0.426	0.473	1	Lipid Mo-TAM (2)	All other cells	Mouse_GBM_TAM	1.02532	0.735995	0.01	3000	FALSE
Plekhm3	pleckstrin homology domain containing, family M, member 3 [Source:MGI Symbol;Acc:MGI:2443627]	0.0428834	0.536741	0.145	0.141	1	Lipid Mo-TAM (2)	All other cells	Mouse_GBM_TAM	0.296327	0.169094	0.01	3000	FALSE
B3gnt8	UDP-GlcNAc:betaGal beta-1,3-N-acetylglucosaminyltransferase 8 [Source:MGI Symbol;Acc:MGI:2385269]	0.0429728	0.384981	0.317	0.309	1	Lipid Mo-TAM (2)	All other cells	Mouse_GBM_TAM	0.701379	0.474067	0.01	3000	FALSE
1110059E24Rik	RIKEN cDNA 1110059E24 gene [Source:MGI Symbol;Acc:MGI:1913456]	0.0457655	0.260129	0.145	0.181	1	Lipid Mo-TAM (2)	All other cells	Mouse_GBM_TAM	0.279994	0.213571	0.01	3000	FALSE
H1f0	H1.0 linker histone [Source:MGI Symbol;Acc:MGI:95893]	0.0461873	0.35568	0.34	0.34	1	Lipid Mo-TAM (2)	All other cells	Mouse_GBM_TAM	0.850243	0.592769	0.01	3000	FALSE
Tnfaip3	tumor necrosis factor, alpha-induced protein 3 [Source:MGI Symbol;Acc:MGI:1196377]	0.0469624	0.304943	0.175	0.219	1	Lipid Mo-TAM (2)	All other cells	Mouse_GBM_TAM	0.447877	0.327531	0.01	3000	FALSE
Sirt2	sirtuin 2 [Source:MGI Symbol;Acc:MGI:1927664]	0.0469812	0.323034	0.431	0.491	1	Lipid Mo-TAM (2)	All other cells	Mouse_GBM_TAM	1.0707	0.772369	0.01	3000	FALSE
Mphosph10	M-phase phosphoprotein 10 (U3 small nucleolar ribonucleoprotein) [Source:MGI Symbol;Acc:MGI:1915223]	0.0488588	0.635278	0.251	0.246	1	Lipid Mo-TAM (2)	All other cells	Mouse_GBM_TAM	0.630948	0.329566	0.01	3000	FALSE
Nelfa	negative elongation factor complex member A, Whsc2 [Source:MGI Symbol;Acc:MGI:1346098]	0.0503673	0.334254	0.107	0.135	1	Lipid Mo-TAM (2)	All other cells	Mouse_GBM_TAM	0.213307	0.149859	0.01	3000	FALSE
Pacs2	phosphofurin acidic cluster sorting protein 2 [Source:MGI Symbol;Acc:MGI:1924399]	0.0508179	0.381237	0.121	0.149	1	Lipid Mo-TAM (2)	All other cells	Mouse_GBM_TAM	0.253082	0.169689	0.01	3000	FALSE
Socs6	suppressor of cytokine signaling 6 [Source:MGI Symbol;Acc:MGI:1924885]	0.0526474	0.491229	0.208	0.21	1	Lipid Mo-TAM (2)	All other cells	Mouse_GBM_TAM	0.431107	0.259902	0.01	3000	FALSE
Rngtt	RNA guanylyltransferase and 5'-phosphatase [Source:MGI Symbol;Acc:MGI:1329041]	0.0541956	0.252342	0.089	0.114	1	Lipid Mo-TAM (2)	All other cells	Mouse_GBM_TAM	0.173099	0.132264	0.01	3000	FALSE
Myo5a	myosin VA [Source:MGI Symbol;Acc:MGI:105976]	0.0547668	0.283628	0.208	0.268	1	Lipid Mo-TAM (2)	All other cells	Mouse_GBM_TAM	0.444309	0.332115	0.01	3000	FALSE
Cpsf7	cleavage and polyadenylation specific factor 7 [Source:MGI Symbol;Acc:MGI:1917826]	0.0549557	0.27228	0.097	0.124	1	Lipid Mo-TAM (2)	All other cells	Mouse_GBM_TAM	0.185665	0.139027	0.01	3000	FALSE
Polr2e	polymerase (RNA) II (DNA directed) polypeptide E [Source:MGI Symbol;Acc:MGI:1913670]	0.055507	0.273202	0.468	0.533	1	Lipid Mo-TAM (2)	All other cells	Mouse_GBM_TAM	1.15154	0.873862	0.01	3000	FALSE
Mfhas1	malignant fibrous histiocytoma amplified sequence 1 [Source:MGI Symbol;Acc:MGI:1098644]	0.0556661	0.273843	0.073	0.105	1	Lipid Mo-TAM (2)	All other cells	Mouse_GBM_TAM	0.156247	0.116422	0.01	3000	FALSE
Gcsh	glycine cleavage system protein H (aminomethyl carrier) [Source:MGI Symbol;Acc:MGI:1915383]	0.056125	0.251636	0.169	0.223	1	Lipid Mo-TAM (2)	All other cells	Mouse_GBM_TAM	0.331905	0.255841	0.01	3000	FALSE
Rbm6	RNA binding motif protein 6 [Source:MGI Symbol;Acc:MGI:1338037]	0.0598667	0.300673	0.18	0.238	1	Lipid Mo-TAM (2)	All other cells	Mouse_GBM_TAM	0.402668	0.295506	0.01	3000	FALSE
Paox	polyamine oxidase (exo-N4-amino) [Source:MGI Symbol;Acc:MGI:1916983]	0.0613535	0.44287	0.281	0.294	1	Lipid Mo-TAM (2)	All other cells	Mouse_GBM_TAM	0.615272	0.391544	0.01	3000	FALSE
Spag9	sperm associated antigen 9 [Source:MGI Symbol;Acc:MGI:1918084]	0.0619201	0.284056	0.248	0.315	1	Lipid Mo-TAM (2)	All other cells	Mouse_GBM_TAM	0.5804	0.434409	0.01	3000	FALSE
Sash1	SAM and SH3 domain containing 1 [Source:MGI Symbol;Acc:MGI:1917347]	0.0623696	0.405625	0.346	0.355	1	Lipid Mo-TAM (2)	All other cells	Mouse_GBM_TAM	0.779037	0.515941	0.01	3000	FALSE
Cd38	CD38 antigen [Source:MGI Symbol;Acc:MGI:107474]	0.0658762	0.55503	0.133	0.116	1	Lipid Mo-TAM (2)	All other cells	Mouse_GBM_TAM	0.281054	0.157081	0.01	3000	FALSE
Gm6377	predicted gene 6377 [Source:MGI Symbol;Acc:MGI:3647255]	0.0667496	0.476197	0.16	0.142	1	Lipid Mo-TAM (2)	All other cells	Mouse_GBM_TAM	0.349628	0.21338	0.01	3000	FALSE
Btbd9	BTB (POZ) domain containing 9 [Source:MGI Symbol;Acc:MGI:1916625]	0.0700078	0.266004	0.11	0.141	1	Lipid Mo-TAM (2)	All other cells	Mouse_GBM_TAM	0.219828	0.166148	0.01	3000	FALSE
Irak2	interleukin-1 receptor-associated kinase 2 [Source:MGI Symbol;Acc:MGI:2429603]	0.0716586	0.608717	0.216	0.21	1	Lipid Mo-TAM (2)	All other cells	Mouse_GBM_TAM	0.514254	0.27522	0.01	3000	FALSE
Plekhf2	pleckstrin homology domain containing, family F (with FYVE domain) member 2 [Source:MGI Symbol;Acc:MGI:1919051]	0.0726403	0.365266	0.367	0.391	1	Lipid Mo-TAM (2)	All other cells	Mouse_GBM_TAM	0.887716	0.613025	0.01	3000	FALSE
Tmem189	transmembrane protein 189 [Source:MGI Symbol;Acc:MGI:2142624]	0.0740666	0.291501	0.452	0.494	1	Lipid Mo-TAM (2)	All other cells	Mouse_GBM_TAM	1.1693	0.871102	0.01	3000	FALSE
Snx8	sorting nexin 8 [Source:MGI Symbol;Acc:MGI:2443816]	0.076467	0.291379	0.162	0.195	1	Lipid Mo-TAM (2)	All other cells	Mouse_GBM_TAM	0.3071	0.226947	0.01	3000	FALSE
Nt5dc2	5'-nucleotidase domain containing 2 [Source:MGI Symbol;Acc:MGI:1917271]	0.0768138	0.324759	0.13	0.163	1	Lipid Mo-TAM (2)	All other cells	Mouse_GBM_TAM	0.269781	0.192198	0.01	3000	FALSE
Por	P450 (cytochrome) oxidoreductase [Source:MGI Symbol;Acc:MGI:97744]	0.0841342	0.600857	0.199	0.191	1	Lipid Mo-TAM (2)	All other cells	Mouse_GBM_TAM	0.436607	0.234893	0.01	3000	FALSE
Mrpl38	mitochondrial ribosomal protein L38 [Source:MGI Symbol;Acc:MGI:1926269]	0.0854299	0.290426	0.168	0.218	1	Lipid Mo-TAM (2)	All other cells	Mouse_GBM_TAM	0.3619	0.26816	0.01	3000	FALSE
Asb8	ankyrin repeat and SOCS box-containing 8 [Source:MGI Symbol;Acc:MGI:1925791]	0.0868064	0.291911	0.088	0.115	1	Lipid Mo-TAM (2)	All other cells	Mouse_GBM_TAM	0.177734	0.130206	0.01	3000	FALSE
Pbdc1	polysaccharide biosynthesis domain containing 1 [Source:MGI Symbol;Acc:MGI:1914933]	0.0869012	0.453206	0.316	0.338	1	Lipid Mo-TAM (2)	All other cells	Mouse_GBM_TAM	0.714208	0.450297	0.01	3000	FALSE
Ten1	TEN1 telomerase capping complex subunit [Source:MGI Symbol;Acc:MGI:1916785]	0.0875435	0.276531	0.424	0.478	1	Lipid Mo-TAM (2)	All other cells	Mouse_GBM_TAM	0.965051	0.729488	0.01	3000	FALSE
Zc3h18	zinc finger CCCH-type containing 18 [Source:MGI Symbol;Acc:MGI:1923264]	0.0908035	0.270368	0.16	0.201	1	Lipid Mo-TAM (2)	All other cells	Mouse_GBM_TAM	0.31645	0.239113	0.01	3000	FALSE
Lmna	lamin A [Source:MGI Symbol;Acc:MGI:96794]	0.0914224	0.621196	0.255	0.256	1	Lipid Mo-TAM (2)	All other cells	Mouse_GBM_TAM	0.669002	0.354829	0.01	3000	FALSE
Tspan17	tetraspanin 17 [Source:MGI Symbol;Acc:MGI:1921507]	0.0915808	0.598097	0.118	0.11	1	Lipid Mo-TAM (2)	All other cells	Mouse_GBM_TAM	0.236243	0.125399	0.01	3000	FALSE
Phlda1	pleckstrin homology like domain, family A, member 1 [Source:MGI Symbol;Acc:MGI:1096880]	0.0950052	0.738401	0.1	0.12	1	Lipid Mo-TAM (2)	All other cells	Mouse_GBM_TAM	0.392992	0.182581	0.01	3000	FALSE
Vps53	VPS53 GARP complex subunit [Source:MGI Symbol;Acc:MGI:1915549]	0.0958696	0.292697	0.144	0.187	1	Lipid Mo-TAM (2)	All other cells	Mouse_GBM_TAM	0.301446	0.222416	0.01	3000	FALSE
Slc8b1	solute carrier family 8 (sodium/lithium/calcium exchanger), member B1 [Source:MGI Symbol;Acc:MGI:2180781]	0.0964845	0.574433	0.163	0.147	1	Lipid Mo-TAM (2)	All other cells	Mouse_GBM_TAM	0.33321	0.183236	0.01	3000	FALSE
Zfand2a	zinc finger, AN1-type domain 2A [Source:MGI Symbol;Acc:MGI:2140729]	0.0971313	0.700658	0.112	0.093	1	Lipid Mo-TAM (2)	All other cells	Mouse_GBM_TAM	0.223239	0.105747	0.01	3000	FALSE
Ppp1r15a	protein phosphatase 1, regulatory subunit 15A [Source:MGI Symbol;Acc:MGI:1927072]	0.0975548	0.339883	0.228	0.282	1	Lipid Mo-TAM (2)	All other cells	Mouse_GBM_TAM	0.741548	0.524992	0.01	3000	FALSE
Hpse	heparanase [Source:MGI Symbol;Acc:MGI:1343124]	0.0981612	0.463705	0.21	0.206	1	Lipid Mo-TAM (2)	All other cells	Mouse_GBM_TAM	0.435588	0.270252	0.01	3000	FALSE
Gpr146	G protein-coupled receptor 146 [Source:MGI Symbol;Acc:MGI:1933113]	0.0988733	0.483367	0.196	0.175	1	Lipid Mo-TAM (2)	All other cells	Mouse_GBM_TAM	0.372298	0.225765	0.01	3000	FALSE
Mcemp1	mast cell expressed membrane protein 1 [Source:MGI Symbol;Acc:MGI:1916439]	0.0997866	0.55668	0.18	0.161	1	Lipid Mo-TAM (2)	All other cells	Mouse_GBM_TAM	0.622371	0.352417	0.01	3000	FALSE
Eif5	eukaryotic translation initiation factor 5 [Source:MGI Symbol;Acc:MGI:95309]	0.100814	0.280288	0.53	0.615	1	Lipid Mo-TAM (2)	All other cells	Mouse_GBM_TAM	1.63562	1.23338	0.01	3000	FALSE
Tmem80	transmembrane protein 80 [Source:MGI Symbol;Acc:MGI:1918698]	0.101653	0.323662	0.106	0.138	1	Lipid Mo-TAM (2)	All other cells	Mouse_GBM_TAM	0.216569	0.153921	0.01	3000	FALSE
Spns1	spinster homolog 1 [Source:MGI Symbol;Acc:MGI:1920908]	0.103146	0.309488	0.122	0.153	1	Lipid Mo-TAM (2)	All other cells	Mouse_GBM_TAM	0.241788	0.174768	0.01	3000	FALSE
Alyref2	Aly/REF export factor 2 [Source:MGI Symbol;Acc:MGI:1913144]	0.10386	0.283768	0.092	0.125	1	Lipid Mo-TAM (2)	All other cells	Mouse_GBM_TAM	0.194456	0.143943	0.01	3000	FALSE
Pdgfa	platelet derived growth factor, alpha [Source:MGI Symbol;Acc:MGI:97527]	0.106215	0.40103	0.323	0.345	1	Lipid Mo-TAM (2)	All other cells	Mouse_GBM_TAM	0.870582	0.579664	0.01	3000	FALSE
Top3b	topoisomerase (DNA) III beta [Source:MGI Symbol;Acc:MGI:1333803]	0.106316	0.357198	0.101	0.131	1	Lipid Mo-TAM (2)	All other cells	Mouse_GBM_TAM	0.22067	0.151385	0.01	3000	FALSE
Ifi27	interferon, alpha-inducible protein 27 [Source:MGI Symbol;Acc:MGI:1277180]	0.106529	0.499632	0.301	0.304	1	Lipid Mo-TAM (2)	All other cells	Mouse_GBM_TAM	0.752923	0.452906	0.01	3000	FALSE
Rrp9	RRP9, small subunit (SSU) processome component, homolog (yeast) [Source:MGI Symbol;Acc:MGI:2384313]	0.106581	0.342821	0.112	0.143	1	Lipid Mo-TAM (2)	All other cells	Mouse_GBM_TAM	0.23086	0.160954	0.01	3000	FALSE
Ethe1	ethylmalonic encephalopathy 1 [Source:MGI Symbol;Acc:MGI:1913321]	0.10753	0.294644	0.332	0.36	1	Lipid Mo-TAM (2)	All other cells	Mouse_GBM_TAM	0.69727	0.516772	0.01	3000	FALSE
Topors	topoisomerase I binding, arginine/serine-rich [Source:MGI Symbol;Acc:MGI:2146189]	0.10844	0.271394	0.133	0.173	1	Lipid Mo-TAM (2)	All other cells	Mouse_GBM_TAM	0.270963	0.204183	0.01	3000	FALSE
Gas2l3	growth arrest-specific 2 like 3 [Source:MGI Symbol;Acc:MGI:1918780]	0.110076	0.647995	0.142	0.125	1	Lipid Mo-TAM (2)	All other cells	Mouse_GBM_TAM	0.285433	0.144539	0.01	3000	FALSE
Ttc7	tetratricopeptide repeat domain 7 [Source:MGI Symbol;Acc:MGI:1920999]	0.110315	0.300405	0.147	0.18	1	Lipid Mo-TAM (2)	All other cells	Mouse_GBM_TAM	0.291645	0.213374	0.01	3000	FALSE
Opa3	optic atrophy 3 [Source:MGI Symbol;Acc:MGI:2686271]	0.110444	0.257588	0.119	0.144	1	Lipid Mo-TAM (2)	All other cells	Mouse_GBM_TAM	0.224192	0.17101	0.01	3000	FALSE
Csrnp1	cysteine-serine-rich nuclear protein 1 [Source:MGI Symbol;Acc:MGI:2387989]	0.110552	0.280486	0.148	0.175	1	Lipid Mo-TAM (2)	All other cells	Mouse_GBM_TAM	0.369187	0.276444	0.01	3000	FALSE
Dgkz	diacylglycerol kinase zeta [Source:MGI Symbol;Acc:MGI:1278339]	0.112645	0.378486	0.372	0.4	1	Lipid Mo-TAM (2)	All other cells	Mouse_GBM_TAM	0.837789	0.570649	0.01	3000	FALSE
Azin1	antizyme inhibitor 1 [Source:MGI Symbol;Acc:MGI:1859169]	0.115707	0.295421	0.169	0.21	1	Lipid Mo-TAM (2)	All other cells	Mouse_GBM_TAM	0.349164	0.257296	0.01	3000	FALSE
Brms1	breast cancer metastasis-suppressor 1 [Source:MGI Symbol;Acc:MGI:2388804]	0.117342	0.299465	0.301	0.329	1	Lipid Mo-TAM (2)	All other cells	Mouse_GBM_TAM	0.590245	0.434911	0.01	3000	FALSE
Degs1	delta(4)-desaturase, sphingolipid 1 [Source:MGI Symbol;Acc:MGI:1097711]	0.118192	0.419428	0.314	0.335	1	Lipid Mo-TAM (2)	All other cells	Mouse_GBM_TAM	0.706391	0.460971	0.01	3000	FALSE
Ing4	inhibitor of growth family, member 4 [Source:MGI Symbol;Acc:MGI:107307]	0.119265	0.265036	0.18	0.231	1	Lipid Mo-TAM (2)	All other cells	Mouse_GBM_TAM	0.387559	0.294999	0.01	3000	FALSE
Arf2	ADP-ribosylation factor 2 [Source:MGI Symbol;Acc:MGI:99595]	0.11981	0.288904	0.121	0.149	1	Lipid Mo-TAM (2)	All other cells	Mouse_GBM_TAM	0.244363	0.180539	0.01	3000	FALSE
Nisch	nischarin [Source:MGI Symbol;Acc:MGI:1928323]	0.119876	0.301502	0.514	0.586	1	Lipid Mo-TAM (2)	All other cells	Mouse_GBM_TAM	1.45144	1.07104	0.01	3000	FALSE
Atf7ip	activating transcription factor 7 interacting protein [Source:MGI Symbol;Acc:MGI:1858965]	0.121548	0.267816	0.163	0.205	1	Lipid Mo-TAM (2)	All other cells	Mouse_GBM_TAM	0.351822	0.266811	0.01	3000	FALSE
Atp6v0a1	ATPase, H+ transporting, lysosomal V0 subunit A1 [Source:MGI Symbol;Acc:MGI:103286]	0.123087	0.254379	0.156	0.203	1	Lipid Mo-TAM (2)	All other cells	Mouse_GBM_TAM	0.312773	0.240277	0.01	3000	FALSE
Maf1	MAF1 homolog, negative regulator of RNA polymerase III [Source:MGI Symbol;Acc:MGI:1916127]	0.124114	0.289086	0.338	0.386	1	Lipid Mo-TAM (2)	All other cells	Mouse_GBM_TAM	0.72219	0.538372	0.01	3000	FALSE
Agfg1	ArfGAP with FG repeats 1 [Source:MGI Symbol;Acc:MGI:1333754]	0.126102	0.261833	0.113	0.144	1	Lipid Mo-TAM (2)	All other cells	Mouse_GBM_TAM	0.209263	0.158754	0.01	3000	FALSE
Wbp2	WW domain binding protein 2 [Source:MGI Symbol;Acc:MGI:104709]	0.126851	0.310883	0.372	0.419	1	Lipid Mo-TAM (2)	All other cells	Mouse_GBM_TAM	0.829394	0.605107	0.01	3000	FALSE
Trbc2	T cell receptor beta, constant 2 [Source:MGI Symbol;Acc:MGI:4835227]	0.127294	0.268891	0.1	0.117	1	Lipid Mo-TAM (2)	All other cells	Mouse_GBM_TAM	0.207956	0.156568	0.01	3000	FALSE
Nipsnap3b	nipsnap homolog 3B [Source:MGI Symbol;Acc:MGI:1913786]	0.128578	0.335184	0.32	0.348	1	Lipid Mo-TAM (2)	All other cells	Mouse_GBM_TAM	0.663925	0.471995	0.01	3000	FALSE
Mbd1	methyl-CpG binding domain protein 1 [Source:MGI Symbol;Acc:MGI:1333811]	0.129815	0.32712	0.086	0.108	1	Lipid Mo-TAM (2)	All other cells	Mouse_GBM_TAM	0.171596	0.12093	0.01	3000	FALSE
Gpr132	G protein-coupled receptor 132 [Source:MGI Symbol;Acc:MGI:1890220]	0.129979	0.325463	0.089	0.114	1	Lipid Mo-TAM (2)	All other cells	Mouse_GBM_TAM	0.223689	0.158768	0.01	3000	FALSE
Gtf2h1	general transcription factor II H, polypeptide 1 [Source:MGI Symbol;Acc:MGI:1277216]	0.130375	0.313943	0.148	0.176	1	Lipid Mo-TAM (2)	All other cells	Mouse_GBM_TAM	0.282375	0.203598	0.01	3000	FALSE
Ocel1	occludin/ELL domain containing 1 [Source:MGI Symbol;Acc:MGI:1924340]	0.131617	0.28189	0.169	0.212	1	Lipid Mo-TAM (2)	All other cells	Mouse_GBM_TAM	0.335877	0.250914	0.01	3000	FALSE
Traf6	TNF receptor-associated factor 6 [Source:MGI Symbol;Acc:MGI:108072]	0.131687	0.294363	0.085	0.105	1	Lipid Mo-TAM (2)	All other cells	Mouse_GBM_TAM	0.164874	0.120282	0.01	3000	FALSE
Sntb2	syntrophin, basic 2 [Source:MGI Symbol;Acc:MGI:101771]	0.132063	0.883322	0.103	0.085	1	Lipid Mo-TAM (2)	All other cells	Mouse_GBM_TAM	0.243141	0.0946502	0.01	3000	FALSE
Snx30	sorting nexin family member 30 [Source:MGI Symbol;Acc:MGI:2443882]	0.13251	0.271039	0.115	0.142	1	Lipid Mo-TAM (2)	All other cells	Mouse_GBM_TAM	0.218677	0.164386	0.01	3000	FALSE
Cnppd1	cyclin Pas1/PHO80 domain containing 1 [Source:MGI Symbol;Acc:MGI:1916421]	0.13376	0.415085	0.287	0.312	1	Lipid Mo-TAM (2)	All other cells	Mouse_GBM_TAM	0.630677	0.413029	0.01	3000	FALSE
Eif4ebp2	eukaryotic translation initiation factor 4E binding protein 2 [Source:MGI Symbol;Acc:MGI:109198]	0.134333	0.266238	0.095	0.117	1	Lipid Mo-TAM (2)	All other cells	Mouse_GBM_TAM	0.167438	0.125963	0.01	3000	FALSE
Tpm1	tropomyosin 1, alpha [Source:MGI Symbol;Acc:MGI:98809]	0.134803	0.294313	0.112	0.142	1	Lipid Mo-TAM (2)	All other cells	Mouse_GBM_TAM	0.214913	0.15757	0.01	3000	FALSE
Zfp511	zinc finger protein 511 [Source:MGI Symbol;Acc:MGI:1917002]	0.137638	0.264178	0.121	0.156	1	Lipid Mo-TAM (2)	All other cells	Mouse_GBM_TAM	0.234432	0.177684	0.01	3000	FALSE
Nhlrc2	NHL repeat containing 2 [Source:MGI Symbol;Acc:MGI:1914116]	0.137819	0.303308	0.082	0.103	1	Lipid Mo-TAM (2)	All other cells	Mouse_GBM_TAM	0.159119	0.114873	0.01	3000	FALSE
Thoc6	THO complex 6 [Source:MGI Symbol;Acc:MGI:2677480]	0.137852	0.277079	0.174	0.212	1	Lipid Mo-TAM (2)	All other cells	Mouse_GBM_TAM	0.342161	0.256937	0.01	3000	FALSE
Vamp4	vesicle-associated membrane protein 4 [Source:MGI Symbol;Acc:MGI:1858730]	0.138231	0.355335	0.332	0.361	1	Lipid Mo-TAM (2)	All other cells	Mouse_GBM_TAM	0.714211	0.497627	0.01	3000	FALSE
Zbtb22	zinc finger and BTB domain containing 22 [Source:MGI Symbol;Acc:MGI:1931870]	0.138235	0.579476	0.109	0.096	1	Lipid Mo-TAM (2)	All other cells	Mouse_GBM_TAM	0.195814	0.105295	0.01	3000	FALSE
Tnfrsf12a	tumor necrosis factor receptor superfamily, member 12a [Source:MGI Symbol;Acc:MGI:1351484]	0.14135	0.430125	0.134	0.161	1	Lipid Mo-TAM (2)	All other cells	Mouse_GBM_TAM	0.330415	0.211415	0.01	3000	FALSE
Gle1	GLE1 RNA export mediator (yeast) [Source:MGI Symbol;Acc:MGI:1921662]	0.141644	0.275833	0.107	0.143	1	Lipid Mo-TAM (2)	All other cells	Mouse_GBM_TAM	0.216202	0.161674	0.01	3000	FALSE
Lrrfip2	leucine rich repeat (in FLII) interacting protein 2 [Source:MGI Symbol;Acc:MGI:1918518]	0.143155	0.331785	0.184	0.22	1	Lipid Mo-TAM (2)	All other cells	Mouse_GBM_TAM	0.377068	0.267776	0.01	3000	FALSE
Snx27	sorting nexin family member 27 [Source:MGI Symbol;Acc:MGI:1923992]	0.143978	0.251157	0.1	0.126	1	Lipid Mo-TAM (2)	All other cells	Mouse_GBM_TAM	0.181225	0.138754	0.01	3000	FALSE
1700017B05Rik	RIKEN cDNA 1700017B05 gene [Source:MGI Symbol;Acc:MGI:1921461]	0.144362	0.388196	0.307	0.338	1	Lipid Mo-TAM (2)	All other cells	Mouse_GBM_TAM	0.680736	0.458512	0.01	3000	FALSE
Arl8a	ADP-ribosylation factor-like 8A [Source:MGI Symbol;Acc:MGI:1915974]	0.145709	0.402478	0.369	0.407	1	Lipid Mo-TAM (2)	All other cells	Mouse_GBM_TAM	0.887736	0.590281	0.01	3000	FALSE
Dedd	death effector domain-containing [Source:MGI Symbol;Acc:MGI:1333874]	0.150692	0.252635	0.104	0.13	1	Lipid Mo-TAM (2)	All other cells	Mouse_GBM_TAM	0.19084	0.146003	0.01	3000	FALSE
Ino80d	INO80 complex subunit D [Source:MGI Symbol;Acc:MGI:3027003]	0.150935	0.269024	0.122	0.161	1	Lipid Mo-TAM (2)	All other cells	Mouse_GBM_TAM	0.251769	0.190024	0.01	3000	FALSE
Ctps2	cytidine 5'-triphosphate synthase 2 [Source:MGI Symbol;Acc:MGI:1933185]	0.151887	0.482441	0.116	0.112	1	Lipid Mo-TAM (2)	All other cells	Mouse_GBM_TAM	0.213325	0.127853	0.01	3000	FALSE
Ppp2r2a	protein phosphatase 2, regulatory subunit B, alpha [Source:MGI Symbol;Acc:MGI:1919228]	0.15241	0.257642	0.181	0.227	1	Lipid Mo-TAM (2)	All other cells	Mouse_GBM_TAM	0.365991	0.280593	0.01	3000	FALSE
Ppm1a	protein phosphatase 1A, magnesium dependent, alpha isoform [Source:MGI Symbol;Acc:MGI:99878]	0.152499	0.354914	0.122	0.152	1	Lipid Mo-TAM (2)	All other cells	Mouse_GBM_TAM	0.242999	0.167411	0.01	3000	FALSE
1700037H04Rik	RIKEN cDNA 1700037H04 gene [Source:MGI Symbol;Acc:MGI:1914576]	0.153553	0.25834	0.1	0.13	1	Lipid Mo-TAM (2)	All other cells	Mouse_GBM_TAM	0.183021	0.139076	0.01	3000	FALSE
Myo1c	myosin IC [Source:MGI Symbol;Acc:MGI:106612]	0.155243	0.259945	0.198	0.258	1	Lipid Mo-TAM (2)	All other cells	Mouse_GBM_TAM	0.417696	0.319794	0.01	3000	FALSE
Cars	cysteinyl-tRNA synthetase [Source:MGI Symbol;Acc:MGI:1351477]	0.15585	0.340914	0.097	0.118	1	Lipid Mo-TAM (2)	All other cells	Mouse_GBM_TAM	0.197137	0.137299	0.01	3000	FALSE
Lrp12	low density lipoprotein-related protein 12 [Source:MGI Symbol;Acc:MGI:2443132]	0.156411	0.417105	0.085	0.103	1	Lipid Mo-TAM (2)	All other cells	Mouse_GBM_TAM	0.171854	0.109833	0.01	3000	FALSE
Arid5b	AT rich interactive domain 5B (MRF1-like) [Source:MGI Symbol;Acc:MGI:2175912]	0.157356	0.587694	0.237	0.232	1	Lipid Mo-TAM (2)	All other cells	Mouse_GBM_TAM	0.630853	0.346062	0.01	3000	FALSE
Zfp513	zinc finger protein 513 [Source:MGI Symbol;Acc:MGI:2141255]	0.158071	0.260543	0.121	0.152	1	Lipid Mo-TAM (2)	All other cells	Mouse_GBM_TAM	0.23829	0.181341	0.01	3000	FALSE
Samd8	sterile alpha motif domain containing 8 [Source:MGI Symbol;Acc:MGI:1914880]	0.159247	0.361274	0.103	0.128	1	Lipid Mo-TAM (2)	All other cells	Mouse_GBM_TAM	0.216186	0.147603	0.01	3000	FALSE
Comtd1	catechol-O-methyltransferase domain containing 1 [Source:MGI Symbol;Acc:MGI:1916406]	0.161212	0.254957	0.224	0.276	1	Lipid Mo-TAM (2)	All other cells	Mouse_GBM_TAM	0.460898	0.354922	0.01	3000	FALSE
Ppid	peptidylprolyl isomerase D (cyclophilin D) [Source:MGI Symbol;Acc:MGI:1914988]	0.161816	0.251704	0.127	0.168	1	Lipid Mo-TAM (2)	All other cells	Mouse_GBM_TAM	0.258431	0.198698	0.01	3000	FALSE
Dnajc24	DnaJ heat shock protein family (Hsp40) member C24 [Source:MGI Symbol;Acc:MGI:1919522]	0.161925	0.273544	0.181	0.223	1	Lipid Mo-TAM (2)	All other cells	Mouse_GBM_TAM	0.351191	0.26475	0.01	3000	FALSE
Pip4k2c	phosphatidylinositol-5-phosphate 4-kinase, type II, gamma [Source:MGI Symbol;Acc:MGI:2152214]	0.162641	0.282629	0.082	0.101	1	Lipid Mo-TAM (2)	All other cells	Mouse_GBM_TAM	0.147058	0.10839	0.01	3000	FALSE
Atxn7l3b	ataxin 7-like 3B [Source:MGI Symbol;Acc:MGI:1914971]	0.162971	0.264766	0.44	0.497	1	Lipid Mo-TAM (2)	All other cells	Mouse_GBM_TAM	1.03873	0.794777	0.01	3000	FALSE
Sfxn3	sideroflexin 3 [Source:MGI Symbol;Acc:MGI:2137679]	0.16421	0.494018	0.139	0.131	1	Lipid Mo-TAM (2)	All other cells	Mouse_GBM_TAM	0.252269	0.150028	0.01	3000	FALSE
Peak1	pseudopodium-enriched atypical kinase 1 [Source:MGI Symbol;Acc:MGI:2442366]	0.165095	0.275032	0.156	0.195	1	Lipid Mo-TAM (2)	All other cells	Mouse_GBM_TAM	0.31468	0.23661	0.01	3000	FALSE
Hgf	hepatocyte growth factor [Source:MGI Symbol;Acc:MGI:96079]	0.166105	0.437768	0.098	0.13	1	Lipid Mo-TAM (2)	All other cells	Mouse_GBM_TAM	0.245374	0.154838	0.01	3000	FALSE
Coq9	coenzyme Q9 [Source:MGI Symbol;Acc:MGI:1915164]	0.166953	0.292969	0.107	0.14	1	Lipid Mo-TAM (2)	All other cells	Mouse_GBM_TAM	0.212775	0.1562	0.01	3000	FALSE
Vps26a	VPS26 retromer complex component A [Source:MGI Symbol;Acc:MGI:1353654]	0.168031	0.345227	0.322	0.356	1	Lipid Mo-TAM (2)	All other cells	Mouse_GBM_TAM	0.692374	0.487323	0.01	3000	FALSE
Ncapg2	non-SMC condensin II complex, subunit G2 [Source:MGI Symbol;Acc:MGI:1923294]	0.169961	0.458287	0.239	0.238	1	Lipid Mo-TAM (2)	All other cells	Mouse_GBM_TAM	0.497833	0.311136	0.01	3000	FALSE
Mdm2	transformed mouse 3T3 cell double minute 2 [Source:MGI Symbol;Acc:MGI:96952]	0.170339	0.332277	0.201	0.25	1	Lipid Mo-TAM (2)	All other cells	Mouse_GBM_TAM	0.475334	0.338125	0.01	3000	FALSE
Ly9	lymphocyte antigen 9 [Source:MGI Symbol;Acc:MGI:96885]	0.171511	0.365203	0.305	0.322	1	Lipid Mo-TAM (2)	All other cells	Mouse_GBM_TAM	0.705382	0.486515	0.01	3000	FALSE
Nupr1	nuclear protein transcription regulator 1 [Source:MGI Symbol;Acc:MGI:1891834]	0.171948	0.293363	0.352	0.443	1	Lipid Mo-TAM (2)	All other cells	Mouse_GBM_TAM	1.19412	0.887972	0.01	3000	FALSE
Bloc1s4	biogenesis of lysosomal organelles complex-1, subunit 4, cappuccino [Source:MGI Symbol;Acc:MGI:1929230]	0.172324	0.25018	0.16	0.201	1	Lipid Mo-TAM (2)	All other cells	Mouse_GBM_TAM	0.302891	0.233636	0.01	3000	FALSE
1110065P20Rik	RIKEN cDNA 1110065P20 gene [Source:MGI Symbol;Acc:MGI:1916170]	0.173245	0.28424	0.159	0.198	1	Lipid Mo-TAM (2)	All other cells	Mouse_GBM_TAM	0.301212	0.224214	0.01	3000	FALSE
Rchy1	ring finger and CHY zinc finger domain containing 1 [Source:MGI Symbol;Acc:MGI:1915348]	0.17789	0.306431	0.224	0.282	1	Lipid Mo-TAM (2)	All other cells	Mouse_GBM_TAM	0.517501	0.378277	0.01	3000	FALSE
Med15	mediator complex subunit 15 [Source:MGI Symbol;Acc:MGI:2137379]	0.178165	0.295083	0.177	0.21	1	Lipid Mo-TAM (2)	All other cells	Mouse_GBM_TAM	0.338542	0.249479	0.01	3000	FALSE
Micu2	mitochondrial calcium uptake 2 [Source:MGI Symbol;Acc:MGI:1915764]	0.178655	0.268269	0.11	0.138	1	Lipid Mo-TAM (2)	All other cells	Mouse_GBM_TAM	0.206281	0.15539	0.01	3000	FALSE
Arfgap2	ADP-ribosylation factor GTPase activating protein 2 [Source:MGI Symbol;Acc:MGI:1924288]	0.180029	0.310207	0.222	0.262	1	Lipid Mo-TAM (2)	All other cells	Mouse_GBM_TAM	0.456844	0.332334	0.01	3000	FALSE
Arid3a	AT rich interactive domain 3A (BRIGHT-like) [Source:MGI Symbol;Acc:MGI:1328360]	0.181293	0.509599	0.116	0.11	1	Lipid Mo-TAM (2)	All other cells	Mouse_GBM_TAM	0.229244	0.133722	0.01	3000	FALSE
Nkiras2	NFKB inhibitor interacting Ras-like protein 2 [Source:MGI Symbol;Acc:MGI:1919216]	0.182056	0.257334	0.162	0.194	1	Lipid Mo-TAM (2)	All other cells	Mouse_GBM_TAM	0.308872	0.236523	0.01	3000	FALSE
Nfil3	nuclear factor, interleukin 3, regulated [Source:MGI Symbol;Acc:MGI:109495]	0.184433	0.254691	0.163	0.19	1	Lipid Mo-TAM (2)	All other cells	Mouse_GBM_TAM	0.357485	0.274858	0.01	3000	FALSE
Rufy3	RUN and FYVE domain containing 3 [Source:MGI Symbol;Acc:MGI:106484]	0.184879	0.259239	0.187	0.229	1	Lipid Mo-TAM (2)	All other cells	Mouse_GBM_TAM	0.371045	0.284029	0.01	3000	FALSE
Arfrp1	ADP-ribosylation factor related protein 1 [Source:MGI Symbol;Acc:MGI:1923938]	0.185174	0.273296	0.198	0.249	1	Lipid Mo-TAM (2)	All other cells	Mouse_GBM_TAM	0.408897	0.308725	0.01	3000	FALSE
Acd	adrenocortical dysplasia [Source:MGI Symbol;Acc:MGI:87873]	0.186861	0.282861	0.148	0.181	1	Lipid Mo-TAM (2)	All other cells	Mouse_GBM_TAM	0.27548	0.205145	0.01	3000	FALSE
Iws1	IWS1, SUPT6 interacting protein [Source:MGI Symbol;Acc:MGI:1920723]	0.188287	0.252214	0.13	0.161	1	Lipid Mo-TAM (2)	All other cells	Mouse_GBM_TAM	0.251368	0.193103	0.01	3000	FALSE
Pikfyve	phosphoinositide kinase, FYVE type zinc finger containing [Source:MGI Symbol;Acc:MGI:1335106]	0.189856	0.324879	0.097	0.121	1	Lipid Mo-TAM (2)	All other cells	Mouse_GBM_TAM	0.19374	0.137226	0.01	3000	FALSE
Elf2	E74-like factor 2 [Source:MGI Symbol;Acc:MGI:1916507]	0.19037	0.330714	0.177	0.216	1	Lipid Mo-TAM (2)	All other cells	Mouse_GBM_TAM	0.373881	0.265784	0.01	3000	FALSE
Tbc1d15	TBC1 domain family, member 15 [Source:MGI Symbol;Acc:MGI:1913937]	0.19112	0.383456	0.112	0.139	1	Lipid Mo-TAM (2)	All other cells	Mouse_GBM_TAM	0.238656	0.15946	0.01	3000	FALSE
Gsk3a	glycogen synthase kinase 3 alpha [Source:MGI Symbol;Acc:MGI:2152453]	0.19451	0.291451	0.134	0.163	1	Lipid Mo-TAM (2)	All other cells	Mouse_GBM_TAM	0.24456	0.180201	0.01	3000	FALSE
Ctnna1	catenin (cadherin associated protein), alpha 1 [Source:MGI Symbol;Acc:MGI:88274]	0.196108	0.275444	0.156	0.195	1	Lipid Mo-TAM (2)	All other cells	Mouse_GBM_TAM	0.308803	0.232046	0.01	3000	FALSE
Nrp2	neuropilin 2 [Source:MGI Symbol;Acc:MGI:1100492]	0.196527	0.306613	0.159	0.203	1	Lipid Mo-TAM (2)	All other cells	Mouse_GBM_TAM	0.356683	0.259855	0.01	3000	FALSE
Kat5	K(lysine) acetyltransferase 5 [Source:MGI Symbol;Acc:MGI:1932051]	0.198985	0.272378	0.106	0.123	1	Lipid Mo-TAM (2)	All other cells	Mouse_GBM_TAM	0.186563	0.139696	0.01	3000	FALSE
Smarcc2	SWI/SNF related, matrix associated, actin dependent regulator of chromatin, subfamily c, member 2 [Source:MGI Symbol;Acc:MGI:1915344]	0.201864	0.280901	0.159	0.197	1	Lipid Mo-TAM (2)	All other cells	Mouse_GBM_TAM	0.30686	0.229262	0.01	3000	FALSE
Cdc42se2	CDC42 small effector 2 [Source:MGI Symbol;Acc:MGI:1919979]	0.202159	0.383786	0.346	0.38	1	Lipid Mo-TAM (2)	All other cells	Mouse_GBM_TAM	0.797383	0.540052	0.01	3000	FALSE
Ptgs2	prostaglandin-endoperoxide synthase 2 [Source:MGI Symbol;Acc:MGI:97798]	0.202249	0.303205	0.103	0.115	1	Lipid Mo-TAM (2)	All other cells	Mouse_GBM_TAM	0.316507	0.231109	0.01	3000	FALSE
Lyl1	lymphoblastomic leukemia 1 [Source:MGI Symbol;Acc:MGI:96891]	0.202826	0.319428	0.346	0.367	1	Lipid Mo-TAM (2)	All other cells	Mouse_GBM_TAM	0.805547	0.582547	0.01	3000	FALSE
Mtg2	mitochondrial ribosome associated GTPase 2 [Source:MGI Symbol;Acc:MGI:106565]	0.204856	0.358128	0.088	0.107	1	Lipid Mo-TAM (2)	All other cells	Mouse_GBM_TAM	0.175314	0.119531	0.01	3000	FALSE
Gpn1	GPN-loop GTPase 1 [Source:MGI Symbol;Acc:MGI:1921504]	0.204994	0.269029	0.116	0.14	1	Lipid Mo-TAM (2)	All other cells	Mouse_GBM_TAM	0.206546	0.155467	0.01	3000	FALSE
Ercc1	excision repair cross-complementing rodent repair deficiency, complementation group 1 [Source:MGI Symbol;Acc:MGI:95412]	0.207918	0.294643	0.113	0.137	1	Lipid Mo-TAM (2)	All other cells	Mouse_GBM_TAM	0.21366	0.156581	0.01	3000	FALSE
Ddx46	DEAD (Asp-Glu-Ala-Asp) box polypeptide 46 [Source:MGI Symbol;Acc:MGI:1920895]	0.209842	0.329497	0.379	0.418	1	Lipid Mo-TAM (2)	All other cells	Mouse_GBM_TAM	0.846614	0.60615	0.01	3000	FALSE
Rgl1	ral guanine nucleotide dissociation stimulator,-like 1 [Source:MGI Symbol;Acc:MGI:107484]	0.21124	0.625429	0.142	0.141	1	Lipid Mo-TAM (2)	All other cells	Mouse_GBM_TAM	0.326389	0.169979	0.01	3000	FALSE
Pias2	protein inhibitor of activated STAT 2 [Source:MGI Symbol;Acc:MGI:1096566]	0.211954	0.34325	0.083	0.101	1	Lipid Mo-TAM (2)	All other cells	Mouse_GBM_TAM	0.157318	0.108706	0.01	3000	FALSE
Trappc13	trafficking protein particle complex 13 [Source:MGI Symbol;Acc:MGI:1914225]	0.212372	0.280798	0.107	0.134	1	Lipid Mo-TAM (2)	All other cells	Mouse_GBM_TAM	0.203674	0.151362	0.01	3000	FALSE
Zfp655	zinc finger protein 655 [Source:MGI Symbol;Acc:MGI:1919861]	0.214117	0.339242	0.101	0.116	1	Lipid Mo-TAM (2)	All other cells	Mouse_GBM_TAM	0.190486	0.132808	0.01	3000	FALSE
Fam193a	family with sequence homology 193, member A [Source:MGI Symbol;Acc:MGI:2447768]	0.218753	0.344837	0.136	0.175	1	Lipid Mo-TAM (2)	All other cells	Mouse_GBM_TAM	0.295766	0.206585	0.01	3000	FALSE
Slc35a2	solute carrier family 35 (UDP-galactose transporter), member A2 [Source:MGI Symbol;Acc:MGI:1345297]	0.220332	0.291458	0.083	0.104	1	Lipid Mo-TAM (2)	All other cells	Mouse_GBM_TAM	0.158103	0.115602	0.01	3000	FALSE
Ypel5	yippee like 5 [Source:MGI Symbol;Acc:MGI:1916937]	0.22128	0.250472	0.201	0.244	1	Lipid Mo-TAM (2)	All other cells	Mouse_GBM_TAM	0.406925	0.314548	0.01	3000	FALSE
Tmem251	transmembrane protein 251 [Source:MGI Symbol;Acc:MGI:2443862]	0.228841	0.427738	0.326	0.354	1	Lipid Mo-TAM (2)	All other cells	Mouse_GBM_TAM	0.747082	0.483604	0.01	3000	FALSE
Gnl3	guanine nucleotide binding protein-like 3 (nucleolar) [Source:MGI Symbol;Acc:MGI:1353651]	0.229507	0.266348	0.243	0.299	1	Lipid Mo-TAM (2)	All other cells	Mouse_GBM_TAM	0.544471	0.41482	0.01	3000	FALSE
Rraga	Ras-related GTP binding A [Source:MGI Symbol;Acc:MGI:1915691]	0.22972	0.38048	0.273	0.292	1	Lipid Mo-TAM (2)	All other cells	Mouse_GBM_TAM	0.593942	0.402815	0.01	3000	FALSE
Pum3	pumilio RNA-binding family member 3 [Source:MGI Symbol;Acc:MGI:106253]	0.229892	0.271183	0.178	0.221	1	Lipid Mo-TAM (2)	All other cells	Mouse_GBM_TAM	0.353695	0.267309	0.01	3000	FALSE
Rrp36	ribosomal RNA processing 36 homolog (S. cerevisiae) [Source:MGI Symbol;Acc:MGI:2385053]	0.230162	0.272395	0.115	0.149	1	Lipid Mo-TAM (2)	All other cells	Mouse_GBM_TAM	0.226834	0.170361	0.01	3000	FALSE
Mga	MAX gene associated [Source:MGI Symbol;Acc:MGI:1352483]	0.230427	0.328875	0.14	0.177	1	Lipid Mo-TAM (2)	All other cells	Mouse_GBM_TAM	0.299052	0.212435	0.01	3000	FALSE
N6amt1	N-6 adenine-specific DNA methyltransferase 1 (putative) [Source:MGI Symbol;Acc:MGI:1915018]	0.232204	0.471076	0.157	0.16	1	Lipid Mo-TAM (2)	All other cells	Mouse_GBM_TAM	0.303342	0.185629	0.01	3000	FALSE
Trappc6b	trafficking protein particle complex 6B [Source:MGI Symbol;Acc:MGI:1925482]	0.234009	0.269261	0.429	0.49	1	Lipid Mo-TAM (2)	All other cells	Mouse_GBM_TAM	0.979677	0.746058	0.01	3000	FALSE
Pqlc2	PQ loop repeat containing 2 [Source:MGI Symbol;Acc:MGI:2384837]	0.234327	0.39729	0.112	0.134	1	Lipid Mo-TAM (2)	All other cells	Mouse_GBM_TAM	0.23314	0.153424	0.01	3000	FALSE
Atg12	autophagy related 12 [Source:MGI Symbol;Acc:MGI:1914776]	0.235657	0.320601	0.13	0.157	1	Lipid Mo-TAM (2)	All other cells	Mouse_GBM_TAM	0.266339	0.190543	0.01	3000	FALSE
Gadd45g	growth arrest and DNA-damage-inducible 45 gamma [Source:MGI Symbol;Acc:MGI:1346325]	0.236689	0.572602	0.147	0.171	1	Lipid Mo-TAM (2)	All other cells	Mouse_GBM_TAM	0.581472	0.323623	0.01	3000	FALSE
Rnf138	ring finger protein 138 [Source:MGI Symbol;Acc:MGI:1929211]	0.242617	0.328203	0.187	0.221	1	Lipid Mo-TAM (2)	All other cells	Mouse_GBM_TAM	0.377602	0.269158	0.01	3000	FALSE
R3hdm1	R3H domain containing 1 [Source:MGI Symbol;Acc:MGI:2448514]	0.243493	0.257707	0.258	0.326	1	Lipid Mo-TAM (2)	All other cells	Mouse_GBM_TAM	0.598789	0.460485	0.01	3000	FALSE
Cox10	heme A:farnesyltransferase cytochrome c oxidase assembly factor 10 [Source:MGI Symbol;Acc:MGI:1917633]	0.243675	0.292794	0.101	0.123	1	Lipid Mo-TAM (2)	All other cells	Mouse_GBM_TAM	0.182227	0.133435	0.01	3000	FALSE
1190007I07Rik	RIKEN cDNA 1190007I07 gene [Source:MGI Symbol;Acc:MGI:3698433]	0.246713	0.267672	0.118	0.145	1	Lipid Mo-TAM (2)	All other cells	Mouse_GBM_TAM	0.214981	0.162146	0.01	3000	FALSE
Gtpbp8	GTP-binding protein 8 (putative) [Source:MGI Symbol;Acc:MGI:1913317]	0.247406	0.299433	0.119	0.139	1	Lipid Mo-TAM (2)	All other cells	Mouse_GBM_TAM	0.215748	0.157333	0.01	3000	FALSE
2310001H17Rik	RIKEN cDNA 2310001H17 gene [Source:MGI Symbol;Acc:MGI:1923682]	0.251916	0.662226	0.171	0.16	1	Lipid Mo-TAM (2)	All other cells	Mouse_GBM_TAM	0.413943	0.208628	0.01	3000	FALSE
Btbd19	BTB (POZ) domain containing 19 [Source:MGI Symbol;Acc:MGI:1925861]	0.253514	0.292249	0.089	0.112	1	Lipid Mo-TAM (2)	All other cells	Mouse_GBM_TAM	0.171718	0.125667	0.01	3000	FALSE
Thumpd1	THUMP domain containing 1 [Source:MGI Symbol;Acc:MGI:2444479]	0.254024	0.271092	0.107	0.13	1	Lipid Mo-TAM (2)	All other cells	Mouse_GBM_TAM	0.193146	0.144908	0.01	3000	FALSE
Pdxk	pyridoxal (pyridoxine, vitamin B6) kinase [Source:MGI Symbol;Acc:MGI:1351869]	0.255068	0.547974	0.127	0.114	1	Lipid Mo-TAM (2)	All other cells	Mouse_GBM_TAM	0.236878	0.132725	0.01	3000	FALSE
Chst12	carbohydrate sulfotransferase 12 [Source:MGI Symbol;Acc:MGI:1929064]	0.255222	0.260636	0.163	0.2	1	Lipid Mo-TAM (2)	All other cells	Mouse_GBM_TAM	0.320203	0.244442	0.01	3000	FALSE
Zfp637	zinc finger protein 637 [Source:MGI Symbol;Acc:MGI:2448537]	0.255738	0.323625	0.104	0.127	1	Lipid Mo-TAM (2)	All other cells	Mouse_GBM_TAM	0.19663	0.139501	0.01	3000	FALSE
C87436	expressed sequence C87436 [Source:MGI Symbol;Acc:MGI:2141787]	0.255952	0.382337	0.118	0.136	1	Lipid Mo-TAM (2)	All other cells	Mouse_GBM_TAM	0.237615	0.158939	0.01	3000	FALSE
Gm6483	predicted gene 6483 [Source:MGI Symbol;Acc:MGI:3644574]	0.256951	0.336253	0.159	0.184	1	Lipid Mo-TAM (2)	All other cells	Mouse_GBM_TAM	0.326157	0.230165	0.01	3000	FALSE
Gpx3	glutathione peroxidase 3 [Source:MGI Symbol;Acc:MGI:105102]	0.257874	0.436299	0.107	0.119	1	Lipid Mo-TAM (2)	All other cells	Mouse_GBM_TAM	0.226376	0.142799	0.01	3000	FALSE
Gtf2f2	general transcription factor IIF, polypeptide 2 [Source:MGI Symbol;Acc:MGI:1915955]	0.260828	0.252487	0.202	0.236	1	Lipid Mo-TAM (2)	All other cells	Mouse_GBM_TAM	0.381637	0.294249	0.01	3000	FALSE
Mtmr3	myotubularin related protein 3 [Source:MGI Symbol;Acc:MGI:1921552]	0.261663	0.319607	0.106	0.123	1	Lipid Mo-TAM (2)	All other cells	Mouse_GBM_TAM	0.193593	0.137897	0.01	3000	FALSE
Ncoa6	nuclear receptor coactivator 6 [Source:MGI Symbol;Acc:MGI:1929915]	0.263028	0.283044	0.101	0.119	1	Lipid Mo-TAM (2)	All other cells	Mouse_GBM_TAM	0.180432	0.133488	0.01	3000	FALSE
Diaph1	diaphanous related formin 1 [Source:MGI Symbol;Acc:MGI:1194490]	0.264586	0.349358	0.34	0.372	1	Lipid Mo-TAM (2)	All other cells	Mouse_GBM_TAM	0.787672	0.552472	0.01	3000	FALSE
Jmjd6	jumonji domain containing 6 [Source:MGI Symbol;Acc:MGI:1858910]	0.266536	0.33395	0.18	0.213	1	Lipid Mo-TAM (2)	All other cells	Mouse_GBM_TAM	0.387105	0.274363	0.01	3000	FALSE
Cwc25	CWC25 spliceosome-associated protein [Source:MGI Symbol;Acc:MGI:1914730]	0.267382	0.324799	0.15	0.171	1	Lipid Mo-TAM (2)	All other cells	Mouse_GBM_TAM	0.300582	0.214449	0.01	3000	FALSE
Vac14	Vac14 homolog (S. cerevisiae) [Source:MGI Symbol;Acc:MGI:2157980]	0.267622	0.309095	0.144	0.175	1	Lipid Mo-TAM (2)	All other cells	Mouse_GBM_TAM	0.269465	0.195158	0.01	3000	FALSE
Ring1	ring finger protein 1 [Source:MGI Symbol;Acc:MGI:1101770]	0.268923	0.300145	0.145	0.179	1	Lipid Mo-TAM (2)	All other cells	Mouse_GBM_TAM	0.285237	0.208685	0.01	3000	FALSE
Zhx1	zinc fingers and homeoboxes 1 [Source:MGI Symbol;Acc:MGI:109271]	0.271353	0.453839	0.125	0.124	1	Lipid Mo-TAM (2)	All other cells	Mouse_GBM_TAM	0.227007	0.140544	0.01	3000	FALSE
Rcsd1	RCSD domain containing 1 [Source:MGI Symbol;Acc:MGI:2676394]	0.272211	0.259453	0.14	0.174	1	Lipid Mo-TAM (2)	All other cells	Mouse_GBM_TAM	0.282716	0.215823	0.01	3000	FALSE
Med6	mediator complex subunit 6 [Source:MGI Symbol;Acc:MGI:1917042]	0.273318	0.294884	0.11	0.128	1	Lipid Mo-TAM (2)	All other cells	Mouse_GBM_TAM	0.207269	0.151782	0.01	3000	FALSE
Ccdc174	coiled-coil domain containing 174 [Source:MGI Symbol;Acc:MGI:2444652]	0.273439	0.257798	0.187	0.229	1	Lipid Mo-TAM (2)	All other cells	Mouse_GBM_TAM	0.386289	0.296233	0.01	3000	FALSE
Nol12	nucleolar protein 12 [Source:MGI Symbol;Acc:MGI:2146285]	0.275827	0.292926	0.296	0.343	1	Lipid Mo-TAM (2)	All other cells	Mouse_GBM_TAM	0.618101	0.458612	0.01	3000	FALSE
Tceal8	transcription elongation factor A (SII)-like 8 [Source:MGI Symbol;Acc:MGI:1913934]	0.276137	0.256364	0.169	0.199	1	Lipid Mo-TAM (2)	All other cells	Mouse_GBM_TAM	0.316123	0.242374	0.01	3000	FALSE
Fiz1	Flt3 interacting zinc finger protein 1 [Source:MGI Symbol;Acc:MGI:1344336]	0.281735	0.403501	0.119	0.135	1	Lipid Mo-TAM (2)	All other cells	Mouse_GBM_TAM	0.236832	0.154878	0.01	3000	FALSE
Lias	lipoic acid synthetase [Source:MGI Symbol;Acc:MGI:1934604]	0.281879	0.268688	0.109	0.13	1	Lipid Mo-TAM (2)	All other cells	Mouse_GBM_TAM	0.19781	0.148846	0.01	3000	FALSE
Cdk13	cyclin-dependent kinase 13 [Source:MGI Symbol;Acc:MGI:1916812]	0.285309	0.28214	0.113	0.141	1	Lipid Mo-TAM (2)	All other cells	Mouse_GBM_TAM	0.211164	0.156795	0.01	3000	FALSE
Bid	BH3 interacting domain death agonist [Source:MGI Symbol;Acc:MGI:108093]	0.289196	0.408556	0.107	0.123	1	Lipid Mo-TAM (2)	All other cells	Mouse_GBM_TAM	0.221059	0.143564	0.01	3000	FALSE
Rhob	ras homolog family member B [Source:MGI Symbol;Acc:MGI:107949]	0.290708	0.295837	0.394	0.421	1	Lipid Mo-TAM (2)	All other cells	Mouse_GBM_TAM	1.37098	1.01732	0.01	3000	FALSE
Lgals8	lectin, galactose binding, soluble 8 [Source:MGI Symbol;Acc:MGI:1928481]	0.291335	0.387361	0.248	0.265	1	Lipid Mo-TAM (2)	All other cells	Mouse_GBM_TAM	0.524313	0.352716	0.01	3000	FALSE
Ormdl1	ORM1-like 1 (S. cerevisiae) [Source:MGI Symbol;Acc:MGI:2181669]	0.292146	0.303979	0.109	0.125	1	Lipid Mo-TAM (2)	All other cells	Mouse_GBM_TAM	0.193571	0.14021	0.01	3000	FALSE
Zfp386	zinc finger protein 386 (Kruppel-like) [Source:MGI Symbol;Acc:MGI:1930708]	0.293603	0.518287	0.101	0.096	1	Lipid Mo-TAM (2)	All other cells	Mouse_GBM_TAM	0.191315	0.109891	0.01	3000	FALSE
Lrif1	ligand dependent nuclear receptor interacting factor 1 [Source:MGI Symbol;Acc:MGI:2445214]	0.29551	0.353412	0.118	0.131	1	Lipid Mo-TAM (2)	All other cells	Mouse_GBM_TAM	0.225164	0.155153	0.01	3000	FALSE
Agfg2	ArfGAP with FG repeats 2 [Source:MGI Symbol;Acc:MGI:2443267]	0.295977	0.504459	0.122	0.117	1	Lipid Mo-TAM (2)	All other cells	Mouse_GBM_TAM	0.22862	0.134086	0.01	3000	FALSE
Flt1	FMS-like tyrosine kinase 1 [Source:MGI Symbol;Acc:MGI:95558]	0.297362	0.462568	0.133	0.128	1	Lipid Mo-TAM (2)	All other cells	Mouse_GBM_TAM	0.331143	0.204806	0.01	3000	FALSE
Yif1a	Yip1 interacting factor homolog A (S. cerevisiae) [Source:MGI Symbol;Acc:MGI:1915340]	0.297729	0.258542	0.254	0.294	1	Lipid Mo-TAM (2)	All other cells	Mouse_GBM_TAM	0.48321	0.370845	0.01	3000	FALSE
Baz2b	bromodomain adjacent to zinc finger domain, 2B [Source:MGI Symbol;Acc:MGI:2442782]	0.298005	0.256102	0.228	0.273	1	Lipid Mo-TAM (2)	All other cells	Mouse_GBM_TAM	0.480424	0.369619	0.01	3000	FALSE
Nagk	N-acetylglucosamine kinase [Source:MGI Symbol;Acc:MGI:1860418]	0.298398	0.276488	0.275	0.326	1	Lipid Mo-TAM (2)	All other cells	Mouse_GBM_TAM	0.572957	0.43214	0.01	3000	FALSE
Ttc33	tetratricopeptide repeat domain 33 [Source:MGI Symbol;Acc:MGI:1914765]	0.301304	0.253716	0.131	0.157	1	Lipid Mo-TAM (2)	All other cells	Mouse_GBM_TAM	0.235112	0.180186	0.01	3000	FALSE
Nsrp1	nuclear speckle regulatory protein 1 [Source:MGI Symbol;Acc:MGI:2144305]	0.301839	0.299426	0.346	0.385	1	Lipid Mo-TAM (2)	All other cells	Mouse_GBM_TAM	0.77083	0.568785	0.01	3000	FALSE
E130309D02Rik	RIKEN cDNA E130309D02 gene [Source:MGI Symbol;Acc:MGI:2442621]	0.303048	0.337799	0.115	0.133	1	Lipid Mo-TAM (2)	All other cells	Mouse_GBM_TAM	0.2047	0.143154	0.01	3000	FALSE
Naa50	N(alpha)-acetyltransferase 50, NatE catalytic subunit [Source:MGI Symbol;Acc:MGI:1919367]	0.309232	0.306788	0.35	0.425	1	Lipid Mo-TAM (2)	All other cells	Mouse_GBM_TAM	0.85324	0.625178	0.01	3000	FALSE
Rasa3	RAS p21 protein activator 3 [Source:MGI Symbol;Acc:MGI:1197013]	0.312263	0.417881	0.169	0.176	1	Lipid Mo-TAM (2)	All other cells	Mouse_GBM_TAM	0.330524	0.214215	0.01	3000	FALSE
5031425E22Rik	RIKEN cDNA 5031425E22 gene [Source:MGI Symbol;Acc:MGI:1923227]	0.3165	0.284865	0.11	0.129	1	Lipid Mo-TAM (2)	All other cells	Mouse_GBM_TAM	0.212178	0.157104	0.01	3000	FALSE
Dcaf11	DDB1 and CUL4 associated factor 11 [Source:MGI Symbol;Acc:MGI:90168]	0.317393	0.252921	0.181	0.217	1	Lipid Mo-TAM (2)	All other cells	Mouse_GBM_TAM	0.346416	0.266767	0.01	3000	FALSE
Ttf1	transcription termination factor, RNA polymerase I [Source:MGI Symbol;Acc:MGI:105044]	0.320143	0.25639	0.109	0.135	1	Lipid Mo-TAM (2)	All other cells	Mouse_GBM_TAM	0.210358	0.160522	0.01	3000	FALSE
Pef1	penta-EF hand domain containing 1 [Source:MGI Symbol;Acc:MGI:1915148]	0.320575	0.264918	0.109	0.14	1	Lipid Mo-TAM (2)	All other cells	Mouse_GBM_TAM	0.211122	0.15966	0.01	3000	FALSE
Cenpb	centromere protein B [Source:MGI Symbol;Acc:MGI:88376]	0.326049	0.406036	0.281	0.306	1	Lipid Mo-TAM (2)	All other cells	Mouse_GBM_TAM	0.590645	0.390201	0.01	3000	FALSE
Pqlc3	PQ loop repeat containing [Source:MGI Symbol;Acc:MGI:2444067]	0.326158	0.438371	0.216	0.221	1	Lipid Mo-TAM (2)	All other cells	Mouse_GBM_TAM	0.436193	0.277833	0.01	3000	FALSE
Sike1	suppressor of IKBKE 1 [Source:MGI Symbol;Acc:MGI:1913891]	0.331588	0.300195	0.195	0.228	1	Lipid Mo-TAM (2)	All other cells	Mouse_GBM_TAM	0.370465	0.271801	0.01	3000	FALSE
Arid4b	AT rich interactive domain 4B (RBP1-like) [Source:MGI Symbol;Acc:MGI:2137512]	0.337602	0.300083	0.184	0.225	1	Lipid Mo-TAM (2)	All other cells	Mouse_GBM_TAM	0.40413	0.296769	0.01	3000	FALSE
Maff	v-maf musculoaponeurotic fibrosarcoma oncogene family, protein F (avian) [Source:MGI Symbol;Acc:MGI:96910]	0.338353	0.632949	0.101	0.095	1	Lipid Mo-TAM (2)	All other cells	Mouse_GBM_TAM	0.237529	0.121444	0.01	3000	FALSE
Tuba1c	tubulin, alpha 1C [Source:MGI Symbol;Acc:MGI:1095409]	0.338983	0.284559	0.409	0.457	1	Lipid Mo-TAM (2)	All other cells	Mouse_GBM_TAM	1.06803	0.80105	0.01	3000	FALSE
Cfb	complement factor B [Source:MGI Symbol;Acc:MGI:105975]	0.338996	0.25156	0.35	0.398	1	Lipid Mo-TAM (2)	All other cells	Mouse_GBM_TAM	0.888986	0.68904	0.01	3000	FALSE
Gnaq	guanine nucleotide binding protein, alpha q polypeptide [Source:MGI Symbol;Acc:MGI:95776]	0.339115	0.327579	0.335	0.372	1	Lipid Mo-TAM (2)	All other cells	Mouse_GBM_TAM	0.733044	0.525487	0.01	3000	FALSE
Arnt	aryl hydrocarbon receptor nuclear translocator [Source:MGI Symbol;Acc:MGI:88071]	0.339148	0.273739	0.103	0.13	1	Lipid Mo-TAM (2)	All other cells	Mouse_GBM_TAM	0.198784	0.148787	0.01	3000	FALSE
Gnai3	guanine nucleotide binding protein (G protein), alpha inhibiting 3 [Source:MGI Symbol;Acc:MGI:95773]	0.339296	0.278953	0.162	0.196	1	Lipid Mo-TAM (2)	All other cells	Mouse_GBM_TAM	0.312194	0.233764	0.01	3000	FALSE
Rbm34	RNA binding motif protein 34 [Source:MGI Symbol;Acc:MGI:1098653]	0.343761	0.398409	0.172	0.207	1	Lipid Mo-TAM (2)	All other cells	Mouse_GBM_TAM	0.378202	0.250634	0.01	3000	FALSE
Zrsr2	zinc finger (CCCH type), RNA binding motif and serine/arginine rich 2 [Source:MGI Symbol;Acc:MGI:103287]	0.345274	0.286028	0.257	0.32	1	Lipid Mo-TAM (2)	All other cells	Mouse_GBM_TAM	0.572636	0.4277	0.01	3000	FALSE
Clk3	CDC-like kinase 3 [Source:MGI Symbol;Acc:MGI:1098670]	0.348654	0.269205	0.147	0.18	1	Lipid Mo-TAM (2)	All other cells	Mouse_GBM_TAM	0.289991	0.219189	0.01	3000	FALSE
Pmm2	phosphomannomutase 2 [Source:MGI Symbol;Acc:MGI:1859214]	0.34978	0.257054	0.218	0.258	1	Lipid Mo-TAM (2)	All other cells	Mouse_GBM_TAM	0.426991	0.327937	0.01	3000	FALSE
Rrp1b	ribosomal RNA processing 1 homolog B (S. cerevisiae) [Source:MGI Symbol;Acc:MGI:1919712]	0.351758	0.350919	0.088	0.101	1	Lipid Mo-TAM (2)	All other cells	Mouse_GBM_TAM	0.166999	0.114615	0.01	3000	FALSE
Akap8	A kinase (PRKA) anchor protein 8 [Source:MGI Symbol;Acc:MGI:1928488]	0.352058	0.273926	0.181	0.215	1	Lipid Mo-TAM (2)	All other cells	Mouse_GBM_TAM	0.349861	0.263635	0.01	3000	FALSE
Snrnp35	small nuclear ribonucleoprotein 35 (U11/U12) [Source:MGI Symbol;Acc:MGI:1923417]	0.352637	0.336174	0.116	0.132	1	Lipid Mo-TAM (2)	All other cells	Mouse_GBM_TAM	0.21417	0.150169	0.01	3000	FALSE
Ccdc71	coiled-coil domain containing 71 [Source:MGI Symbol;Acc:MGI:1919704]	0.35514	0.265412	0.1	0.121	1	Lipid Mo-TAM (2)	All other cells	Mouse_GBM_TAM	0.179961	0.135679	0.01	3000	FALSE
Ginm1	glycoprotein integral membrane 1 [Source:MGI Symbol;Acc:MGI:2384905]	0.359295	0.288405	0.177	0.217	1	Lipid Mo-TAM (2)	All other cells	Mouse_GBM_TAM	0.351219	0.260718	0.01	3000	FALSE
Gpr35	G protein-coupled receptor 35 [Source:MGI Symbol;Acc:MGI:1929509]	0.36001	0.30801	0.221	0.259	1	Lipid Mo-TAM (2)	All other cells	Mouse_GBM_TAM	0.499292	0.364283	0.01	3000	FALSE
Spryd7	SPRY domain containing 7 [Source:MGI Symbol;Acc:MGI:1913924]	0.360072	0.325899	0.1	0.12	1	Lipid Mo-TAM (2)	All other cells	Mouse_GBM_TAM	0.191745	0.135635	0.01	3000	FALSE
Uvssa	UV stimulated scaffold protein A [Source:MGI Symbol;Acc:MGI:1918351]	0.360378	0.260005	0.094	0.113	1	Lipid Mo-TAM (2)	All other cells	Mouse_GBM_TAM	0.174531	0.132282	0.01	3000	FALSE
Tubgcp4	tubulin, gamma complex associated protein 4 [Source:MGI Symbol;Acc:MGI:1196293]	0.360441	0.442161	0.13	0.135	1	Lipid Mo-TAM (2)	All other cells	Mouse_GBM_TAM	0.248916	0.156392	0.01	3000	FALSE
Nop14	NOP14 nucleolar protein [Source:MGI Symbol;Acc:MGI:1922666]	0.36295	0.370417	0.177	0.208	1	Lipid Mo-TAM (2)	All other cells	Mouse_GBM_TAM	0.370831	0.252944	0.01	3000	FALSE
Stk24	serine/threonine kinase 24 [Source:MGI Symbol;Acc:MGI:2385007]	0.368244	0.25582	0.225	0.27	1	Lipid Mo-TAM (2)	All other cells	Mouse_GBM_TAM	0.4541	0.349344	0.01	3000	FALSE
Aph1c	aph1 homolog C, gamma secretase subunit [Source:MGI Symbol;Acc:MGI:1915568]	0.369343	0.669322	0.14	0.131	1	Lipid Mo-TAM (2)	All other cells	Mouse_GBM_TAM	0.327995	0.163072	0.01	3000	FALSE
Nae1	NEDD8 activating enzyme E1 subunit 1 [Source:MGI Symbol;Acc:MGI:2384561]	0.372289	0.355001	0.124	0.146	1	Lipid Mo-TAM (2)	All other cells	Mouse_GBM_TAM	0.245136	0.168894	0.01	3000	FALSE
Mul1	mitochondrial ubiquitin ligase activator of NFKB 1 [Source:MGI Symbol;Acc:MGI:1915600]	0.373434	0.332671	0.125	0.15	1	Lipid Mo-TAM (2)	All other cells	Mouse_GBM_TAM	0.240973	0.169949	0.01	3000	FALSE
Zfyve27	zinc finger, FYVE domain containing 27 [Source:MGI Symbol;Acc:MGI:1919602]	0.375125	0.26181	0.089	0.106	1	Lipid Mo-TAM (2)	All other cells	Mouse_GBM_TAM	0.16366	0.123659	0.01	3000	FALSE
Eif1a	eukaryotic translation initiation factor 1A [Source:MGI Symbol;Acc:MGI:95298]	0.375624	0.317019	0.316	0.384	1	Lipid Mo-TAM (2)	All other cells	Mouse_GBM_TAM	0.777898	0.563839	0.01	3000	FALSE
Pex13	peroxisomal biogenesis factor 13 [Source:MGI Symbol;Acc:MGI:1919379]	0.377045	0.274246	0.131	0.159	1	Lipid Mo-TAM (2)	All other cells	Mouse_GBM_TAM	0.245732	0.184393	0.01	3000	FALSE
Atxn2	ataxin 2 [Source:MGI Symbol;Acc:MGI:1277223]	0.378089	0.32128	0.134	0.16	1	Lipid Mo-TAM (2)	All other cells	Mouse_GBM_TAM	0.258518	0.184735	0.01	3000	FALSE
Amn1	antagonist of mitotic exit network 1 [Source:MGI Symbol;Acc:MGI:2442933]	0.384111	0.276393	0.115	0.137	1	Lipid Mo-TAM (2)	All other cells	Mouse_GBM_TAM	0.220153	0.164574	0.01	3000	FALSE
Exoc7	exocyst complex component 7 [Source:MGI Symbol;Acc:MGI:1859270]	0.385537	0.310101	0.13	0.158	1	Lipid Mo-TAM (2)	All other cells	Mouse_GBM_TAM	0.253202	0.183025	0.01	3000	FALSE
Smg9	smg-9 homolog, nonsense mediated mRNA decay factor (C. elegans) [Source:MGI Symbol;Acc:MGI:1919247]	0.390075	0.312508	0.199	0.225	1	Lipid Mo-TAM (2)	All other cells	Mouse_GBM_TAM	0.391706	0.283892	0.01	3000	FALSE
Adam8	a disintegrin and metallopeptidase domain 8 [Source:MGI Symbol;Acc:MGI:107825]	0.3904	0.391303	0.243	0.272	1	Lipid Mo-TAM (2)	All other cells	Mouse_GBM_TAM	0.851365	0.572434	0.01	3000	FALSE
Ccnt1	cyclin T1 [Source:MGI Symbol;Acc:MGI:1328363]	0.392873	0.290431	0.196	0.238	1	Lipid Mo-TAM (2)	All other cells	Mouse_GBM_TAM	0.405751	0.300958	0.01	3000	FALSE
Plxnc1	plexin C1 [Source:MGI Symbol;Acc:MGI:1890127]	0.396636	0.573366	0.142	0.145	1	Lipid Mo-TAM (2)	All other cells	Mouse_GBM_TAM	0.298897	0.164102	0.01	3000	FALSE
Oser1	oxidative stress responsive serine rich 1 [Source:MGI Symbol;Acc:MGI:1913930]	0.397599	0.362746	0.211	0.261	1	Lipid Mo-TAM (2)	All other cells	Mouse_GBM_TAM	0.487095	0.33586	0.01	3000	FALSE
Mcfd2	multiple coagulation factor deficiency 2 [Source:MGI Symbol;Acc:MGI:2183439]	0.400996	0.408033	0.298	0.334	1	Lipid Mo-TAM (2)	All other cells	Mouse_GBM_TAM	0.686505	0.453146	0.01	3000	FALSE
Rnf113a2	ring finger protein 113A2 [Source:MGI Symbol;Acc:MGI:1913631]	0.403828	0.37672	0.092	0.102	1	Lipid Mo-TAM (2)	All other cells	Mouse_GBM_TAM	0.177049	0.118336	0.01	3000	FALSE
Rpp21	ribonuclease P 21 subunit [Source:MGI Symbol;Acc:MGI:1914926]	0.40458	0.26444	0.424	0.488	1	Lipid Mo-TAM (2)	All other cells	Mouse_GBM_TAM	1.0161	0.777675	0.01	3000	FALSE
Snx15	sorting nexin 15 [Source:MGI Symbol;Acc:MGI:1916274]	0.405002	0.33511	0.119	0.144	1	Lipid Mo-TAM (2)	All other cells	Mouse_GBM_TAM	0.23596	0.165925	0.01	3000	FALSE
Gabarapl1	gamma-aminobutyric acid (GABA) A receptor-associated protein-like 1 [Source:MGI Symbol;Acc:MGI:1914980]	0.40537	0.467949	0.151	0.162	1	Lipid Mo-TAM (2)	All other cells	Mouse_GBM_TAM	0.305697	0.187717	0.01	3000	FALSE
Pmm1	phosphomannomutase 1 [Source:MGI Symbol;Acc:MGI:1353418]	0.411945	0.252554	0.094	0.113	1	Lipid Mo-TAM (2)	All other cells	Mouse_GBM_TAM	0.162087	0.123679	0.01	3000	FALSE
Abtb1	ankyrin repeat and BTB (POZ) domain containing 1 [Source:MGI Symbol;Acc:MGI:1933148]	0.421992	0.505581	0.11	0.102	1	Lipid Mo-TAM (2)	All other cells	Mouse_GBM_TAM	0.202087	0.117921	0.01	3000	FALSE
Chmp2b	charged multivesicular body protein 2B [Source:MGI Symbol;Acc:MGI:1916192]	0.422116	0.33725	0.233	0.26	1	Lipid Mo-TAM (2)	All other cells	Mouse_GBM_TAM	0.463426	0.327898	0.01	3000	FALSE
Esyt1	extended synaptotagmin-like protein 1 [Source:MGI Symbol;Acc:MGI:1344426]	0.422133	0.431712	0.296	0.318	1	Lipid Mo-TAM (2)	All other cells	Mouse_GBM_TAM	0.651049	0.419282	0.01	3000	FALSE
Fosl2	fos-like antigen 2 [Source:MGI Symbol;Acc:MGI:102858]	0.427609	0.300835	0.16	0.181	1	Lipid Mo-TAM (2)	All other cells	Mouse_GBM_TAM	0.356051	0.260951	0.01	3000	FALSE
Snx29	sorting nexin 29 [Source:MGI Symbol;Acc:MGI:1921728]	0.429276	0.295764	0.125	0.151	1	Lipid Mo-TAM (2)	All other cells	Mouse_GBM_TAM	0.256281	0.188103	0.01	3000	FALSE
Dhx38	DEAH (Asp-Glu-Ala-His) box polypeptide 38 [Source:MGI Symbol;Acc:MGI:1927617]	0.430568	0.353636	0.14	0.166	1	Lipid Mo-TAM (2)	All other cells	Mouse_GBM_TAM	0.286498	0.19818	0.01	3000	FALSE
Thoc5	THO complex 5 [Source:MGI Symbol;Acc:MGI:1351333]	0.431762	0.376611	0.104	0.106	1	Lipid Mo-TAM (2)	All other cells	Mouse_GBM_TAM	0.175276	0.117133	0.01	3000	FALSE
Crnkl1	crooked neck pre-mRNA splicing factor 1 [Source:MGI Symbol;Acc:MGI:1914127]	0.433711	0.421034	0.156	0.148	1	Lipid Mo-TAM (2)	All other cells	Mouse_GBM_TAM	0.278266	0.179208	0.01	3000	FALSE
Rabgef1	RAB guanine nucleotide exchange factor (GEF) 1 [Source:MGI Symbol;Acc:MGI:1929459]	0.434751	0.28233	0.095	0.112	1	Lipid Mo-TAM (2)	All other cells	Mouse_GBM_TAM	0.18195	0.134735	0.01	3000	FALSE
Nrbf2	nuclear receptor binding factor 2 [Source:MGI Symbol;Acc:MGI:1354950]	0.435488	0.40996	0.227	0.249	1	Lipid Mo-TAM (2)	All other cells	Mouse_GBM_TAM	0.484652	0.318289	0.01	3000	FALSE
Ago3	argonaute RISC catalytic subunit 3 [Source:MGI Symbol;Acc:MGI:2446634]	0.435791	0.320492	0.107	0.121	1	Lipid Mo-TAM (2)	All other cells	Mouse_GBM_TAM	0.199859	0.142314	0.01	3000	FALSE
Tprgl	transformation related protein 63 regulated like [Source:MGI Symbol;Acc:MGI:1915058]	0.436177	0.317817	0.329	0.363	1	Lipid Mo-TAM (2)	All other cells	Mouse_GBM_TAM	0.690268	0.49961	0.01	3000	FALSE
Gnpda1	glucosamine-6-phosphate deaminase 1 [Source:MGI Symbol;Acc:MGI:1347054]	0.436198	0.37245	0.24	0.265	1	Lipid Mo-TAM (2)	All other cells	Mouse_GBM_TAM	0.500196	0.341548	0.01	3000	FALSE
Bst1	bone marrow stromal cell antigen 1 [Source:MGI Symbol;Acc:MGI:105370]	0.437269	0.275371	0.113	0.133	1	Lipid Mo-TAM (2)	All other cells	Mouse_GBM_TAM	0.239694	0.17959	0.01	3000	FALSE
Stard5	StAR-related lipid transfer (START) domain containing 5 [Source:MGI Symbol;Acc:MGI:2156765]	0.438799	0.471431	0.106	0.111	1	Lipid Mo-TAM (2)	All other cells	Mouse_GBM_TAM	0.212411	0.128809	0.01	3000	FALSE
Slc25a20	solute carrier family 25 (mitochondrial carnitine/acylcarnitine translocase), member 20 [Source:MGI Symbol;Acc:MGI:1928738]	0.439024	0.374263	0.127	0.138	1	Lipid Mo-TAM (2)	All other cells	Mouse_GBM_TAM	0.267558	0.180903	0.01	3000	FALSE
Med4	mediator complex subunit 4 [Source:MGI Symbol;Acc:MGI:1914631]	0.439411	0.311999	0.11	0.135	1	Lipid Mo-TAM (2)	All other cells	Mouse_GBM_TAM	0.218429	0.157206	0.01	3000	FALSE
Cd200r4	CD200 receptor 4 [Source:MGI Symbol;Acc:MGI:3036289]	0.441819	0.272088	0.153	0.19	1	Lipid Mo-TAM (2)	All other cells	Mouse_GBM_TAM	0.312574	0.235733	0.01	3000	FALSE
Eps8	epidermal growth factor receptor pathway substrate 8 [Source:MGI Symbol;Acc:MGI:104684]	0.443115	0.502159	0.18	0.186	1	Lipid Mo-TAM (2)	All other cells	Mouse_GBM_TAM	0.401315	0.238937	0.01	3000	FALSE
Cfl2	cofilin 2, muscle [Source:MGI Symbol;Acc:MGI:101763]	0.443808	0.322691	0.122	0.149	1	Lipid Mo-TAM (2)	All other cells	Mouse_GBM_TAM	0.242732	0.173028	0.01	3000	FALSE
1110008P14Rik	RIKEN cDNA 1110008P14 gene [Source:MGI Symbol;Acc:MGI:1920987]	0.445431	0.355846	0.298	0.339	1	Lipid Mo-TAM (2)	All other cells	Mouse_GBM_TAM	0.647615	0.450713	0.01	3000	FALSE
Ccdc186	coiled-coil domain containing 186 [Source:MGI Symbol;Acc:MGI:2445022]	0.447357	0.534605	0.098	0.103	1	Lipid Mo-TAM (2)	All other cells	Mouse_GBM_TAM	0.207266	0.117296	0.01	3000	FALSE
Tprkb	Tp53rk binding protein [Source:MGI Symbol;Acc:MGI:1917036]	0.448455	0.32879	0.118	0.136	1	Lipid Mo-TAM (2)	All other cells	Mouse_GBM_TAM	0.217128	0.153486	0.01	3000	FALSE
Zc3h14	zinc finger CCCH type containing 14 [Source:MGI Symbol;Acc:MGI:1919824]	0.455947	0.275628	0.134	0.154	1	Lipid Mo-TAM (2)	All other cells	Mouse_GBM_TAM	0.227858	0.170557	0.01	3000	FALSE
Trps1	transcriptional repressor GATA binding 1 [Source:MGI Symbol;Acc:MGI:1927616]	0.457292	0.354347	0.328	0.354	1	Lipid Mo-TAM (2)	All other cells	Mouse_GBM_TAM	0.789342	0.550843	0.01	3000	FALSE
Rab22a	RAB22A, member RAS oncogene family [Source:MGI Symbol;Acc:MGI:105072]	0.45863	0.255959	0.193	0.238	1	Lipid Mo-TAM (2)	All other cells	Mouse_GBM_TAM	0.376021	0.288847	0.01	3000	FALSE
Asap1	ArfGAP with SH3 domain, ankyrin repeat and PH domain1 [Source:MGI Symbol;Acc:MGI:1342335]	0.460805	0.36563	0.213	0.231	1	Lipid Mo-TAM (2)	All other cells	Mouse_GBM_TAM	0.439915	0.302133	0.01	3000	FALSE
Sorl1	sortilin-related receptor, LDLR class A repeats-containing [Source:MGI Symbol;Acc:MGI:1202296]	0.465522	0.275274	0.145	0.167	1	Lipid Mo-TAM (2)	All other cells	Mouse_GBM_TAM	0.272713	0.204682	0.01	3000	FALSE
Parp2	poly (ADP-ribose) polymerase family, member 2 [Source:MGI Symbol;Acc:MGI:1341112]	0.469542	0.267442	0.213	0.245	1	Lipid Mo-TAM (2)	All other cells	Mouse_GBM_TAM	0.418112	0.317649	0.01	3000	FALSE
Idh1	isocitrate dehydrogenase 1 (NADP+), soluble [Source:MGI Symbol;Acc:MGI:96413]	0.471925	0.261747	0.151	0.179	1	Lipid Mo-TAM (2)	All other cells	Mouse_GBM_TAM	0.283439	0.215861	0.01	3000	FALSE
Clk4	CDC like kinase 4 [Source:MGI Symbol;Acc:MGI:1098551]	0.47503	0.572951	0.178	0.178	1	Lipid Mo-TAM (2)	All other cells	Mouse_GBM_TAM	0.401196	0.221857	0.01	3000	FALSE
Tmem87b	transmembrane protein 87B [Source:MGI Symbol;Acc:MGI:1919727]	0.476895	0.330328	0.127	0.147	1	Lipid Mo-TAM (2)	All other cells	Mouse_GBM_TAM	0.245082	0.173325	0.01	3000	FALSE
Naglu	alpha-N-acetylglucosaminidase (Sanfilippo disease IIIB) [Source:MGI Symbol;Acc:MGI:1351641]	0.477428	0.312829	0.258	0.295	1	Lipid Mo-TAM (2)	All other cells	Mouse_GBM_TAM	0.550426	0.399881	0.01	3000	FALSE
Cdc40	cell division cycle 40 [Source:MGI Symbol;Acc:MGI:1918963]	0.486028	0.317334	0.169	0.2	1	Lipid Mo-TAM (2)	All other cells	Mouse_GBM_TAM	0.349442	0.251705	0.01	3000	FALSE
Cyp4f16	cytochrome P450, family 4, subfamily f, polypeptide 16 [Source:MGI Symbol;Acc:MGI:1917351]	0.486345	0.363898	0.133	0.132	1	Lipid Mo-TAM (2)	All other cells	Mouse_GBM_TAM	0.246581	0.168314	0.01	3000	FALSE
Golga5	golgi autoantigen, golgin subfamily a, 5 [Source:MGI Symbol;Acc:MGI:1351475]	0.487492	0.342291	0.095	0.108	1	Lipid Mo-TAM (2)	All other cells	Mouse_GBM_TAM	0.179514	0.124582	0.01	3000	FALSE
Pym1	PYM homolog 1, exon junction complex associated factor [Source:MGI Symbol;Acc:MGI:1925678]	0.48829	0.291924	0.156	0.182	1	Lipid Mo-TAM (2)	All other cells	Mouse_GBM_TAM	0.286316	0.211296	0.01	3000	FALSE
Gm8797	predicted pseudogene 8797 [Source:MGI Symbol;Acc:MGI:3643769]	0.488881	0.375367	0.192	0.202	1	Lipid Mo-TAM (2)	All other cells	Mouse_GBM_TAM	0.459526	0.312582	0.01	3000	FALSE
Msra	methionine sulfoxide reductase A [Source:MGI Symbol;Acc:MGI:106916]	0.489473	0.35967	0.118	0.131	1	Lipid Mo-TAM (2)	All other cells	Mouse_GBM_TAM	0.219771	0.150359	0.01	3000	FALSE
Phf23	PHD finger protein 23 [Source:MGI Symbol;Acc:MGI:1925496]	0.49583	0.30965	0.252	0.302	1	Lipid Mo-TAM (2)	All other cells	Mouse_GBM_TAM	0.548605	0.39985	0.01	3000	FALSE
Tecpr1	tectonin beta-propeller repeat containing 1 [Source:MGI Symbol;Acc:MGI:1917631]	0.497172	0.435384	0.121	0.138	1	Lipid Mo-TAM (2)	All other cells	Mouse_GBM_TAM	0.251211	0.159008	0.01	3000	FALSE
Cd44	CD44 antigen [Source:MGI Symbol;Acc:MGI:88338]	0.497422	0.281576	0.378	0.44	1	Lipid Mo-TAM (2)	All other cells	Mouse_GBM_TAM	1.01834	0.765982	0.01	3000	FALSE
Prdm2	PR domain containing 2, with ZNF domain [Source:MGI Symbol;Acc:MGI:107628]	0.498708	0.326683	0.097	0.106	1	Lipid Mo-TAM (2)	All other cells	Mouse_GBM_TAM	0.174442	0.123041	0.01	3000	FALSE
Wsb2	WD repeat and SOCS box-containing 2 [Source:MGI Symbol;Acc:MGI:2144041]	0.502242	0.364061	0.172	0.203	1	Lipid Mo-TAM (2)	All other cells	Mouse_GBM_TAM	0.346914	0.238001	0.01	3000	FALSE
Ramp1	receptor (calcitonin) activity modifying protein 1 [Source:MGI Symbol;Acc:MGI:1858418]	0.50262	0.281759	0.29	0.32	1	Lipid Mo-TAM (2)	All other cells	Mouse_GBM_TAM	0.710775	0.533793	0.01	3000	FALSE
Odf2	outer dense fiber of sperm tails 2 [Source:MGI Symbol;Acc:MGI:1098824]	0.502771	0.336337	0.195	0.223	1	Lipid Mo-TAM (2)	All other cells	Mouse_GBM_TAM	0.385719	0.272695	0.01	3000	FALSE
Ngrn	neugrin, neurite outgrowth associated [Source:MGI Symbol;Acc:MGI:1933212]	0.50346	0.317142	0.11	0.115	1	Lipid Mo-TAM (2)	All other cells	Mouse_GBM_TAM	0.184351	0.131532	0.01	3000	FALSE
Rin2	Ras and Rab interactor 2 [Source:MGI Symbol;Acc:MGI:1921280]	0.50416	0.287554	0.344	0.394	1	Lipid Mo-TAM (2)	All other cells	Mouse_GBM_TAM	0.781602	0.583777	0.01	3000	FALSE
Nosip	nitric oxide synthase interacting protein [Source:MGI Symbol;Acc:MGI:1913644]	0.505427	0.283674	0.316	0.369	1	Lipid Mo-TAM (2)	All other cells	Mouse_GBM_TAM	0.677687	0.507837	0.01	3000	FALSE
Clpx	caseinolytic mitochondrial matrix peptidase chaperone subunit [Source:MGI Symbol;Acc:MGI:1346017]	0.507057	0.376242	0.104	0.11	1	Lipid Mo-TAM (2)	All other cells	Mouse_GBM_TAM	0.189146	0.126701	0.01	3000	FALSE
Gigyf2	GRB10 interacting GYF protein 2 [Source:MGI Symbol;Acc:MGI:2138584]	0.509972	0.368509	0.144	0.161	1	Lipid Mo-TAM (2)	All other cells	Mouse_GBM_TAM	0.281458	0.19162	0.01	3000	FALSE
Mad2l1bp	MAD2L1 binding protein [Source:MGI Symbol;Acc:MGI:1913841]	0.510866	0.284077	0.097	0.105	1	Lipid Mo-TAM (2)	All other cells	Mouse_GBM_TAM	0.162074	0.119521	0.01	3000	FALSE
Exosc1	exosome component 1 [Source:MGI Symbol;Acc:MGI:1913833]	0.511385	0.35564	0.208	0.231	1	Lipid Mo-TAM (2)	All other cells	Mouse_GBM_TAM	0.403326	0.279628	0.01	3000	FALSE
Cactin	cactin, spliceosome C complex subunit [Source:MGI Symbol;Acc:MGI:1917562]	0.516188	0.308941	0.094	0.109	1	Lipid Mo-TAM (2)	All other cells	Mouse_GBM_TAM	0.166254	0.11941	0.01	3000	FALSE
Ash1l	ASH1 like histone lysine methyltransferase [Source:MGI Symbol;Acc:MGI:2183158]	0.516976	0.298571	0.261	0.318	1	Lipid Mo-TAM (2)	All other cells	Mouse_GBM_TAM	0.611922	0.451389	0.01	3000	FALSE
Mtm1	X-linked myotubular myopathy gene 1 [Source:MGI Symbol;Acc:MGI:1099452]	0.518691	0.591263	0.098	0.106	1	Lipid Mo-TAM (2)	All other cells	Mouse_GBM_TAM	0.241452	0.129211	0.01	3000	FALSE
Gpcpd1	glycerophosphocholine phosphodiesterase 1 [Source:MGI Symbol;Acc:MGI:104898]	0.5205	0.263574	0.186	0.216	1	Lipid Mo-TAM (2)	All other cells	Mouse_GBM_TAM	0.375392	0.286097	0.01	3000	FALSE
Rit1	Ras-like without CAAX 1 [Source:MGI Symbol;Acc:MGI:108053]	0.521264	0.325838	0.239	0.287	1	Lipid Mo-TAM (2)	All other cells	Mouse_GBM_TAM	0.507081	0.363292	0.01	3000	FALSE
Rbm22	RNA binding motif protein 22 [Source:MGI Symbol;Acc:MGI:1914060]	0.52219	0.2598	0.224	0.269	1	Lipid Mo-TAM (2)	All other cells	Mouse_GBM_TAM	0.448238	0.343396	0.01	3000	FALSE
Parl	presenilin associated, rhomboid-like [Source:MGI Symbol;Acc:MGI:1277152]	0.522763	0.349321	0.341	0.385	1	Lipid Mo-TAM (2)	All other cells	Mouse_GBM_TAM	0.765852	0.537105	0.01	3000	FALSE
9430038I01Rik	RIKEN cDNA 9430038I01 gene [Source:MGI Symbol;Acc:MGI:1924502]	0.524489	0.257271	0.201	0.239	1	Lipid Mo-TAM (2)	All other cells	Mouse_GBM_TAM	0.384925	0.295339	0.01	3000	FALSE
Pdcd2	programmed cell death 2 [Source:MGI Symbol;Acc:MGI:104643]	0.526496	0.308408	0.174	0.196	1	Lipid Mo-TAM (2)	All other cells	Mouse_GBM_TAM	0.312185	0.226682	0.01	3000	FALSE
Cln8	CLN8 transmembrane ER and ERGIC protein [Source:MGI Symbol;Acc:MGI:1349447]	0.527611	0.251428	0.298	0.342	1	Lipid Mo-TAM (2)	All other cells	Mouse_GBM_TAM	0.61526	0.476258	0.01	3000	FALSE
Mob4	MOB family member 4, phocein [Source:MGI Symbol;Acc:MGI:104899]	0.527832	0.336086	0.299	0.331	1	Lipid Mo-TAM (2)	All other cells	Mouse_GBM_TAM	0.634423	0.45048	0.01	3000	FALSE
Tiprl	TIP41, TOR signalling pathway regulator-like (S. cerevisiae) [Source:MGI Symbol;Acc:MGI:1915087]	0.529167	0.282451	0.178	0.208	1	Lipid Mo-TAM (2)	All other cells	Mouse_GBM_TAM	0.326503	0.243701	0.01	3000	FALSE
Tnrc6b	trinucleotide repeat containing 6b [Source:MGI Symbol;Acc:MGI:2443730]	0.533838	0.288803	0.183	0.217	1	Lipid Mo-TAM (2)	All other cells	Mouse_GBM_TAM	0.375856	0.279068	0.01	3000	FALSE
Coa7	cytochrome c oxidase assembly factor 7 [Source:MGI Symbol;Acc:MGI:1917143]	0.534214	0.376705	0.137	0.155	1	Lipid Mo-TAM (2)	All other cells	Mouse_GBM_TAM	0.265002	0.178684	0.01	3000	FALSE
Atg101	autophagy related 101 [Source:MGI Symbol;Acc:MGI:1915368]	0.535613	0.277894	0.175	0.209	1	Lipid Mo-TAM (2)	All other cells	Mouse_GBM_TAM	0.340754	0.255653	0.01	3000	FALSE
Chfr	checkpoint with forkhead and ring finger domains [Source:MGI Symbol;Acc:MGI:2444898]	0.535864	0.473209	0.133	0.138	1	Lipid Mo-TAM (2)	All other cells	Mouse_GBM_TAM	0.263688	0.160508	0.01	3000	FALSE
Ggnbp2	gametogenetin binding protein 2 [Source:MGI Symbol;Acc:MGI:2387356]	0.53608	0.300116	0.328	0.397	1	Lipid Mo-TAM (2)	All other cells	Mouse_GBM_TAM	0.764653	0.56381	0.01	3000	FALSE
Slc31a2	solute carrier family 31, member 2 [Source:MGI Symbol;Acc:MGI:1333844]	0.536376	0.271535	0.375	0.456	1	Lipid Mo-TAM (2)	All other cells	Mouse_GBM_TAM	1.00574	0.764205	0.01	3000	FALSE
Rin3	Ras and Rab interactor 3 [Source:MGI Symbol;Acc:MGI:2385708]	0.536483	0.338693	0.15	0.175	1	Lipid Mo-TAM (2)	All other cells	Mouse_GBM_TAM	0.293389	0.206226	0.01	3000	FALSE
Itga5	integrin alpha 5 (fibronectin receptor alpha) [Source:MGI Symbol;Acc:MGI:96604]	0.537009	0.532319	0.163	0.191	1	Lipid Mo-TAM (2)	All other cells	Mouse_GBM_TAM	0.408813	0.235944	0.01	3000	FALSE
Cyth2	cytohesin 2 [Source:MGI Symbol;Acc:MGI:1334255]	0.537916	0.270452	0.174	0.197	1	Lipid Mo-TAM (2)	All other cells	Mouse_GBM_TAM	0.305856	0.231009	0.01	3000	FALSE
Ttc14	tetratricopeptide repeat domain 14 [Source:MGI Symbol;Acc:MGI:1914370]	0.541016	0.266881	0.373	0.43	1	Lipid Mo-TAM (2)	All other cells	Mouse_GBM_TAM	0.835685	0.637595	0.01	3000	FALSE
Actn4	actinin alpha 4 [Source:MGI Symbol;Acc:MGI:1890773]	0.541896	0.264548	0.296	0.362	1	Lipid Mo-TAM (2)	All other cells	Mouse_GBM_TAM	0.648296	0.495277	0.01	3000	FALSE
Acaa2	acetyl-Coenzyme A acyltransferase 2 (mitochondrial 3-oxoacyl-Coenzyme A thiolase) [Source:MGI Symbol;Acc:MGI:1098623]	0.54712	0.363041	0.202	0.23	1	Lipid Mo-TAM (2)	All other cells	Mouse_GBM_TAM	0.40739	0.280319	0.01	3000	FALSE
Plekho2	pleckstrin homology domain containing, family O member 2 [Source:MGI Symbol;Acc:MGI:2143132]	0.553621	0.33557	0.29	0.349	1	Lipid Mo-TAM (2)	All other cells	Mouse_GBM_TAM	0.692109	0.491959	0.01	3000	FALSE
Tom1	target of myb1 trafficking protein [Source:MGI Symbol;Acc:MGI:1338026]	0.554269	0.398707	0.159	0.156	1	Lipid Mo-TAM (2)	All other cells	Mouse_GBM_TAM	0.274686	0.181078	0.01	3000	FALSE
Hscb	HscB iron-sulfur cluster co-chaperone [Source:MGI Symbol;Acc:MGI:2141135]	0.555481	0.348631	0.308	0.357	1	Lipid Mo-TAM (2)	All other cells	Mouse_GBM_TAM	0.692244	0.485541	0.01	3000	FALSE
B4galt7	xylosylprotein beta1,4-galactosyltransferase, polypeptide 7 (galactosyltransferase I) [Source:MGI Symbol;Acc:MGI:2384987]	0.55976	0.42009	0.121	0.128	1	Lipid Mo-TAM (2)	All other cells	Mouse_GBM_TAM	0.222076	0.142471	0.01	3000	FALSE
Dap	death-associated protein [Source:MGI Symbol;Acc:MGI:1918190]	0.561768	0.27355	0.334	0.387	1	Lipid Mo-TAM (2)	All other cells	Mouse_GBM_TAM	0.713918	0.540666	0.01	3000	FALSE
Cd300ld	CD300 molecule like family member d [Source:MGI Symbol;Acc:MGI:2442358]	0.563072	0.254529	0.151	0.167	1	Lipid Mo-TAM (2)	All other cells	Mouse_GBM_TAM	0.288005	0.221037	0.01	3000	FALSE
Ifrd1	interferon-related developmental regulator 1 [Source:MGI Symbol;Acc:MGI:1316717]	0.564736	0.503508	0.316	0.351	1	Lipid Mo-TAM (2)	All other cells	Mouse_GBM_TAM	0.978512	0.587463	0.01	3000	FALSE
Ccdc127	coiled-coil domain containing 127 [Source:MGI Symbol;Acc:MGI:1914683]	0.567216	0.281464	0.113	0.124	1	Lipid Mo-TAM (2)	All other cells	Mouse_GBM_TAM	0.188133	0.139527	0.01	3000	FALSE
Ogfod2	2-oxoglutarate and iron-dependent oxygenase domain containing 2 [Source:MGI Symbol;Acc:MGI:1913877]	0.567549	0.371075	0.097	0.117	1	Lipid Mo-TAM (2)	All other cells	Mouse_GBM_TAM	0.188518	0.126976	0.01	3000	FALSE
Ap2a1	adaptor-related protein complex 2, alpha 1 subunit [Source:MGI Symbol;Acc:MGI:101921]	0.568777	0.368551	0.086	0.109	1	Lipid Mo-TAM (2)	All other cells	Mouse_GBM_TAM	0.174248	0.117451	0.01	3000	FALSE
Tbcc	tubulin-specific chaperone C [Source:MGI Symbol;Acc:MGI:1919976]	0.569388	0.312124	0.156	0.175	1	Lipid Mo-TAM (2)	All other cells	Mouse_GBM_TAM	0.282253	0.203897	0.01	3000	FALSE
Epc1	enhancer of polycomb homolog 1 [Source:MGI Symbol;Acc:MGI:1278322]	0.573156	0.317962	0.122	0.145	1	Lipid Mo-TAM (2)	All other cells	Mouse_GBM_TAM	0.239451	0.171508	0.01	3000	FALSE
Pfdn6	prefoldin subunit 6 [Source:MGI Symbol;Acc:MGI:95908]	0.57644	0.256	0.485	0.573	1	Lipid Mo-TAM (2)	All other cells	Mouse_GBM_TAM	1.29227	0.998142	0.01	3000	FALSE
Pnpla7	patatin-like phospholipase domain containing 7 [Source:MGI Symbol;Acc:MGI:2385325]	0.57715	0.356145	0.257	0.283	1	Lipid Mo-TAM (2)	All other cells	Mouse_GBM_TAM	0.547677	0.380581	0.01	3000	FALSE
Rilpl2	Rab interacting lysosomal protein-like 2 [Source:MGI Symbol;Acc:MGI:1933112]	0.577159	0.514683	0.31	0.377	1	Lipid Mo-TAM (2)	All other cells	Mouse_GBM_TAM	1.02026	0.605778	0.01	3000	FALSE
Ogt	O-linked N-acetylglucosamine (GlcNAc) transferase (UDP-N-acetylglucosamine:polypeptide-N-acetylglucosaminyl transferase) [Source:MGI Symbol;Acc:MGI:1339639]	0.578411	0.272102	0.391	0.469	1	Lipid Mo-TAM (2)	All other cells	Mouse_GBM_TAM	1.00605	0.764005	0.01	3000	FALSE
Pnkp	polynucleotide kinase 3'- phosphatase [Source:MGI Symbol;Acc:MGI:1891698]	0.583367	0.294508	0.251	0.281	1	Lipid Mo-TAM (2)	All other cells	Mouse_GBM_TAM	0.493661	0.365176	0.01	3000	FALSE
Trib1	tribbles pseudokinase 1 [Source:MGI Symbol;Acc:MGI:2443397]	0.587865	0.275977	0.346	0.399	1	Lipid Mo-TAM (2)	All other cells	Mouse_GBM_TAM	0.93577	0.707679	0.01	3000	FALSE
Scfd1	Sec1 family domain containing 1 [Source:MGI Symbol;Acc:MGI:1924233]	0.588049	0.306571	0.15	0.177	1	Lipid Mo-TAM (2)	All other cells	Mouse_GBM_TAM	0.297981	0.216664	0.01	3000	FALSE
Ccdc71l	coiled-coil domain containing 71 like [Source:MGI Symbol;Acc:MGI:1919373]	0.588611	0.356843	0.172	0.196	1	Lipid Mo-TAM (2)	All other cells	Mouse_GBM_TAM	0.338529	0.233929	0.01	3000	FALSE
Fance	Fanconi anemia, complementation group E [Source:MGI Symbol;Acc:MGI:1920025]	0.589597	0.294358	0.118	0.133	1	Lipid Mo-TAM (2)	All other cells	Mouse_GBM_TAM	0.197742	0.14477	0.01	3000	FALSE
Fnip1	folliculin interacting protein 1 [Source:MGI Symbol;Acc:MGI:2444668]	0.589784	0.31648	0.237	0.273	1	Lipid Mo-TAM (2)	All other cells	Mouse_GBM_TAM	0.492643	0.356281	0.01	3000	FALSE
Sgta	small glutamine-rich tetratricopeptide repeat (TPR)-containing, alpha [Source:MGI Symbol;Acc:MGI:1098703]	0.590412	0.339509	0.31	0.363	1	Lipid Mo-TAM (2)	All other cells	Mouse_GBM_TAM	0.682024	0.482804	0.01	3000	FALSE
Utp23	UTP23 small subunit processome component [Source:MGI Symbol;Acc:MGI:1925831]	0.592134	0.538834	0.118	0.111	1	Lipid Mo-TAM (2)	All other cells	Mouse_GBM_TAM	0.228787	0.129315	0.01	3000	FALSE
Rcbtb2	regulator of chromosome condensation (RCC1) and BTB (POZ) domain containing protein 2 [Source:MGI Symbol;Acc:MGI:1917200]	0.594576	0.301634	0.385	0.454	1	Lipid Mo-TAM (2)	All other cells	Mouse_GBM_TAM	1.03209	0.760738	0.01	3000	FALSE
Nsf	N-ethylmaleimide sensitive fusion protein [Source:MGI Symbol;Acc:MGI:104560]	0.595659	0.304176	0.213	0.248	1	Lipid Mo-TAM (2)	All other cells	Mouse_GBM_TAM	0.435584	0.318721	0.01	3000	FALSE
Snapin	SNAP-associated protein [Source:MGI Symbol;Acc:MGI:1333745]	0.600153	0.273394	0.249	0.286	1	Lipid Mo-TAM (2)	All other cells	Mouse_GBM_TAM	0.481921	0.36425	0.01	3000	FALSE
Osbpl8	oxysterol binding protein-like 8 [Source:MGI Symbol;Acc:MGI:2443807]	0.603245	0.447461	0.144	0.167	1	Lipid Mo-TAM (2)	All other cells	Mouse_GBM_TAM	0.315338	0.197972	0.01	3000	FALSE
4921524J17Rik	RIKEN cDNA 4921524J17 gene [Source:MGI Symbol;Acc:MGI:1913964]	0.603306	0.367892	0.113	0.13	1	Lipid Mo-TAM (2)	All other cells	Mouse_GBM_TAM	0.220456	0.14952	0.01	3000	FALSE
Gpank1	G patch domain and ankyrin repeats 1 [Source:MGI Symbol;Acc:MGI:2148975]	0.60643	0.372048	0.151	0.16	1	Lipid Mo-TAM (2)	All other cells	Mouse_GBM_TAM	0.291962	0.198149	0.01	3000	FALSE
Cln5	ceroid-lipofuscinosis, neuronal 5 [Source:MGI Symbol;Acc:MGI:2442253]	0.606476	0.424581	0.237	0.245	1	Lipid Mo-TAM (2)	All other cells	Mouse_GBM_TAM	0.47121	0.304733	0.01	3000	FALSE
Lpxn	leupaxin [Source:MGI Symbol;Acc:MGI:2147677]	0.606693	0.339868	0.4	0.468	1	Lipid Mo-TAM (2)	All other cells	Mouse_GBM_TAM	1.0497	0.744359	0.01	3000	FALSE
Mcrs1	microspherule protein 1 [Source:MGI Symbol;Acc:MGI:1858420]	0.60671	0.293164	0.213	0.243	1	Lipid Mo-TAM (2)	All other cells	Mouse_GBM_TAM	0.405899	0.300219	0.01	3000	FALSE
Zfp263	zinc finger protein 263 [Source:MGI Symbol;Acc:MGI:1921370]	0.60822	0.454262	0.133	0.146	1	Lipid Mo-TAM (2)	All other cells	Mouse_GBM_TAM	0.279005	0.173494	0.01	3000	FALSE
Cklf	chemokine-like factor [Source:MGI Symbol;Acc:MGI:1922708]	0.612069	0.357287	0.269	0.31	1	Lipid Mo-TAM (2)	All other cells	Mouse_GBM_TAM	0.60813	0.422426	0.01	3000	TRUE
Atp1a3	ATPase, Na+/K+ transporting, alpha 3 polypeptide [Source:MGI Symbol;Acc:MGI:88107]	0.61308	0.402507	0.139	0.148	1	Lipid Mo-TAM (2)	All other cells	Mouse_GBM_TAM	0.256609	0.168266	0.01	3000	FALSE
Ggps1	geranylgeranyl diphosphate synthase 1 [Source:MGI Symbol;Acc:MGI:1341724]	0.614962	0.346073	0.115	0.127	1	Lipid Mo-TAM (2)	All other cells	Mouse_GBM_TAM	0.207929	0.144176	0.01	3000	FALSE
Abcc3	ATP-binding cassette, sub-family C (CFTR/MRP), member 3 [Source:MGI Symbol;Acc:MGI:1923658]	0.615281	0.301516	0.171	0.196	1	Lipid Mo-TAM (2)	All other cells	Mouse_GBM_TAM	0.323315	0.236551	0.01	3000	FALSE
Cxcl2	chemokine (C-X-C motif) ligand 2 [Source:MGI Symbol;Acc:MGI:1340094]	0.615368	0.858108	0.225	0.246	1	Lipid Mo-TAM (2)	All other cells	Mouse_GBM_TAM	4.08841	1.72758	0.01	3000	TRUE
Stom	stomatin [Source:MGI Symbol;Acc:MGI:95403]	0.615939	0.454494	0.127	0.132	1	Lipid Mo-TAM (2)	All other cells	Mouse_GBM_TAM	0.250011	0.155047	0.01	3000	FALSE
Zzz3	zinc finger, ZZ domain containing 3 [Source:MGI Symbol;Acc:MGI:1920453]	0.616437	0.509117	0.121	0.116	1	Lipid Mo-TAM (2)	All other cells	Mouse_GBM_TAM	0.2201	0.128296	0.01	3000	FALSE
Thoc1	THO complex 1 [Source:MGI Symbol;Acc:MGI:1919668]	0.619847	0.350229	0.089	0.101	1	Lipid Mo-TAM (2)	All other cells	Mouse_GBM_TAM	0.16181	0.111045	0.01	3000	FALSE
Mfsd11	major facilitator superfamily domain containing 11 [Source:MGI Symbol;Acc:MGI:1917150]	0.620661	0.411812	0.189	0.197	1	Lipid Mo-TAM (2)	All other cells	Mouse_GBM_TAM	0.355885	0.23238	0.01	3000	FALSE
Ppil4	peptidylprolyl isomerase (cyclophilin)-like 4 [Source:MGI Symbol;Acc:MGI:1914668]	0.623647	0.262279	0.157	0.188	1	Lipid Mo-TAM (2)	All other cells	Mouse_GBM_TAM	0.30825	0.234829	0.01	3000	FALSE
Polr3d	polymerase (RNA) III (DNA directed) polypeptide D [Source:MGI Symbol;Acc:MGI:1914315]	0.625975	0.488122	0.124	0.134	1	Lipid Mo-TAM (2)	All other cells	Mouse_GBM_TAM	0.248969	0.148949	0.01	3000	FALSE
B3galt4	UDP-Gal:betaGlcNAc beta 1,3-galactosyltransferase, polypeptide 4 [Source:MGI Symbol;Acc:MGI:1859517]	0.634079	0.288487	0.092	0.105	1	Lipid Mo-TAM (2)	All other cells	Mouse_GBM_TAM	0.170144	0.124999	0.01	3000	FALSE
Pex14	peroxisomal biogenesis factor 14 [Source:MGI Symbol;Acc:MGI:1927868]	0.634556	0.272869	0.11	0.134	1	Lipid Mo-TAM (2)	All other cells	Mouse_GBM_TAM	0.206382	0.154708	0.01	3000	FALSE
Flcn	folliculin [Source:MGI Symbol;Acc:MGI:2442184]	0.644888	0.50369	0.15	0.15	1	Lipid Mo-TAM (2)	All other cells	Mouse_GBM_TAM	0.30443	0.180009	0.01	3000	FALSE
Ube4b	ubiquitination factor E4B [Source:MGI Symbol;Acc:MGI:1927086]	0.64532	0.296471	0.107	0.13	1	Lipid Mo-TAM (2)	All other cells	Mouse_GBM_TAM	0.19691	0.143825	0.01	3000	FALSE
Cradd	CASP2 and RIPK1 domain containing adaptor with death domain [Source:MGI Symbol;Acc:MGI:1336168]	0.648567	0.259392	0.095	0.102	1	Lipid Mo-TAM (2)	All other cells	Mouse_GBM_TAM	0.154412	0.116847	0.01	3000	FALSE
Znhit6	zinc finger, HIT type 6 [Source:MGI Symbol;Acc:MGI:1916996]	0.64897	0.335169	0.1	0.119	1	Lipid Mo-TAM (2)	All other cells	Mouse_GBM_TAM	0.195075	0.136673	0.01	3000	FALSE
Rrp8	ribosomal RNA processing 8, methyltransferase, homolog (yeast) [Source:MGI Symbol;Acc:MGI:1914251]	0.651544	0.452972	0.112	0.125	1	Lipid Mo-TAM (2)	All other cells	Mouse_GBM_TAM	0.223917	0.13871	0.01	3000	FALSE
Sco2	SCO2 cytochrome c oxidase assembly protein [Source:MGI Symbol;Acc:MGI:3818630]	0.652961	0.320618	0.16	0.179	1	Lipid Mo-TAM (2)	All other cells	Mouse_GBM_TAM	0.288909	0.206918	0.01	3000	FALSE
Kin	Kin17 DNA and RNA binding protein [Source:MGI Symbol;Acc:MGI:96676]	0.653635	0.395179	0.113	0.132	1	Lipid Mo-TAM (2)	All other cells	Mouse_GBM_TAM	0.235551	0.155393	0.01	3000	FALSE
Borcs7	BLOC-1 related complex subunit 7 [Source:MGI Symbol;Acc:MGI:1913689]	0.653655	0.265703	0.273	0.326	1	Lipid Mo-TAM (2)	All other cells	Mouse_GBM_TAM	0.566459	0.431952	0.01	3000	FALSE
Fam133b	family with sequence similarity 133, member B [Source:MGI Symbol;Acc:MGI:1915402]	0.657558	0.305559	0.255	0.3	1	Lipid Mo-TAM (2)	All other cells	Mouse_GBM_TAM	0.54855	0.40149	0.01	3000	FALSE
Surf2	surfeit gene 2 [Source:MGI Symbol;Acc:MGI:98444]	0.65853	0.410175	0.142	0.164	1	Lipid Mo-TAM (2)	All other cells	Mouse_GBM_TAM	0.291965	0.190364	0.01	3000	FALSE
Tbc1d22a	TBC1 domain family, member 22a [Source:MGI Symbol;Acc:MGI:1289265]	0.659319	0.280623	0.177	0.201	1	Lipid Mo-TAM (2)	All other cells	Mouse_GBM_TAM	0.31616	0.236353	0.01	3000	FALSE
Sirt7	sirtuin 7 [Source:MGI Symbol;Acc:MGI:2385849]	0.662321	0.266978	0.276	0.339	1	Lipid Mo-TAM (2)	All other cells	Mouse_GBM_TAM	0.6146	0.46825	0.01	3000	FALSE
Bbc3	BCL2 binding component 3 [Source:MGI Symbol;Acc:MGI:2181667]	0.664484	0.521643	0.109	0.13	1	Lipid Mo-TAM (2)	All other cells	Mouse_GBM_TAM	0.276292	0.159927	0.01	3000	FALSE
Dnajb12	DnaJ heat shock protein family (Hsp40) member B12 [Source:MGI Symbol;Acc:MGI:1931881]	0.664881	0.345175	0.11	0.122	1	Lipid Mo-TAM (2)	All other cells	Mouse_GBM_TAM	0.201622	0.139848	0.01	3000	FALSE
Abhd5	abhydrolase domain containing 5 [Source:MGI Symbol;Acc:MGI:1914719]	0.671558	0.368604	0.145	0.163	1	Lipid Mo-TAM (2)	All other cells	Mouse_GBM_TAM	0.275942	0.187786	0.01	3000	FALSE
Mettl9	methyltransferase like 9 [Source:MGI Symbol;Acc:MGI:1914862]	0.67315	0.287931	0.275	0.334	1	Lipid Mo-TAM (2)	All other cells	Mouse_GBM_TAM	0.603395	0.449932	0.01	3000	FALSE
Tpd52l2	tumor protein D52-like 2 [Source:MGI Symbol;Acc:MGI:1913564]	0.676599	0.255407	0.341	0.4	1	Lipid Mo-TAM (2)	All other cells	Mouse_GBM_TAM	0.72209	0.557078	0.01	3000	FALSE
1110059G10Rik	RIKEN cDNA 1110059G10 gene [Source:MGI Symbol;Acc:MGI:1913452]	0.68278	0.332867	0.234	0.269	1	Lipid Mo-TAM (2)	All other cells	Mouse_GBM_TAM	0.484928	0.344797	0.01	3000	FALSE
Pim3	proviral integration site 3 [Source:MGI Symbol;Acc:MGI:1355297]	0.684391	0.427089	0.133	0.135	1	Lipid Mo-TAM (2)	All other cells	Mouse_GBM_TAM	0.282839	0.18105	0.01	3000	FALSE
Gclc	glutamate-cysteine ligase, catalytic subunit [Source:MGI Symbol;Acc:MGI:104990]	0.685556	0.441025	0.095	0.102	1	Lipid Mo-TAM (2)	All other cells	Mouse_GBM_TAM	0.177075	0.11036	0.01	3000	FALSE
Lrrc8d	leucine rich repeat containing 8D [Source:MGI Symbol;Acc:MGI:1922368]	0.686564	0.392451	0.187	0.204	1	Lipid Mo-TAM (2)	All other cells	Mouse_GBM_TAM	0.365084	0.243332	0.01	3000	FALSE
Ubn1	ubinuclein 1 [Source:MGI Symbol;Acc:MGI:1891307]	0.686731	0.297634	0.225	0.271	1	Lipid Mo-TAM (2)	All other cells	Mouse_GBM_TAM	0.453677	0.334314	0.01	3000	FALSE
Gpr157	G protein-coupled receptor 157 [Source:MGI Symbol;Acc:MGI:2442046]	0.686782	0.628637	0.104	0.091	1	Lipid Mo-TAM (2)	All other cells	Mouse_GBM_TAM	0.206517	0.105472	0.01	3000	FALSE
S1pr2	sphingosine-1-phosphate receptor 2 [Source:MGI Symbol;Acc:MGI:99569]	0.690198	0.376848	0.139	0.139	1	Lipid Mo-TAM (2)	All other cells	Mouse_GBM_TAM	0.239501	0.161162	0.01	3000	FALSE
Il17ra	interleukin 17 receptor A [Source:MGI Symbol;Acc:MGI:107399]	0.690261	0.251828	0.225	0.255	1	Lipid Mo-TAM (2)	All other cells	Mouse_GBM_TAM	0.451045	0.348406	0.01	3000	FALSE
Hbp1	high mobility group box transcription factor 1 [Source:MGI Symbol;Acc:MGI:894659]	0.696426	0.449068	0.201	0.212	1	Lipid Mo-TAM (2)	All other cells	Mouse_GBM_TAM	0.436921	0.275235	0.01	3000	FALSE
Slc48a1	solute carrier family 48 (heme transporter), member 1 [Source:MGI Symbol;Acc:MGI:1914989]	0.697396	0.278161	0.32	0.373	1	Lipid Mo-TAM (2)	All other cells	Mouse_GBM_TAM	0.711173	0.536054	0.01	3000	FALSE
Zfp688	zinc finger protein 688 [Source:MGI Symbol;Acc:MGI:1916484]	0.700707	0.385891	0.103	0.112	1	Lipid Mo-TAM (2)	All other cells	Mouse_GBM_TAM	0.19231	0.127539	0.01	3000	FALSE
Tbc1d17	TBC1 domain family, member 17 [Source:MGI Symbol;Acc:MGI:2449973]	0.701112	0.345446	0.139	0.154	1	Lipid Mo-TAM (2)	All other cells	Mouse_GBM_TAM	0.263264	0.183445	0.01	3000	FALSE
Slc38a7	solute carrier family 38, member 7 [Source:MGI Symbol;Acc:MGI:2679005]	0.702476	0.416079	0.119	0.137	1	Lipid Mo-TAM (2)	All other cells	Mouse_GBM_TAM	0.236508	0.152604	0.01	3000	FALSE
Fuom	fucose mutarotase [Source:MGI Symbol;Acc:MGI:1916314]	0.705034	0.543421	0.11	0.112	1	Lipid Mo-TAM (2)	All other cells	Mouse_GBM_TAM	0.220828	0.124055	0.01	3000	FALSE
Cast	calpastatin [Source:MGI Symbol;Acc:MGI:1098236]	0.706896	0.387418	0.14	0.152	1	Lipid Mo-TAM (2)	All other cells	Mouse_GBM_TAM	0.280147	0.186954	0.01	3000	FALSE
Rnf220	ring finger protein 220 [Source:MGI Symbol;Acc:MGI:1913993]	0.70709	0.297096	0.211	0.249	1	Lipid Mo-TAM (2)	All other cells	Mouse_GBM_TAM	0.40735	0.30008	0.01	3000	FALSE
Cwf19l2	CWF19-like 2, cell cycle control (S. pombe) [Source:MGI Symbol;Acc:MGI:1918023]	0.707093	0.410373	0.13	0.133	1	Lipid Mo-TAM (2)	All other cells	Mouse_GBM_TAM	0.250066	0.162528	0.01	3000	FALSE
Klhdc4	kelch domain containing 4 [Source:MGI Symbol;Acc:MGI:2384569]	0.707319	0.521041	0.122	0.136	1	Lipid Mo-TAM (2)	All other cells	Mouse_GBM_TAM	0.268667	0.155501	0.01	3000	FALSE
Atg7	autophagy related 7 [Source:MGI Symbol;Acc:MGI:1921494]	0.709248	0.50533	0.14	0.15	1	Lipid Mo-TAM (2)	All other cells	Mouse_GBM_TAM	0.297855	0.175731	0.01	3000	FALSE
Cyb5r3	cytochrome b5 reductase 3 [Source:MGI Symbol;Acc:MGI:94893]	0.709496	0.319873	0.341	0.386	1	Lipid Mo-TAM (2)	All other cells	Mouse_GBM_TAM	0.748107	0.540568	0.01	3000	FALSE
Tmem60	transmembrane protein 60 [Source:MGI Symbol;Acc:MGI:2673965]	0.710208	0.287031	0.248	0.289	1	Lipid Mo-TAM (2)	All other cells	Mouse_GBM_TAM	0.493969	0.368223	0.01	3000	FALSE
Mtus1	mitochondrial tumor suppressor 1 [Source:MGI Symbol;Acc:MGI:2142572]	0.716526	0.298607	0.334	0.382	1	Lipid Mo-TAM (2)	All other cells	Mouse_GBM_TAM	0.77395	0.571574	0.01	3000	FALSE
Ccdc115	coiled-coil domain containing 115 [Source:MGI Symbol;Acc:MGI:1916918]	0.716816	0.259227	0.35	0.416	1	Lipid Mo-TAM (2)	All other cells	Mouse_GBM_TAM	0.790217	0.607485	0.01	3000	FALSE
Pwp1	PWP1 homolog, endonuclein [Source:MGI Symbol;Acc:MGI:1914735]	0.71717	0.333367	0.124	0.145	1	Lipid Mo-TAM (2)	All other cells	Mouse_GBM_TAM	0.228257	0.160713	0.01	3000	FALSE
Ift20	intraflagellar transport 20 [Source:MGI Symbol;Acc:MGI:1915585]	0.718868	0.259236	0.311	0.379	1	Lipid Mo-TAM (2)	All other cells	Mouse_GBM_TAM	0.698607	0.53679	0.01	3000	FALSE
Ebna1bp2	EBNA1 binding protein 2 [Source:MGI Symbol;Acc:MGI:1916322]	0.725594	0.269994	0.356	0.405	1	Lipid Mo-TAM (2)	All other cells	Mouse_GBM_TAM	0.766202	0.58254	0.01	3000	FALSE
Thap7	THAP domain containing 7 [Source:MGI Symbol;Acc:MGI:1916259]	0.726256	0.30976	0.178	0.218	1	Lipid Mo-TAM (2)	All other cells	Mouse_GBM_TAM	0.360506	0.261812	0.01	3000	FALSE
Alkbh6	alkB homolog 6 [Source:MGI Symbol;Acc:MGI:2142037]	0.730131	0.326118	0.144	0.163	1	Lipid Mo-TAM (2)	All other cells	Mouse_GBM_TAM	0.262571	0.18672	0.01	3000	FALSE
Mapk6	mitogen-activated protein kinase 6 [Source:MGI Symbol;Acc:MGI:1354946]	0.730944	0.328634	0.134	0.152	1	Lipid Mo-TAM (2)	All other cells	Mouse_GBM_TAM	0.25273	0.179141	0.01	3000	FALSE
Snapc2	small nuclear RNA activating complex, polypeptide 2 [Source:MGI Symbol;Acc:MGI:1914861]	0.731776	0.411767	0.091	0.101	1	Lipid Mo-TAM (2)	All other cells	Mouse_GBM_TAM	0.17064	0.10967	0.01	3000	FALSE
Cdc42ep3	CDC42 effector protein (Rho GTPase binding) 3 [Source:MGI Symbol;Acc:MGI:2384718]	0.733684	0.393455	0.101	0.111	1	Lipid Mo-TAM (2)	All other cells	Mouse_GBM_TAM	0.205442	0.135363	0.01	3000	FALSE
Kansl2	KAT8 regulatory NSL complex subunit 2 [Source:MGI Symbol;Acc:MGI:1916862]	0.735797	0.371704	0.133	0.151	1	Lipid Mo-TAM (2)	All other cells	Mouse_GBM_TAM	0.251536	0.170344	0.01	3000	FALSE
Aptx	aprataxin [Source:MGI Symbol;Acc:MGI:1913658]	0.735824	0.457122	0.148	0.154	1	Lipid Mo-TAM (2)	All other cells	Mouse_GBM_TAM	0.28854	0.179006	0.01	3000	FALSE
4833420G17Rik	RIKEN cDNA 4833420G17 gene [Source:MGI Symbol;Acc:MGI:1914642]	0.740111	0.261211	0.095	0.109	1	Lipid Mo-TAM (2)	All other cells	Mouse_GBM_TAM	0.162792	0.12307	0.01	3000	FALSE
Dnajc17	DnaJ heat shock protein family (Hsp40) member C17 [Source:MGI Symbol;Acc:MGI:1916658]	0.740439	0.434979	0.172	0.176	1	Lipid Mo-TAM (2)	All other cells	Mouse_GBM_TAM	0.339142	0.215992	0.01	3000	FALSE
1600012H06Rik	RIKEN cDNA 1600012H06 gene [Source:MGI Symbol;Acc:MGI:1915162]	0.74166	0.307259	0.118	0.14	1	Lipid Mo-TAM (2)	All other cells	Mouse_GBM_TAM	0.228438	0.165362	0.01	3000	FALSE
Gga2	golgi associated, gamma adaptin ear containing, ARF binding protein 2 [Source:MGI Symbol;Acc:MGI:1921355]	0.743283	0.46556	0.128	0.136	1	Lipid Mo-TAM (2)	All other cells	Mouse_GBM_TAM	0.239212	0.146451	0.01	3000	FALSE
Adap2os	ArfGAP with dual PH domains 2, opposite strand [Source:MGI Symbol;Acc:MGI:3650197]	0.744256	0.273409	0.211	0.249	1	Lipid Mo-TAM (2)	All other cells	Mouse_GBM_TAM	0.481602	0.364002	0.01	3000	FALSE
Ndel1	nudE neurodevelopment protein 1 like 1 [Source:MGI Symbol;Acc:MGI:1932915]	0.746777	0.281305	0.305	0.36	1	Lipid Mo-TAM (2)	All other cells	Mouse_GBM_TAM	0.761223	0.572118	0.01	3000	FALSE
Txnrd1	thioredoxin reductase 1 [Source:MGI Symbol;Acc:MGI:1354175]	0.748001	0.532117	0.213	0.233	1	Lipid Mo-TAM (2)	All other cells	Mouse_GBM_TAM	0.510846	0.295924	0.01	3000	FALSE
Scamp1	secretory carrier membrane protein 1 [Source:MGI Symbol;Acc:MGI:1349480]	0.756016	0.391562	0.113	0.13	1	Lipid Mo-TAM (2)	All other cells	Mouse_GBM_TAM	0.216487	0.143106	0.01	3000	FALSE
Ate1	arginyltransferase 1 [Source:MGI Symbol;Acc:MGI:1333870]	0.756674	0.41879	0.144	0.159	1	Lipid Mo-TAM (2)	All other cells	Mouse_GBM_TAM	0.28848	0.186353	0.01	3000	FALSE
Cryzl1	crystallin, zeta (quinone reductase)-like 1 [Source:MGI Symbol;Acc:MGI:1913859]	0.757824	0.323222	0.175	0.209	1	Lipid Mo-TAM (2)	All other cells	Mouse_GBM_TAM	0.349623	0.2503	0.01	3000	FALSE
Golph3l	golgi phosphoprotein 3-like [Source:MGI Symbol;Acc:MGI:1917129]	0.759966	0.322834	0.112	0.119	1	Lipid Mo-TAM (2)	All other cells	Mouse_GBM_TAM	0.197205	0.140036	0.01	3000	FALSE
Ndfip2	Nedd4 family interacting protein 2 [Source:MGI Symbol;Acc:MGI:1923523]	0.760575	0.262314	0.221	0.251	1	Lipid Mo-TAM (2)	All other cells	Mouse_GBM_TAM	0.405156	0.309367	0.01	3000	FALSE
Utp18	UTP18 small subunit processome component [Source:MGI Symbol;Acc:MGI:1923402]	0.764949	0.363384	0.125	0.142	1	Lipid Mo-TAM (2)	All other cells	Mouse_GBM_TAM	0.240293	0.164034	0.01	3000	FALSE
Znrf1	zinc and ring finger 1 [Source:MGI Symbol;Acc:MGI:2177308]	0.767771	0.314516	0.134	0.154	1	Lipid Mo-TAM (2)	All other cells	Mouse_GBM_TAM	0.248705	0.178891	0.01	3000	FALSE
Krr1	KRR1, small subunit (SSU) processome component, homolog (yeast) [Source:MGI Symbol;Acc:MGI:1289274]	0.771566	0.478535	0.125	0.127	1	Lipid Mo-TAM (2)	All other cells	Mouse_GBM_TAM	0.256137	0.154923	0.01	3000	FALSE
Zdhhc9	zinc finger, DHHC domain containing 9 [Source:MGI Symbol;Acc:MGI:2444393]	0.772148	0.325434	0.11	0.126	1	Lipid Mo-TAM (2)	All other cells	Mouse_GBM_TAM	0.194711	0.137845	0.01	3000	FALSE
Utp14a	UTP14A small subunit processome component [Source:MGI Symbol;Acc:MGI:1919804]	0.773767	0.277133	0.24	0.262	1	Lipid Mo-TAM (2)	All other cells	Mouse_GBM_TAM	0.450877	0.339323	0.01	3000	FALSE
Stx5a	syntaxin 5A [Source:MGI Symbol;Acc:MGI:1928483]	0.776293	0.323084	0.245	0.288	1	Lipid Mo-TAM (2)	All other cells	Mouse_GBM_TAM	0.52573	0.377822	0.01	3000	FALSE
Wdr20	WD repeat domain 20 [Source:MGI Symbol;Acc:MGI:1916891]	0.786835	0.390036	0.1	0.106	1	Lipid Mo-TAM (2)	All other cells	Mouse_GBM_TAM	0.182691	0.120458	0.01	3000	FALSE
Eci1	enoyl-Coenzyme A delta isomerase 1 [Source:MGI Symbol;Acc:MGI:94871]	0.789476	0.270068	0.205	0.224	1	Lipid Mo-TAM (2)	All other cells	Mouse_GBM_TAM	0.355278	0.268827	0.01	3000	FALSE
Rai14	retinoic acid induced 14 [Source:MGI Symbol;Acc:MGI:1922896]	0.789901	0.39666	0.131	0.143	1	Lipid Mo-TAM (2)	All other cells	Mouse_GBM_TAM	0.257548	0.169943	0.01	3000	FALSE
Zbtb38	zinc finger and BTB domain containing 38 [Source:MGI Symbol;Acc:MGI:2442866]	0.792578	0.444873	0.094	0.105	1	Lipid Mo-TAM (2)	All other cells	Mouse_GBM_TAM	0.191789	0.119328	0.01	3000	FALSE
Cpeb2	cytoplasmic polyadenylation element binding protein 2 [Source:MGI Symbol;Acc:MGI:2442640]	0.792641	0.491534	0.147	0.148	1	Lipid Mo-TAM (2)	All other cells	Mouse_GBM_TAM	0.301592	0.180597	0.01	3000	FALSE
Rab5a	RAB5A, member RAS oncogene family [Source:MGI Symbol;Acc:MGI:105926]	0.793953	0.271275	0.279	0.321	1	Lipid Mo-TAM (2)	All other cells	Mouse_GBM_TAM	0.558015	0.423059	0.01	3000	FALSE
Acyp1	acylphosphatase 1, erythrocyte (common) type [Source:MGI Symbol;Acc:MGI:1913454]	0.795092	0.413781	0.134	0.143	1	Lipid Mo-TAM (2)	All other cells	Mouse_GBM_TAM	0.257181	0.166646	0.01	3000	FALSE
Agpat4	1-acylglycerol-3-phosphate O-acyltransferase 4 (lysophosphatidic acid acyltransferase, delta) [Source:MGI Symbol;Acc:MGI:1915512]	0.798988	0.321954	0.147	0.159	1	Lipid Mo-TAM (2)	All other cells	Mouse_GBM_TAM	0.294362	0.210581	0.01	3000	FALSE
Rexo1	REX1, RNA exonuclease 1 [Source:MGI Symbol;Acc:MGI:1914182]	0.811624	0.335492	0.198	0.217	1	Lipid Mo-TAM (2)	All other cells	Mouse_GBM_TAM	0.385078	0.272475	0.01	3000	FALSE
Agpat2	1-acylglycerol-3-phosphate O-acyltransferase 2 (lysophosphatidic acid acyltransferase, beta) [Source:MGI Symbol;Acc:MGI:1914762]	0.81177	0.324697	0.159	0.189	1	Lipid Mo-TAM (2)	All other cells	Mouse_GBM_TAM	0.311327	0.222238	0.01	3000	FALSE
Spty2d1	SPT2 chromatin protein domain containing 1 [Source:MGI Symbol;Acc:MGI:2142062]	0.814538	0.281303	0.252	0.288	1	Lipid Mo-TAM (2)	All other cells	Mouse_GBM_TAM	0.564555	0.423674	0.01	3000	FALSE
N4bp2l1	NEDD4 binding protein 2-like 1 [Source:MGI Symbol;Acc:MGI:2140872]	0.818091	0.301155	0.151	0.159	1	Lipid Mo-TAM (2)	All other cells	Mouse_GBM_TAM	0.274846	0.200775	0.01	3000	FALSE
Wdr91	WD repeat domain 91 [Source:MGI Symbol;Acc:MGI:2141558]	0.821862	0.55442	0.101	0.107	1	Lipid Mo-TAM (2)	All other cells	Mouse_GBM_TAM	0.218688	0.12136	0.01	3000	FALSE
Sertad1	SERTA domain containing 1 [Source:MGI Symbol;Acc:MGI:1913438]	0.822585	0.620391	0.199	0.208	1	Lipid Mo-TAM (2)	All other cells	Mouse_GBM_TAM	0.539358	0.285409	0.01	3000	FALSE
Tmem120a	transmembrane protein 120A [Source:MGI Symbol;Acc:MGI:2686991]	0.825052	0.531086	0.142	0.152	1	Lipid Mo-TAM (2)	All other cells	Mouse_GBM_TAM	0.301334	0.173054	0.01	3000	FALSE
Ltv1	LTV1 ribosome biogenesis factor [Source:MGI Symbol;Acc:MGI:2447810]	0.825493	0.381233	0.145	0.155	1	Lipid Mo-TAM (2)	All other cells	Mouse_GBM_TAM	0.270475	0.18157	0.01	3000	FALSE
Rsrc1	arginine/serine-rich coiled-coil 1 [Source:MGI Symbol;Acc:MGI:1914130]	0.830811	0.333753	0.263	0.312	1	Lipid Mo-TAM (2)	All other cells	Mouse_GBM_TAM	0.586163	0.41699	0.01	3000	FALSE
Rnf25	ring finger protein 25 [Source:MGI Symbol;Acc:MGI:1890215]	0.832562	0.476841	0.101	0.102	1	Lipid Mo-TAM (2)	All other cells	Mouse_GBM_TAM	0.187956	0.112879	0.01	3000	FALSE
Stam2	signal transducing adaptor molecule (SH3 domain and ITAM motif) 2 [Source:MGI Symbol;Acc:MGI:1929100]	0.834043	0.369074	0.131	0.137	1	Lipid Mo-TAM (2)	All other cells	Mouse_GBM_TAM	0.231009	0.156628	0.01	3000	FALSE
Nsmce2	NSE2/MMS21 homolog, SMC5-SMC6 complex SUMO ligase [Source:MGI Symbol;Acc:MGI:1915751]	0.83535	0.330665	0.293	0.33	1	Lipid Mo-TAM (2)	All other cells	Mouse_GBM_TAM	0.617257	0.44065	0.01	3000	FALSE
Traf1	TNF receptor-associated factor 1 [Source:MGI Symbol;Acc:MGI:101836]	0.836858	0.512373	0.124	0.131	1	Lipid Mo-TAM (2)	All other cells	Mouse_GBM_TAM	0.412335	0.243009	0.01	3000	FALSE
Zfp830	zinc finger protein 830 [Source:MGI Symbol;Acc:MGI:1914233]	0.844659	0.449072	0.104	0.111	1	Lipid Mo-TAM (2)	All other cells	Mouse_GBM_TAM	0.213897	0.132895	0.01	3000	FALSE
Med31	mediator complex subunit 31 [Source:MGI Symbol;Acc:MGI:1914529]	0.848181	0.486147	0.131	0.142	1	Lipid Mo-TAM (2)	All other cells	Mouse_GBM_TAM	0.28342	0.170451	0.01	3000	FALSE
Haghl	hydroxyacylglutathione hydrolase-like [Source:MGI Symbol;Acc:MGI:1919877]	0.848292	0.290434	0.168	0.188	1	Lipid Mo-TAM (2)	All other cells	Mouse_GBM_TAM	0.306579	0.226782	0.01	3000	FALSE
Trub2	TruB pseudouridine (psi) synthase family member 2 [Source:MGI Symbol;Acc:MGI:2442186]	0.854248	0.355908	0.094	0.101	1	Lipid Mo-TAM (2)	All other cells	Mouse_GBM_TAM	0.162679	0.110968	0.01	3000	FALSE
Cyp4f13	cytochrome P450, family 4, subfamily f, polypeptide 13 [Source:MGI Symbol;Acc:MGI:2158641]	0.854826	0.397789	0.104	0.103	1	Lipid Mo-TAM (2)	All other cells	Mouse_GBM_TAM	0.186122	0.121755	0.01	3000	FALSE
Zwint	ZW10 interactor [Source:MGI Symbol;Acc:MGI:1289227]	0.856316	0.328115	0.24	0.28	1	Lipid Mo-TAM (2)	All other cells	Mouse_GBM_TAM	0.497817	0.355771	0.01	3000	FALSE
Slc9a3r1	solute carrier family 9 (sodium/hydrogen exchanger), member 3 regulator 1 [Source:MGI Symbol;Acc:MGI:1349482]	0.858617	0.316514	0.363	0.437	1	Lipid Mo-TAM (2)	All other cells	Mouse_GBM_TAM	0.904951	0.656711	0.01	3000	FALSE
Bdp1	B double prime 1, subunit of RNA polymerase III transcription initiation factor IIIB [Source:MGI Symbol;Acc:MGI:1347077]	0.859667	0.372644	0.169	0.18	1	Lipid Mo-TAM (2)	All other cells	Mouse_GBM_TAM	0.329135	0.223633	0.01	3000	FALSE
Bag5	BCL2-associated athanogene 5 [Source:MGI Symbol;Acc:MGI:1917619]	0.86605	0.493531	0.131	0.137	1	Lipid Mo-TAM (2)	All other cells	Mouse_GBM_TAM	0.263474	0.156947	0.01	3000	FALSE
Klc4	kinesin light chain 4 [Source:MGI Symbol;Acc:MGI:1922014]	0.867881	0.331184	0.252	0.286	1	Lipid Mo-TAM (2)	All other cells	Mouse_GBM_TAM	0.508949	0.362643	0.01	3000	FALSE
Snx12	sorting nexin 12 [Source:MGI Symbol;Acc:MGI:1919331]	0.86993	0.423953	0.201	0.23	1	Lipid Mo-TAM (2)	All other cells	Mouse_GBM_TAM	0.420574	0.271791	0.01	3000	FALSE
Plekhm2	pleckstrin homology domain containing, family M (with RUN domain) member 2 [Source:MGI Symbol;Acc:MGI:1916832]	0.869989	0.475685	0.142	0.153	1	Lipid Mo-TAM (2)	All other cells	Mouse_GBM_TAM	0.297709	0.181228	0.01	3000	FALSE
Trpm7	transient receptor potential cation channel, subfamily M, member 7 [Source:MGI Symbol;Acc:MGI:1929996]	0.870366	0.426736	0.148	0.166	1	Lipid Mo-TAM (2)	All other cells	Mouse_GBM_TAM	0.309474	0.1985	0.01	3000	FALSE
Smim8	small integral membrane protein 8 [Source:MGI Symbol;Acc:MGI:1913541]	0.870646	0.331972	0.148	0.171	1	Lipid Mo-TAM (2)	All other cells	Mouse_GBM_TAM	0.276294	0.195418	0.01	3000	FALSE
Abt1	activator of basal transcription 1 [Source:MGI Symbol;Acc:MGI:1353636]	0.874987	0.319681	0.121	0.133	1	Lipid Mo-TAM (2)	All other cells	Mouse_GBM_TAM	0.213233	0.152152	0.01	3000	FALSE
Plin3	perilipin 3 [Source:MGI Symbol;Acc:MGI:1914155]	0.87572	0.343494	0.243	0.271	1	Lipid Mo-TAM (2)	All other cells	Mouse_GBM_TAM	0.489411	0.344226	0.01	3000	FALSE
Armcx3	armadillo repeat containing, X-linked 3 [Source:MGI Symbol;Acc:MGI:1918953]	0.878437	0.409627	0.104	0.113	1	Lipid Mo-TAM (2)	All other cells	Mouse_GBM_TAM	0.202645	0.131175	0.01	3000	FALSE
Fgfr1op	Fgfr1 oncogene partner [Source:MGI Symbol;Acc:MGI:1922546]	0.887705	0.320425	0.178	0.196	1	Lipid Mo-TAM (2)	All other cells	Mouse_GBM_TAM	0.379411	0.27265	0.01	3000	FALSE
Eif4e	eukaryotic translation initiation factor 4E [Source:MGI Symbol;Acc:MGI:95305]	0.888545	0.28477	0.421	0.514	1	Lipid Mo-TAM (2)	All other cells	Mouse_GBM_TAM	1.12841	0.846296	0.01	3000	FALSE
Gm20703	predicted gene 20703 [Source:MGI Symbol;Acc:MGI:5313150]	0.888828	0.34239	0.107	0.111	1	Lipid Mo-TAM (2)	All other cells	Mouse_GBM_TAM	0.195283	0.135766	0.01	3000	FALSE
Tpcn2	two pore segment channel 2 [Source:MGI Symbol;Acc:MGI:2385297]	0.889339	0.373915	0.098	0.112	1	Lipid Mo-TAM (2)	All other cells	Mouse_GBM_TAM	0.178527	0.119713	0.01	3000	FALSE
Fam53b	family with sequence similarity 53, member B [Source:MGI Symbol;Acc:MGI:1925188]	0.891113	0.323448	0.213	0.24	1	Lipid Mo-TAM (2)	All other cells	Mouse_GBM_TAM	0.427291	0.306446	0.01	3000	FALSE
Gpr183	G protein-coupled receptor 183 [Source:MGI Symbol;Acc:MGI:2442034]	0.892316	0.409729	0.258	0.287	1	Lipid Mo-TAM (2)	All other cells	Mouse_GBM_TAM	0.672479	0.44305	0.01	3000	FALSE
Vamp7	vesicle-associated membrane protein 7 [Source:MGI Symbol;Acc:MGI:1096399]	0.892367	0.354167	0.142	0.154	1	Lipid Mo-TAM (2)	All other cells	Mouse_GBM_TAM	0.261735	0.180692	0.01	3000	FALSE
Rab18	RAB18, member RAS oncogene family [Source:MGI Symbol;Acc:MGI:102790]	0.893421	0.263149	0.325	0.379	1	Lipid Mo-TAM (2)	All other cells	Mouse_GBM_TAM	0.679405	0.519896	0.01	3000	FALSE
Crebrf	CREB3 regulatory factor [Source:MGI Symbol;Acc:MGI:1924378]	0.896364	0.345596	0.119	0.126	1	Lipid Mo-TAM (2)	All other cells	Mouse_GBM_TAM	0.229546	0.159551	0.01	3000	FALSE
Elk3	ELK3, member of ETS oncogene family [Source:MGI Symbol;Acc:MGI:101762]	0.900714	0.266058	0.285	0.345	1	Lipid Mo-TAM (2)	All other cells	Mouse_GBM_TAM	0.613148	0.467578	0.01	3000	FALSE
Dot1l	DOT1-like, histone H3 methyltransferase (S. cerevisiae) [Source:MGI Symbol;Acc:MGI:2143886]	0.902284	0.606499	0.106	0.107	1	Lipid Mo-TAM (2)	All other cells	Mouse_GBM_TAM	0.226346	0.118869	0.01	3000	FALSE
4930455G09Rik	RIKEN cDNA 4930455G09 gene [Source:MGI Symbol;Acc:MGI:1926167]	0.903806	0.406526	0.116	0.12	1	Lipid Mo-TAM (2)	All other cells	Mouse_GBM_TAM	0.222241	0.144663	0.01	3000	FALSE
Dcaf13	DDB1 and CUL4 associated factor 13 [Source:MGI Symbol;Acc:MGI:2684929]	0.906332	0.386444	0.169	0.186	1	Lipid Mo-TAM (2)	All other cells	Mouse_GBM_TAM	0.335054	0.224453	0.01	3000	FALSE
Pcyt1a	phosphate cytidylyltransferase 1, choline, alpha isoform [Source:MGI Symbol;Acc:MGI:88557]	0.907473	0.374498	0.122	0.133	1	Lipid Mo-TAM (2)	All other cells	Mouse_GBM_TAM	0.235717	0.158963	0.01	3000	FALSE
Rlim	ring finger protein, LIM domain interacting [Source:MGI Symbol;Acc:MGI:1342291]	0.908122	0.262429	0.218	0.246	1	Lipid Mo-TAM (2)	All other cells	Mouse_GBM_TAM	0.417056	0.318483	0.01	3000	FALSE
Ppcdc	phosphopantothenoylcysteine decarboxylase [Source:MGI Symbol;Acc:MGI:1914062]	0.908679	0.2882	0.305	0.347	1	Lipid Mo-TAM (2)	All other cells	Mouse_GBM_TAM	0.649951	0.484707	0.01	3000	FALSE
Coa4	cytochrome c oxidase assembly factor 4 [Source:MGI Symbol;Acc:MGI:1915435]	0.910326	0.266862	0.198	0.234	1	Lipid Mo-TAM (2)	All other cells	Mouse_GBM_TAM	0.378364	0.287401	0.01	3000	FALSE
Tradd	TNFRSF1A-associated via death domain [Source:MGI Symbol;Acc:MGI:109200]	0.923192	0.33849	0.201	0.214	1	Lipid Mo-TAM (2)	All other cells	Mouse_GBM_TAM	0.368617	0.259895	0.01	3000	FALSE
Tmem185b	transmembrane protein 185B [Source:MGI Symbol;Acc:MGI:1917634]	0.92552	0.391315	0.153	0.175	1	Lipid Mo-TAM (2)	All other cells	Mouse_GBM_TAM	0.319276	0.212645	0.01	3000	FALSE
Tbc1d10a	TBC1 domain family, member 10a [Source:MGI Symbol;Acc:MGI:2144164]	0.9264	0.472384	0.168	0.18	1	Lipid Mo-TAM (2)	All other cells	Mouse_GBM_TAM	0.356385	0.218446	0.01	3000	FALSE
Xrcc1	X-ray repair complementing defective repair in Chinese hamster cells 1 [Source:MGI Symbol;Acc:MGI:99137]	0.926876	0.30073	0.101	0.119	1	Lipid Mo-TAM (2)	All other cells	Mouse_GBM_TAM	0.178781	0.12975	0.01	3000	FALSE
Hilpda	hypoxia inducible lipid droplet associated [Source:MGI Symbol;Acc:MGI:1916823]	0.927001	0.427392	0.21	0.226	1	Lipid Mo-TAM (2)	All other cells	Mouse_GBM_TAM	0.827212	0.536036	0.01	3000	FALSE
Vps13c	vacuolar protein sorting 13C [Source:MGI Symbol;Acc:MGI:2444207]	0.929797	0.404464	0.116	0.119	1	Lipid Mo-TAM (2)	All other cells	Mouse_GBM_TAM	0.227285	0.148348	0.01	3000	FALSE
Asl	argininosuccinate lyase [Source:MGI Symbol;Acc:MGI:88084]	0.93011	0.27637	0.246	0.277	1	Lipid Mo-TAM (2)	All other cells	Mouse_GBM_TAM	0.47523	0.358063	0.01	3000	FALSE
Fcf1	FCF1 rRNA processing protein [Source:MGI Symbol;Acc:MGI:1920986]	0.930942	0.269358	0.391	0.458	1	Lipid Mo-TAM (2)	All other cells	Mouse_GBM_TAM	0.911926	0.694231	0.01	3000	FALSE
Tmem42	transmembrane protein 42 [Source:MGI Symbol;Acc:MGI:1277176]	0.936143	0.258208	0.112	0.124	1	Lipid Mo-TAM (2)	All other cells	Mouse_GBM_TAM	0.184314	0.140095	0.01	3000	FALSE
Grpel2	GrpE-like 2, mitochondrial [Source:MGI Symbol;Acc:MGI:1334416]	0.936661	0.35715	0.106	0.119	1	Lipid Mo-TAM (2)	All other cells	Mouse_GBM_TAM	0.193708	0.132528	0.01	3000	FALSE
Umps	uridine monophosphate synthetase [Source:MGI Symbol;Acc:MGI:1298388]	0.938856	0.351452	0.195	0.211	1	Lipid Mo-TAM (2)	All other cells	Mouse_GBM_TAM	0.371784	0.258648	0.01	3000	FALSE
Rab9	RAB9, member RAS oncogene family [Source:MGI Symbol;Acc:MGI:1890695]	0.939443	0.319229	0.287	0.342	1	Lipid Mo-TAM (2)	All other cells	Mouse_GBM_TAM	0.663584	0.4795	0.01	3000	FALSE
Zfand2b	zinc finger, AN1 type domain 2B [Source:MGI Symbol;Acc:MGI:1916068]	0.940444	0.413802	0.166	0.191	1	Lipid Mo-TAM (2)	All other cells	Mouse_GBM_TAM	0.352863	0.229901	0.01	3000	FALSE
Kmt2e	lysine (K)-specific methyltransferase 2E [Source:MGI Symbol;Acc:MGI:1924825]	0.941384	0.284382	0.363	0.441	1	Lipid Mo-TAM (2)	All other cells	Mouse_GBM_TAM	0.919431	0.689377	0.01	3000	FALSE
Cerk	ceramide kinase [Source:MGI Symbol;Acc:MGI:2386052]	0.944619	0.379896	0.228	0.258	1	Lipid Mo-TAM (2)	All other cells	Mouse_GBM_TAM	0.468882	0.317523	0.01	3000	FALSE
Rgl2	ral guanine nucleotide dissociation stimulator-like 2 [Source:MGI Symbol;Acc:MGI:107483]	0.945108	0.422161	0.181	0.202	1	Lipid Mo-TAM (2)	All other cells	Mouse_GBM_TAM	0.383611	0.248063	0.01	3000	FALSE
Gaa	glucosidase, alpha, acid [Source:MGI Symbol;Acc:MGI:95609]	0.945266	0.265662	0.222	0.26	1	Lipid Mo-TAM (2)	All other cells	Mouse_GBM_TAM	0.437117	0.332804	0.01	3000	FALSE
Cib2	calcium and integrin binding family member 2 [Source:MGI Symbol;Acc:MGI:1929293]	0.948509	0.397874	0.115	0.116	1	Lipid Mo-TAM (2)	All other cells	Mouse_GBM_TAM	0.208173	0.136557	0.01	3000	FALSE
Pnisr	PNN interacting serine/arginine-rich [Source:MGI Symbol;Acc:MGI:1913875]	0.952299	0.260004	0.403	0.483	1	Lipid Mo-TAM (2)	All other cells	Mouse_GBM_TAM	1.04217	0.801274	0.01	3000	FALSE
Parvb	parvin, beta [Source:MGI Symbol;Acc:MGI:2153063]	0.952645	0.473168	0.157	0.168	1	Lipid Mo-TAM (2)	All other cells	Mouse_GBM_TAM	0.32421	0.198221	0.01	3000	FALSE
Scyl1	SCY1-like 1 (S. cerevisiae) [Source:MGI Symbol;Acc:MGI:1931787]	0.953205	0.252152	0.168	0.194	1	Lipid Mo-TAM (2)	All other cells	Mouse_GBM_TAM	0.295014	0.227034	0.01	3000	FALSE
Ccdc9	coiled-coil domain containing 9 [Source:MGI Symbol;Acc:MGI:1921443]	0.953577	0.348863	0.144	0.156	1	Lipid Mo-TAM (2)	All other cells	Mouse_GBM_TAM	0.273049	0.189688	0.01	3000	FALSE
Capn2	calpain 2 [Source:MGI Symbol;Acc:MGI:88264]	0.955596	0.379793	0.121	0.131	1	Lipid Mo-TAM (2)	All other cells	Mouse_GBM_TAM	0.230069	0.154208	0.01	3000	FALSE
Gmppa	GDP-mannose pyrophosphorylase A [Source:MGI Symbol;Acc:MGI:1916330]	0.955635	0.392917	0.172	0.197	1	Lipid Mo-TAM (2)	All other cells	Mouse_GBM_TAM	0.349052	0.23239	0.01	3000	FALSE
Stxbp3	syntaxin binding protein 3 [Source:MGI Symbol;Acc:MGI:107362]	0.955805	0.379451	0.184	0.196	1	Lipid Mo-TAM (2)	All other cells	Mouse_GBM_TAM	0.382208	0.258363	0.01	3000	FALSE
Leng1	leukocyte receptor cluster (LRC) member 1 [Source:MGI Symbol;Acc:MGI:1917007]	0.955842	0.371274	0.181	0.195	1	Lipid Mo-TAM (2)	All other cells	Mouse_GBM_TAM	0.344465	0.234529	0.01	3000	FALSE
Dpp7	dipeptidylpeptidase 7 [Source:MGI Symbol;Acc:MGI:1933213]	0.959461	0.349637	0.163	0.183	1	Lipid Mo-TAM (2)	All other cells	Mouse_GBM_TAM	0.307622	0.213905	0.01	3000	FALSE
Igf1	insulin-like growth factor 1 [Source:MGI Symbol;Acc:MGI:96432]	0.963875	0.368916	0.246	0.259	1	Lipid Mo-TAM (2)	All other cells	Mouse_GBM_TAM	1.45311	1.00171	0.01	3000	FALSE
Atg5	autophagy related 5 [Source:MGI Symbol;Acc:MGI:1277186]	0.968273	0.292428	0.258	0.308	1	Lipid Mo-TAM (2)	All other cells	Mouse_GBM_TAM	0.545088	0.404345	0.01	3000	FALSE
Ddhd1	DDHD domain containing 1 [Source:MGI Symbol;Acc:MGI:2150302]	0.973687	0.395687	0.121	0.142	1	Lipid Mo-TAM (2)	All other cells	Mouse_GBM_TAM	0.249131	0.164452	0.01	3000	FALSE
[truncated: 40 more rows]

## Sheet: Hypoxic TAMs
gene	description	p_val	avg_logFC	pct.1	pct.2	p_val_adj	cluster.1	cluster.2	dataset	ave.norm.expr.1	ave.norm.expr.2	pseudocount	max.cells.per.ident	cytokine_activity_GO0005125
[truncated: 595 more rows]

[truncated: 1 more sheets: IFN TAMs]
