# Supplementary material for: Piperlongumine conquers temozolomide chemoradiotherapy resistance to achieve immune cure in refractory glioblastoma via boosting oxidative stress-inflamation-CD8+-T cell immunity
Source: J Exp Clin Cancer Res. 2023 May 10;42:118. doi: 10.1186/s13046-023-02686-1 (PMC10170830; doi:10.1186/s13046-023-02686-1)
Supplement: Supplementary file 8 — Supplementary Material 8 [file 13046_2023_2686_MOESM8_ESM.xlsx]

## Sheet: Sheet 1
positive_oxidative stress	RT_TMZ_PL_up
Aldh1a1	Cfd
Cyp2e1	Myl1
Mapt	Plin1
Ankrd2	Car3
Cryab	Adipoq
Apod	Gdf10
Bmp4	Sln
Ptprk	Chl1
Dapk1	Actn2
Gpx3	Mylf-ps
Col1a1	Dpt
Cln8	Csrp3
Slc1a1	Ces2g
Mb	Myom2
Kcna5	Pck1
Duox1	Cyp4b1
Apoe	Cidec
Cd38	Cd209g
Prdx5	Cyp2e1
Smpd3	Chrdl1
Mb	Lbp
Mapt	Cxcl13
	Hp
	Serpina3c
	Gm18787
	Apoc1
	Adrb3
	Glb1l2
	Reg3g
	Pi15
	Adora1
	Retn
	Timp4
	Mybph
	Tmem100
	Rnase2a
	Slc22a3
	Tpsb2
	Fmo2
	Lgals12
	Fam13a
	Lep
	Klhdc7a
	Efemp1
	Reg1
	Fgf23
	Myh8
	Cav3
	Mmp27
	Serpina3m
	Kng2
	Lyve1
	Prg4
	Adamts15
	Slc36a2
	Cd209b
	Ano3
	Ces1d
	Aldh1a2
	Ackr1
	Aldh1a1
	Bche
	Dpep1
	Myh3
	Pgm5
	Bmp3
	Xirp1
	Slc16a14
	Zim1
	Mylpf
	Tppp
	Sphkap
	Gm49257
	Rbm46
	Gpr27
	Agtr2
	Myom3
	AW551984
	Ppbp
	Synpo2l
	Ucp3
	Tshr
	Myog
	Mypn
	Saa3
	Rarres2
	Kcnj11
	Rbfox1
	Ccl9
	Lrrn1
	Mlip
	BC067074
	Vsig4
	Npy2r
	Mpz
	Stxbp6
	Chp2
	Pnpla3
	Stfa2l1
	Gm29371
	Kcnb1
	BC100530
	Ccl6
	Nog
	Ttc30a1
	Lmod3
	Zdbf2
	Prl2c2
	Fam107a
	Lum
	Tmem52
	Prelp
	Wnt16
	Wfdc17
	Tmem255b
	Gpr88
	Hif3a
	Rgs7bp
	Adgrd1
	Pdk4
	Ces1f
	Clec10a
	Igsf9b
	Rai2
	Dpyd
	Fam124a
	Hspd1-ps4
	Galnt9
	Mcpt8
	Fga
	Lyz1
	Dmrt2
	Slc10a6
	Cd55
	Vgll2
	Cd209e
	Hcar1
	Fabp4
	Actc1
	Ifitm6
	Cacng6
	Adamts3
	Prl3d3
	3425401B19Rik
	Slc2a4
	Svep1
	Kcnj12
	Ndnf
	Gabra3
	Vmn2r79
	Doc2b
	Orm1
	Abi3bp
	Gm36107
	Gm10354
	Cxcl3
	Dio3
	Kcna5
	Stfa2
	Pak3
	Prr16
	Arhgap20
	Zbtb16
	Ccl8
	Fgl1
	Arpp21
	Trp63
	Prlr
	Cma1
	Colec11
	Wipf3
	Lcn2
	Aff2
	Sox6
	Galnt5
	Zyg11a
	Mmrn1
	Pdpn
	Sfrp1
	Smpx
	Heph
	Peg12
	C1qtnf9
	Cxcl14
	Syt13
	Cyp2f2
	Mc2r
	Mmp16
	Spaca1
	Adra1d
	Vat1l
	Prl2c3
	Mme
	Angptl1
	C4b
	Arnt2
	Fbln5
	Trim55
	E230016K23Rik
	Kcnma1
	Klhl13
	Gdf6
	C3
	Cyp26b1
	Des
	Asb11
	Kcnk3
	Cd209c
	Serpinb9e
	Ksr2
	Ablim3
	C1qtnf7
	Folr2
	Tmem35a
	Cxcl12
	Hmcn1
	Pi16
	Atcayos
	Gm14418
	Zbtb7c
	Cyp1b1
	Pappa
	Eln
	Gm37310
	Aass
	Steap4
	Pgpep1l
	Gm12840
	Neu2
	Crispld2
	Nat8f3
	Prl3d2
	Adprhl1
	Cd36
	Ankrd2
	Cpz
	Brinp1
	Tceal7
	Vgll3
	Ppp1r36
	D430019H16Rik
	Wisp2
	Elfn1
	Cd300ld4
	Adamts18
	Dhrs7c
	Gm5483
	Tc2n
	Atp6v0d2
	Lox
	Fbp1
	Dmkn
	Tceal5
	Tmod2
	Cd5l
	Phf24
	Mcpt4
	Ffar2
	Gm32089
	Adcy1
	Rgs18
	Gm7361
	4933412O06Rik
	Gm15674
	Ccdc152
	Itih3
	Kcnn3
	Col6a6
	Musk
	Kcna2
	Zfp641
	Npy1r
	Scn7a
	Mrgprb1
	Mgst1
	Bmp6
	Cadps2
	Pf4
	Gjb5
	Pde1a
	Wfdc18
	Vnn3
	Dusp26
	Gm45470
	Cfb
	Olfml1
	Pabpc4l
	C1ra
	Wnk2
	Gm10636
	Plin4
	Ms4a8a
	A530053G22Rik
	Cpxm1
	Adcy5
	Wfdc21
	Sfrp5
	Tpbgl
	Tmem30b
	Tmem132d
	Slitrk1
	Aspg
	Endou
	Ccl11
	Mmp2
	Vnn1
	A530020G20Rik
	Me3
	Itm2a
	E230013L22Rik
	Bmx
	Slc4a4
	Lrfn3
	Hsd17b2
	Gm14322
	Gm47163
	Nlrp10
	Rxrg
	Gm43618
	Cdh6
	Tmprss11g
	B230206L02Rik
	Nat8f6
	Tshz2
	Htr2a
	Ifit3b
	Tmem215
	Pitx2
	Alpk3
	Ahsg
	Galnt15
	Tmprss11d
	Alox5
	Adamtsl1
	Sod3
	Aox3
	Saa4
	Naaladl2
	Adig
	B3galt1
	Gm5463
	Robo2
	5730419F03Rik
	Ampd1
	Mgmt
	Iqsec3
	Fgf9
	Grhl3
	1700007K13Rik
	Scg3
	Tnfsf14
	Krt14
	Nexmif
	Abcd2
	Il13ra2
	Gm9949
	Gstm2
	Lims2
	Wnt2
	Krt26
	Gm2666
	Gprc5c
	Hsd11b1
	Selenop
	Klhl41
	Arsi
	Serpinb1a
	4833403J16Rik
	Pcdh20
	Fam83a
	Aldh3b2
	Lama2
	Speer4e
	Prox1
	Spic
	Cyp2j9
	Ces2e
	Acot1
	AC168977.1
	Pcdh10
	Tmem56
	Hspb2
	Fitm1
	Allc
	Siglec1
	Galnt17
	Rims4
	Nipal4
	Fgfr4
	Rtl3
	Gm34907
	Acacb
	Kcnt2
	Cemip
	Lrrn2
	Arhgef37
	Tmem45b
	Edn2
	Olfr1318
	Cbr3
	Ndn
	Gm4316
	Patj
	Serpinb2
	C1s1
	Tnfsf4
	AC114585.1
	Rps4l
	Cavin2
	Stard8
	Hspa12a
	Ifi27l2a
	Mrc1
	Fign
	Tnfsf18
	Gm16026
	Ccdc85a
	Ms4a4d
	Gm13614
	Pmp22
	Matn1
	Cyp7b1
	Sprn
	Ryr2
	Gm19719
	Cyp4a32
	Kcnj3
	Negr1
	Ltc4s
	Epha7
	Tmprss11f
	Sbsn
	Gm21671
	Fabp5
	Tusc5
	Kcnc3
	Cd177
	Gm12236
	Ephx1
	Gstt1
	Gprin3
	Gm2619
	Ms4a4a
	Klk9
	Ifi205
	Wasf3
	Mgll
	Hspb1
	Gm454
	Gm5862
	Cfi
	Gpm6b
	Gm10220
	Irak3
	Slc27a6
	Cntfr
	Slc7a4
	Cap2
	Amy1
	Cpa3
	Itih5
	F7
	Wfdc1
	Armh4
	Gstm7
	Slit3
	Dmbx1
	Prickle2
	Hpgd
	Lncbate1
	Cdo1
	Kcnn1
	Ctxn3
	Selp
	Rorc
	Astn2
	Xdh
	C1s2
	Pla2g5
	Mansc1
	Gm5152
	Gria3
	Fgfr2
	Ugt1a7c
	Nipal2
	Fbn2
	Gm7347
	C430002N11Rik
	C230034O21Rik
	Prkg1
	Drd1
	Lrrc3
	AC154691.1
	Gja5
	B230311B06Rik
	Gzmd
	Gm21188
	Agtr1a
	Dusp27
	Fcer1a
	Rspo3
	Alpk2
	Reps2
	Kcnip3
	Serping1
	Apod
	Stmn2
	Cbln2
	Hcn4
	Gpd1
	Zfp970
	Trim72
	Parm1
	Clca3a2
	R3hdml
	Xpnpep2
	Rnf150
	Nxpe5
	BC021767
	Mrap2
	Hnmt
	Gria4
	AI854703
	Pth1r
	Lpl
	Btnl9
	Fst
	Sgsm1
	Gda
	mt-Te
	Mcoln2
	Cnrip1
	Prl3d1
	Krt27
	Krt16
	Gm48878
	Serpinb1b
	Slc52a3
	Setbp1
	Cyp11a1
	Cacna1g
	Gm4889
	Pla2g2d
	Il33
	C1qtnf2
	Nos1
	Gm37347
	C130012C08Rik
	Reln
	Igfbp2
	Rab38
	Sncg
	Slc25a43
	F13a1
	Npas2
	Cped1
	Dapk2
	Tmigd3
	Gm15326
	Unc80
	Ly6c1
	Gm48408
	Klk7
	Catspere1
	Ephb2
	Pltp
	Ptgis
	Aqp5
	Gm21680
	Hpse2
	Tbx5
	H60b
	Car4
	Il20ra
	4930512H18Rik
	Gpm6a
	Fcgrt
	Slc19a3
	Mpzl2
	Fat1
	Tmem176a
	Scn3b
	4930555G01Rik
	Gzmf
	Bicc1
	Epha4
	Gm48480
	Kcne1l
	Atp13a4
	Gstk1
	5031410I06Rik
	Clca3a1
	Mmp8
	Gxylt2
	Gsta2
	Chga
	Fhl5
	Sytl4
	Gm46223
	5430403G16Rik
	Ebf2
	B3galt2
	Igf1
	Tmie
	Serpina3h
	Rasgef1c
	Rnasel
	Sh3rf3
	Rbm20
	Chrna1
	Hebp2
	Cobl
	Dusp13
	Prrg1
	Apoc4
	Brinp3
	Gm43242
	Eya2
	Rnase4
	1500009L16Rik
	Rnaset2a
	Chst10
	Pparg
	Sdr42e1
	Gm9758
	Gm4610
	Serpina1a
	Nrxn3
	Lsmem1
	Clec4d
	Jazf1
	Arl4d
	Celsr2
	Ugt1a6b
	Gm37691
	Rpl3l
	Abca8a
	Hrct1
	Ms4a2
	Sort1
	Gm14296
	Hs3st3a1
	Fcna
	Cidea
	Abca13
	Gm7897
	Lmx1a
	Gm13822
	Col1a2
	Pknox2
	Gm44165
	Spats2l
	Sostdc1
	Pdgfrl
	Adh1
	Col1a1
	Unc93a2
	Klhl29
	Tpsab1
	Gm38335
	Ptprd
	AC135964.2
	Cd200r1
	Tnfsf15
	Gm20744
	Ctsk
	Kcnt1
	Ssu2
	Ccdc184
	Slc38a4
	Klk6
	Gp5
	Zfp939
	4933431E20Rik
	Grip2
	Lpar4
	Gm38843
	Pm20d1
	Plekhs1
	Gm43136
	Tmem40
	1700003M07Rik
	Adra1a
	Pdzrn4
	Gm48832
	1200007C13Rik
	Fam213b
	Edn1
	Cxcr2
	Scube1
	Gm26507
	Fgf10
	Slc2a12
	Mirt2
	Gm47815
	Gad1-ps
	Krtap4-16
	Nphs2
	Adamts20
	Dglucy
	Angptl4
	Hist1h2ab
	AI606473
	Adtrp
	Gh
	Fpr-rs7
	Brinp2
	Ctrb1
	Sema3d
	Rsad2
	Serpinb9g
	Cfh
	Gstt4
	Igfn1
	Tlr5
	Cdh15
	Dnajb3
	Fcor
	Plin5
	Cmah
	Arg1
	Ddc
	Igsf10
	Irs3
	Htr1b
	Ampd3
	Tex15
	Tdrkh
	Chsy3
	Fez1
	Avpr1a
	Psrc1
	Serpinb9b
	Slc7a8
	Gm43050
	Kcnc2
	Fa2h
	Gm17019
	Fas
	Dok5
	Scgb3a1
	Elmod1
	Hist2h3c2
	Unc93a
	Gm36161
	Agxt
	Hhatl
	Gm13534
	Amer2
	Tnk1
	Trf
	Tcf24
	Wfs1
	Plcd1
	Pla2r1
	Nova1
	Ccl7
	Gm5067
	Gm12708
	Adamts2
	Mcpt-ps1
	Adgrg2
	Calcb
	Gm47754
	Lrrc7
	Gm41290
	Calb2
	Zfp521
	Atp8b1
	Gm10505
	Krt12
	Nppb
	Pcdh9
	Syt16
	Sox8
	C7
	Gpx3
	Gm26877
	Arhgap8
	Rnf144a
	Rab40b
	Osmr
	44258
	Wt1
	Stox2
	Zcchc3
	Slc24a3
	Lyz2
	Crisp1
	Dlec1
	Fam205c
	Ccdc8
	Col5a2
	4931406B18Rik
	Gm32389
	Gstm5
	Obsl1
	Col6a5
	Slc7a10
	Gm15684
	Kprp
	Gm5627
	Slc43a3
	Cdkl4
	Clmn
	Atp1a4
	Cdh19
	Irgc1
	Platr17
	Ephx2
	Gm2897
	Tmem179
	Habp2
	Pde7b
	Sox5os3
	Rab11fip4os1
	Tmem45a
	Rlbp1
	Fmo1
	Il1f9
	Trim29
	Bgn
	Cdh2
	A630001O12Rik
	Ifit1bl2
	Cryab
	Oasl1
	Nnmt
	Gm47507
	AC122217.1
	Gm12056
	Tarm1
	BC106175
	Ccl24
	Apol6
	Dapk1
	Slco2b1
	Serpina3i
	Mfap5
	Mageh1
	Ube2ql1
	Loxl1
	Tmem178
	Dcstamp
	Mfap4
	Fndc1
	Col23a1
	Gm21698
	Myo16
	Cyyr1
	Col25a1
	Gm38100
	Ccl19-ps3
	Mkx
	Ano4
	Ccdc80
	Myoz3
	Gm11536
	Npy4r
	Gm34983
	Fam3b
	F10
	Spry3
	Fam19a2
	Tbx4
	1700012B09Rik
	Myh7
	Fam187b
	Creb3l3
	Zfp185
	Ifi214
	Gm44226
	Tfec
	Gm10639
	Loxhd1
	Gpr176
	Sulf2
	Gzme
	Sox10
	Gm10825
	Gm16098
	Gm47128
	Tcn2
	Cox6b2
	Epha10
	Gm39822
	Clec2g
	Gm28710
	Cyb5a
	Gm2511
	Ugt8a
	Il1rn
	Chil3
	Rbp7
	Galnt6
	Mkln1os
	Slfn5
	Sfrp4
	Gm21663
	Aqp7
	Igsf11
	Rdh8
	Plscr2
	Dmd
	Gca
	Lamb3
	Atp1b2
	Nrcam
	Clec4n
	Gm15753
	Ang2
	Gm29243
	Phf11d
	Cngb1
	Asprv1
	Ccdc180
	Tmem176b
	Zfp354b
	Gpr31b
	Chil1
	Clec14a
	Jph2
	Slc16a9
	Ifit3
	Acer2
	4930429F24Rik
	Oas1g
	Tram1l1
	Sp140
	Cd22
	Fam198b
	Ms4a6d
	Tmem202
	Pygl
	Mrap
	9330132A10Rik
	Sema3g
	Slc1a2
	Mmp19
	Gm1979
	Cyp2c23
	Gm30085
	Sult1a1
	Rims3
	Ddx60
	Gm32816
	Nt5c1a
	Hs3st1
	Ankrd55
	Clec4a4
	Lrat
	1700003I16Rik
	D030045P18Rik
	Fam170b
	Foxf1
	9130008F23Rik
	Miat
	Rtl9
	Tmem252
	Usp18
	Ctsf
	Gm38407
	Prss37
	Marco
	Syt15
	Map7d3
	Apba1
	Gm5401
	Prss27
	Mapk4
	Zfp286
	Ttpa
	Gm47675
	Il24
	Map7
	Frem2
	Mup-ps23
	D730003K21Rik
	Cmpk2
	Plagl1
	Cd302
	Tmc7
	Gm18445
	Gpc4
	Cd300ld
	Anxa8
	Zfp385b
	Hal
	Fam20c
	Alox5ap
	Nmnat3
	Cyp2j6
	H2-M9
	Dbt
	Enah
	Pctp
	Entpd3
	Htra4
	Zfhx4
	Lce1g
	Tmem26
	Thbs1
	Acss3
	Krt28
	Bmp4
	Arhgap24
	Gm42743
	Txnip
	Il7
	Ccl17
	Oas3
	Emx2os
	Cpeb1
	Casp12
	Bst1
	Atp1b1
	Oas1a
	C130074G19Rik
	Rab29
	Hist1h2bc
	Gm16556
	Zfp503
	Acaa1b
	Ggh
	Peg3
	Opcml
	Ifit1
	Lipo3
	Tmprss11b
	A2m
	Ly6a
	Cdh11
	Spaar
	Gm7592
	Fcgr2b
	Abcb11
	Lpin3
	Pira2
	4930459C07Rik
	Mmp9
	Meox2
	Ush1g
	Slc43a1
	Gm807
	Il4ra
	Tnfrsf19
	Usp29
	Gm45216
	Lrrc9
	H2-Eb2
	9430078K24Rik
	Zswim5
	Prl2c5
	Bmp8a
	Gm26544
	Gm15990
	Pcsk6
	Gm24474
	Gm39465
	Fetub
	Gm20556
	Gm31728
	Il5ra
	Plac8
	Wnt4
	Pde10a
	Slc40a1
	Gm45418
	Gm13474
	Gm35154
	Gm13986
	Scara5
	Slfn1
	Ip6k3
	Adam30
	Krt36
	Tox2
	Kcnq4
	Slc7a2
	Smoc1
	Trim30c
	Adcyap1r1
	Gm4951
	Itgam
	Cacng1
	Dnah6
	Tmem54
	Thrsp
	Ms4a7
	Prss46
	Acrv1
	Fam149a
	Ephb3
	Ophn1
	Rtl6
	Acot4
	Rtn4rl2
	Ms4a14
	Bmp5
	Gm45030
	Gas7
	Thsd4
	Epas1
	Ivd
	Wscd2
	Cnn1
	Fat4
	Sell
	Il1rl1
	Gstt3
	Cacng8
	Nos1ap
	Bambi-ps1
	Cd24a
	Cxcr1
	Mn1
	Gm24598
	Pdgfd
	Irf7
	Adgrg1
	Disp2
	Rassf9
	Epb41l3
	Cdon
	Agmo
	Gstm4
	Zfp40
	Aqp2
	Gm10471
	Ptger3
	Gm19684
	Rassf6
	Hoxb3
	Aoah
	Lrrc15
	Fam174b
	Pkd1l1
	Papss2
	Rnf144b
	Gm19410
	Gm22774
	Slc22a18
	Trpv4
	Npl
	Art5
	Zkscan4
	Erp27
	Rdh12
	Lrrc4c
	Csf2
	Ednrb
	Sncaip
	Gm30411
	Pou2af1
	Tcaf2
	Fignl2
	Slc6a12
	Gzmn
	Mmp3
	Gnaz
	Nrxn1
	2900052N01Rik
	Igsf21
	Rtl8b
	Cd53
	Prrg3
	Stoml3
	Prok1
	Gpr17
	Gm27194
	Serpinb5
	Thrb
	Gm3411
	Ifih1
	Gm22781
	C2cd4a
	Gm36642
	Smpdl3a
	Ncan
	Smarca2
	Gm42528
	Lifr
	Gm22224
	Ugt2b34
	Slc39a12
	Nhs
	Mx2
	Gm7694
	Kcnmb3
	Khdrbs3
	Trim30b
	Gm37233
	Gm21083
	Tlr8
	Gm13398
	Gpx7
	Rem1
	Loxl3
	Mrgpra2b
	Rtn4rl1
	Krt42
	A530064D06Rik
	Gm39556
	Acta2
	Mal
	Hdx
	Slc2a10
	Gm14267
	F830016B08Rik
	Susd2
	Tmem171
	Gm14548
	Xkrx
	Dcn
	Celf5
	Tbc1d2
	Abcb1a
	A530046M15Rik
	Pid1
	Ccl22
	Ifi208
	Olfm4
	Capn6
	Icam1
	Bglap
	Abcg2
	Gm47242
	Hook1
	Hrh1
	Tslp
	Timp3
	Frat1
	Naalad2
	Oas2
	Ccdc194
	Emx2
	Meox1
	B430306N03Rik
	Aqp3
	Gm11545
	Clic6
	Olfr810
	Casp4
	Hmgcs2
	Hs6st2
	2810433D01Rik
	Gna15
	Grem2
	Ogn
	Nlrp12
	Col11a1
	Lynx1
	Masp1
	B4galt6
	Zfp105
	Uchl1
	Krt20
	Sytl5
	Mrvi1
	Colca2
	Manea
	Pde4c
	Olfml2b
	Ankef1
	Slfn4
	Ddx4
	Cd163
	Gm26581
	Fgf7
	Gm14224
	Adgrl2
	Aoc3
	Cd59a
	Ghr
	Rgs8
	Armcx3
	Gm47692
	Hist1h4c
	Mmp23
	Duox1
	Cacna1d
	Enpp2
	Gpnmb
	Mill2
	Mannr
	Gm14434
	1700066B19Rik
	Hephl1
	Bmp15
	Lama3
	Gm44765
	CT030155.1
	Gm9603
	Gm6356
	Gdf5
	Slc36a3
	B3gnt5
	Il6
	Rnf125
	Cnga3
	Clip3
	Treml2
	Gm29346
	Gm18348
	Ccnb3
	Actrt3
	Gm8488
	Clrn1
	Creg1
	Retnlg
	Tmtc1
	Gm49454
	Dact1
	Epha3
	Lrmda
	Rcn3
	Tigd2
	Aff3
	Pamr1
	Stra6l
	Sulf1
	Laptm5
	Ptprb
	Gm37800
	Lrrc32
	Myoz2
	Cd80
	S100a8
	Tmlhe
	Calml4
	Mgam
	Cd84
	Lilra6
	Bace2
	Gm10827
	Marveld3
	Il7r
	Scn2b
	Asgr1
	Gm13212
	Il19
	4930430E12Rik
	2210418O10Rik
	Kdm5d
	Ptgir
	Tmem236
	Nr3c2
	Sp110
	9130208D14Rik
	F630028O10Rik
	Gm4070
	Tm4sf19
	Nkd1
	Fam43a
	AI987944
	Rerg
	Gm43181
	Islr
	Clec4a1
	Actg2
	St6galnac5
	Srgn
	Dlk1
	Gm15987
	Lgr5
	Nek10
	Zfp975
	Nov
	Dlc1
	Dhdh
	Rftn1
	Tfpi2
	Ptprv
	Mettl7a1
	Fabp7
	Rbfox3
	Raet1d
	Tnfrsf21
	Acot11
	Fgf18
	Aplnr
	Fabp3
	Mob3b
	Rpl39l
	Slamf1
	Arrdc4
	Slc28a2
	Rtn1
	Gpr160
	Popdc2
	Ifi207
	Vopp1
	Snap91
	Slpi
	Olfml3
	C2
	Cryzl2
	Nxpe4
	Kank4
	Tmem47
	Scin
	Ppp1r3d
	Abcg1
	Cpn2
	Actr3b
	Rnf130
	Plxnb3
	Tmod1
	Cd59b
	Lrp2
	Tlr3
	Tnnt1
	Spaca9
	Fam189a2
	Sh3tc1
	Gm29155
	Dcaf12l1
	Gm16894
	Bdkrb1
	Flywch2
	Pdzd2
	Tex45
	CT033750.3
	Csf2rb2
	Tnfsf11
	C3ar1
	Cd37
	Ang
	Ptafr
	Tek
	Lrrc25
	Ccl3
	Fhad1
	Zc2hc1a
	Gm10655
	Isg15
	Mmp12
	Ifi204
	Frmd4b
	Mfsd7a
	Gab3
	Col28a1
	Dll1
	Padi3
	Scn9a
	Sqor
	Acvrl1
	Plekhg1
	1500015O10Rik
	Add3
	Apol10b
	Rmdn2
	A530032D15Rik
	Als2cl
	Ddit4l
	Ak8
	Prl6a1
	Gm20753
	Cdcp1
	Igfbp7
	Rgs5
	Zfp979
	Efna3
	Gipc2
	P2ry14
	Cnmd
	C1qtnf1
	BC034090
	4930579C12Rik
	S100a9
	Htatip2
	Pde11a
	Prom1
	Sprr1a
	Rarb
	Apobec1
	Fcgr3
	Dnah2
	Ticam2
	C130083M11Rik
	A530076I17Rik
	Ildr2
	Rasgef1b
	Eif2s3y
	Rasgrf2
	Apol8
	Btg2
	Shc2
	Enho
	Spon2
	Gm11836
	Afp
	Adgre1
	Lgals9
	Slfn2
	Gm6145
	Plxdc2
	Cpm
	Hey2
	Bcl2a1b
	Fahd2a
	Gm8773
	Foxo1
	Gm29152
	Pramef12
	Col6a3
	Phactr2
	Tent5a
	Gas1
	Zfp931
	Gm11725
	Zfp422
	Cdk15
	4930543E12Rik
	Slitrk6
	Gm5431
	Hdc
	Raver2
	Pkhd1l1
	Syt14
	Grp
	Tshz3
	Cacna1h
	Notch3
	Clec4e
	Tmem159
	Trabd2b
	Adra2a
	Thbs2
	Plekha6
	Ifi44
	Xaf1
	Iqgap2
	Dio3os
	Tmem98
	Depp1
	Tlr7
	Sptbn5
	Notum
	Gm7346
	Ccl4
	Enpp4
	Snta1
	Chn2
	Inka2
	Mylk3
	Ltf
	Nr5a2
	Smagp
	Myo1d
	Cgref1
	Slfn8
	Gm6545
	Dusp22
	Ceacam1
	Grb10
	Rasd1
	Zdhhc14
	Entpd2
	Vdr
	AC167363.2
	Tfr2
	Gpr149
	Mt3
	Pbxip1
	Nhsl2
	Dnm3
	Cers4
	Clec7a
	Mx1
	Chst15
	Fam169b
	Ppfibp2
	Pde4d
	Duoxa1
	Ttc38
	Clec4a2
	AU018091
	Ebi3
	Cldn15
	AC133103.5
	Slc25a23
	Slc41a3
	Klhl34
	Ncf1
	Pappa2
	G0s2
	Fcrl1
	AI429214
	Ctdspl
	Nebl
	5033421B08Rik
	Myzap
	Gpr157
	Col12a1
	C1qa
	Trim68
	A330015K06Rik
	Havcr2
	Tspan18
	Prr15
	Zfp618
	Fpr1
	Igfbp5
	44256
	Atoh8
	Prtn3
	Fcrlb
	Mid1ip1
	Rab3d
	Sirpa
	Hdhd5
	Vill
	C230014O12Rik
	Rasl10b
	Efr3b
	Gm32688
	C5ar1
	Pnma5
	Gm3591
	Dnaic1
	Mpo
	Dach1
	Aloxe3
	E330013P04Rik
	2900060B14Rik
	Il1rl2
	Mr1
	Il12a
	Armc2
	Gm45847
	Gm48242
	Myl4
	Lce1h
	Cgn
	Tmtc2
	2210016F16Rik
	Plekha4
	Gm11627
	Cdh3
	Unc5c
	Tmem132e
	Tmem181b-ps
	Prex2
	Ms4a6c
	C6
	Sparc
	Il11ra1
	Ankrd1
	Sp100
	Gm17518
	Ankrd33b
	Gm26740
	Kctd12
	Prrx2
	Trim30a
	Gm10634
	Vstm4
	Slco3a1
	Baat
	Ccl27a
	Ifi209
	Slc35f1
	Spon1
	Eqtn
	B4galnt2
	Vwa5a
	Akap17b
	Pcdh18
	Bcl2a1a
	Lgals3bp
	Slc11a1
	Lipe
	Adamts5
	Zfp783
	Nefl
	Slc9a7
	Tbx20
	H2-Q6
	Gm19590
	Il12b
	Mcemp1
	Il21r
	Lipg
	Stac
	Trem2
	Fpr2
	Fxyd1
	Scn1b
	Fndc5
	Sobp
	4933406P04Rik
	Ltbp2
	4732419C18Rik
	Plvap
	Cln8
	Adamts16
	Anks6
	Gm15433
	Cdkn1a
	Atp10d
	Mamstr
	Tyrobp
	Zbtb8a
	Acod1
	Fcgr4
	Apoe
	Ifi211
	H2-Q10
	Kit
	Vcam1
	Zfp558
	C1qtnf3
	Armcx4
	Lst1
	Plekha7
	Smim10l2a
	Socs2
	Adrb2
	Hk3
	Slc9a4
	Ccnd2
	Tecta
	Sdcbp2
	Tro
	P2ry12
	Ptger4
	Heg1
	Plek
	Il1a
	Gm15931
	Cd68
	Nts
	Myl9
	Strip2
	Slc8a1
	Il1r2
	Cd300c2
	Gpihbp1
	Lrrc17
	Mark1
	Cyp4v3
	Aldh1b1
	Plpp3
	Cpne9
	Maf
	Mafb
	Rasl12
	Gpr15
	Zfp760
	Zbp1
	Cfap45
	P2rx1
	Sirpb1b
	C1qb
	Pde3a
	Kalrn
	Krt17
	Prkn
	Scml4
	Slc37a2
	Klk8
	BE692007
	Zfp799
	Nrros
	Gm5544
	Acss1
	Sdc3
	Ctgf
	Cnr2
	Cep170
	Fli1
	Tcfl5
	Rab44
	P2ry6
	Grk1
	Per2
	Cfap53
	Tdrp
	Dzank1
	Csf2rb
	Susd3
	Samsn1
	Kcne4
	Prss23
	Ccrl2
	Epor
	Tnfsf8
	Oasl2
	Bfsp1
	Sdk2
	Tnfrsf13b
	Tspan32
	Gdnf
	Kcnmb1
	Ptger2
	Ctsh
	Ms4a6b
	Mdk
	She
	Ibsp
	Casp1
	Batf
	Akap12
	Ushbp1
	Gucy1a1
	Fry
	Taf9b
	Tle4
	Nox4
	Azin2
	Ccl5
	Rgs4
	Dusp23
	Morn4
	Tnfsf10
	Zfp697
	Sema3c
	Adgrl4
	Gpr146
	P2ry13
	Galnt18
	Gfra1
	Uty
	Nfam1
	Rassf2
	Csprs
	Basp1
	Stab1
	Rapgef3os2
	Hcst
	Glul
	Phf11a
	Gm48295
	BC018473
	Cyp4f18
	Cfp
	H2-T24
	Akap6
	Map9
	Cygb
	Tub
	C1qc
	Tigar
	Zfp704
	D830050J10Rik
	Trem1
	Sox13
	Zfp709
	Gm36079
	Ralgps2
	Fibin
	Rtl8c
	Siglecf
	Gm14085
	Tspan6
	4933430I17Rik
	Cmklr1
	Pirb
	Dpp4
	Ccl12
	Gm49390
	Phactr1
	Stard5
	Snai3
	Rasl2-9
	0610040J01Rik
	Slc44a3
	Cd300lf
	Olfr809
	Fmn1
	Krt13
	Slc16a7
	Ms4a4c
	Htra3
	Slc2a9
	Egr1
	Nacc2
	Ptprg
	Dok7
	Dnajc6
	Rtp4
	Gnpda2
	Aldh1l1
	Grm7
	Osm
	Acsl1
	Kcnd3
	Shtn1
	Col15a1
	Bdh1
	Ctss
	Sox18
	Spi1
	Csf3r
	Kctd12b
	Antxr1
	Gm48709
	Fat2
	Klhl6
	Entpd1
	H2afy2
	Nipal1
	Filip1
	Cachd1
	Gm19510
	2210408F21Rik
	Abca8b
	Klk10
	Lonrf3
	Adam8
	Zfp300
	Akr1c13
	Fcer1g
	Nynrin
	Gm5796
	Pecam1
	A230050P20Rik
	Mall
	Zfp429
	Angptl7
	Tmem53
	Sgk3
	Gstm1
	Pik3r5
	Jaml
	Msr1
	Susd1
	Cpxm2
	Fggy
	Eepd1
	Gm31597
	Slc16a12
	Itpkb
	Nxph3
	Myo7a
	AU021092
	Nr1h3
	Gm5150
	Prkaa2
	Aspa
	Cd300a
	2610528A11Rik
	mt-Tc
	Mpp2
	Mmrn2
	Zfp810
	Pdk2
	Ifit1bl1
	Sema5b
	Btk
	Mpzl3
	Itgb2
	Gucy1b1
	Cox7a1
	Hvcn1
	Gli2
	Adgrb2
	F5
	Olfr56
	C1rl
	Olfr1372-ps1
	Tmem8
	Rtl8a
	Olfm2
	Cd248
	Hacd4
	Arhgap25
	Coro2b
	Hoxb6
	Clec4a3
	Lepr
	Epsti1
	Fcgr1
	Adora2b
	Mcc
	Atp9a
	Als2cr12
	Kcnk6
	H2-M3
	Fgd5
	Cd300e
	Ascl2
	Col2a1
	Zfp273
	Klhl30
	Gm22208
	Dbil5
	Tnfrsf26
	Mcpt1
	Bcl2a1d
	Maob
	Oas1b
	Popdc3
	Pla1a
	Tnfaip8l2
	Nfe2
	Rbm47
	Postn
[truncated: 1,214 more rows]
